# Supplementary material for: Infants Time Their Smiles to Make Their Moms Smile
Source: PLoS One. 2015 Sep 23;10(9):e0136492. doi: 10.1371/journal.pone.0136492 (PMC4580458; doi:10.1371/journal.pone.0136492)
Supplement: S1 Data — (ZIP) [file pone.0136492.s001.zip]

Archive with 278 entries (278 files):
- infant13.data.txt
- mother13.data.txt
- README.txt
- smiledata_PLOS_one.csv
- ucsd_student_survey_data.csv
- UCSD-Diego-BehavioralData.xlsx
- DiegoSmileRawData/smilenew_sub_1_actual_2012-04-28-13-16-58.robotsmiles
- DiegoSmileRawData/smilenew_sub_1_actual_2012-04-28-13-16-58.subjectsmiles
- DiegoSmileRawData/smilenew_sub_1_babyplus_2012-04-28-13-30-22.robotsmiles
- DiegoSmileRawData/smilenew_sub_1_babyplus_2012-04-28-13-30-22.subjectsmiles
- DiegoSmileRawData/smilenew_sub_1_mirror_2012-04-28-13-09-11.robotsmiles
- DiegoSmileRawData/smilenew_sub_1_mirror_2012-04-28-13-09-11.subjectsmiles
- DiegoSmileRawData/smilenew_sub_1_yoked_2012-04-28-13-23-29.robotsmiles
- DiegoSmileRawData/smilenew_sub_1_yoked_2012-04-28-13-23-29.subjectsmiles
- DiegoSmileRawData/smilenew_sub_10_actual_2012-05-01-11-04-38.robotsmiles
- DiegoSmileRawData/smilenew_sub_10_actual_2012-05-01-11-04-38.subjectsmiles
- DiegoSmileRawData/smilenew_sub_10_babyplus_2012-05-01-11-12-40.robotsmiles
- DiegoSmileRawData/smilenew_sub_10_babyplus_2012-05-01-11-12-40.subjectsmiles
- DiegoSmileRawData/smilenew_sub_10_mirror_2012-05-01-10-57-03.robotsmiles
- DiegoSmileRawData/smilenew_sub_10_mirror_2012-05-01-10-57-03.subjectsmiles
- DiegoSmileRawData/smilenew_sub_10_yoked_2012-05-01-10-49-27.robotsmiles
- DiegoSmileRawData/smilenew_sub_10_yoked_2012-05-01-10-49-27.subjectsmiles
- DiegoSmileRawData/smilenew_sub_11_actual_2012-05-01-12-07-22.robotsmiles
- DiegoSmileRawData/smilenew_sub_11_actual_2012-05-01-12-07-22.subjectsmiles
- DiegoSmileRawData/smilenew_sub_11_babyplus_2012-05-01-12-13-57.robotsmiles
- DiegoSmileRawData/smilenew_sub_11_babyplus_2012-05-01-12-13-57.subjectsmiles
- DiegoSmileRawData/smilenew_sub_11_mirror_2012-05-01-11-59-41.robotsmiles
- DiegoSmileRawData/smilenew_sub_11_mirror_2012-05-01-11-59-41.subjectsmiles
- DiegoSmileRawData/smilenew_sub_11_yoked_2012-05-01-12-21-23.robotsmiles
- DiegoSmileRawData/smilenew_sub_11_yoked_2012-05-01-12-21-23.subjectsmiles
- DiegoSmileRawData/smilenew_sub_12_actual_2012-05-01-12-49-43.robotsmiles
- DiegoSmileRawData/smilenew_sub_12_actual_2012-05-01-12-49-43.subjectsmiles
- DiegoSmileRawData/smilenew_sub_12_babyplus_2012-05-01-12-43-59.robotsmiles
- DiegoSmileRawData/smilenew_sub_12_babyplus_2012-05-01-12-43-59.subjectsmiles
- DiegoSmileRawData/smilenew_sub_12_mirror_2012-05-01-12-37-30.robotsmiles
- DiegoSmileRawData/smilenew_sub_12_mirror_2012-05-01-12-37-30.subjectsmiles
- DiegoSmileRawData/smilenew_sub_12_yoked_2012-05-01-12-55-05.robotsmiles
- DiegoSmileRawData/smilenew_sub_12_yoked_2012-05-01-12-55-05.subjectsmiles
- DiegoSmileRawData/smilenew_sub_13_actual_2012-05-01-13-22-02.robotsmiles
- DiegoSmileRawData/smilenew_sub_13_actual_2012-05-01-13-22-02.subjectsmiles
- DiegoSmileRawData/smilenew_sub_13_babyplus_2012-05-01-13-35-10.robotsmiles
- DiegoSmileRawData/smilenew_sub_13_babyplus_2012-05-01-13-35-10.subjectsmiles
- DiegoSmileRawData/smilenew_sub_13_mirror_2012-05-01-13-40-32.robotsmiles
- DiegoSmileRawData/smilenew_sub_13_mirror_2012-05-01-13-40-32.subjectsmiles
- DiegoSmileRawData/smilenew_sub_13_yoked_2012-05-01-13-29-14.robotsmiles
- DiegoSmileRawData/smilenew_sub_13_yoked_2012-05-01-13-29-14.subjectsmiles
- DiegoSmileRawData/smilenew_sub_14_actual_2012-05-01-14-15-45.robotsmiles
- DiegoSmileRawData/smilenew_sub_14_actual_2012-05-01-14-15-45.subjectsmiles
- DiegoSmileRawData/smilenew_sub_14_babyplus_2012-05-01-14-10-29.robotsmiles
- DiegoSmileRawData/smilenew_sub_14_babyplus_2012-05-01-14-10-29.subjectsmiles
- DiegoSmileRawData/smilenew_sub_14_mirror_2012-05-01-14-20-47.robotsmiles
- DiegoSmileRawData/smilenew_sub_14_mirror_2012-05-01-14-20-47.subjectsmiles
- DiegoSmileRawData/smilenew_sub_14_yoked_2012-05-01-14-05-03.robotsmiles
- DiegoSmileRawData/smilenew_sub_14_yoked_2012-05-01-14-05-03.subjectsmiles
- DiegoSmileRawData/smilenew_sub_15_actual_2012-05-01-17-14-31.robotsmiles
- DiegoSmileRawData/smilenew_sub_15_actual_2012-05-01-17-14-31.subjectsmiles
- DiegoSmileRawData/smilenew_sub_15_babyplus_2012-05-01-17-19-52.robotsmiles
- DiegoSmileRawData/smilenew_sub_15_babyplus_2012-05-01-17-19-52.subjectsmiles
- DiegoSmileRawData/smilenew_sub_15_mirror_2012-05-01-17-04-09.robotsmiles
- DiegoSmileRawData/smilenew_sub_15_mirror_2012-05-01-17-04-09.subjectsmiles
- DiegoSmileRawData/smilenew_sub_15_yoked_2012-05-01-17-09-15.robotsmiles
- DiegoSmileRawData/smilenew_sub_15_yoked_2012-05-01-17-09-15.subjectsmiles
- DiegoSmileRawData/smilenew_sub_16_actual_2012-05-01-18-16-26.robotsmiles
- DiegoSmileRawData/smilenew_sub_16_actual_2012-05-01-18-16-26.subjectsmiles
- DiegoSmileRawData/smilenew_sub_16_babyplus_2012-05-01-18-03-30.robotsmiles
- DiegoSmileRawData/smilenew_sub_16_babyplus_2012-05-01-18-03-30.subjectsmiles
- DiegoSmileRawData/smilenew_sub_16_mirror_2012-05-01-18-10-58.robotsmiles
- DiegoSmileRawData/smilenew_sub_16_mirror_2012-05-01-18-10-58.subjectsmiles
- DiegoSmileRawData/smilenew_sub_16_yoked_2012-05-01-17-56-51.robotsmiles
- DiegoSmileRawData/smilenew_sub_16_yoked_2012-05-01-17-56-51.subjectsmiles
- DiegoSmileRawData/smilenew_sub_17_actual_2012-05-02-11-09-12.robotsmiles
- DiegoSmileRawData/smilenew_sub_17_actual_2012-05-02-11-09-12.subjectsmiles
- DiegoSmileRawData/smilenew_sub_17_babyplus_2012-05-02-11-20-38.robotsmiles
- DiegoSmileRawData/smilenew_sub_17_babyplus_2012-05-02-11-20-38.subjectsmiles
- DiegoSmileRawData/smilenew_sub_17_mirror_2012-05-02-11-14-48.robotsmiles
- DiegoSmileRawData/smilenew_sub_17_mirror_2012-05-02-11-14-48.subjectsmiles
- DiegoSmileRawData/smilenew_sub_17_yoked_2012-05-02-11-02-36.robotsmiles
- DiegoSmileRawData/smilenew_sub_17_yoked_2012-05-02-11-02-36.subjectsmiles
- DiegoSmileRawData/smilenew_sub_18_actual_2012-05-02-11-50-33.robotsmiles
- DiegoSmileRawData/smilenew_sub_18_actual_2012-05-02-11-50-33.subjectsmiles
- DiegoSmileRawData/smilenew_sub_18_babyplus_2012-05-02-12-04-53.robotsmiles
- DiegoSmileRawData/smilenew_sub_18_babyplus_2012-05-02-12-04-53.subjectsmiles
- DiegoSmileRawData/smilenew_sub_18_mirror_2012-05-02-11-58-08.robotsmiles
- DiegoSmileRawData/smilenew_sub_18_mirror_2012-05-02-11-58-08.subjectsmiles
- DiegoSmileRawData/smilenew_sub_18_yoked_2012-05-02-12-10-50.robotsmiles
- DiegoSmileRawData/smilenew_sub_18_yoked_2012-05-02-12-10-50.subjectsmiles
- DiegoSmileRawData/smilenew_sub_19_actual_2012-05-02-13-26-40.robotsmiles
- DiegoSmileRawData/smilenew_sub_19_actual_2012-05-02-13-26-40.subjectsmiles
- DiegoSmileRawData/smilenew_sub_19_babyplus_2012-05-02-13-21-15.robotsmiles
- DiegoSmileRawData/smilenew_sub_19_babyplus_2012-05-02-13-21-15.subjectsmiles
- DiegoSmileRawData/smilenew_sub_19_mirror_2012-05-02-13-08-04.robotsmiles
- DiegoSmileRawData/smilenew_sub_19_mirror_2012-05-02-13-08-04.subjectsmiles
- DiegoSmileRawData/smilenew_sub_19_yoked_2012-05-02-13-15-39.robotsmiles
- DiegoSmileRawData/smilenew_sub_19_yoked_2012-05-02-13-15-39.subjectsmiles
- DiegoSmileRawData/smilenew_sub_2_actual_2012-04-29-14-03-56.robotsmiles
- DiegoSmileRawData/smilenew_sub_2_actual_2012-04-29-14-03-56.subjectsmiles
- DiegoSmileRawData/smilenew_sub_2_babyplus_2012-04-29-13-58-23.robotsmiles
- DiegoSmileRawData/smilenew_sub_2_babyplus_2012-04-29-13-58-23.subjectsmiles
- DiegoSmileRawData/smilenew_sub_2_mirror_2012-04-29-13-52-48.robotsmiles
- DiegoSmileRawData/smilenew_sub_2_mirror_2012-04-29-13-52-48.subjectsmiles
- DiegoSmileRawData/smilenew_sub_2_yoked_2012-04-29-13-46-10.robotsmiles
- DiegoSmileRawData/smilenew_sub_2_yoked_2012-04-29-13-46-10.subjectsmiles
- DiegoSmileRawData/smilenew_sub_20_actual_2012-05-02-13-40-55.robotsmiles
- DiegoSmileRawData/smilenew_sub_20_actual_2012-05-02-13-40-55.subjectsmiles
- DiegoSmileRawData/smilenew_sub_20_babyplus_2012-05-02-13-46-32.robotsmiles
- DiegoSmileRawData/smilenew_sub_20_babyplus_2012-05-02-13-46-32.subjectsmiles
- DiegoSmileRawData/smilenew_sub_20_mirror_2012-05-02-13-56-52.robotsmiles
- DiegoSmileRawData/smilenew_sub_20_mirror_2012-05-02-13-56-52.subjectsmiles
- DiegoSmileRawData/smilenew_sub_20_yoked_2012-05-02-13-51-50.robotsmiles
- DiegoSmileRawData/smilenew_sub_20_yoked_2012-05-02-13-51-50.subjectsmiles
- DiegoSmileRawData/smilenew_sub_21_actual_2012-05-02-14-18-33.robotsmiles
- DiegoSmileRawData/smilenew_sub_21_actual_2012-05-02-14-18-33.subjectsmiles
- DiegoSmileRawData/smilenew_sub_21_babyplus_2012-05-02-14-10-53.robotsmiles
- DiegoSmileRawData/smilenew_sub_21_babyplus_2012-05-02-14-10-53.subjectsmiles
- DiegoSmileRawData/smilenew_sub_21_mirror_2012-05-02-14-30-39.robotsmiles
- DiegoSmileRawData/smilenew_sub_21_mirror_2012-05-02-14-30-39.subjectsmiles
- DiegoSmileRawData/smilenew_sub_21_yoked_2012-05-02-14-24-45.robotsmiles
- DiegoSmileRawData/smilenew_sub_21_yoked_2012-05-02-14-24-45.subjectsmiles
- DiegoSmileRawData/smilenew_sub_22_actual_2012-05-02-15-25-18.robotsmiles
- DiegoSmileRawData/smilenew_sub_22_actual_2012-05-02-15-25-18.subjectsmiles
- DiegoSmileRawData/smilenew_sub_22_babyplus_2012-05-02-15-12-16.robotsmiles
- DiegoSmileRawData/smilenew_sub_22_babyplus_2012-05-02-15-12-16.subjectsmiles
- DiegoSmileRawData/smilenew_sub_22_mirror_2012-05-02-15-05-39.robotsmiles
- DiegoSmileRawData/smilenew_sub_22_mirror_2012-05-02-15-05-39.subjectsmiles
- DiegoSmileRawData/smilenew_sub_22_yoked_2012-05-02-15-18-44.robotsmiles
- DiegoSmileRawData/smilenew_sub_22_yoked_2012-05-02-15-18-44.subjectsmiles
- DiegoSmileRawData/smilenew_sub_23_actual_2012-05-02-15-52-34.robotsmiles
- DiegoSmileRawData/smilenew_sub_23_actual_2012-05-02-15-52-34.subjectsmiles
- DiegoSmileRawData/smilenew_sub_23_babyplus_2012-05-02-15-44-36.robotsmiles
- DiegoSmileRawData/smilenew_sub_23_babyplus_2012-05-02-15-44-36.subjectsmiles
- DiegoSmileRawData/smilenew_sub_23_mirror_2012-05-02-15-59-37.robotsmiles
- DiegoSmileRawData/smilenew_sub_23_mirror_2012-05-02-15-59-37.subjectsmiles
- DiegoSmileRawData/smilenew_sub_23_yoked_2012-05-02-16-05-47.robotsmiles
- DiegoSmileRawData/smilenew_sub_23_yoked_2012-05-02-16-05-47.subjectsmiles
- DiegoSmileRawData/smilenew_sub_24_actual_2012-05-02-16-38-24.robotsmiles
- DiegoSmileRawData/smilenew_sub_24_actual_2012-05-02-16-38-24.subjectsmiles
- DiegoSmileRawData/smilenew_sub_24_babyplus_2012-05-02-16-20-24.robotsmiles
- DiegoSmileRawData/smilenew_sub_24_babyplus_2012-05-02-16-20-24.subjectsmiles
- DiegoSmileRawData/smilenew_sub_24_mirror_2012-05-02-16-26-40.robotsmiles
- DiegoSmileRawData/smilenew_sub_24_mirror_2012-05-02-16-26-40.subjectsmiles
- DiegoSmileRawData/smilenew_sub_24_yoked_2012-05-02-16-32-53.robotsmiles
- DiegoSmileRawData/smilenew_sub_24_yoked_2012-05-02-16-32-53.subjectsmiles
- DiegoSmileRawData/smilenew_sub_25_actual_2012-05-02-17-18-27.robotsmiles
- DiegoSmileRawData/smilenew_sub_25_actual_2012-05-02-17-18-27.subjectsmiles
- DiegoSmileRawData/smilenew_sub_25_babyplus_2012-05-02-16-57-35.robotsmiles
- DiegoSmileRawData/smilenew_sub_25_babyplus_2012-05-02-16-57-35.subjectsmiles
- DiegoSmileRawData/smilenew_sub_25_mirror_2012-05-02-17-10-47.robotsmiles
- DiegoSmileRawData/smilenew_sub_25_mirror_2012-05-02-17-10-47.subjectsmiles
- DiegoSmileRawData/smilenew_sub_25_yoked_2012-05-02-17-04-27.robotsmiles
- DiegoSmileRawData/smilenew_sub_25_yoked_2012-05-02-17-04-27.subjectsmiles
- DiegoSmileRawData/smilenew_sub_26_actual_2012-05-02-17-35-16.robotsmiles
- DiegoSmileRawData/smilenew_sub_26_actual_2012-05-02-17-35-16.subjectsmiles
- DiegoSmileRawData/smilenew_sub_26_babyplus_2012-05-02-17-53-47.robotsmiles
- DiegoSmileRawData/smilenew_sub_26_babyplus_2012-05-02-17-53-47.subjectsmiles
- DiegoSmileRawData/smilenew_sub_26_mirror_2012-05-02-17-48-41.robotsmiles
- DiegoSmileRawData/smilenew_sub_26_mirror_2012-05-02-17-48-41.subjectsmiles
- DiegoSmileRawData/smilenew_sub_26_yoked_2012-05-02-17-42-42.robotsmiles
- DiegoSmileRawData/smilenew_sub_26_yoked_2012-05-02-17-42-42.subjectsmiles
- DiegoSmileRawData/smilenew_sub_27_actual_2012-05-03-12-08-44.robotsmiles
- DiegoSmileRawData/smilenew_sub_27_actual_2012-05-03-12-08-44.subjectsmiles
- DiegoSmileRawData/smilenew_sub_27_babyplus_2012-05-03-12-01-54.robotsmiles
- DiegoSmileRawData/smilenew_sub_27_babyplus_2012-05-03-12-01-54.subjectsmiles
- DiegoSmileRawData/smilenew_sub_27_mirror_2012-05-03-12-14-50.robotsmiles
- DiegoSmileRawData/smilenew_sub_27_mirror_2012-05-03-12-14-50.subjectsmiles
- DiegoSmileRawData/smilenew_sub_27_yoked_2012-05-03-12-20-30.robotsmiles
- DiegoSmileRawData/smilenew_sub_27_yoked_2012-05-03-12-20-30.subjectsmiles
- DiegoSmileRawData/smilenew_sub_28_actual_2012-05-03-12-49-50.robotsmiles
- DiegoSmileRawData/smilenew_sub_28_actual_2012-05-03-12-49-50.subjectsmiles
- DiegoSmileRawData/smilenew_sub_28_babyplus_2012-05-03-12-36-51.robotsmiles
- DiegoSmileRawData/smilenew_sub_28_babyplus_2012-05-03-12-36-51.subjectsmiles
- DiegoSmileRawData/smilenew_sub_28_mirror_2012-05-03-12-43-40.robotsmiles
- DiegoSmileRawData/smilenew_sub_28_mirror_2012-05-03-12-43-40.subjectsmiles
- DiegoSmileRawData/smilenew_sub_28_yoked_2012-05-03-12-55-40.robotsmiles
- DiegoSmileRawData/smilenew_sub_28_yoked_2012-05-03-12-55-40.subjectsmiles
- DiegoSmileRawData/smilenew_sub_29_actual_2012-05-03-13-47-57.robotsmiles
- DiegoSmileRawData/smilenew_sub_29_actual_2012-05-03-13-47-57.subjectsmiles
- DiegoSmileRawData/smilenew_sub_29_babyplus_2012-05-03-13-40-17.robotsmiles
- DiegoSmileRawData/smilenew_sub_29_babyplus_2012-05-03-13-40-17.subjectsmiles
- DiegoSmileRawData/smilenew_sub_29_mirror_2012-05-03-13-34-02.robotsmiles
- DiegoSmileRawData/smilenew_sub_29_mirror_2012-05-03-13-34-02.subjectsmiles
- DiegoSmileRawData/smilenew_sub_29_yoked_2012-05-03-13-23-36.robotsmiles
- DiegoSmileRawData/smilenew_sub_29_yoked_2012-05-03-13-23-36.subjectsmiles
- DiegoSmileRawData/smilenew_sub_3_actual_2012-04-29-16-37-29.robotsmiles
- DiegoSmileRawData/smilenew_sub_3_actual_2012-04-29-16-37-29.subjectsmiles
- DiegoSmileRawData/smilenew_sub_3_babyplus_2012-04-29-16-44-11.robotsmiles
- DiegoSmileRawData/smilenew_sub_3_babyplus_2012-04-29-16-44-11.subjectsmiles
- DiegoSmileRawData/smilenew_sub_3_mirror_2012-04-29-16-50-36.robotsmiles
- DiegoSmileRawData/smilenew_sub_3_mirror_2012-04-29-16-50-36.subjectsmiles
- DiegoSmileRawData/smilenew_sub_3_yoked_2012-04-29-16-29-16.robotsmiles
- DiegoSmileRawData/smilenew_sub_3_yoked_2012-04-29-16-29-16.subjectsmiles
- DiegoSmileRawData/smilenew_sub_30_actual_2012-05-03-14-08-34.robotsmiles
- DiegoSmileRawData/smilenew_sub_30_actual_2012-05-03-14-08-34.subjectsmiles
- DiegoSmileRawData/smilenew_sub_30_babyplus_2012-05-03-14-16-56.robotsmiles
- DiegoSmileRawData/smilenew_sub_30_babyplus_2012-05-03-14-16-56.subjectsmiles
- DiegoSmileRawData/smilenew_sub_30_mirror_2012-05-03-14-01-36.robotsmiles
- DiegoSmileRawData/smilenew_sub_30_mirror_2012-05-03-14-01-36.subjectsmiles
- DiegoSmileRawData/smilenew_sub_30_yoked_2012-05-03-14-24-38.robotsmiles
- DiegoSmileRawData/smilenew_sub_30_yoked_2012-05-03-14-24-38.subjectsmiles
- DiegoSmileRawData/smilenew_sub_31_actual_2012-05-03-14-51-36.robotsmiles
- DiegoSmileRawData/smilenew_sub_31_actual_2012-05-03-14-51-36.subjectsmiles
- DiegoSmileRawData/smilenew_sub_31_babyplus_2012-05-03-14-43-06.robotsmiles
- DiegoSmileRawData/smilenew_sub_31_babyplus_2012-05-03-14-43-06.subjectsmiles
- DiegoSmileRawData/smilenew_sub_31_mirror_2012-05-03-15-06-30.robotsmiles
- DiegoSmileRawData/smilenew_sub_31_mirror_2012-05-03-15-06-30.subjectsmiles
- DiegoSmileRawData/smilenew_sub_31_yoked_2012-05-03-14-59-05.robotsmiles
- DiegoSmileRawData/smilenew_sub_31_yoked_2012-05-03-14-59-05.subjectsmiles
- DiegoSmileRawData/smilenew_sub_32_actual_2012-05-03-15-21-43.robotsmiles
- DiegoSmileRawData/smilenew_sub_32_actual_2012-05-03-15-21-43.subjectsmiles
- DiegoSmileRawData/smilenew_sub_32_babyplus_2012-05-03-15-27-21.robotsmiles
- DiegoSmileRawData/smilenew_sub_32_babyplus_2012-05-03-15-27-21.subjectsmiles
- DiegoSmileRawData/smilenew_sub_32_mirror_2012-05-03-15-32-29.robotsmiles
- DiegoSmileRawData/smilenew_sub_32_mirror_2012-05-03-15-32-29.subjectsmiles
- DiegoSmileRawData/smilenew_sub_32_yoked_2012-05-03-15-37-42.robotsmiles
- DiegoSmileRawData/smilenew_sub_32_yoked_2012-05-03-15-37-42.subjectsmiles
- DiegoSmileRawData/smilenew_sub_33_actual_2012-05-03-15-55-10.robotsmiles
- DiegoSmileRawData/smilenew_sub_33_actual_2012-05-03-15-55-10.subjectsmiles
- DiegoSmileRawData/smilenew_sub_33_babyplus_2012-05-03-16-08-16.robotsmiles
- DiegoSmileRawData/smilenew_sub_33_babyplus_2012-05-03-16-08-16.subjectsmiles
- DiegoSmileRawData/smilenew_sub_33_mirror_2012-05-03-16-01-52.robotsmiles
- DiegoSmileRawData/smilenew_sub_33_mirror_2012-05-03-16-01-52.subjectsmiles
- DiegoSmileRawData/smilenew_sub_33_yoked_2012-05-03-16-15-22.robotsmiles
- DiegoSmileRawData/smilenew_sub_33_yoked_2012-05-03-16-15-22.subjectsmiles
- DiegoSmileRawData/smilenew_sub_34_actual_2012-05-03-16-52-12.robotsmiles
- DiegoSmileRawData/smilenew_sub_34_actual_2012-05-03-16-52-12.subjectsmiles
- DiegoSmileRawData/smilenew_sub_34_babyplus_2012-05-03-17-05-01.robotsmiles
- DiegoSmileRawData/smilenew_sub_34_babyplus_2012-05-03-17-05-01.subjectsmiles
- DiegoSmileRawData/smilenew_sub_34_mirror_2012-05-03-16-59-00.robotsmiles
- DiegoSmileRawData/smilenew_sub_34_mirror_2012-05-03-16-59-00.subjectsmiles
- DiegoSmileRawData/smilenew_sub_34_yoked_2012-05-03-16-45-09.robotsmiles
- DiegoSmileRawData/smilenew_sub_34_yoked_2012-05-03-16-45-09.subjectsmiles
- DiegoSmileRawData/smilenew_sub_4_actual_2012-04-30-13-03-25.robotsmiles
- DiegoSmileRawData/smilenew_sub_4_actual_2012-04-30-13-03-25.subjectsmiles
- DiegoSmileRawData/smilenew_sub_4_babyplus_2012-04-30-13-19-38.robotsmiles
- DiegoSmileRawData/smilenew_sub_4_babyplus_2012-04-30-13-19-38.subjectsmiles
- DiegoSmileRawData/smilenew_sub_4_mirror_2012-04-30-13-14-33.robotsmiles
- DiegoSmileRawData/smilenew_sub_4_mirror_2012-04-30-13-14-33.subjectsmiles
- DiegoSmileRawData/smilenew_sub_4_yoked_2012-04-30-13-09-25.robotsmiles
- DiegoSmileRawData/smilenew_sub_4_yoked_2012-04-30-13-09-25.subjectsmiles
- DiegoSmileRawData/smilenew_sub_5_actual_2012-04-30-14-10-54.robotsmiles
- DiegoSmileRawData/smilenew_sub_5_actual_2012-04-30-14-10-54.subjectsmiles
- DiegoSmileRawData/smilenew_sub_5_babyplus_2012-04-30-13-56-35.robotsmiles
- DiegoSmileRawData/smilenew_sub_5_babyplus_2012-04-30-13-56-35.subjectsmiles
- DiegoSmileRawData/smilenew_sub_5_mirror_2012-04-30-14-04-08.robotsmiles
- DiegoSmileRawData/smilenew_sub_5_mirror_2012-04-30-14-04-08.subjectsmiles
- DiegoSmileRawData/smilenew_sub_5_yoked_2012-04-30-14-17-41.robotsmiles
- DiegoSmileRawData/smilenew_sub_5_yoked_2012-04-30-14-17-41.subjectsmiles
- DiegoSmileRawData/smilenew_sub_6_actual_2012-04-30-15-35-03.robotsmiles
- DiegoSmileRawData/smilenew_sub_6_actual_2012-04-30-15-35-03.subjectsmiles
- DiegoSmileRawData/smilenew_sub_6_babyplus_2012-04-30-15-21-14.robotsmiles
- DiegoSmileRawData/smilenew_sub_6_babyplus_2012-04-30-15-21-14.subjectsmiles
- DiegoSmileRawData/smilenew_sub_6_mirror_2012-04-30-15-41-04.robotsmiles
- DiegoSmileRawData/smilenew_sub_6_mirror_2012-04-30-15-41-04.subjectsmiles
- DiegoSmileRawData/smilenew_sub_6_yoked_2012-04-30-15-28-41.robotsmiles
- DiegoSmileRawData/smilenew_sub_6_yoked_2012-04-30-15-28-41.subjectsmiles
- DiegoSmileRawData/smilenew_sub_7_actual_2012-04-30-16-00-19.robotsmiles
- DiegoSmileRawData/smilenew_sub_7_actual_2012-04-30-16-00-19.subjectsmiles
- DiegoSmileRawData/smilenew_sub_7_babyplus_2012-04-30-16-16-57.robotsmiles
- DiegoSmileRawData/smilenew_sub_7_babyplus_2012-04-30-16-16-57.subjectsmiles
- DiegoSmileRawData/smilenew_sub_7_mirror_2012-04-30-16-06-16.robotsmiles
- DiegoSmileRawData/smilenew_sub_7_mirror_2012-04-30-16-06-16.subjectsmiles
- DiegoSmileRawData/smilenew_sub_7_yoked_2012-04-30-16-11-44.robotsmiles
- DiegoSmileRawData/smilenew_sub_7_yoked_2012-04-30-16-11-44.subjectsmiles
- DiegoSmileRawData/smilenew_sub_8_actual_2012-04-30-16-57-46.robotsmiles
- DiegoSmileRawData/smilenew_sub_8_actual_2012-04-30-16-57-46.subjectsmiles
- DiegoSmileRawData/smilenew_sub_8_babyplus_2012-04-30-17-04-59.robotsmiles
- DiegoSmileRawData/smilenew_sub_8_babyplus_2012-04-30-17-04-59.subjectsmiles
- DiegoSmileRawData/smilenew_sub_8_mirror_2012-04-30-17-11-17.robotsmiles
- DiegoSmileRawData/smilenew_sub_8_mirror_2012-04-30-17-11-17.subjectsmiles
- DiegoSmileRawData/smilenew_sub_8_yoked_2012-04-30-17-16-32.robotsmiles
- DiegoSmileRawData/smilenew_sub_8_yoked_2012-04-30-17-16-32.subjectsmiles
- DiegoSmileRawData/smilenew_sub_9_actual_2012-04-30-18-08-57.robotsmiles
- DiegoSmileRawData/smilenew_sub_9_actual_2012-04-30-18-08-57.subjectsmiles
- DiegoSmileRawData/smilenew_sub_9_babyplus_2012-04-30-17-52-24.robotsmiles
- DiegoSmileRawData/smilenew_sub_9_babyplus_2012-04-30-17-52-24.subjectsmiles
- DiegoSmileRawData/smilenew_sub_9_mirror_2012-04-30-18-03-34.robotsmiles
- DiegoSmileRawData/smilenew_sub_9_mirror_2012-04-30-18-03-34.subjectsmiles
- DiegoSmileRawData/smilenew_sub_9_yoked_2012-04-30-17-58-16.robotsmiles
- DiegoSmileRawData/smilenew_sub_9_yoked_2012-04-30-17-58-16.subjectsmiles
