# Supplementary material for: Infants Time Their Smiles to Make Their Moms Smile
Source: PLoS One. 2015 Sep 23;10(9):e0136492. doi: 10.1371/journal.pone.0136492 (PMC4580458; doi:10.1371/journal.pone.0136492)
Supplement: S1 Data — (ZIP) [file pone.0136492.s001.zip › infant13.data.txt]

both_not_smiling	infant_smiling_mom_not	mom_smiling_infant_not	both_smiling
0	0	1	0
0.0052	0	0.9948	0
0.1642	0.1235	0.6033	0.109
0.1034	0.0061	0.8845	0.006
0.0948	0	0.9052	0
0.1402	0.0883	0.6973	0.0741
0.0816	0	0.9184	0
0.0229	0	0.9771	0
0.0596	0.0669	0.7984	0.0751
0.0113	0	0.9887	0
0.0001	0	0.9999	0
0.0358	0.2662	0.4235	0.2745
0.1121	0.296	0.296	0.296
