# Supplementary material for: Infants Time Their Smiles to Make Their Moms Smile
Source: PLoS One. 2015 Sep 23;10(9):e0136492. doi: 10.1371/journal.pone.0136492 (PMC4580458; doi:10.1371/journal.pone.0136492)
Supplement: S1 Data — (ZIP) [file pone.0136492.s001.zip › mother13.data.txt]

both_not_smiling	mom_smiling_infant_not	infant_smiling_mom_not	both_smiling
0.0389	0.0006	0.0007	0.9598
0.1111	0.0259	0.0407	0.8224
0.1466	0.321	0.4637	0.0687
0.0004	0.0682	0.0019	0.9295
0.0257	0.0001	0	0.9742
0.3449	0.0984	0.1334	0.4233
0.154	0	0	0.846
0	0.0067	0	0.9933
0.0409	0.0616	0.0784	0.8191
0.0796	0.4671	0.3119	0.1413
0	0	0	1
0.1198	0.3327	0.5472	0.0003
0.0691	0.1889	0.1651	0.5768
