# Supplementary material for: Infants Time Their Smiles to Make Their Moms Smile
Source: PLoS One. 2015 Sep 23;10(9):e0136492. doi: 10.1371/journal.pone.0136492 (PMC4580458; doi:10.1371/journal.pone.0136492)
Supplement: S1 Data — (ZIP) [file pone.0136492.s001.zip › README.txt]

Supplementary Data for Infants Time their Smiles to Make their Moms Smile

Five stand-alone data files and a subdirectory of additional data files are included and organized as either Infant-Mother or Student as follows:

INFANT-MOTHER DATA (3 datafiles)

infant13.data.txt. This text file contains the posterior probabilities of the four smile configurations (labeled: both_not_smiling, infant_smiling_mom_not, mom_smiling_infant_not, both_smiling) for the 13 infants.

mother13.data.txt. This text file contains the posterior probabilities of the four smile configurations (labeled: both_not_smiling, infant_smiling_mom_not, mom_smiling_infant_not, both_smiling) for the 13 mothers.

smiledata_PLOS_one.csv. This is a CSV file containing the mother-infant data used to determine the goals of both mothers and infants.  The file contains only periods of time when the infant was gazing at the mother.  The CSV file contains a series of rows, each of which describes a particular dyadic configuration.  Columns are:
Id: Dyad id (2-17)
Age: Age in weeks (4-17)
Duration: duration in seconds of the smile configuration
TimeSinceInfantLastChangedSmileState: the time in seconds since the infant last changed smile state (i.e. either stopped or started smiling) at the beginning of the smile configuration.
TimeSinceMomLastChangedSmileState: the time in seconds since the mom last changed smile state (i.e. either stopped or started smiling) at the beginning of the smile configuration.
InfantSmileStart: the infant's smile state (1 = not smiling, 2 = smiling) at the beginning of the smile configuration.
MomSmileStart: the mom's smile state (1 = not smiling, 2 = smiling) at the beginning of the smile configuration.
InfantSmileStop: the infant's smile state (1 = not smiling, 2 = smiling) at the end of the smile configuration.
MomSmileStop: the mom's smile state (1 = not smiling, 2 = smiling) at the end of the smile configuration.


STUDENT DATA (2 datafiles and a subdirectory of additional datafiles)

Subjects 29 and 32 did not provide full data and are not included in the datasets.

ucsd_student_survey_data.csv. This file contains the results of the administration of Bartneck's Godspeed questionnaire (http://www.bartneck.de/2008/03/11/the-godspeed-questionnaire-series/) to UCSD undergraduates.  Columns are:
Subject_ID: 1-34 
Mirror_Condition: Positivity score (sum of all Likert scale responses) after interacting with the robot when the robot employed the "Mirror" smile policy.
Infant_Condition: Positivity score (sum of all Likert scale responses) after interacting with the robot when the robot employed the "Infant" smile policy.
Infant_Plus_Condition: Positivity score (sum of all Likert scale responses) after interacting with the robot when the robot employed the "Infant Plus" smile policy.
Yoked_Condition: Positivity score (sum of all Likert scale responses) after interacting with the robot when the robot employed the "Yoked" smile policy.

UCSD-Diego-BehavioralData.xlsx. This csv contains a subject id column (1-34, which is not labeled) and the sum (total) smiling in seconds for each of the four conditions (labeled: Mirror Condition, Infant Condition, Infant Plus Condition, Yoked Condition).

DiegoSmileRawData:
This directory contains files in a CSV format with a descriptive file name. Each file name indicates the id number of the UCSD undergraduate, whether the file contains the subject’s smiles or the robot Diego San’s smiles, and the smile policy implemented by Diego San.  The file naming convention for the experimental conditions (infant, infantplus, replay, and mirror). For files containing subject smile records, each row contains a timestamp is nanoseconds and the subject’s smile value in the form of the output of the automated smile detection system (CERT).  The output was thresholded at 0 with positive values indicating a smile and negative numbers indicating no smile. 
For files containing robot smile records, each line contains a timestamp in nanoseconds when the robot either started or stopped smiling (the robot can be understood to start in the non-smiling configuration).
