# Supplementary material for: Infants Time Their Smiles to Make Their Moms Smile
Source: PLoS One. 2015 Sep 23;10(9):e0136492. doi: 10.1371/journal.pone.0136492 (PMC4580458; doi:10.1371/journal.pone.0136492)
Supplement: S1 Data — (ZIP) [file pone.0136492.s001.zip › smiledata_PLOS_one.csv]

Note: 1 = not smiling and 2 = smiling
Id	Age	Duration	TimeSinceInfantLastChangedSmileState	TimeSinceMomLastChangedSmileState	InfantSmileStart	MomSmileStart	InfantSmileStop	MomSmileStop
2	6	0.340000	0.530000	0.000000	2	1	2	2
2	6	0.090000	0.000000	0.340000	1	1	2	1
2	6	1.010000	0.090000	0.000000	1	1	1	2
2	6	4.000000	1.100000	0.000000	1	1	2	1
2	6	13.680000	5.100000	0.000000	1	1	1	2
2	6	4.920000	18.780000	0.000000	1	1	2	1
2	6	1.390000	5.780000	0.000000	1	1	2	1
2	6	0.900000	7.170000	0.000000	1	1	1	2
2	6	5.270000	8.070000	0.000000	1	1	2	1
2	6	3.610000	13.340000	0.000000	1	1	1	2
2	6	1.030000	16.950000	0.000000	1	1	2	1
2	6	0.700000	17.980000	0.000000	1	1	1	2
2	6	0.850000	18.680000	0.000000	1	1	2	1
2	6	3.350000	19.530000	0.000000	1	1	1	2
2	6	7.610000	22.880000	0.000000	1	1	2	1
2	6	4.410000	30.490000	0.000000	1	1	1	2
2	6	3.980000	34.900000	0.000000	1	1	2	1
2	6	5.200000	38.880000	0.000000	1	1	1	2
2	6	1.800000	44.080000	0.000000	1	1	2	1
2	6	1.230000	0.740000	0.000000	1	2	1	1
2	6	0.030000	0.000000	1.230000	2	2	1	2
2	6	0.800000	0.030000	0.000000	2	1	2	2
2	6	2.040000	0.000000	0.800000	1	2	2	2
2	6	1.770000	0.000000	2.840000	2	1	2	2
2	6	1.330000	0.000000	4.610000	1	2	2	2
2	6	0.970000	0.000000	5.940000	2	1	2	2
2	6	0.500000	0.000000	6.910000	1	1	2	1
2	6	1.530000	0.500000	0.000000	1	1	1	2
2	6	0.970000	2.030000	0.000000	1	2	2	2
2	6	0.800000	0.000000	0.970000	2	1	2	2
2	6	0.080000	3.790000	0.000000	1	2	1	1
2	6	2.870000	0.000000	0.080000	2	1	1	1
2	6	7.150000	0.000000	2.950000	1	1	1	2
2	6	3.670000	0.000000	1.800000	2	1	2	2
2	6	1.640000	0.000000	5.470000	1	1	2	1
2	6	0.610000	1.640000	0.000000	1	1	1	2
2	6	2.030000	2.250000	0.000000	1	1	2	1
2	6	4.160000	4.280000	0.000000	1	2	1	1
2	6	1.340000	0.000000	4.160000	2	1	1	1
2	6	0.100000	0.000000	5.500000	1	1	1	2
2	6	1.950000	0.100000	0.000000	1	1	2	1
2	6	11.390000	2.050000	0.000000	1	2	1	1
2	7	1.600000	0.000000	0.200000	2	1	2	2
2	7	0.820000	0.000000	1.800000	1	1	2	1
2	7	0.970000	0.820000	0.000000	1	1	1	2
2	7	2.320000	1.790000	0.000000	1	2	2	2
2	7	6.550000	0.180000	0.000000	2	1	2	2
2	7	0.970000	0.000000	6.550000	1	2	2	2
2	7	1.300000	0.000000	0.450000	2	1	1	1
2	7	1.570000	0.000000	1.750000	1	2	1	1
2	7	0.700000	0.000000	3.320000	2	1	1	1
2	7	5.740000	0.000000	4.020000	1	2	1	1
2	7	1.180000	0.000000	9.760000	2	1	1	1
2	7	1.240000	0.000000	10.940000	1	2	1	1
2	7	0.360000	0.000000	12.180000	2	2	1	2
2	7	2.030000	0.360000	0.000000	2	2	2	1
2	7	1.110000	2.390000	0.000000	2	1	1	1
2	7	0.570000	0.000000	1.110000	1	2	1	1
2	7	0.170000	0.000000	1.680000	2	2	1	2
2	7	1.560000	0.170000	0.000000	2	1	2	2
2	7	0.040000	0.000000	1.560000	1	1	2	1
2	7	0.500000	0.040000	0.000000	1	1	1	2
2	7	0.430000	0.540000	0.000000	1	1	2	1
2	7	0.770000	0.970000	0.000000	1	2	1	1
2	7	0.160000	0.000000	0.770000	2	2	1	2
2	7	2.340000	0.160000	0.000000	2	1	2	2
2	7	0.800000	0.000000	2.340000	1	2	2	2
2	7	3.200000	0.000000	3.140000	2	1	2	2
2	7	1.130000	0.000000	6.340000	1	1	2	1
2	7	1.080000	1.130000	0.000000	1	1	1	2
2	7	3.080000	0.000000	2.070000	2	1	2	2
2	7	1.030000	0.000000	5.150000	1	2	2	2
2	7	0.800000	0.000000	6.180000	2	1	2	2
2	7	5.020000	0.000000	6.980000	1	1	2	1
2	7	1.970000	5.020000	0.000000	1	1	1	2
2	7	1.130000	6.990000	0.000000	1	1	2	1
2	7	10.010000	8.120000	0.000000	1	1	1	2
2	7	1.890000	18.130000	0.000000	1	1	2	1
2	7	1.310000	20.020000	0.000000	1	1	1	2
2	7	0.090000	21.330000	0.000000	1	2	2	2
2	7	1.500000	0.000000	0.090000	2	1	2	2
2	7	8.460000	0.000000	1.590000	1	1	2	1
2	7	13.650000	8.460000	0.000000	1	2	1	1
2	7	0.330000	0.000000	13.650000	2	2	1	2
2	7	1.070000	0.330000	0.000000	2	1	2	2
2	7	2.000000	0.000000	1.070000	1	1	2	1
2	7	4.710000	0.360000	0.000000	2	1	2	2
2	7	1.780000	0.000000	4.710000	1	1	2	1
2	7	1.150000	1.780000	0.000000	1	1	1	2
2	7	1.330000	0.000000	0.940000	2	1	2	2
2	7	1.000000	0.000000	2.270000	1	1	2	1
2	8	5.930000	0.440000	0.000000	1	1	2	1
2	8	4.040000	6.370000	0.000000	1	1	1	2
2	8	0.800000	10.410000	0.000000	1	1	2	1
2	8	0.090000	11.210000	0.000000	1	1	1	2
2	8	4.650000	11.300000	0.000000	1	2	2	2
2	8	0.430000	0.000000	4.650000	2	1	2	2
2	8	1.640000	0.000000	5.080000	1	2	2	2
2	8	10.210000	0.970000	0.000000	1	2	1	1
2	8	0.590000	0.000000	10.210000	2	2	1	2
2	8	0.370000	0.590000	0.000000	2	1	2	2
2	8	0.900000	0.000000	0.370000	1	2	2	2
2	8	2.070000	0.000000	1.270000	2	1	2	2
2	8	0.760000	0.000000	3.340000	1	1	2	1
2	8	0.910000	0.760000	0.000000	1	2	1	1
2	8	1.770000	0.000000	1.600000	2	1	1	1
2	8	0.700000	0.000000	3.370000	1	2	1	1
2	8	0.700000	0.000000	4.070000	2	2	1	2
2	8	1.200000	0.700000	0.000000	2	1	2	2
2	8	0.800000	0.000000	1.200000	1	1	2	1
2	8	0.770000	0.800000	0.000000	1	1	1	2
2	8	0.500000	1.570000	0.000000	1	2	2	2
2	8	1.160000	0.000000	0.500000	2	1	2	2
2	8	4.500000	0.000000	2.020000	2	1	2	2
2	8	0.770000	0.000000	6.520000	1	2	2	2
2	8	1.300000	0.000000	7.290000	2	1	2	2
2	8	1.960000	0.000000	8.590000	1	1	2	1
2	8	0.580000	1.960000	0.000000	1	2	1	1
2	8	1.100000	0.000000	0.580000	2	2	1	2
2	10	0.920000	0.240000	0.000000	1	1	1	2
2	10	3.090000	2.010000	0.000000	1	2	1	1
2	10	0.470000	0.000000	3.090000	2	1	1	1
2	10	0.640000	0.000000	3.560000	1	2	1	1
2	10	1.460000	0.000000	4.200000	2	1	1	1
2	10	1.660000	0.000000	5.660000	1	1	1	2
2	10	2.680000	1.660000	0.000000	1	1	2	1
2	10	0.870000	4.340000	0.000000	1	1	1	2
2	10	0.040000	0.000000	0.820000	2	2	1	2
2	10	1.430000	0.040000	0.000000	2	1	2	2
2	10	0.590000	0.000000	1.430000	1	1	2	1
2	10	0.680000	0.590000	0.000000	1	1	1	2
2	10	2.090000	1.270000	0.000000	1	1	2	1
2	10	1.780000	3.360000	0.000000	1	2	1	1
2	10	2.740000	0.000000	1.780000	2	1	1	1
2	10	0.960000	0.000000	4.520000	1	1	1	2
2	10	1.610000	0.960000	0.000000	1	2	2	2
2	10	2.430000	0.000000	1.610000	2	1	2	2
2	10	1.740000	0.000000	4.040000	1	1	2	1
2	15	0.970000	1.300000	0.000000	1	2	2	2
2	15	1.730000	0.000000	0.970000	2	2	2	1
2	15	2.010000	1.730000	0.000000	2	1	1	1
2	15	0.300000	0.000000	2.010000	1	1	1	2
2	15	0.460000	0.300000	0.000000	1	2	2	2
2	15	2.540000	0.000000	0.460000	2	2	2	1
2	15	0.430000	0.700000	0.000000	1	2	2	2
3	4	0.200000	0.000000	0.770000	2	1	2	2
3	4	2.180000	0.000000	0.970000	1	1	2	1
3	4	2.020000	2.180000	0.000000	1	2	1	1
3	4	0.300000	0.000000	2.020000	2	1	1	1
3	4	10.900000	0.000000	2.320000	1	2	1	1
3	4	0.650000	0.000000	13.220000	2	1	1	1
3	4	0.530000	0.000000	13.870000	1	2	1	1
3	4	0.530000	0.000000	14.400000	2	1	1	1
3	4	1.030000	1.410000	0.000000	2	1	2	2
3	4	0.270000	0.000000	1.030000	1	2	2	2
3	4	0.460000	0.000000	1.300000	2	1	2	2
3	4	1.170000	0.000000	1.760000	1	1	2	1
3	5	1.570000	16.310000	0.000000	1	1	2	1
3	5	6.610000	17.880000	0.000000	1	1	1	2
3	5	2.000000	24.490000	0.000000	1	1	2	1
3	5	8.140000	26.490000	0.000000	1	1	1	2
3	5	2.170000	34.630000	0.000000	1	1	2	1
3	5	2.270000	36.800000	0.000000	1	1	1	2
3	5	1.980000	39.070000	0.000000	1	1	2	1
3	6	1.260000	0.000000	11.050000	2	1	1	1
3	7	0.940000	0.830000	0.000000	2	2	1	2
3	8	2.270000	0.270000	0.000000	2	1	2	2
3	8	2.970000	1.200000	0.000000	1	1	2	1
3	8	2.500000	1.440000	0.000000	1	2	1	1
3	8	0.330000	0.000000	2.500000	2	1	1	1
3	8	0.530000	0.700000	0.000000	2	1	2	2
3	8	3.700000	0.000000	0.530000	1	2	2	2
3	8	4.140000	0.000000	4.230000	2	1	2	2
3	8	3.170000	0.000000	8.370000	1	1	2	1
3	8	11.610000	3.170000	0.000000	1	2	1	1
3	8	0.200000	0.000000	11.610000	2	1	1	1
3	9	0.740000	19.450000	0.000000	1	1	2	1
3	9	0.170000	0.530000	0.000000	2	1	2	2
3	9	2.270000	0.000000	0.170000	1	1	2	1
3	9	0.240000	0.000000	0.230000	2	1	2	2
3	9	0.500000	0.000000	0.470000	1	2	2	2
3	9	0.600000	0.000000	0.970000	2	1	2	2
3	9	0.370000	0.000000	1.570000	1	2	2	2
3	9	1.130000	0.000000	1.940000	2	1	2	2
3	9	1.400000	0.000000	3.070000	1	1	2	1
3	9	1.200000	1.400000	0.000000	1	2	1	1
3	9	0.240000	0.000000	1.200000	2	1	1	1
3	9	1.240000	0.000000	0.100000	1	1	2	1
3	12	2.480000	0.000000	0.720000	1	1	2	1
3	13	0.400000	0.000000	2.270000	2	2	1	2
3	13	1.260000	0.400000	0.000000	2	2	2	1
3	13	0.680000	1.660000	0.000000	2	1	1	1
3	13	0.560000	0.000000	0.680000	1	1	1	2
3	13	1.100000	0.560000	0.000000	1	1	2	1
3	13	0.830000	1.660000	0.000000	1	2	1	1
3	13	2.710000	0.000000	0.830000	2	1	1	1
3	13	3.570000	0.000000	3.540000	1	2	1	1
3	13	0.600000	0.000000	7.110000	2	2	1	2
3	13	0.230000	0.600000	0.000000	2	1	2	2
3	13	1.000000	0.000000	0.230000	1	1	2	1
3	13	0.370000	1.000000	0.000000	1	2	1	1
3	13	2.380000	0.000000	0.370000	2	2	1	2
3	13	2.660000	2.380000	0.000000	2	1	2	2
3	13	2.200000	0.000000	2.660000	1	2	2	2
3	13	0.170000	0.000000	4.860000	2	2	2	1
3	13	0.660000	0.170000	0.000000	2	1	1	1
3	13	6.810000	0.000000	0.660000	1	1	1	2
3	13	0.670000	6.810000	0.000000	1	2	2	2
3	13	0.760000	0.040000	0.000000	2	1	1	1
3	13	4.970000	0.000000	0.760000	1	2	1	1
3	13	1.810000	0.000000	5.730000	2	1	1	1
3	13	0.630000	0.000000	7.540000	1	2	1	1
3	13	0.370000	0.000000	8.170000	2	2	1	2
3	13	2.670000	0.000000	5.440000	2	1	2	2
3	15	1.120000	0.250000	0.000000	2	1	2	2
3	15	0.110000	0.000000	1.120000	1	1	2	1
3	16	1.600000	0.000000	0.270000	2	1	2	2
3	16	0.340000	0.000000	0.630000	2	1	2	2
4	6	4.430000	0.000000	1.110000	1	1	1	2
4	7	1.070000	0.830000	0.000000	2	1	2	2
4	7	2.700000	0.000000	1.070000	1	1	2	1
4	7	0.500000	0.000000	2.870000	2	1	1	1
4	7	0.160000	0.000000	3.370000	1	1	1	2
4	7	3.870000	0.160000	0.000000	1	1	2	1
4	13	3.640000	0.000000	0.570000	2	1	2	2
4	13	0.930000	0.000000	4.210000	1	1	2	1
4	13	0.170000	0.930000	0.000000	1	2	1	1
4	13	0.400000	0.000000	0.050000	2	1	1	1
4	13	1.500000	0.000000	0.450000	1	2	1	1
4	13	0.430000	0.000000	1.950000	2	1	1	1
4	13	8.240000	0.000000	2.380000	1	2	1	1
4	13	0.940000	0.000000	10.620000	2	1	1	1
4	13	0.170000	0.000000	11.560000	1	1	1	2
4	13	4.650000	0.170000	0.000000	1	2	2	2
4	13	0.650000	0.000000	4.650000	2	2	2	1
4	13	0.600000	0.650000	0.000000	2	1	1	1
4	13	0.270000	0.000000	4.440000	2	2	2	1
4	13	5.100000	0.270000	0.000000	2	1	1	1
4	13	1.040000	0.000000	5.100000	1	2	1	1
4	13	1.270000	0.000000	6.140000	2	1	1	1
4	13	1.100000	0.000000	7.410000	1	2	1	1
4	13	0.700000	0.000000	2.310000	2	1	2	2
4	13	0.370000	0.000000	3.010000	1	1	2	1
4	13	2.580000	0.000000	3.200000	1	1	1	2
4	13	0.530000	2.580000	0.000000	1	2	2	2
4	13	0.290000	0.000000	0.530000	2	2	2	1
4	13	1.810000	0.290000	0.000000	2	1	1	1
4	13	4.800000	3.840000	0.000000	1	1	2	1
4	13	1.870000	8.640000	0.000000	1	2	1	1
4	13	2.670000	0.000000	1.870000	2	2	1	2
4	13	1.970000	2.670000	0.000000	2	2	2	1
4	13	2.490000	4.640000	0.000000	2	1	1	1
4	13	4.080000	0.000000	2.490000	1	2	1	1
4	13	0.670000	0.000000	6.570000	2	1	1	1
4	13	4.300000	0.000000	7.240000	1	1	1	2
4	16	0.330000	1.240000	0.000000	1	2	2	2
4	16	2.270000	0.000000	0.330000	2	1	2	2
4	16	1.530000	0.000000	2.600000	1	1	2	1
5	5	0.820000	0.000000	0.580000	2	1	1	1
5	5	0.490000	0.000000	1.400000	1	1	1	2
5	5	0.760000	0.490000	0.000000	1	2	2	2
5	10	0.300000	0.000000	0.980000	2	1	1	1
5	10	6.520000	0.000000	1.280000	1	1	1	2
5	10	1.410000	2.230000	0.000000	2	2	1	2
5	10	0.480000	3.640000	0.000000	2	1	2	2
5	10	0.630000	0.000000	0.040000	2	1	1	1
5	10	0.080000	0.000000	0.670000	1	1	1	2
5	10	0.800000	0.080000	0.000000	1	1	2	1
5	10	1.500000	0.880000	0.000000	1	1	1	2
5	10	5.630000	2.380000	0.000000	1	1	2	1
5	10	0.370000	0.000000	2.450000	2	2	1	2
5	10	0.470000	0.370000	0.000000	2	1	2	2
5	10	1.630000	0.000000	0.470000	1	1	2	1
5	10	1.070000	3.740000	0.000000	1	2	1	1
5	10	0.980000	0.000000	1.070000	2	2	1	2
5	10	1.120000	0.980000	0.000000	2	1	2	2
5	10	0.490000	0.000000	1.120000	1	1	2	1
5	10	1.060000	0.000000	1.350000	2	2	2	1
5	10	1.900000	1.060000	0.000000	2	1	1	1
5	10	0.660000	0.000000	1.900000	1	2	1	1
5	10	0.600000	0.540000	0.000000	2	1	2	2
5	10	4.930000	0.000000	0.600000	1	2	2	2
5	10	2.610000	0.000000	5.530000	2	1	2	2
5	10	2.870000	0.000000	8.140000	1	2	2	2
5	10	0.830000	0.000000	11.010000	2	1	2	2
5	10	0.210000	0.000000	11.840000	1	1	2	1
5	10	4.760000	0.210000	0.000000	1	2	1	1
5	10	1.040000	0.000000	4.760000	2	1	1	1
5	10	4.370000	0.000000	5.800000	1	1	1	2
5	10	0.570000	0.000000	0.930000	2	1	2	2
5	10	0.200000	0.000000	1.500000	1	1	2	1
5	10	0.980000	0.200000	0.000000	1	1	1	2
5	10	1.860000	1.180000	0.000000	1	1	2	1
5	10	0.090000	3.040000	0.000000	1	1	1	2
5	10	1.970000	3.130000	0.000000	1	1	2	1
5	12	1.150000	0.000000	0.330000	1	1	2	1
5	12	0.820000	1.150000	0.000000	1	1	1	2
5	12	0.230000	1.970000	0.000000	1	2	2	2
5	12	1.570000	0.000000	0.230000	2	1	2	2
5	12	0.170000	0.000000	1.800000	1	1	2	1
5	12	1.930000	0.170000	0.000000	1	2	1	1
5	12	0.570000	0.000000	1.930000	2	2	1	2
5	12	2.060000	0.570000	0.000000	2	1	2	2
5	12	0.300000	0.000000	2.060000	1	1	2	1
5	12	1.110000	0.300000	0.000000	1	1	1	2
5	12	0.800000	1.410000	0.000000	1	2	2	2
5	12	0.970000	0.000000	0.800000	2	1	2	2
5	12	0.720000	0.000000	1.770000	1	1	2	1
5	12	0.910000	0.720000	0.000000	1	2	1	1
5	12	0.790000	0.000000	0.910000	2	2	1	2
5	12	1.420000	0.790000	0.000000	2	1	2	2
5	12	1.120000	0.000000	1.420000	1	1	2	1
5	12	0.960000	1.120000	0.000000	1	2	1	1
5	12	0.680000	0.000000	0.960000	2	2	1	2
5	12	2.210000	0.680000	0.000000	2	2	2	1
5	12	0.300000	2.890000	0.000000	2	1	1	1
5	12	1.130000	0.000000	0.300000	1	2	1	2
5	12	2.040000	0.000000	0.000000	2	1	2	2
5	12	0.730000	0.000000	2.040000	1	2	2	2
5	12	1.340000	0.000000	2.770000	2	1	2	2
5	12	0.200000	0.000000	4.110000	1	1	2	1
5	12	0.830000	0.200000	0.000000	1	2	1	1
5	12	1.340000	0.000000	0.830000	2	2	1	2
5	12	1.690000	1.030000	0.000000	1	1	1	2
5	12	1.020000	2.720000	0.000000	1	2	2	2
5	12	1.700000	0.000000	1.020000	2	2	2	1
5	12	0.280000	1.700000	0.000000	2	1	1	1
5	12	3.640000	0.000000	0.280000	1	1	1	2
5	12	2.080000	3.640000	0.000000	1	2	2	2
5	12	0.370000	0.000000	2.080000	2	1	2	2
5	12	2.010000	0.000000	2.450000	1	1	2	1
5	12	0.060000	2.010000	0.000000	1	2	1	1
5	12	0.500000	0.000000	0.060000	2	2	1	2
5	12	0.700000	0.500000	0.000000	2	1	2	2
5	12	2.940000	0.000000	0.700000	1	1	2	1
5	12	3.070000	2.940000	0.000000	1	1	1	2
5	12	0.760000	6.010000	0.000000	1	2	2	2
5	12	1.670000	0.000000	0.760000	2	2	2	1
5	12	2.100000	1.670000	0.000000	2	2	1	2
5	12	2.470000	3.770000	0.000000	2	1	2	2
5	12	0.530000	0.000000	2.470000	1	1	2	1
5	12	1.300000	0.530000	0.000000	1	1	1	2
5	12	0.040000	1.830000	0.000000	1	2	2	2
5	12	2.200000	0.000000	0.040000	2	1	2	2
5	12	1.740000	0.000000	2.240000	1	2	2	2
5	12	1.180000	0.000000	0.230000	2	2	2	1
5	12	2.360000	1.180000	0.000000	2	1	1	1
5	12	0.060000	0.000000	2.360000	1	1	1	2
5	12	2.040000	0.060000	0.000000	1	2	2	2
5	12	0.740000	0.000000	2.040000	2	2	2	1
5	12	0.290000	0.740000	0.000000	2	1	1	1
5	12	1.240000	0.000000	0.290000	1	2	1	2
5	12	1.300000	0.000000	0.000000	2	1	2	2
5	12	4.740000	0.000000	1.300000	1	2	2	2
5	12	0.730000	0.000000	6.040000	2	1	2	2
5	12	8.210000	0.000000	6.770000	1	2	2	2
5	12	1.340000	0.250000	0.000000	1	1	1	2
5	12	0.110000	1.590000	0.000000	1	2	2	2
5	12	0.950000	0.000000	0.110000	2	1	2	2
5	12	0.410000	0.000000	1.060000	1	1	2	1
5	12	1.160000	0.410000	0.000000	1	1	1	2
5	12	0.800000	1.570000	0.000000	1	2	2	2
5	12	1.610000	0.000000	0.800000	2	1	2	2
5	12	1.660000	0.000000	2.410000	1	2	2	2
5	12	1.770000	0.000000	4.070000	2	1	2	2
5	12	3.140000	0.000000	5.840000	1	1	2	1
5	12	2.400000	3.140000	0.000000	1	1	1	2
5	12	3.500000	5.540000	0.000000	1	1	2	1
5	12	3.740000	9.040000	0.000000	1	2	1	1
5	12	2.280000	0.000000	3.740000	2	1	1	1
5	12	3.280000	0.000000	6.020000	1	1	1	2
5	12	5.150000	3.280000	0.000000	1	2	2	2
5	12	0.950000	0.000000	5.150000	2	2	2	1
5	12	0.350000	0.950000	0.000000	2	1	1	1
5	12	9.210000	0.000000	0.350000	1	1	1	2
5	12	9.210000	9.210000	0.000000	1	1	2	1
5	12	3.370000	18.420000	0.000000	1	1	1	2
5	12	0.700000	21.790000	0.000000	1	2	2	2
5	12	1.770000	0.000000	0.700000	2	1	2	2
5	12	2.990000	0.000000	2.470000	1	1	2	1
5	12	7.600000	0.240000	0.000000	2	2	2	1
5	12	1.340000	7.840000	0.000000	2	2	1	2
5	12	1.110000	9.180000	0.000000	2	2	2	1
5	12	2.400000	10.290000	0.000000	2	2	1	2
5	12	0.490000	12.690000	0.000000	2	2	2	1
5	16	3.140000	0.000000	0.040000	2	2	2	1
5	16	1.470000	3.140000	0.000000	2	2	1	2
5	16	1.400000	4.610000	0.000000	2	1	2	2
5	16	1.000000	0.000000	1.400000	1	2	2	2
5	16	1.200000	0.000000	2.400000	2	1	2	2
5	16	1.730000	0.000000	3.600000	1	2	2	2
5	16	0.600000	0.000000	5.330000	2	1	2	2
5	16	1.470000	0.000000	5.930000	1	2	2	2
5	16	0.690000	0.330000	0.000000	1	1	1	2
5	16	0.850000	1.020000	0.000000	1	2	2	2
5	16	1.500000	0.000000	0.850000	2	1	2	2
5	16	0.130000	0.000000	2.350000	1	1	2	1
5	16	1.650000	0.130000	0.000000	1	1	1	2
5	16	0.720000	1.780000	0.000000	1	2	2	2
5	16	1.470000	0.000000	0.720000	2	1	2	2
5	16	0.700000	0.000000	2.190000	1	1	2	1
5	16	1.670000	0.700000	0.000000	1	2	1	1
5	16	0.400000	0.000000	1.670000	2	2	1	2
5	16	1.460000	0.400000	0.000000	2	2	2	1
5	16	0.510000	1.860000	0.000000	2	2	1	2
5	16	1.300000	2.370000	0.000000	2	1	2	2
5	16	0.400000	0.000000	1.300000	1	1	2	1
5	16	0.870000	0.400000	0.000000	1	1	1	2
5	16	3.670000	1.270000	0.000000	1	1	2	1
5	16	0.410000	4.940000	0.000000	1	1	1	2
5	16	2.590000	5.350000	0.000000	1	1	2	1
5	16	0.600000	7.940000	0.000000	1	1	1	2
5	16	0.700000	8.540000	0.000000	1	2	2	2
5	16	1.880000	0.000000	0.700000	2	2	2	1
5	16	0.220000	1.880000	0.000000	2	1	1	1
5	16	0.650000	0.000000	0.220000	1	1	1	2
5	16	0.560000	0.650000	0.000000	1	2	2	2
5	16	3.130000	0.000000	0.560000	2	2	2	1
5	16	0.390000	3.130000	0.000000	2	2	1	2
5	16	3.450000	3.520000	0.000000	2	1	2	2
5	16	1.600000	0.000000	3.450000	1	2	2	2
5	16	1.600000	0.000000	5.050000	2	1	2	2
5	16	0.570000	0.000000	6.650000	1	1	2	1
5	16	1.170000	0.570000	0.000000	1	1	1	2
5	16	1.000000	1.740000	0.000000	1	2	2	2
5	16	0.700000	0.000000	1.000000	2	2	2	1
5	16	0.470000	0.700000	0.000000	2	2	1	2
5	16	1.430000	1.170000	0.000000	2	1	2	2
5	16	3.430000	0.000000	1.430000	1	1	2	1
5	16	2.240000	3.430000	0.000000	1	1	1	2
5	16	0.400000	5.670000	0.000000	1	2	2	2
5	16	0.800000	0.000000	0.400000	2	1	2	2
5	16	0.070000	0.000000	1.200000	1	1	2	1
5	16	2.300000	0.070000	0.000000	1	1	1	2
5	16	0.040000	2.370000	0.000000	1	2	2	2
5	16	1.100000	0.000000	0.040000	2	1	2	2
5	16	0.050000	0.000000	1.140000	1	1	2	1
5	16	1.750000	0.050000	0.000000	1	2	1	1
5	16	0.090000	0.000000	0.410000	2	2	1	2
5	16	3.940000	0.090000	0.000000	2	1	2	2
5	16	1.210000	0.000000	3.940000	1	2	2	2
5	16	0.630000	0.000000	5.150000	2	1	2	2
5	16	1.670000	0.000000	5.780000	1	1	2	1
5	16	0.400000	1.670000	0.000000	1	1	1	2
5	16	1.800000	2.070000	0.000000	1	2	2	2
5	16	0.870000	0.000000	1.800000	2	1	2	2
5	16	2.370000	0.000000	2.670000	1	2	2	2
5	16	1.430000	0.000000	5.040000	2	1	2	2
5	16	3.740000	0.000000	6.470000	1	1	2	1
5	16	0.970000	3.740000	0.000000	1	1	1	2
5	16	2.820000	4.710000	0.000000	1	1	2	1
5	16	2.310000	7.530000	0.000000	1	1	1	2
5	16	2.310000	9.840000	0.000000	1	2	2	2
5	16	3.200000	0.000000	2.310000	2	1	2	2
5	16	2.600000	0.000000	5.510000	1	1	2	1
5	16	0.470000	2.600000	0.000000	1	1	1	2
5	16	4.170000	3.070000	0.000000	1	2	2	2
5	16	0.600000	0.000000	4.170000	2	1	2	2
5	16	0.890000	0.000000	4.770000	1	1	2	1
5	16	1.150000	0.890000	0.000000	1	1	1	2
5	16	4.700000	2.040000	0.000000	1	1	2	1
5	16	0.900000	6.740000	0.000000	1	1	1	2
5	16	2.300000	7.640000	0.000000	1	2	2	2
5	16	0.370000	0.000000	1.690000	2	2	1	2
5	16	0.500000	0.370000	0.000000	2	1	2	2
5	16	0.510000	0.000000	0.500000	1	2	2	2
5	16	1.560000	0.000000	1.010000	2	1	2	2
5	16	1.830000	0.000000	2.570000	1	1	2	1
5	16	3.740000	1.830000	0.000000	1	1	1	2
5	16	0.670000	5.570000	0.000000	1	1	2	1
5	16	0.390000	6.240000	0.000000	1	1	1	2
5	16	3.580000	6.630000	0.000000	1	2	2	2
5	16	3.070000	0.000000	3.580000	2	1	2	2
5	16	5.350000	0.000000	6.650000	1	1	2	1
5	16	6.560000	5.350000	0.000000	1	1	1	2
5	16	5.240000	11.910000	0.000000	1	2	2	2
5	16	1.500000	0.000000	5.240000	2	1	2	2
5	16	9.100000	0.000000	6.740000	1	1	2	1
5	16	1.410000	9.100000	0.000000	1	1	1	2
5	16	0.390000	10.510000	0.000000	1	1	2	1
5	16	1.800000	10.900000	0.000000	1	1	1	2
5	16	1.550000	12.700000	0.000000	1	1	2	1
5	16	2.450000	14.250000	0.000000	1	1	1	2
5	16	1.450000	16.700000	0.000000	1	1	2	1
5	16	2.500000	18.150000	0.000000	1	1	1	2
5	16	0.570000	20.650000	0.000000	1	1	2	1
5	16	4.780000	21.220000	0.000000	1	1	1	2
5	16	4.520000	26.000000	0.000000	1	1	2	1
5	16	0.680000	30.520000	0.000000	1	1	1	2
5	16	5.200000	31.200000	0.000000	1	1	2	1
5	16	0.550000	36.400000	0.000000	1	1	1	2
5	16	3.290000	36.950000	0.000000	1	1	2	1
6	6	2.600000	0.000000	1.470000	2	1	2	2
6	6	2.040000	0.000000	4.070000	1	2	2	2
6	6	0.930000	0.000000	6.110000	2	1	2	2
6	6	1.070000	0.000000	7.040000	1	2	2	2
6	6	1.570000	0.000000	8.110000	2	1	2	2
6	6	0.230000	0.000000	9.680000	1	1	2	1
6	6	1.470000	0.230000	0.000000	1	1	1	2
6	6	0.730000	1.700000	0.000000	1	1	2	1
6	6	1.310000	2.430000	0.000000	1	1	1	2
6	6	0.660000	3.740000	0.000000	1	1	2	1
6	6	0.440000	4.400000	0.000000	1	1	1	2
6	6	0.910000	4.840000	0.000000	1	2	2	2
6	6	1.620000	0.000000	0.910000	2	1	2	2
6	6	1.700000	0.000000	2.530000	1	1	2	1
6	6	2.770000	1.700000	0.000000	1	1	1	2
6	6	3.740000	4.470000	0.000000	1	1	2	1
6	6	9.240000	8.210000	0.000000	1	1	1	2
6	6	8.510000	17.450000	0.000000	1	1	2	1
6	6	2.570000	25.960000	0.000000	1	1	1	2
6	6	4.110000	28.530000	0.000000	1	1	2	1
6	6	2.760000	32.640000	0.000000	1	1	1	2
6	6	3.940000	35.400000	0.000000	1	1	2	1
6	6	3.770000	39.340000	0.000000	1	1	1	2
6	6	1.270000	43.110000	0.000000	1	2	2	2
6	6	1.130000	0.000000	1.270000	2	1	2	2
6	6	5.610000	0.000000	2.400000	1	1	2	1
6	6	0.370000	5.610000	0.000000	1	2	1	1
6	6	1.570000	0.000000	0.370000	2	1	1	1
6	6	0.860000	0.000000	1.940000	1	1	1	2
6	6	1.400000	0.860000	0.000000	1	1	2	1
6	6	0.640000	2.260000	0.000000	1	1	1	2
6	6	1.930000	2.900000	0.000000	1	1	2	1
6	6	1.470000	4.830000	0.000000	1	2	1	1
6	6	2.070000	0.000000	1.470000	2	1	1	1
6	6	4.140000	0.000000	3.540000	1	1	1	2
6	6	1.900000	4.140000	0.000000	1	1	2	1
6	6	5.840000	6.040000	0.000000	1	1	1	2
6	6	3.670000	11.880000	0.000000	1	1	2	1
6	7	1.770000	0.000000	4.670000	2	1	2	2
6	7	2.240000	0.000000	6.440000	1	2	2	2
6	7	1.770000	0.000000	8.680000	2	1	2	2
6	7	2.970000	0.000000	10.450000	1	2	2	2
6	7	0.700000	0.000000	13.420000	2	2	2	1
6	7	0.930000	0.700000	0.000000	2	1	1	1
6	7	11.410000	0.000000	0.930000	1	2	1	1
6	7	0.440000	0.000000	12.340000	2	1	1	1
6	7	0.560000	0.470000	0.000000	2	2	1	2
6	7	1.540000	1.030000	0.000000	2	2	2	1
6	7	2.830000	2.570000	0.000000	2	1	1	1
6	7	3.010000	0.000000	2.830000	1	2	1	1
6	7	0.430000	0.000000	5.840000	2	2	1	2
6	7	0.770000	0.430000	0.000000	2	1	2	2
6	7	3.440000	0.000000	0.770000	1	1	2	1
6	7	5.230000	3.440000	0.000000	1	1	1	2
6	7	0.040000	8.670000	0.000000	1	2	2	2
6	7	3.270000	0.000000	0.040000	2	1	2	2
6	7	0.930000	0.000000	3.310000	1	2	2	2
6	7	0.440000	0.000000	4.240000	2	1	2	2
6	7	4.130000	0.000000	4.680000	1	2	2	2
6	7	0.570000	0.000000	8.810000	2	1	2	2
6	7	1.270000	0.360000	0.000000	2	1	1	1
6	7	1.540000	0.000000	3.300000	2	1	2	2
6	7	2.630000	0.000000	4.840000	1	1	2	1
6	7	1.320000	2.630000	0.000000	1	2	1	1
6	7	0.920000	0.000000	1.320000	2	1	1	1
6	7	1.730000	0.000000	2.240000	1	1	1	2
6	7	1.400000	1.730000	0.000000	1	1	2	1
6	7	0.470000	3.130000	0.000000	1	2	1	1
6	7	0.440000	0.000000	0.470000	2	1	1	1
6	7	6.770000	0.000000	0.910000	1	1	1	2
6	7	2.070000	6.770000	0.000000	1	2	2	2
6	7	2.970000	0.000000	2.070000	2	1	2	2
6	7	0.900000	0.000000	5.040000	1	2	2	1
6	7	3.420000	0.000000	0.000000	2	2	1	2
6	7	2.020000	3.420000	0.000000	2	1	2	2
6	7	0.740000	2.720000	0.000000	1	2	1	1
6	7	0.370000	0.000000	0.740000	2	1	1	1
6	7	1.100000	0.000000	1.110000	1	1	1	2
6	7	2.770000	1.100000	0.000000	1	2	2	2
6	7	0.800000	0.000000	2.770000	2	1	2	2
6	7	2.870000	0.000000	3.570000	1	1	2	1
6	7	0.230000	2.870000	0.000000	1	2	1	1
6	7	0.400000	0.000000	0.230000	2	2	1	2
6	7	0.970000	0.400000	0.000000	2	2	2	1
6	7	0.830000	1.370000	0.000000	2	1	1	1
6	7	2.570000	0.000000	0.830000	1	2	1	1
6	7	0.570000	0.000000	3.400000	2	1	1	1
6	7	4.700000	0.000000	3.970000	1	2	1	1
6	7	1.140000	0.000000	8.670000	2	2	1	2
6	7	1.130000	1.140000	0.000000	2	1	2	2
6	7	0.840000	0.000000	1.130000	1	1	2	1
6	7	1.730000	0.840000	0.000000	1	1	1	2
6	7	7.610000	2.570000	0.000000	1	2	2	2
6	7	2.570000	0.000000	7.610000	2	1	2	2
6	7	5.570000	0.000000	10.180000	1	1	2	1
6	7	0.430000	5.570000	0.000000	1	1	1	2
6	7	7.880000	6.000000	0.000000	1	1	2	1
6	7	2.600000	0.000000	1.440000	2	1	1	1
6	7	1.470000	0.000000	4.040000	1	2	1	1
6	7	1.330000	0.000000	5.510000	2	1	1	1
6	7	11.250000	0.000000	6.840000	1	2	1	1
6	7	1.930000	0.000000	18.090000	2	1	1	1
6	7	0.370000	0.000000	20.020000	1	1	1	2
6	7	0.430000	0.370000	0.000000	1	1	2	1
6	7	0.670000	0.800000	0.000000	1	1	1	2
6	7	0.340000	0.000000	0.620000	2	1	1	1
6	7	0.070000	0.000000	0.960000	1	1	1	2
6	7	0.730000	0.070000	0.000000	1	2	2	2
6	7	0.640000	0.000000	0.730000	2	2	2	1
6	7	0.500000	0.640000	0.000000	2	2	1	2
6	7	1.170000	1.140000	0.000000	2	1	2	2
6	7	0.730000	0.000000	1.170000	1	1	2	1
6	7	1.100000	0.730000	0.000000	1	2	1	1
6	7	0.970000	0.000000	1.100000	2	2	1	2
6	7	2.570000	0.970000	0.000000	2	1	2	2
6	7	1.800000	0.000000	2.570000	1	1	2	1
6	7	3.370000	1.800000	0.000000	1	2	1	1
6	7	0.430000	0.000000	3.370000	2	1	1	1
6	7	4.540000	0.000000	3.800000	1	2	1	1
6	7	1.100000	0.000000	8.340000	2	2	1	2
6	7	1.640000	1.100000	0.000000	2	1	2	2
6	7	0.630000	0.000000	1.640000	1	1	2	1
6	7	0.440000	0.630000	0.000000	1	1	1	2
6	7	1.560000	1.070000	0.000000	1	2	2	2
6	7	1.770000	0.000000	1.560000	2	1	2	2
6	7	1.990000	0.000000	3.330000	1	1	2	1
6	7	0.320000	0.000000	1.910000	2	2	1	2
6	7	1.240000	0.320000	0.000000	2	1	2	2
6	7	2.070000	0.000000	1.240000	1	2	2	2
6	7	1.270000	0.000000	5.340000	2	1	1	1
6	7	0.250000	0.000000	6.610000	1	1	1	2
6	7	0.680000	0.250000	0.000000	1	1	2	1
6	7	0.940000	0.930000	0.000000	1	1	1	2
6	7	0.400000	1.870000	0.000000	1	1	2	1
6	7	2.700000	2.270000	0.000000	1	2	1	1
6	7	0.700000	0.000000	2.700000	2	2	1	2
6	7	0.470000	0.700000	0.000000	2	1	2	2
6	7	0.230000	0.000000	0.470000	1	1	2	1
6	7	3.500000	0.230000	0.000000	1	1	1	2
6	7	5.180000	3.730000	0.000000	1	1	2	1
6	7	1.260000	8.910000	0.000000	1	1	1	2
6	11	2.840000	0.000000	10.970000	2	1	2	2
6	11	1.570000	0.000000	13.810000	1	2	2	2
6	11	6.370000	0.000000	15.380000	2	1	2	2
6	11	0.400000	0.000000	21.750000	1	2	2	2
6	11	4.910000	0.000000	22.150000	2	1	2	2
6	11	3.800000	0.000000	27.060000	1	2	2	2
6	11	0.230000	0.000000	30.860000	2	2	2	1
6	11	0.440000	0.230000	0.000000	2	2	1	2
6	11	1.630000	0.670000	0.000000	2	1	2	2
6	11	1.240000	0.000000	1.630000	1	1	2	1
6	11	1.030000	1.240000	0.000000	1	2	1	1
6	11	1.040000	0.000000	1.030000	2	2	1	2
6	12	2.300000	0.000000	2.390000	2	1	2	2
6	12	1.470000	0.000000	4.690000	1	1	2	1
6	12	0.160000	1.470000	0.000000	1	2	1	1
6	12	1.100000	0.000000	0.160000	2	2	1	2
6	12	2.270000	0.000000	0.000000	2	2	2	1
6	12	0.800000	2.270000	0.000000	2	2	1	2
6	12	1.140000	3.070000	0.000000	2	2	2	1
6	12	0.500000	4.210000	0.000000	2	2	1	2
6	12	1.630000	4.710000	0.000000	2	2	2	1
6	12	0.600000	6.340000	0.000000	2	2	1	2
6	12	1.610000	6.940000	0.000000	2	2	2	1
6	12	0.600000	8.550000	0.000000	2	2	1	2
6	12	2.000000	9.150000	0.000000	2	2	2	1
6	12	0.730000	11.150000	0.000000	2	2	1	2
6	12	1.000000	11.880000	0.000000	2	1	2	2
6	12	0.040000	0.000000	1.000000	1	1	2	1
6	12	0.730000	0.270000	0.000000	2	1	2	2
6	12	0.770000	0.000000	0.730000	1	1	2	1
6	12	0.600000	0.770000	0.000000	1	2	1	1
6	12	0.570000	0.000000	0.600000	2	2	1	2
6	12	0.900000	0.570000	0.000000	2	1	2	2
6	12	0.230000	0.000000	0.900000	1	1	2	1
6	12	0.470000	0.230000	0.000000	1	2	1	1
6	12	0.760000	0.000000	0.470000	2	2	1	2
6	12	1.970000	0.760000	0.000000	2	2	2	1
6	12	0.470000	2.730000	0.000000	2	2	1	2
6	12	2.000000	3.200000	0.000000	2	1	2	2
6	12	0.600000	0.500000	0.000000	2	1	2	2
6	12	5.140000	0.000000	0.600000	1	1	2	1
6	12	0.600000	5.140000	0.000000	1	2	1	1
6	12	0.030000	0.000000	0.600000	2	2	1	2
6	12	1.800000	0.030000	0.000000	2	1	2	2
6	12	0.200000	0.000000	1.800000	1	1	2	1
6	12	0.340000	0.200000	0.000000	1	2	1	1
6	12	0.630000	0.000000	0.340000	2	2	1	2
6	12	2.100000	0.630000	0.000000	2	1	2	2
6	12	0.070000	0.000000	2.100000	1	1	2	1
6	12	0.470000	0.070000	0.000000	1	2	1	1
6	12	0.500000	0.000000	0.470000	2	2	1	2
6	12	0.470000	0.500000	0.000000	2	2	2	1
6	12	0.460000	0.970000	0.000000	2	1	1	1
6	12	0.340000	0.000000	1.530000	1	1	2	1
6	12	0.770000	0.340000	0.000000	1	2	1	1
6	12	0.400000	0.000000	0.770000	2	2	1	2
6	13	1.300000	1.200000	0.000000	2	2	1	2
6	13	0.430000	2.500000	0.000000	2	2	2	1
6	13	0.240000	2.930000	0.000000	2	1	1	1
6	13	0.100000	0.000000	0.240000	1	2	1	1
6	13	0.830000	0.000000	0.340000	2	2	1	2
6	13	0.610000	0.000000	0.990000	2	2	1	2
6	13	4.500000	0.610000	0.000000	2	1	2	2
6	14	0.120000	0.000000	1.760000	2	1	2	2
6	17	1.870000	0.000000	3.810000	2	1	2	2
6	17	1.030000	0.000000	5.680000	1	1	2	1
6	17	0.400000	1.030000	0.000000	1	1	1	2
6	17	2.100000	0.000000	1.640000	2	1	2	2
6	17	2.370000	1.060000	0.000000	1	1	1	2
6	17	0.070000	3.430000	0.000000	1	2	2	2
6	17	2.100000	0.000000	0.070000	2	1	2	2
6	17	1.540000	0.000000	2.170000	1	2	2	2
6	17	0.730000	0.000000	3.710000	2	1	2	2
6	17	1.340000	0.000000	4.440000	1	2	2	2
6	17	1.000000	0.000000	5.780000	2	1	2	2
6	17	0.860000	0.000000	6.780000	1	2	2	2
6	17	2.440000	0.000000	7.640000	2	2	2	1
6	17	0.670000	2.440000	0.000000	2	1	1	1
6	17	0.100000	0.000000	0.670000	1	1	1	2
6	17	0.500000	0.100000	0.000000	1	1	2	1
6	17	0.060000	0.600000	0.000000	1	2	1	1
6	17	0.710000	0.000000	0.060000	2	1	1	1
6	17	3.270000	0.000000	0.770000	1	2	1	1
6	17	1.130000	0.000000	4.040000	2	2	1	2
6	17	1.600000	1.130000	0.000000	2	1	2	2
6	17	0.400000	0.000000	1.600000	1	2	2	2
6	17	1.100000	0.000000	1.270000	1	2	1	1
6	17	0.730000	0.000000	2.370000	2	2	1	2
8	5	2.170000	0.220000	0.000000	1	1	2	1
8	5	1.700000	0.000000	0.480000	2	1	2	2
8	8	1.970000	0.000000	4.270000	2	2	1	2
8	8	0.730000	1.970000	0.000000	2	2	2	1
8	8	0.100000	2.700000	0.000000	2	1	1	1
8	8	1.740000	0.000000	0.100000	1	1	2	1
8	8	9.640000	1.740000	0.000000	1	1	1	2
8	8	0.400000	11.380000	0.000000	1	1	2	1
8	8	0.640000	3.670000	0.000000	1	1	1	2
8	8	1.100000	4.310000	0.000000	1	1	2	1
8	9	2.740000	0.000000	28.190000	2	1	2	2
8	9	1.800000	0.000000	30.930000	1	1	2	1
8	10	2.440000	0.000000	3.230000	2	1	2	2
8	10	3.160000	0.000000	5.670000	1	1	2	1
8	10	1.410000	3.160000	0.000000	1	1	1	2
8	10	1.230000	0.000000	2.010000	2	1	2	2
8	11	0.500000	0.000000	1.540000	2	2	2	1
8	11	0.230000	0.500000	0.000000	2	1	1	1
8	11	1.970000	0.000000	0.230000	1	1	1	2
8	13	4.510000	0.000000	3.530000	2	1	2	2
8	13	2.340000	0.000000	8.040000	1	1	2	1
8	13	1.160000	2.340000	0.000000	1	1	1	2
8	13	2.410000	3.500000	0.000000	1	1	2	1
8	13	3.700000	5.910000	0.000000	1	1	1	2
8	13	10.310000	9.610000	0.000000	1	1	2	1
8	13	7.340000	19.920000	0.000000	1	2	1	1
8	13	0.230000	0.000000	7.340000	2	2	1	2
8	13	0.070000	0.230000	0.000000	2	1	2	2
8	13	1.600000	0.000000	0.070000	1	1	2	1
8	13	9.650000	1.600000	0.000000	1	1	1	2
8	13	2.260000	11.250000	0.000000	1	1	2	1
8	13	3.040000	13.510000	0.000000	1	1	1	2
8	13	2.170000	16.550000	0.000000	1	1	2	1
8	13	6.030000	18.720000	0.000000	1	2	1	1
8	13	0.880000	0.000000	6.030000	2	2	1	2
8	13	0.200000	0.880000	0.000000	2	1	2	2
8	13	7.800000	0.000000	0.200000	1	1	2	1
8	13	3.310000	7.800000	0.000000	1	1	1	2
8	13	6.870000	11.110000	0.000000	1	1	2	1
8	13	2.340000	17.980000	0.000000	1	1	1	2
8	13	0.270000	5.070000	0.000000	2	1	1	1
8	13	1.260000	0.000000	0.270000	1	1	1	2
8	13	6.080000	1.260000	0.000000	1	2	2	2
8	13	0.460000	0.000000	6.080000	2	1	2	2
8	13	2.710000	0.000000	6.540000	1	2	2	2
8	13	1.030000	0.000000	9.250000	2	1	2	2
8	13	3.440000	0.000000	10.280000	1	1	2	1
8	13	1.830000	3.440000	0.000000	1	1	1	2
8	13	1.200000	0.000000	0.500000	2	1	2	2
8	13	2.900000	0.000000	1.700000	1	2	2	2
8	13	1.640000	0.000000	4.600000	2	1	2	2
8	13	0.530000	0.000000	6.240000	1	2	2	2
8	13	0.470000	0.000000	6.770000	2	1	2	2
8	13	1.730000	0.000000	7.240000	1	2	2	2
8	13	0.800000	0.000000	8.970000	2	1	2	2
8	13	0.100000	0.000000	9.770000	1	1	2	1
8	13	6.610000	0.100000	0.000000	1	2	1	1
8	13	3.040000	0.000000	6.610000	2	2	1	2
8	13	0.530000	0.000000	0.070000	1	2	1	1
8	13	2.510000	0.000000	0.600000	2	1	1	1
8	13	0.530000	0.000000	3.110000	1	2	1	1
8	13	0.130000	0.000000	3.640000	2	2	1	2
8	15	0.830000	0.000000	0.040000	2	2	2	1
8	15	0.070000	0.830000	0.000000	2	1	1	1
8	15	0.550000	0.000000	0.070000	1	2	1	1
8	15	0.510000	0.000000	0.620000	2	1	1	1
8	15	0.340000	0.000000	1.130000	1	1	1	2
8	15	0.530000	0.340000	0.000000	1	1	2	1
8	15	0.800000	0.870000	0.000000	1	2	1	1
8	15	0.240000	0.000000	0.800000	2	2	1	2
8	15	2.730000	0.240000	0.000000	2	1	2	2
8	15	2.470000	0.000000	2.730000	1	1	2	1
8	15	2.220000	2.470000	0.000000	1	2	1	1
8	15	0.750000	0.000000	2.220000	2	2	1	2
8	15	1.040000	0.750000	0.000000	2	1	2	2
8	15	1.000000	0.000000	1.040000	1	1	2	1
8	15	6.770000	1.000000	0.000000	1	1	1	2
8	15	0.730000	0.000000	0.240000	2	1	1	1
8	15	8.310000	0.000000	0.970000	1	1	1	2
8	15	3.440000	8.310000	0.000000	1	1	2	1
8	15	3.230000	11.750000	0.000000	1	1	1	2
8	15	9.350000	14.980000	0.000000	1	1	2	1
8	16	0.370000	0.000000	4.740000	2	2	2	1
8	16	0.460000	0.370000	0.000000	2	1	1	1
8	16	0.140000	0.000000	0.460000	1	1	1	2
8	16	1.200000	0.140000	0.000000	1	2	2	2
8	16	1.570000	0.000000	1.200000	2	1	2	2
8	17	1.070000	0.000000	1.000000	2	1	2	2
8	17	1.230000	0.000000	2.070000	1	2	2	2
8	17	0.440000	0.000000	3.300000	2	1	2	2
8	17	2.570000	0.000000	3.740000	1	1	2	1
8	17	0.660000	2.570000	0.000000	1	2	1	1
8	17	0.540000	0.000000	0.660000	2	1	1	1
8	17	1.100000	0.000000	1.200000	1	2	1	1
8	17	0.800000	0.000000	2.300000	2	2	1	2
8	17	2.570000	0.800000	0.000000	2	2	2	1
8	17	0.530000	3.370000	0.000000	2	2	1	2
8	17	0.170000	3.900000	0.000000	2	2	2	1
8	17	1.170000	4.070000	0.000000	2	2	1	2
8	17	2.870000	5.240000	0.000000	2	1	2	2
8	17	1.000000	0.000000	2.870000	1	1	2	1
8	17	0.200000	1.000000	0.000000	1	2	1	1
8	17	1.470000	0.000000	0.200000	2	2	1	2
8	17	1.860000	1.470000	0.000000	2	1	2	2
8	17	1.410000	0.000000	1.860000	1	2	2	2
8	17	0.300000	0.000000	3.270000	2	2	2	1
8	17	2.930000	0.300000	0.000000	2	1	1	1
8	17	0.100000	0.000000	2.930000	1	1	1	2
8	17	0.900000	0.100000	0.000000	1	2	2	2
8	17	0.340000	0.000000	0.900000	2	1	2	2
8	17	0.160000	0.000000	1.240000	1	1	2	1
8	17	0.670000	0.160000	0.000000	1	2	1	1
8	17	1.200000	0.000000	0.670000	2	1	1	2
8	17	0.770000	0.000000	0.000000	1	2	2	2
8	17	1.470000	0.000000	0.770000	2	1	2	2
8	17	0.100000	0.000000	2.240000	1	1	2	1
8	17	0.800000	0.100000	0.000000	1	2	1	1
8	17	0.730000	0.000000	0.800000	2	2	1	2
8	17	0.530000	1.140000	0.000000	1	2	1	1
8	17	1.270000	0.000000	0.530000	2	1	1	1
8	17	0.430000	0.000000	1.800000	1	1	1	2
8	17	3.310000	0.430000	0.000000	1	2	2	2
8	17	2.070000	0.000000	3.310000	2	1	2	2
8	17	0.430000	0.000000	5.380000	1	2	2	2
8	17	1.670000	0.000000	5.810000	2	2	2	1
8	17	0.170000	1.670000	0.000000	2	1	1	1
8	17	0.840000	0.930000	0.000000	2	2	1	2
8	17	0.160000	1.770000	0.000000	2	1	2	2
8	17	2.570000	0.000000	0.160000	1	1	2	1
8	17	2.000000	2.570000	0.000000	1	2	1	1
8	17	1.410000	0.000000	2.000000	2	1	1	1
8	17	0.530000	0.000000	3.410000	1	2	1	1
8	17	1.500000	0.000000	3.940000	2	1	1	1
8	17	1.040000	0.000000	5.440000	1	2	1	1
8	17	1.500000	0.000000	6.480000	2	2	1	2
8	17	1.200000	1.500000	0.000000	2	1	2	2
8	17	1.000000	0.000000	1.200000	1	1	2	1
8	17	1.270000	1.000000	0.000000	1	2	1	1
8	17	0.530000	0.000000	1.270000	2	1	1	1
8	17	0.100000	0.000000	1.800000	1	2	1	1
8	17	0.740000	0.000000	1.900000	2	2	1	2
8	17	1.030000	0.740000	0.000000	2	1	2	2
8	17	3.000000	0.000000	1.030000	1	1	2	1
8	17	1.440000	3.000000	0.000000	1	2	1	1
8	17	0.970000	1.340000	0.000000	2	2	2	1
8	17	0.830000	2.310000	0.000000	2	1	1	1
8	17	1.900000	0.000000	0.830000	1	2	1	1
8	17	1.200000	0.000000	2.730000	2	2	1	2
8	17	0.400000	1.200000	0.000000	2	2	2	1
8	17	0.340000	1.600000	0.000000	2	1	1	1
8	17	1.830000	0.000000	0.340000	1	2	1	1
8	17	1.340000	0.000000	2.170000	2	2	1	2
8	17	0.330000	0.000000	0.540000	2	1	2	2
8	17	0.870000	0.000000	0.870000	1	1	2	1
8	17	3.500000	0.000000	0.370000	1	1	1	2
8	17	5.370000	0.070000	0.000000	1	1	2	1
8	17	4.370000	5.440000	0.000000	1	2	1	1
8	17	0.870000	0.000000	4.370000	2	1	1	1
8	17	1.630000	0.000000	0.500000	2	1	2	2
8	17	0.740000	0.000000	2.130000	1	2	2	2
8	17	0.500000	0.000000	2.870000	2	2	2	1
8	17	0.460000	0.500000	0.000000	2	2	1	2
8	17	0.770000	0.960000	0.000000	2	1	2	2
8	17	5.240000	0.000000	0.770000	1	1	2	1
8	17	2.600000	5.240000	0.000000	1	1	1	2
8	17	5.680000	7.840000	0.000000	1	1	2	1
8	17	1.430000	13.520000	0.000000	1	1	1	2
8	17	0.730000	14.950000	0.000000	1	1	2	1
8	17	2.070000	15.680000	0.000000	1	2	1	1
8	17	1.970000	0.000000	2.070000	2	1	1	1
8	17	5.740000	0.000000	4.040000	1	2	1	1
8	17	0.430000	0.000000	9.780000	2	1	1	1
8	17	1.440000	0.000000	10.210000	1	1	1	2
8	17	1.830000	1.440000	0.000000	1	1	2	1
8	17	18.160000	3.270000	0.000000	1	1	1	2
8	17	0.600000	21.430000	0.000000	1	1	2	1
9	7	1.400000	0.000000	1.810000	2	1	2	2
9	7	3.440000	0.000000	3.210000	1	1	2	1
9	7	1.440000	3.440000	0.000000	1	1	1	2
9	7	7.840000	4.880000	0.000000	1	1	2	1
9	7	4.530000	12.720000	0.000000	1	2	1	1
9	7	0.890000	0.000000	4.530000	2	2	1	2
9	7	0.950000	0.890000	0.000000	2	1	2	2
9	7	1.230000	0.000000	0.950000	1	2	2	2
9	7	0.440000	0.000000	2.180000	2	1	2	2
9	7	0.930000	0.000000	2.620000	1	1	2	1
9	7	11.200000	0.930000	0.000000	1	1	1	2
9	7	7.220000	12.130000	0.000000	1	1	2	1
9	7	5.870000	19.350000	0.000000	1	1	1	2
9	7	1.600000	25.220000	0.000000	1	1	2	1
9	7	1.800000	26.820000	0.000000	1	1	1	2
9	7	4.280000	28.620000	0.000000	1	1	2	1
9	7	4.270000	32.900000	0.000000	1	1	1	2
9	7	0.630000	37.170000	0.000000	1	2	2	2
9	7	3.140000	0.000000	0.630000	2	1	2	2
9	7	2.000000	0.000000	3.770000	1	1	2	1
9	7	1.530000	2.000000	0.000000	1	2	1	1
9	7	0.800000	0.000000	1.530000	2	1	1	1
9	7	0.970000	0.000000	2.330000	1	1	1	2
9	7	4.390000	0.970000	0.000000	1	2	2	2
9	7	2.620000	0.000000	4.390000	2	2	2	1
9	7	0.380000	2.620000	0.000000	2	1	1	1
9	7	0.350000	0.000000	0.380000	1	1	1	2
9	7	1.600000	0.350000	0.000000	1	1	2	1
9	7	16.620000	1.950000	0.000000	1	2	1	1
9	7	0.500000	0.000000	16.620000	2	2	1	2
9	7	0.870000	0.500000	0.000000	2	1	2	2
9	7	0.970000	0.000000	0.870000	1	1	2	1
9	7	10.110000	0.970000	0.000000	1	1	1	2
9	7	4.370000	11.080000	0.000000	1	2	2	2
9	7	0.730000	0.000000	4.370000	2	2	2	1
9	7	2.600000	0.730000	0.000000	2	1	1	1
9	7	1.510000	0.000000	2.600000	1	2	1	1
9	7	0.330000	0.000000	4.110000	2	2	1	2
9	7	1.370000	0.330000	0.000000	2	1	2	2
9	7	0.230000	0.000000	1.370000	1	1	2	1
9	8	0.730000	0.000000	1.800000	2	1	2	2
9	8	0.810000	0.000000	2.530000	1	2	2	2
9	8	1.190000	0.000000	3.340000	2	1	2	2
9	9	5.170000	0.000000	11.840000	2	1	2	2
9	9	1.170000	0.000000	17.010000	1	1	2	1
9	9	5.370000	1.170000	0.000000	1	1	1	2
9	9	3.370000	6.540000	0.000000	1	2	2	2
9	9	3.140000	0.000000	3.370000	2	1	2	2
9	9	1.330000	0.000000	6.510000	1	1	2	1
9	9	1.370000	1.330000	0.000000	1	2	1	1
9	9	0.240000	0.000000	1.370000	2	2	1	2
9	9	3.170000	0.240000	0.000000	2	1	2	2
9	9	2.360000	0.000000	3.170000	1	1	2	1
9	9	1.270000	2.360000	0.000000	1	2	1	1
9	9	3.140000	0.000000	1.270000	2	1	1	1
9	9	1.230000	0.000000	4.410000	1	2	1	1
9	9	0.540000	0.000000	5.640000	2	1	1	1
9	9	2.270000	0.000000	6.180000	1	2	1	1
9	9	1.230000	0.000000	8.450000	2	1	1	1
9	9	0.300000	0.000000	9.680000	1	1	1	2
9	9	1.600000	0.300000	0.000000	1	2	2	2
9	9	10.880000	0.000000	1.600000	2	1	2	2
9	9	2.540000	0.000000	12.480000	1	2	2	2
9	9	5.000000	0.000000	15.020000	2	1	2	2
9	9	1.570000	0.000000	20.020000	1	2	2	2
9	9	1.770000	0.000000	21.590000	2	1	2	2
9	9	1.670000	0.000000	23.360000	1	1	2	1
9	9	2.060000	1.670000	0.000000	1	1	1	2
9	9	9.350000	3.730000	0.000000	1	1	2	1
9	9	1.000000	13.080000	0.000000	1	2	1	1
9	9	0.300000	0.000000	1.000000	2	2	1	2
9	9	5.400000	0.300000	0.000000	2	1	2	2
9	9	0.300000	0.000000	5.400000	1	1	2	1
9	9	3.810000	0.300000	0.000000	1	1	1	2
9	9	5.040000	4.110000	0.000000	1	1	2	1
9	9	5.670000	9.150000	0.000000	1	1	1	2
9	9	1.870000	14.820000	0.000000	1	1	2	1
9	9	2.530000	16.690000	0.000000	1	1	1	2
9	9	3.870000	19.220000	0.000000	1	1	2	1
9	9	1.730000	23.090000	0.000000	1	1	1	2
9	9	1.140000	24.820000	0.000000	1	2	2	2
9	9	0.740000	0.000000	1.140000	2	1	2	2
9	9	1.600000	0.000000	1.880000	1	1	2	1
9	9	4.470000	1.600000	0.000000	1	1	1	2
9	9	0.470000	6.070000	0.000000	1	1	2	1
9	9	1.000000	6.540000	0.000000	1	1	1	2
9	9	5.500000	7.540000	0.000000	1	1	2	1
9	9	3.140000	13.040000	0.000000	1	1	1	2
9	9	7.310000	16.180000	0.000000	1	1	2	1
9	9	3.900000	23.490000	0.000000	1	1	1	2
9	9	2.870000	27.390000	0.000000	1	1	2	1
9	9	1.100000	30.260000	0.000000	1	1	1	2
9	9	3.170000	31.360000	0.000000	1	2	2	2
9	9	0.540000	0.000000	3.170000	2	1	2	2
9	9	2.130000	0.000000	3.710000	1	1	2	1
9	9	0.940000	2.130000	0.000000	1	1	1	2
9	9	4.500000	3.070000	0.000000	1	1	2	1
9	9	9.740000	7.570000	0.000000	1	1	1	2
9	9	1.140000	17.310000	0.000000	1	1	2	1
9	9	0.400000	18.450000	0.000000	1	1	1	2
9	9	1.300000	18.850000	0.000000	1	1	2	1
9	9	2.080000	20.150000	0.000000	1	1	1	2
9	9	16.100000	22.230000	0.000000	1	2	2	2
9	9	2.710000	0.000000	16.100000	2	1	2	2
9	9	1.930000	0.000000	18.810000	1	1	2	1
9	9	4.510000	1.930000	0.000000	1	1	1	2
9	9	8.000000	6.440000	0.000000	1	1	2	1
9	9	10.750000	14.440000	0.000000	1	1	1	2
9	9	0.800000	25.190000	0.000000	1	1	2	1
9	9	1.630000	25.990000	0.000000	1	2	1	1
9	9	0.270000	0.000000	1.630000	2	2	1	2
9	9	0.930000	0.270000	0.000000	2	1	2	2
9	9	1.810000	0.000000	0.930000	1	1	2	1
9	9	4.870000	1.810000	0.000000	1	2	1	1
9	9	0.330000	0.000000	4.870000	2	1	1	1
9	9	3.340000	0.000000	5.200000	1	2	1	1
9	9	1.630000	0.000000	8.540000	2	1	1	1
9	9	0.940000	0.000000	10.170000	1	1	1	2
9	10	0.630000	0.000000	0.540000	2	2	1	2
9	10	2.480000	0.630000	0.000000	2	1	2	2
9	10	0.390000	0.000000	2.480000	1	1	2	1
9	11	0.230000	0.000000	0.300000	1	1	1	2
9	11	1.440000	0.230000	0.000000	1	1	2	1
9	11	1.660000	1.670000	0.000000	1	1	1	2
9	11	1.910000	3.330000	0.000000	1	2	2	2
9	11	3.000000	0.000000	1.910000	2	1	2	2
9	11	0.830000	0.000000	4.910000	1	2	2	2
9	11	2.810000	0.000000	5.740000	2	1	2	2
9	11	0.360000	0.000000	8.550000	1	1	2	1
9	11	0.840000	0.360000	0.000000	1	1	1	2
9	11	1.730000	1.200000	0.000000	1	2	2	2
9	11	4.170000	0.000000	1.730000	2	1	2	2
9	11	2.370000	0.000000	5.900000	1	1	2	1
9	11	0.840000	2.370000	0.000000	1	2	1	1
9	11	0.200000	0.000000	0.840000	2	2	1	2
9	11	1.200000	0.200000	0.000000	2	2	2	1
9	11	1.030000	1.400000	0.000000	2	2	1	2
9	11	6.840000	2.430000	0.000000	2	1	2	2
9	11	0.670000	0.000000	6.840000	1	2	2	2
9	11	0.630000	0.000000	7.510000	2	1	2	2
9	11	1.060000	0.000000	8.140000	1	1	2	1
9	11	2.510000	1.060000	0.000000	1	1	1	2
9	11	0.630000	3.570000	0.000000	1	2	2	2
9	11	1.540000	0.000000	0.630000	2	1	2	2
9	11	0.160000	0.000000	2.170000	1	1	2	1
9	11	0.740000	0.160000	0.000000	1	2	1	1
9	11	0.100000	0.000000	0.740000	2	2	1	2
9	11	0.900000	0.100000	0.000000	2	1	2	2
9	11	0.670000	0.000000	0.900000	1	2	2	2
9	11	1.970000	0.000000	1.570000	2	1	2	2
9	11	0.600000	0.000000	3.540000	1	1	2	1
9	11	3.300000	0.600000	0.000000	1	1	1	2
9	11	2.110000	3.900000	0.000000	1	1	2	1
9	11	0.610000	6.010000	0.000000	1	1	1	2
9	11	0.600000	6.620000	0.000000	1	2	2	2
9	11	1.690000	0.000000	0.600000	2	1	2	2
9	11	1.500000	0.000000	2.290000	1	1	2	1
9	11	1.040000	1.500000	0.000000	1	1	1	2
9	11	0.630000	2.540000	0.000000	1	1	2	1
9	11	0.900000	0.000000	0.400000	1	2	1	1
9	11	0.430000	0.000000	1.300000	2	2	1	2
9	11	2.070000	0.430000	0.000000	2	1	2	2
9	11	0.520000	0.000000	2.070000	1	1	2	1
9	11	10.290000	0.520000	0.000000	1	1	1	2
9	11	1.570000	10.810000	0.000000	1	2	2	2
9	11	2.000000	0.000000	1.400000	2	1	2	2
9	11	1.740000	0.000000	3.400000	1	1	2	1
9	11	0.350000	1.740000	0.000000	1	2	1	1
9	11	0.350000	0.000000	0.350000	2	1	1	1
9	11	3.400000	0.000000	0.700000	1	1	1	2
9	11	2.000000	3.400000	0.000000	1	1	2	1
9	11	2.270000	5.400000	0.000000	1	1	1	2
9	11	2.040000	7.670000	0.000000	1	1	2	1
9	11	0.270000	9.710000	0.000000	1	2	1	1
9	11	0.930000	0.000000	0.270000	2	1	1	1
9	11	1.430000	0.000000	1.200000	1	2	1	1
9	11	0.740000	0.000000	2.630000	2	1	1	1
9	11	2.030000	0.000000	3.370000	1	2	1	1
9	11	0.870000	0.000000	5.400000	2	1	1	1
9	11	4.540000	0.000000	6.270000	1	1	1	2
9	11	0.830000	4.540000	0.000000	1	1	2	1
9	11	1.540000	5.370000	0.000000	1	1	1	2
9	11	7.710000	6.910000	0.000000	1	1	2	1
9	11	2.870000	14.620000	0.000000	1	1	1	2
9	11	0.930000	17.490000	0.000000	1	1	2	1
9	11	3.110000	18.420000	0.000000	1	1	1	2
9	11	6.510000	21.530000	0.000000	1	1	2	1
9	11	0.320000	28.040000	0.000000	1	2	1	1
9	11	0.240000	0.000000	0.320000	2	1	1	1
9	11	0.870000	0.000000	0.560000	1	2	1	1
9	11	0.260000	0.000000	1.430000	2	1	1	1
9	11	4.610000	0.000000	1.690000	1	1	1	2
9	11	1.800000	4.610000	0.000000	1	1	2	1
9	11	1.130000	6.410000	0.000000	1	1	1	2
9	11	14.420000	7.540000	0.000000	1	1	2	1
9	11	9.140000	21.960000	0.000000	1	1	1	2
9	11	1.570000	31.100000	0.000000	1	1	2	1
9	11	2.800000	32.670000	0.000000	1	1	1	2
9	11	1.870000	35.470000	0.000000	1	1	2	1
9	11	0.530000	37.340000	0.000000	1	1	1	2
9	11	0.100000	37.870000	0.000000	1	2	2	2
9	11	1.140000	0.000000	0.100000	2	1	2	2
9	11	1.160000	0.000000	1.240000	1	2	2	2
9	11	1.740000	0.000000	2.400000	2	1	2	2
9	11	0.870000	0.000000	4.140000	1	2	2	2
9	11	0.960000	0.000000	5.010000	2	2	2	1
9	11	0.640000	0.960000	0.000000	2	1	1	1
9	11	7.710000	0.000000	0.640000	1	1	1	2
9	11	3.800000	7.710000	0.000000	1	1	2	1
9	11	0.530000	11.510000	0.000000	1	2	1	1
9	11	1.570000	0.000000	0.530000	2	2	1	2
9	11	5.770000	1.570000	0.000000	2	1	2	2
9	11	1.740000	0.000000	5.770000	1	1	2	1
9	11	5.500000	1.740000	0.000000	1	2	1	1
9	11	3.210000	0.000000	5.500000	2	1	1	1
9	11	0.200000	0.000000	8.710000	1	1	1	2
9	11	2.200000	0.200000	0.000000	1	2	2	2
9	11	6.510000	0.000000	2.200000	2	1	2	2
9	11	0.130000	0.000000	8.710000	1	1	2	1
9	11	7.440000	0.130000	0.000000	1	2	1	1
9	11	0.600000	0.000000	7.440000	2	1	1	1
9	11	0.570000	0.000000	8.040000	1	2	1	1
9	11	1.170000	0.000000	8.610000	2	1	1	1
9	11	11.650000	0.000000	9.780000	1	1	1	2
9	11	0.490000	11.650000	0.000000	1	2	2	2
9	11	1.640000	0.000000	0.490000	2	1	2	2
9	11	1.320000	0.000000	2.130000	1	2	2	2
9	11	0.500000	0.000000	3.450000	2	1	2	2
9	11	1.350000	0.000000	3.950000	1	1	2	1
9	11	8.450000	1.350000	0.000000	1	1	1	2
9	11	1.060000	9.800000	0.000000	1	1	2	1
9	11	3.770000	10.860000	0.000000	1	1	1	2
9	11	0.900000	14.630000	0.000000	1	2	2	2
9	11	0.670000	0.000000	0.900000	2	2	2	1
9	13	0.630000	0.000000	4.570000	2	1	2	2
9	13	0.470000	0.000000	5.200000	1	2	2	2
9	13	0.500000	0.000000	5.670000	2	1	2	2
9	13	1.100000	0.000000	6.170000	1	1	2	1
9	14	1.830000	0.000000	0.170000	2	1	2	2
9	14	1.270000	0.000000	2.000000	1	2	2	2
9	14	3.740000	0.000000	3.270000	2	1	2	2
9	14	0.030000	0.000000	2.640000	2	2	1	2
9	14	1.700000	0.030000	0.000000	2	1	2	2
9	14	0.270000	0.000000	1.700000	1	1	2	1
9	14	6.070000	0.270000	0.000000	1	1	1	2
9	14	3.200000	6.340000	0.000000	1	1	2	1
9	14	5.940000	9.540000	0.000000	1	1	1	2
9	14	0.540000	15.480000	0.000000	1	1	2	1
9	14	0.930000	16.020000	0.000000	1	1	1	2
9	14	0.100000	16.950000	0.000000	1	2	2	2
9	14	0.900000	0.000000	0.100000	2	2	2	1
9	14	0.200000	0.900000	0.000000	2	1	1	1
9	14	0.700000	0.000000	0.200000	1	1	1	2
9	14	8.140000	0.700000	0.000000	1	1	2	1
9	14	2.240000	8.840000	0.000000	1	2	1	1
9	14	1.230000	0.000000	2.240000	2	2	1	2
9	14	0.340000	1.230000	0.000000	2	1	2	2
9	14	0.930000	0.000000	0.340000	1	1	2	1
9	14	1.340000	0.930000	0.000000	1	2	1	1
9	14	0.300000	0.000000	1.340000	2	2	1	2
9	14	1.260000	0.300000	0.000000	2	1	2	2
9	14	0.540000	0.000000	1.260000	1	1	2	1
9	14	2.080000	0.540000	0.000000	1	1	1	2
9	14	2.290000	2.620000	0.000000	1	1	2	1
9	14	0.900000	4.910000	0.000000	1	1	1	2
9	14	2.000000	5.810000	0.000000	1	1	2	1
9	14	4.810000	7.810000	0.000000	1	1	1	2
9	14	11.210000	12.620000	0.000000	1	1	2	1
9	14	6.690000	23.830000	0.000000	1	1	1	2
9	14	2.120000	30.520000	0.000000	1	1	2	1
9	14	5.670000	32.640000	0.000000	1	2	1	1
9	14	0.530000	0.000000	5.670000	2	2	1	2
9	14	1.200000	0.530000	0.000000	2	1	2	2
9	14	0.370000	0.000000	2.330000	1	1	2	1
9	14	2.500000	0.370000	0.000000	1	2	1	1
9	14	0.440000	0.000000	2.500000	2	2	1	2
9	14	1.540000	0.000000	6.570000	2	1	1	1
9	14	0.800000	0.000000	8.110000	1	2	1	1
9	14	0.200000	0.000000	8.910000	2	2	1	2
9	14	1.740000	0.200000	0.000000	2	1	2	2
9	14	0.530000	0.000000	1.740000	1	1	2	1
9	14	6.010000	0.930000	0.000000	1	1	1	2
9	15	2.330000	0.000000	0.640000	1	2	2	2
9	15	4.310000	0.000000	2.970000	2	2	2	1
9	15	2.970000	4.310000	0.000000	2	2	1	2
9	15	3.170000	7.280000	0.000000	2	2	2	1
9	15	0.320000	10.450000	0.000000	2	1	1	1
9	15	2.600000	4.970000	0.000000	1	1	2	1
9	15	4.040000	7.570000	0.000000	1	1	1	2
9	15	5.800000	11.610000	0.000000	1	1	2	1
9	15	6.880000	17.410000	0.000000	1	1	1	2
9	15	7.270000	24.290000	0.000000	1	1	2	1
9	15	4.100000	31.560000	0.000000	1	1	1	2
9	15	4.530000	35.660000	0.000000	1	1	2	1
9	15	5.680000	40.190000	0.000000	1	1	1	2
9	15	1.140000	45.870000	0.000000	1	2	2	2
9	15	0.830000	0.000000	1.140000	2	1	2	2
10	5	3.870000	0.000000	0.370000	1	1	1	2
10	5	4.400000	3.870000	0.000000	1	1	2	1
10	5	2.670000	8.270000	0.000000	1	1	1	2
10	5	3.470000	10.940000	0.000000	1	2	2	2
10	5	2.070000	0.000000	3.470000	2	2	2	1
10	5	1.340000	2.070000	0.000000	2	2	1	2
10	5	1.600000	3.410000	0.000000	2	1	2	2
10	5	8.310000	0.000000	1.600000	1	1	2	1
10	5	5.770000	8.310000	0.000000	1	1	1	2
10	5	0.810000	14.080000	0.000000	1	1	2	1
10	5	3.990000	14.890000	0.000000	1	1	1	2
10	5	8.240000	18.880000	0.000000	1	1	2	1
10	5	1.550000	27.120000	0.000000	1	1	1	2
10	5	0.920000	28.670000	0.000000	1	1	2	1
10	5	0.870000	29.590000	0.000000	1	1	1	2
10	5	11.710000	30.460000	0.000000	1	1	2	1
10	5	2.940000	42.170000	0.000000	1	1	1	2
10	5	1.400000	45.110000	0.000000	1	1	2	1
10	5	3.540000	46.510000	0.000000	1	1	1	2
10	5	8.710000	50.050000	0.000000	1	1	2	1
10	5	3.130000	58.760000	0.000000	1	1	1	2
10	5	1.140000	61.890000	0.000000	1	1	2	1
10	5	1.430000	63.030000	0.000000	1	1	1	2
10	5	6.410000	64.460000	0.000000	1	1	2	1
10	5	5.170000	70.870000	0.000000	1	1	1	2
10	5	7.240000	76.040000	0.000000	1	1	2	1
10	5	5.310000	0.000000	0.230000	2	1	2	2
10	5	0.700000	0.000000	5.540000	1	2	2	2
10	5	18.080000	0.000000	6.240000	2	1	2	2
10	5	0.270000	0.000000	24.320000	1	1	2	1
10	5	7.470000	0.270000	0.000000	1	1	1	2
10	5	3.210000	7.740000	0.000000	1	1	2	1
10	5	3.470000	10.950000	0.000000	1	1	1	2
10	5	0.700000	14.420000	0.000000	1	1	2	1
10	5	9.270000	15.120000	0.000000	1	1	1	2
10	5	0.200000	24.390000	0.000000	1	2	2	2
10	5	0.970000	0.000000	0.200000	2	1	2	2
10	5	0.670000	0.000000	1.170000	1	1	2	1
10	5	1.500000	0.670000	0.000000	1	1	1	2
10	5	1.470000	2.170000	0.000000	1	2	2	2
10	5	0.260000	0.000000	1.470000	2	1	2	2
10	5	2.900000	0.000000	1.730000	1	1	2	1
10	5	0.770000	2.900000	0.000000	1	1	1	2
10	5	5.510000	3.670000	0.000000	1	2	2	2
10	5	0.500000	0.000000	5.510000	2	1	2	2
10	5	0.700000	0.000000	6.010000	1	1	2	1
10	5	1.800000	0.700000	0.000000	1	1	1	2
10	5	3.010000	2.500000	0.000000	1	2	2	2
10	5	2.830000	0.000000	3.010000	2	1	2	2
10	5	1.740000	0.000000	5.840000	1	1	2	1
10	5	1.030000	1.740000	0.000000	1	1	1	2
10	5	1.200000	2.770000	0.000000	1	1	2	1
10	5	4.170000	3.970000	0.000000	1	2	1	1
10	5	0.670000	0.000000	4.170000	2	2	1	2
10	5	0.070000	0.670000	0.000000	2	1	2	2
10	5	3.900000	0.000000	0.070000	1	1	2	1
10	5	6.590000	3.900000	0.000000	1	1	1	2
10	5	2.220000	10.490000	0.000000	1	2	2	2
10	5	1.400000	0.000000	2.220000	2	1	2	2
10	5	14.480000	0.000000	3.620000	1	1	2	1
10	5	1.900000	14.480000	0.000000	1	1	1	2
10	5	7.750000	16.380000	0.000000	1	1	2	1
10	5	3.930000	24.130000	0.000000	1	1	1	2
10	5	9.350000	28.060000	0.000000	1	1	2	1
10	5	2.160000	37.410000	0.000000	1	1	1	2
10	5	5.680000	39.570000	0.000000	1	1	2	1
10	5	3.570000	45.250000	0.000000	1	1	1	2
10	9	2.130000	0.000000	0.530000	2	1	2	2
10	9	2.220000	0.000000	2.660000	1	1	2	1
10	9	2.210000	1.060000	0.000000	1	2	1	1
10	9	0.200000	0.000000	2.210000	2	2	1	2
10	9	1.040000	0.200000	0.000000	2	1	2	2
10	9	0.800000	0.000000	1.040000	1	2	2	2
10	9	1.600000	0.000000	1.840000	2	1	2	2
10	9	0.870000	0.000000	3.440000	1	2	2	2
10	9	5.320000	0.000000	4.310000	2	1	2	2
10	9	0.920000	0.000000	9.630000	1	2	2	2
10	9	0.830000	0.000000	10.550000	2	1	2	2
10	9	1.070000	0.000000	11.380000	1	2	2	2
10	9	1.870000	0.000000	12.450000	2	1	2	2
10	9	1.700000	0.000000	14.320000	1	2	2	2
10	9	0.930000	0.000000	16.020000	2	1	2	2
10	9	0.470000	0.000000	16.950000	1	1	2	1
10	9	2.170000	0.470000	0.000000	1	1	1	2
10	9	2.300000	2.640000	0.000000	1	2	2	2
10	9	0.430000	0.000000	2.300000	2	1	2	2
10	9	1.940000	0.000000	2.730000	1	2	2	2
10	9	2.200000	0.000000	4.670000	2	1	2	2
10	9	1.000000	0.000000	6.870000	1	2	2	2
10	9	1.540000	0.000000	7.870000	2	1	2	2
10	9	3.570000	0.000000	9.410000	1	2	2	2
10	9	4.000000	0.000000	12.980000	2	1	2	1
10	9	1.200000	0.000000	0.000000	1	2	1	1
10	9	0.700000	0.000000	1.200000	2	2	1	2
10	9	0.300000	0.700000	0.000000	2	1	2	2
10	9	1.840000	0.000000	0.300000	1	2	2	2
10	9	1.490000	0.000000	2.140000	2	1	2	2
10	9	1.080000	0.000000	3.630000	1	2	2	2
10	9	2.470000	0.000000	4.710000	2	1	2	2
10	9	3.270000	0.000000	7.180000	1	2	2	2
10	9	1.200000	0.000000	10.450000	2	1	2	2
10	9	1.430000	0.000000	11.650000	1	2	2	2
10	9	1.040000	0.000000	13.080000	2	1	2	2
10	9	0.690000	0.000000	14.120000	1	1	2	1
10	9	1.640000	0.690000	0.000000	1	2	1	1
10	9	0.840000	0.000000	1.640000	2	2	1	2
10	9	1.250000	0.840000	0.000000	2	1	2	2
10	9	0.280000	0.000000	1.250000	1	2	2	2
10	9	1.000000	0.000000	1.530000	2	1	2	2
10	9	0.700000	0.000000	2.530000	1	2	2	2
10	9	4.680000	0.000000	3.230000	2	1	2	2
10	9	0.210000	0.000000	7.910000	1	1	2	1
10	9	0.950000	0.210000	0.000000	1	1	1	2
10	9	1.700000	1.160000	0.000000	1	1	2	1
10	9	2.410000	2.860000	0.000000	1	1	1	2
10	9	1.850000	5.270000	0.000000	1	1	2	1
10	9	0.250000	7.120000	0.000000	1	2	1	1
10	9	0.530000	0.000000	0.250000	2	1	1	1
10	9	3.880000	0.000000	0.780000	1	1	1	2
10	9	7.510000	3.880000	0.000000	1	1	2	1
10	9	3.030000	11.390000	0.000000	1	1	1	2
10	9	1.490000	2.850000	0.000000	1	1	1	2
10	9	4.740000	4.340000	0.000000	1	2	2	2
10	9	1.970000	0.000000	4.740000	2	1	2	2
10	9	3.000000	0.000000	6.710000	1	1	2	1
10	9	0.530000	3.000000	0.000000	1	1	1	2
10	9	1.440000	3.530000	0.000000	1	2	2	2
10	9	0.240000	0.000000	1.440000	2	1	2	2
10	9	1.420000	0.000000	1.680000	1	1	2	1
10	9	2.120000	1.420000	0.000000	1	1	1	2
10	9	3.290000	3.540000	0.000000	1	2	2	2
10	9	1.300000	0.000000	3.290000	2	1	2	2
10	9	6.910000	0.000000	4.590000	1	2	2	2
10	9	0.500000	0.000000	11.500000	2	1	2	2
10	11	0.040000	2.370000	0.000000	2	1	1	1
10	11	0.260000	0.000000	0.040000	1	2	1	1
10	11	0.740000	0.000000	0.300000	2	1	1	1
10	11	4.570000	0.230000	0.000000	2	1	2	2
10	11	1.770000	0.000000	4.570000	1	2	2	2
10	11	12.050000	0.000000	6.340000	2	1	2	2
10	11	0.430000	0.000000	18.390000	1	2	2	2
10	11	2.240000	0.000000	0.000000	2	1	2	2
10	11	0.130000	0.000000	2.240000	1	2	2	2
10	11	4.140000	0.000000	2.370000	2	1	2	2
10	11	0.900000	0.000000	6.510000	1	2	2	2
10	11	4.940000	0.400000	0.000000	2	2	2	1
10	11	0.430000	5.340000	0.000000	2	1	1	1
10	11	0.340000	0.000000	0.430000	1	1	1	2
10	11	6.870000	0.340000	0.000000	1	2	2	2
10	11	3.440000	0.000000	6.870000	2	1	2	2
10	11	0.170000	0.000000	10.310000	1	1	2	1
10	11	0.700000	0.170000	0.000000	1	2	1	1
10	11	0.300000	0.000000	0.700000	2	2	1	2
10	11	0.460000	0.300000	0.000000	2	1	2	2
10	11	0.870000	0.000000	0.460000	1	2	2	2
10	11	0.470000	0.000000	1.330000	2	1	2	2
10	11	0.700000	0.000000	1.800000	1	2	2	2
10	11	2.170000	0.000000	2.500000	2	1	2	2
10	11	1.030000	0.000000	4.670000	1	2	2	2
10	11	1.470000	0.000000	5.700000	2	1	2	2
10	11	1.090000	0.000000	7.170000	1	2	2	2
10	11	2.550000	0.000000	8.260000	2	1	2	2
10	11	1.000000	0.000000	10.810000	1	1	2	1
10	11	1.700000	1.000000	0.000000	1	2	1	1
10	11	0.430000	0.000000	1.700000	2	2	1	2
10	11	1.140000	0.430000	0.000000	2	2	2	1
10	11	1.370000	1.570000	0.000000	2	1	1	1
10	11	0.630000	0.000000	1.370000	1	2	1	1
10	11	0.270000	0.000000	2.000000	2	2	1	2
10	11	3.170000	0.270000	0.000000	2	1	2	2
10	11	0.860000	0.000000	3.170000	1	2	2	2
10	11	3.170000	0.000000	4.030000	2	1	2	2
10	11	2.470000	0.000000	7.200000	1	2	2	2
10	11	2.710000	0.000000	9.670000	2	1	2	2
10	11	0.660000	0.000000	12.380000	1	2	2	2
10	11	0.630000	0.000000	13.040000	2	1	2	2
10	11	1.140000	0.000000	13.670000	1	2	2	2
10	11	0.600000	0.000000	14.810000	2	1	2	2
10	11	1.100000	0.000000	15.410000	1	2	2	2
10	11	0.740000	0.000000	16.510000	2	1	2	2
10	11	2.900000	0.000000	17.250000	1	2	2	2
10	11	6.170000	0.000000	20.150000	2	1	2	2
10	11	1.440000	0.000000	26.320000	1	1	2	1
10	11	0.730000	1.440000	0.000000	1	2	1	1
10	11	0.900000	0.130000	0.000000	2	1	2	2
10	11	0.370000	0.000000	0.900000	1	1	2	1
10	11	1.570000	0.370000	0.000000	1	2	1	2
10	11	0.460000	0.000000	0.000000	2	1	2	2
10	11	0.800000	0.000000	0.460000	1	2	2	2
10	11	6.340000	0.000000	1.260000	2	1	2	2
10	11	1.610000	0.000000	7.600000	1	2	2	2
10	11	5.100000	0.000000	9.210000	2	1	2	2
10	11	0.870000	0.000000	14.310000	1	2	2	2
10	11	1.300000	0.000000	15.180000	2	1	2	2
10	11	2.530000	0.000000	16.480000	1	1	2	1
10	11	1.310000	2.530000	0.000000	1	1	1	2
10	11	1.160000	3.840000	0.000000	1	2	2	2
10	11	2.110000	0.000000	1.160000	2	1	2	2
10	11	0.060000	0.000000	3.270000	1	1	2	1
10	11	0.470000	0.060000	0.000000	1	1	1	2
10	11	0.670000	0.530000	0.000000	1	2	2	2
10	11	1.900000	0.000000	0.670000	2	1	2	2
10	11	3.470000	0.000000	2.570000	1	2	2	2
10	11	0.570000	0.000000	6.040000	2	1	2	2
10	11	0.600000	0.000000	6.610000	1	2	2	2
10	11	0.860000	0.000000	7.210000	2	2	2	1
10	11	0.610000	0.860000	0.000000	2	1	1	1
10	11	0.500000	0.000000	0.610000	1	2	1	1
10	11	0.360000	0.000000	1.110000	2	1	1	1
10	11	2.040000	0.000000	1.470000	1	1	1	2
10	11	2.470000	2.040000	0.000000	1	2	2	2
10	11	1.570000	0.000000	2.470000	2	1	2	2
10	11	0.800000	0.000000	4.040000	1	2	2	2
10	11	4.800000	0.000000	4.840000	2	1	2	2
10	11	0.130000	0.000000	9.640000	1	1	2	1
10	11	0.910000	0.130000	0.000000	1	1	1	2
10	11	2.000000	1.040000	0.000000	1	2	2	2
10	11	1.470000	0.000000	2.000000	2	1	2	2
10	11	1.800000	0.000000	3.470000	1	2	2	2
10	11	0.830000	0.000000	5.270000	2	1	2	2
10	11	4.510000	0.000000	6.100000	1	1	2	1
10	11	0.870000	0.000000	0.330000	2	1	2	2
10	11	1.950000	0.000000	1.200000	1	1	2	1
10	11	1.860000	1.950000	0.000000	1	1	1	2
10	11	1.330000	0.000000	0.140000	1	2	2	2
10	11	2.570000	0.000000	1.470000	2	1	2	2
10	11	1.000000	0.000000	4.040000	1	2	2	2
10	11	0.140000	0.000000	5.040000	2	2	2	1
10	11	1.770000	0.000000	1.170000	2	1	2	2
10	11	0.500000	0.000000	2.940000	1	1	2	1
10	11	1.770000	0.500000	0.000000	1	1	1	2
10	11	1.830000	2.270000	0.000000	1	1	2	1
10	11	2.610000	4.100000	0.000000	1	1	1	2
10	12	0.100000	1.500000	0.000000	2	1	1	1
10	12	1.100000	0.000000	0.100000	1	1	1	2
10	12	0.570000	1.100000	0.000000	1	2	2	2
10	12	0.100000	0.000000	0.570000	2	2	2	1
10	12	0.300000	0.100000	0.000000	2	1	1	1
10	12	0.310000	0.000000	0.400000	2	2	1	2
10	12	8.160000	0.310000	0.000000	2	1	2	2
10	12	2.170000	0.000000	8.160000	1	2	2	2
10	12	1.700000	0.000000	10.330000	2	2	2	1
10	12	0.700000	1.700000	0.000000	2	2	1	2
10	12	0.710000	2.400000	0.000000	2	1	2	2
10	12	1.700000	0.000000	0.710000	1	2	2	2
10	12	3.570000	0.000000	2.410000	2	2	2	1
10	12	1.870000	3.570000	0.000000	2	2	1	2
10	12	4.730000	5.440000	0.000000	2	1	2	2
10	12	0.170000	0.000000	4.730000	1	1	2	1
10	12	1.370000	0.170000	0.000000	1	2	1	1
10	12	0.100000	0.000000	1.370000	2	2	1	2
10	12	0.500000	0.100000	0.000000	2	1	2	2
10	12	1.500000	0.000000	0.500000	1	2	2	2
10	12	2.000000	0.000000	2.000000	2	2	2	1
10	12	1.000000	2.000000	0.000000	2	2	1	2
10	12	10.110000	3.000000	0.000000	2	1	2	2
10	12	0.440000	0.000000	10.110000	1	2	2	2
10	12	6.400000	0.000000	10.550000	2	1	2	2
10	12	0.270000	0.000000	16.950000	1	1	2	1
10	12	0.500000	0.270000	0.000000	1	2	1	1
10	12	0.300000	0.000000	0.500000	2	2	1	2
10	12	1.270000	0.300000	0.000000	2	1	2	2
10	12	0.630000	0.000000	1.270000	1	2	2	2
10	12	2.870000	0.000000	1.900000	2	1	2	2
10	12	0.040000	0.000000	4.770000	1	1	2	1
10	12	1.960000	0.040000	0.000000	1	2	1	1
10	12	0.340000	0.000000	1.960000	2	1	1	1
10	12	0.370000	0.000000	2.300000	1	2	1	1
10	12	0.960000	0.000000	2.670000	2	2	1	2
10	12	0.200000	0.960000	0.000000	2	1	2	2
10	12	0.270000	0.000000	0.200000	1	2	2	2
10	12	1.170000	0.000000	0.470000	2	1	2	2
10	12	0.630000	0.000000	1.640000	1	2	2	2
10	12	1.300000	0.000000	2.270000	2	2	2	1
10	12	0.700000	1.300000	0.000000	2	1	1	1
10	12	0.100000	0.000000	0.700000	1	1	1	2
10	12	3.440000	0.100000	0.000000	1	2	2	2
10	12	3.800000	0.000000	3.440000	2	2	2	1
10	12	1.310000	3.800000	0.000000	2	1	1	1
10	12	0.600000	0.000000	1.310000	1	1	1	2
10	12	0.630000	0.600000	0.000000	1	2	2	2
10	12	2.860000	0.000000	0.630000	2	1	2	2
10	12	2.910000	0.000000	3.490000	1	2	2	2
10	12	1.770000	0.000000	6.400000	2	1	2	2
10	12	0.970000	0.000000	8.170000	1	2	2	2
10	12	0.800000	0.000000	0.000000	2	1	2	2
10	12	0.700000	0.000000	0.800000	1	1	2	1
10	12	0.770000	0.700000	0.000000	1	1	1	2
10	12	0.170000	1.470000	0.000000	1	2	2	2
10	12	1.570000	0.000000	1.600000	2	1	2	2
10	12	2.300000	0.000000	3.170000	1	1	2	1
10	12	1.440000	2.300000	0.000000	1	1	1	2
10	12	1.500000	3.740000	0.000000	1	2	2	2
10	12	5.610000	0.000000	1.500000	2	1	2	2
10	12	1.130000	0.000000	7.110000	1	1	2	1
10	12	0.100000	1.130000	0.000000	1	2	1	1
10	12	1.700000	0.000000	0.100000	2	2	1	2
10	12	1.300000	1.700000	0.000000	2	1	2	2
10	12	1.570000	0.000000	1.300000	1	2	2	2
10	12	2.840000	0.000000	2.870000	2	1	2	2
10	12	4.300000	0.000000	5.710000	1	2	2	2
10	12	0.870000	0.000000	10.010000	2	1	2	2
10	12	0.230000	0.000000	10.880000	1	1	2	1
10	12	0.300000	0.230000	0.000000	1	2	1	1
10	12	2.340000	0.000000	0.300000	2	1	1	1
10	12	0.600000	0.000000	2.640000	1	2	1	1
10	12	1.230000	0.000000	3.240000	2	2	1	2
10	12	0.340000	1.230000	0.000000	2	1	2	2
10	12	1.600000	0.000000	0.340000	1	1	2	1
10	12	0.230000	1.600000	0.000000	1	2	1	1
10	12	0.900000	0.000000	0.230000	2	1	1	1
10	12	0.440000	0.000000	2.670000	2	1	2	2
10	12	1.090000	0.000000	3.110000	1	1	2	1
10	12	0.840000	1.090000	0.000000	1	2	1	1
10	12	0.660000	0.000000	0.840000	2	1	1	1
10	12	0.140000	0.000000	1.500000	1	1	1	2
10	12	2.470000	0.140000	0.000000	1	2	2	2
10	12	6.040000	0.000000	2.470000	2	1	2	2
10	12	1.300000	0.000000	8.510000	1	1	2	1
10	12	4.100000	1.300000	0.000000	1	1	1	2
10	12	3.070000	5.400000	0.000000	1	2	2	2
10	12	1.600000	0.000000	3.070000	2	1	2	2
10	12	4.670000	0.000000	4.670000	1	1	2	1
10	12	3.070000	4.670000	0.000000	1	1	1	2
10	12	10.110000	7.740000	0.000000	1	1	2	1
10	12	1.810000	17.850000	0.000000	1	2	1	1
10	12	1.000000	0.000000	1.810000	2	1	1	1
10	12	0.900000	0.000000	2.810000	1	1	1	2
10	12	8.110000	0.900000	0.000000	1	2	2	2
10	12	0.930000	1.170000	0.000000	2	1	1	1
10	12	1.870000	0.000000	0.930000	1	2	1	1
10	12	0.230000	0.000000	2.800000	2	2	1	2
10	12	0.370000	0.230000	0.000000	2	1	2	2
10	12	1.070000	0.000000	0.370000	1	1	2	1
10	12	1.570000	1.070000	0.000000	1	1	1	2
10	12	3.000000	2.640000	0.000000	1	1	2	1
10	12	0.970000	5.640000	0.000000	1	1	1	2
10	12	1.000000	6.610000	0.000000	1	2	2	2
10	12	0.630000	0.000000	1.000000	2	1	2	2
10	12	0.500000	0.000000	1.630000	1	2	2	2
10	12	3.210000	0.000000	2.130000	2	2	2	1
10	12	0.700000	3.210000	0.000000	2	1	1	1
10	12	4.930000	0.000000	0.700000	1	2	1	1
10	12	0.470000	0.000000	5.630000	2	2	1	2
10	12	1.140000	0.470000	0.000000	2	1	2	2
10	12	3.370000	0.000000	1.140000	1	2	2	2
10	12	1.400000	0.000000	4.510000	2	1	2	2
10	12	0.360000	0.000000	5.910000	1	1	2	1
10	12	3.170000	0.360000	0.000000	1	2	1	1
10	12	0.540000	0.000000	3.170000	2	1	1	1
10	12	4.570000	0.000000	3.710000	1	1	1	2
10	12	0.170000	4.570000	0.000000	1	2	2	2
10	13	3.010000	0.000000	2.630000	2	1	2	2
10	13	0.530000	0.000000	5.640000	1	2	2	2
10	13	0.640000	1.430000	0.000000	2	1	2	2
10	13	0.760000	0.000000	0.640000	1	2	2	2
10	13	1.040000	0.000000	1.400000	2	1	2	2
10	13	1.570000	0.000000	2.440000	1	2	2	2
10	13	0.830000	0.000000	0.470000	2	2	1	2
10	13	2.270000	0.830000	0.000000	2	2	2	1
10	13	1.670000	3.100000	0.000000	2	1	1	1
10	13	0.330000	0.000000	1.670000	1	1	1	2
10	13	2.710000	0.330000	0.000000	1	2	2	2
10	13	1.950000	0.000000	2.710000	2	1	2	2
10	13	1.050000	0.000000	4.660000	1	2	2	2
10	13	2.000000	0.770000	0.000000	2	2	1	2
10	13	4.310000	2.770000	0.000000	2	1	2	2
10	13	1.030000	0.000000	4.310000	1	2	2	2
10	13	1.900000	0.000000	5.340000	2	1	2	2
10	13	2.600000	0.000000	7.240000	1	2	2	2
10	13	1.170000	0.000000	0.300000	1	1	2	1
10	13	2.860000	1.170000	0.000000	1	2	1	1
10	13	0.710000	0.000000	2.860000	2	1	1	1
10	13	1.060000	0.000000	3.570000	1	2	1	1
10	13	0.840000	0.000000	4.630000	2	2	1	2
10	13	2.000000	0.840000	0.000000	2	2	2	1
10	13	0.130000	2.840000	0.000000	2	1	1	1
10	13	2.340000	0.000000	0.130000	1	1	1	2
10	13	0.030000	2.340000	0.000000	1	2	2	2
10	13	0.440000	0.000000	0.030000	2	1	2	2
10	13	2.630000	0.000000	0.470000	1	1	2	1
10	13	0.840000	2.630000	0.000000	1	2	1	1
10	13	1.660000	0.000000	0.840000	2	1	1	1
10	13	0.140000	0.000000	2.500000	1	1	1	2
10	13	3.400000	0.140000	0.000000	1	2	2	2
10	13	1.400000	0.000000	3.400000	2	1	2	2
10	13	0.870000	0.000000	4.800000	1	2	2	2
10	13	1.370000	0.000000	5.670000	2	1	2	2
10	13	0.530000	0.000000	7.040000	1	1	2	1
10	13	0.870000	0.530000	0.000000	1	2	1	2
10	13	1.000000	0.360000	0.000000	2	1	1	1
10	13	1.740000	0.000000	1.000000	1	2	1	1
10	13	0.100000	0.000000	2.740000	2	2	1	2
10	13	1.790000	0.440000	0.000000	1	2	2	2
10	13	0.170000	0.000000	1.790000	2	2	2	1
10	13	0.530000	0.170000	0.000000	2	1	1	1
10	13	2.040000	0.000000	0.530000	1	2	1	1
10	13	1.400000	0.000000	2.570000	2	2	1	2
10	13	3.440000	1.400000	0.000000	2	1	2	2
10	13	0.660000	0.000000	3.440000	1	1	2	1
10	13	1.440000	0.000000	0.530000	1	2	1	1
10	14	0.700000	4.700000	0.000000	2	2	1	2
10	14	1.030000	5.400000	0.000000	2	2	2	1
10	14	1.340000	6.430000	0.000000	2	1	1	1
10	14	0.170000	0.000000	1.340000	1	1	1	2
10	14	8.300000	0.000000	0.340000	2	1	2	2
10	14	3.740000	0.000000	3.170000	2	1	2	2
10	14	1.870000	0.000000	6.910000	1	2	2	2
10	14	1.510000	0.000000	2.110000	2	1	2	2
10	14	4.200000	0.000000	2.840000	2	2	2	1
10	14	0.570000	2.130000	0.000000	1	2	2	2
10	14	0.630000	0.000000	0.570000	2	1	2	2
10	14	0.810000	0.000000	1.200000	1	1	2	1
10	14	1.530000	0.810000	0.000000	1	2	1	1
10	14	0.170000	0.000000	1.530000	2	2	1	2
10	14	4.740000	0.170000	0.000000	2	1	2	2
10	14	2.430000	0.000000	4.740000	1	2	2	2
12	6	0.370000	0.000000	0.070000	2	2	1	2
12	6	0.430000	0.370000	0.000000	2	1	2	2
12	6	0.200000	0.000000	0.430000	1	1	2	1
12	6	0.400000	0.200000	0.000000	1	1	1	2
12	6	1.340000	0.600000	0.000000	1	1	2	1
12	6	5.440000	1.940000	0.000000	1	1	1	2
12	6	2.030000	7.380000	0.000000	1	1	2	1
12	6	8.380000	9.410000	0.000000	1	1	1	2
12	6	1.900000	17.790000	0.000000	1	1	2	1
12	6	0.230000	19.690000	0.000000	1	2	1	1
12	6	0.530000	0.000000	0.230000	2	1	1	1
12	6	1.740000	0.000000	0.760000	1	1	1	2
12	6	3.440000	1.740000	0.000000	1	1	2	1
12	11	0.040000	0.000000	0.460000	2	2	1	2
12	11	0.800000	0.040000	0.000000	2	1	2	2
12	11	1.230000	0.000000	0.800000	1	1	2	1
12	11	0.900000	1.230000	0.000000	1	1	1	2
12	11	2.540000	2.130000	0.000000	1	1	2	1
12	11	0.600000	4.670000	0.000000	1	2	1	1
12	11	0.690000	0.000000	0.600000	2	2	1	2
12	11	0.040000	0.690000	0.000000	2	1	2	2
12	11	1.170000	0.000000	0.040000	1	1	2	1
12	11	0.300000	1.170000	0.000000	1	1	1	2
12	11	1.540000	1.470000	0.000000	1	1	2	1
12	11	0.710000	0.000000	1.400000	2	2	2	1
12	11	0.230000	0.710000	0.000000	2	2	1	2
12	11	1.370000	0.940000	0.000000	2	1	2	2
12	11	2.670000	0.000000	1.370000	1	1	2	1
12	11	18.550000	2.670000	0.000000	1	1	1	2
12	11	1.730000	21.220000	0.000000	1	1	2	1
12	11	16.320000	22.950000	0.000000	1	1	1	2
12	11	0.830000	39.270000	0.000000	1	1	2	1
12	14	0.640000	6.210000	0.000000	1	2	1	1
12	14	0.160000	0.000000	0.640000	2	1	1	1
12	14	1.900000	0.000000	0.800000	1	1	1	2
12	14	2.640000	1.900000	0.000000	1	1	2	1
12	14	8.270000	4.540000	0.000000	1	1	1	2
12	14	12.610000	12.810000	0.000000	1	2	2	2
12	14	0.910000	0.000000	12.610000	2	1	2	2
12	14	3.030000	0.000000	13.520000	1	1	2	1
12	14	0.400000	0.000000	0.040000	2	1	2	2
12	14	0.430000	0.000000	0.440000	1	1	2	1
12	14	0.970000	0.430000	0.000000	1	1	1	2
12	14	1.270000	1.400000	0.000000	1	1	2	1
12	14	2.300000	2.670000	0.000000	1	1	1	2
12	14	1.770000	4.970000	0.000000	1	1	2	1
12	14	1.130000	6.740000	0.000000	1	1	1	2
12	15	0.670000	0.000000	0.760000	2	1	2	2
12	15	0.100000	0.000000	1.430000	1	1	2	1
12	15	0.300000	0.100000	0.000000	1	2	1	1
12	15	1.870000	0.000000	0.300000	2	2	1	2
12	15	0.530000	1.870000	0.000000	2	2	2	1
12	15	0.370000	2.400000	0.000000	2	1	1	1
12	15	0.400000	0.000000	0.370000	1	2	1	1
12	15	0.530000	0.000000	0.770000	2	2	1	2
12	15	0.940000	0.530000	0.000000	2	2	2	1
12	15	0.870000	1.470000	0.000000	2	1	1	1
12	15	0.200000	0.000000	0.870000	1	1	1	2
12	15	2.300000	0.200000	0.000000	1	2	2	2
12	15	0.900000	0.000000	2.300000	2	1	2	2
12	15	1.000000	0.000000	1.270000	2	1	2	2
12	15	0.440000	0.000000	2.270000	1	2	2	2
12	15	2.200000	0.000000	2.710000	2	1	2	2
12	15	0.200000	0.000000	0.030000	2	2	1	2
12	15	0.400000	0.090000	0.000000	1	1	1	2
12	15	1.430000	0.490000	0.000000	1	1	2	1
12	15	1.470000	1.920000	0.000000	1	1	1	2
12	16	1.200000	0.000000	2.610000	2	1	2	2
12	16	3.470000	0.000000	3.810000	1	1	2	1
12	16	0.460000	3.470000	0.000000	1	1	1	2
12	16	0.700000	0.000000	0.100000	2	2	1	2
12	16	1.170000	0.000000	0.630000	2	1	2	2
12	16	0.430000	0.000000	1.800000	1	1	2	1
12	16	0.400000	0.430000	0.000000	1	1	1	2
12	16	1.670000	0.830000	0.000000	1	1	2	1
12	16	0.570000	2.500000	0.000000	1	1	1	2
12	16	1.200000	0.000000	1.900000	2	2	1	2
12	16	0.170000	1.200000	0.000000	2	1	2	2
12	16	1.730000	0.000000	0.170000	1	2	2	2
12	16	4.370000	0.000000	1.900000	2	1	2	2
12	16	2.570000	0.000000	6.270000	1	1	2	1
12	16	1.440000	2.570000	0.000000	1	2	1	1
12	16	1.030000	0.000000	1.440000	2	2	1	2
12	16	0.900000	1.030000	0.000000	2	1	2	2
12	16	2.400000	0.000000	0.900000	1	1	2	1
12	17	0.670000	0.000000	0.780000	2	1	2	2
12	17	2.330000	0.000000	1.450000	1	1	2	1
12	17	0.070000	0.000000	5.170000	1	1	2	1
12	17	2.570000	0.000000	2.000000	2	2	2	1
12	17	1.570000	2.570000	0.000000	2	1	1	1
12	17	0.370000	0.000000	1.570000	1	1	1	2
12	17	2.230000	0.370000	0.000000	1	1	2	1
12	17	2.210000	0.000000	2.800000	2	1	2	2
12	17	1.460000	0.000000	5.010000	1	2	2	2
12	17	2.010000	0.000000	6.470000	2	1	2	2
12	17	0.300000	0.000000	8.480000	1	1	2	1
12	17	0.730000	0.300000	0.000000	1	1	1	2
12	17	2.640000	1.030000	0.000000	1	1	2	1
12	17	0.360000	3.670000	0.000000	1	1	1	2
12	17	2.240000	4.030000	0.000000	1	1	2	1
12	17	1.330000	6.270000	0.000000	1	1	1	2
12	17	1.540000	7.600000	0.000000	1	2	2	2
12	17	6.370000	0.000000	1.540000	2	1	2	2
12	17	1.200000	0.000000	7.910000	1	1	2	1
12	17	1.440000	1.200000	0.000000	1	2	1	1
12	17	2.770000	0.000000	1.440000	2	1	1	1
12	17	3.700000	0.000000	4.210000	1	2	1	1
12	17	2.870000	0.000000	8.700000	1	1	2	1
12	17	3.540000	2.870000	0.000000	1	2	1	1
12	17	0.170000	0.000000	3.540000	2	2	1	2
12	17	0.570000	0.170000	0.000000	2	2	2	1
12	17	0.960000	0.740000	0.000000	2	2	1	2
12	17	0.340000	1.700000	0.000000	2	1	2	2
12	17	0.600000	0.000000	0.340000	1	1	2	1
12	17	1.870000	0.600000	0.000000	1	2	1	1
12	17	2.330000	0.000000	1.870000	2	1	1	2
12	17	1.800000	0.000000	0.000000	1	2	2	2
12	17	0.500000	0.000000	1.800000	2	1	2	2
12	17	6.680000	0.000000	2.300000	1	2	2	2
12	17	0.460000	0.000000	8.980000	2	1	2	2
12	17	3.140000	0.000000	9.440000	1	2	2	2
12	17	0.300000	0.000000	12.580000	2	2	2	1
12	17	0.130000	0.300000	0.000000	2	1	1	1
12	17	0.640000	0.000000	0.130000	1	1	1	2
12	17	3.540000	0.640000	0.000000	1	2	2	2
12	17	4.170000	0.000000	3.540000	2	1	2	2
12	17	5.800000	0.000000	7.710000	1	1	2	1
12	17	0.340000	5.800000	0.000000	1	2	1	1
12	17	0.030000	0.000000	0.340000	2	2	1	2
12	17	3.600000	0.030000	0.000000	2	1	2	2
12	17	0.800000	0.000000	3.600000	1	2	2	2
12	17	0.970000	0.000000	4.400000	2	1	2	2
12	17	1.100000	0.000000	5.370000	1	2	2	2
12	17	3.510000	0.000000	6.470000	2	1	2	2
12	17	6.740000	0.000000	9.980000	1	1	2	1
12	17	3.100000	6.740000	0.000000	1	1	1	2
12	17	2.730000	9.840000	0.000000	1	1	2	1
12	17	3.340000	12.570000	0.000000	1	1	1	2
12	17	2.000000	15.910000	0.000000	1	2	2	2
12	17	1.170000	0.000000	3.640000	2	2	2	1
12	17	0.700000	1.170000	0.000000	2	2	1	2
12	17	0.100000	1.870000	0.000000	2	1	2	2
12	17	0.630000	0.000000	0.100000	1	1	2	1
12	17	0.600000	0.630000	0.000000	1	1	1	2
12	17	1.670000	1.230000	0.000000	1	1	2	1
12	17	0.130000	2.900000	0.000000	1	2	1	1
12	17	1.270000	0.000000	0.130000	2	1	1	1
12	17	2.920000	0.000000	1.400000	1	2	1	1
12	17	8.330000	0.000000	4.320000	2	1	1	1
12	17	2.130000	0.000000	12.650000	1	2	1	1
12	17	0.200000	0.000000	14.780000	2	2	1	2
12	17	0.300000	0.200000	0.000000	2	1	2	2
12	17	4.540000	0.000000	0.300000	1	1	2	1
12	17	6.970000	4.540000	0.000000	1	1	1	2
12	17	1.770000	11.510000	0.000000	1	1	2	1
12	17	3.270000	13.280000	0.000000	1	1	1	2
12	17	0.200000	16.550000	0.000000	1	2	2	2
12	17	6.010000	0.000000	0.200000	2	2	2	1
12	17	0.230000	6.010000	0.000000	2	1	1	1
12	17	1.400000	0.000000	0.230000	1	1	1	2
13	5	0.640000	0.000000	3.330000	1	1	2	1
13	5	20.020000	0.640000	0.000000	1	1	1	2
13	5	1.700000	20.660000	0.000000	1	1	2	1
13	5	4.200000	22.360000	0.000000	1	1	1	2
13	5	0.100000	0.000000	2.230000	1	1	2	1
13	5	0.500000	0.100000	0.000000	1	1	1	2
13	5	8.580000	0.600000	0.000000	1	1	2	1
13	6	0.870000	0.000000	0.430000	2	1	2	2
13	6	5.100000	0.000000	1.300000	1	1	2	1
13	6	7.210000	5.100000	0.000000	1	1	1	2
13	6	4.000000	12.310000	0.000000	1	1	2	1
13	6	16.550000	6.010000	0.000000	1	1	2	1
13	6	1.400000	22.560000	0.000000	1	1	1	2
13	6	1.840000	23.960000	0.000000	1	1	2	1
13	6	0.800000	25.800000	0.000000	1	1	1	2
13	6	2.430000	26.600000	0.000000	1	1	2	1
13	7	1.740000	0.000000	1.300000	2	1	2	2
13	7	13.140000	0.000000	3.040000	1	1	2	1
13	7	0.900000	13.140000	0.000000	1	1	1	2
13	7	0.970000	14.040000	0.000000	1	1	2	1
13	7	5.670000	15.010000	0.000000	1	1	1	2
13	7	3.570000	20.680000	0.000000	1	2	2	2
13	7	3.810000	0.000000	3.570000	2	1	2	2
13	7	0.530000	0.000000	7.380000	1	2	2	2
13	7	0.970000	0.000000	7.910000	2	1	2	2
13	7	0.630000	0.000000	8.880000	1	2	2	2
13	7	1.740000	0.000000	9.510000	2	1	2	2
13	7	9.270000	0.000000	11.250000	1	2	2	2
13	7	1.920000	0.000000	20.520000	2	1	2	2
13	7	2.760000	0.000000	22.440000	1	2	2	2
13	7	2.570000	0.000000	25.200000	2	1	2	2
13	7	3.740000	2.500000	0.000000	1	2	1	1
13	7	0.370000	0.000000	3.740000	2	1	1	1
13	7	0.260000	0.000000	4.110000	1	2	1	1
13	7	1.340000	0.000000	4.370000	2	2	1	2
13	7	0.570000	1.340000	0.000000	2	2	2	1
13	7	0.200000	1.910000	0.000000	2	2	1	2
13	7	0.330000	2.110000	0.000000	2	2	2	1
13	7	0.570000	2.440000	0.000000	2	2	1	2
13	7	0.660000	3.010000	0.000000	2	2	2	1
13	7	0.770000	3.670000	0.000000	2	1	1	1
13	7	0.400000	0.000000	0.770000	1	1	1	2
13	7	4.740000	0.400000	0.000000	1	1	2	1
13	7	11.040000	5.140000	0.000000	1	1	1	2
13	7	4.340000	16.180000	0.000000	1	1	2	1
13	7	0.740000	20.520000	0.000000	1	1	1	2
13	7	4.230000	21.260000	0.000000	1	1	2	1
13	7	1.140000	25.490000	0.000000	1	2	1	1
13	7	0.830000	0.000000	1.140000	2	1	1	1
13	7	1.940000	0.000000	1.970000	1	2	1	1
13	7	1.440000	0.000000	3.910000	2	2	1	2
13	7	0.430000	1.440000	0.000000	2	1	2	2
13	7	1.900000	0.000000	0.430000	1	2	2	2
13	7	0.730000	0.000000	2.330000	2	1	2	2
13	7	0.100000	2.340000	0.000000	2	1	1	1
13	7	0.260000	0.000000	0.100000	1	1	1	2
13	7	0.840000	0.260000	0.000000	1	1	2	1
13	8	0.170000	0.000000	0.500000	1	1	1	2
13	8	3.330000	0.170000	0.000000	1	1	2	1
13	8	0.370000	3.500000	0.000000	1	1	1	2
13	8	1.330000	3.870000	0.000000	1	1	2	1
13	8	7.710000	5.200000	0.000000	1	1	1	2
13	8	5.540000	12.910000	0.000000	1	1	2	1
13	8	1.000000	18.450000	0.000000	1	1	1	2
13	8	3.340000	19.450000	0.000000	1	1	2	1
13	8	2.070000	22.790000	0.000000	1	1	1	2
13	8	5.670000	0.260000	0.000000	1	1	2	1
13	8	0.800000	0.000000	0.770000	2	2	2	1
13	8	0.570000	0.800000	0.000000	2	1	1	1
13	8	2.270000	3.000000	0.000000	1	1	1	2
13	8	0.530000	0.000000	0.000000	2	1	2	2
13	8	1.330000	1.810000	0.000000	1	1	1	2
13	8	2.700000	3.140000	0.000000	1	1	2	1
13	8	0.940000	5.840000	0.000000	1	1	1	2
13	8	0.730000	8.040000	0.000000	1	1	1	2
13	8	2.200000	8.770000	0.000000	1	1	2	1
13	11	2.510000	3.130000	0.000000	2	1	2	2
13	11	1.530000	0.000000	2.510000	1	1	2	1
13	11	0.570000	1.530000	0.000000	1	1	1	2
13	11	3.710000	0.000000	2.600000	2	2	1	2
13	11	6.800000	3.710000	0.000000	2	1	2	2
13	12	0.470000	4.170000	0.000000	1	2	1	1
13	12	0.870000	0.000000	0.470000	2	1	1	1
13	12	0.030000	0.000000	1.340000	1	1	1	2
13	13	2.400000	1.840000	0.000000	1	1	1	2
13	13	0.700000	0.000000	0.940000	2	1	2	2
14	5	0.650000	0.000000	2.450000	2	2	1	2
14	5	1.390000	0.650000	0.000000	2	1	2	2
14	5	6.010000	0.000000	1.390000	1	1	2	1
14	5	5.300000	6.010000	0.000000	1	1	1	2
14	5	6.640000	11.310000	0.000000	1	1	2	1
14	5	1.860000	17.950000	0.000000	1	1	1	2
14	5	0.110000	19.810000	0.000000	1	2	2	2
14	5	0.770000	0.000000	0.110000	2	1	2	2
14	5	13.740000	0.000000	0.880000	1	1	2	1
14	5	0.250000	13.740000	0.000000	1	1	1	2
14	5	8.380000	13.990000	0.000000	1	1	2	1
14	5	0.150000	22.370000	0.000000	1	2	1	1
14	5	0.400000	0.000000	0.150000	2	2	1	2
14	5	0.400000	0.400000	0.000000	2	2	2	1
14	5	0.170000	0.800000	0.000000	2	1	1	1
14	5	0.100000	0.000000	0.170000	1	1	1	2
14	5	4.930000	0.100000	0.000000	1	1	2	1
14	5	4.700000	5.030000	0.000000	1	1	1	2
14	5	0.440000	9.730000	0.000000	1	2	2	2
14	5	1.970000	0.000000	0.440000	2	1	2	2
14	5	1.090000	0.000000	2.410000	1	1	2	1
14	5	0.350000	1.090000	0.000000	1	1	1	2
14	5	1.960000	1.440000	0.000000	1	2	2	2
14	5	4.010000	0.000000	1.960000	2	1	2	2
14	5	0.430000	0.000000	5.970000	1	2	2	2
14	5	0.300000	0.000000	6.400000	2	2	2	1
14	5	0.370000	0.300000	0.000000	2	1	1	1
14	5	0.500000	0.000000	6.310000	2	1	2	2
14	5	1.570000	0.000000	6.810000	1	1	2	1
14	5	3.230000	1.570000	0.000000	1	2	1	1
14	5	0.700000	0.000000	3.230000	2	1	1	1
14	5	0.040000	0.000000	3.930000	1	1	1	2
14	5	1.660000	0.040000	0.000000	1	1	2	1
14	5	2.290000	1.700000	0.000000	1	1	1	2
14	5	1.710000	3.990000	0.000000	1	1	2	1
14	5	1.340000	5.700000	0.000000	1	1	1	2
14	5	0.510000	7.040000	0.000000	1	1	2	1
14	5	0.530000	7.550000	0.000000	1	1	1	2
14	5	0.130000	8.080000	0.000000	1	2	2	2
14	5	0.500000	0.000000	0.130000	2	2	2	1
14	5	0.740000	0.500000	0.000000	2	1	1	1
14	5	5.450000	0.000000	0.740000	1	1	1	2
14	5	2.110000	5.450000	0.000000	1	1	2	1
14	5	11.390000	7.560000	0.000000	1	2	1	1
14	5	0.270000	0.000000	11.390000	2	2	1	2
14	5	0.860000	0.270000	0.000000	2	1	2	2
14	5	0.440000	0.000000	0.860000	1	1	2	1
14	5	4.100000	0.000000	4.940000	2	1	2	2
14	5	3.080000	0.000000	9.040000	1	1	2	1
14	5	0.740000	3.080000	0.000000	1	1	1	2
14	5	3.560000	3.820000	0.000000	1	1	2	1
14	5	0.830000	7.380000	0.000000	1	1	1	2
14	5	0.670000	8.210000	0.000000	1	2	2	2
14	5	2.470000	0.000000	0.670000	2	1	2	2
14	5	5.870000	0.000000	3.140000	1	2	2	2
14	5	0.700000	0.000000	9.010000	2	1	2	2
14	5	3.270000	0.000000	9.710000	1	1	2	1
14	5	4.060000	3.270000	0.000000	1	1	1	2
14	5	0.580000	7.330000	0.000000	1	1	2	1
14	5	1.200000	7.910000	0.000000	1	1	1	2
14	5	2.040000	9.110000	0.000000	1	2	2	2
14	5	1.100000	0.000000	2.040000	2	2	2	1
14	5	1.830000	1.100000	0.000000	2	1	1	1
14	6	0.940000	0.000000	1.440000	2	1	2	2
14	6	1.230000	0.000000	2.380000	1	2	2	2
14	6	0.470000	0.000000	3.610000	2	1	2	2
14	6	0.920000	0.000000	4.080000	1	1	2	1
14	6	2.470000	0.000000	3.530000	2	1	2	2
14	6	4.700000	0.000000	6.000000	1	1	2	1
14	6	0.310000	4.700000	0.000000	1	2	1	1
14	6	0.160000	0.000000	0.310000	2	2	1	2
14	6	1.610000	0.160000	0.000000	2	1	2	2
14	6	0.010000	0.000000	1.610000	1	1	2	1
14	6	0.990000	0.010000	0.000000	1	1	1	2
14	6	0.560000	1.000000	0.000000	1	1	2	1
14	6	2.140000	2.740000	0.000000	1	2	1	1
14	6	0.300000	0.000000	2.140000	2	1	1	1
14	6	2.300000	0.000000	2.440000	1	1	1	2
14	6	1.380000	0.860000	0.000000	1	1	1	2
14	6	0.050000	0.000000	0.500000	2	2	1	2
14	6	2.490000	0.050000	0.000000	2	1	2	2
14	6	0.870000	0.000000	2.490000	1	2	2	2
14	6	1.530000	0.000000	3.360000	2	1	2	2
14	6	1.620000	0.000000	0.210000	2	1	2	2
14	6	1.730000	0.000000	1.490000	2	2	1	2
14	6	1.480000	1.730000	0.000000	2	1	2	2
14	6	9.540000	0.000000	1.480000	1	2	2	2
14	6	0.960000	0.000000	11.020000	2	1	2	2
14	6	7.300000	0.000000	11.980000	1	1	2	1
14	6	2.340000	0.000000	4.000000	2	1	2	2
14	6	0.150000	0.000000	6.340000	1	1	2	1
14	6	0.620000	0.150000	0.000000	1	2	1	1
14	6	0.480000	0.000000	0.620000	2	2	1	2
14	6	0.920000	0.480000	0.000000	2	1	2	2
14	6	0.260000	0.000000	0.920000	1	1	2	1
14	6	3.260000	0.260000	0.000000	1	1	1	2
14	6	0.780000	3.520000	0.000000	1	1	2	1
14	6	0.970000	4.300000	0.000000	1	1	1	2
14	6	1.630000	5.270000	0.000000	1	1	2	1
14	6	4.570000	6.900000	0.000000	1	1	1	2
14	6	0.520000	11.470000	0.000000	1	1	2	1
14	6	1.200000	11.990000	0.000000	1	1	1	2
14	6	2.220000	13.190000	0.000000	1	2	2	2
14	6	0.500000	0.000000	2.220000	2	1	2	2
14	6	2.430000	0.000000	2.720000	1	2	2	2
14	6	0.580000	0.000000	5.150000	2	1	2	2
14	6	2.780000	0.000000	5.730000	1	1	2	1
14	6	3.040000	2.780000	0.000000	1	1	1	2
14	6	1.150000	5.820000	0.000000	1	1	2	1
14	6	0.510000	6.970000	0.000000	1	1	1	2
14	6	12.040000	7.480000	0.000000	1	1	2	1
14	6	7.700000	19.520000	0.000000	1	1	1	2
14	6	0.830000	27.220000	0.000000	1	1	2	1
14	6	0.430000	28.050000	0.000000	1	1	1	2
14	6	0.420000	28.480000	0.000000	1	1	2	1
14	6	0.260000	28.900000	0.000000	1	1	1	2
14	6	1.000000	29.160000	0.000000	1	1	2	1
14	6	4.170000	30.160000	0.000000	1	1	1	2
14	8	1.940000	2.400000	0.000000	1	1	1	2
14	8	2.270000	4.340000	0.000000	1	2	2	2
14	8	1.500000	0.000000	2.270000	2	1	2	2
14	8	4.730000	0.000000	3.770000	1	2	2	2
14	8	7.350000	0.000000	8.500000	2	1	2	2
14	8	1.560000	0.000000	15.850000	1	2	2	2
14	8	4.830000	0.000000	17.410000	2	1	2	2
14	8	0.410000	0.000000	22.240000	1	1	2	1
14	8	2.400000	0.410000	0.000000	1	2	1	1
14	8	0.300000	0.000000	2.400000	2	2	1	2
14	8	0.980000	1.080000	0.000000	1	1	1	2
14	8	0.520000	2.060000	0.000000	1	1	2	1
14	8	0.770000	2.580000	0.000000	1	1	1	2
14	8	1.430000	3.350000	0.000000	1	2	2	2
14	8	4.010000	0.000000	1.430000	2	1	2	2
14	8	2.330000	0.000000	5.440000	1	1	2	1
14	8	3.610000	2.330000	0.000000	1	2	1	1
14	8	0.330000	0.000000	3.610000	2	1	1	1
14	8	1.130000	0.000000	3.940000	1	2	1	1
14	8	1.790000	0.000000	5.070000	2	1	1	1
14	8	0.620000	0.000000	6.860000	1	2	1	1
14	8	0.800000	0.000000	7.480000	2	1	1	1
14	8	3.800000	0.000000	8.280000	1	2	1	1
[truncated: 607 more rows]
