# Supplementary material for: Infants Time Their Smiles to Make Their Moms Smile
Source: PLoS One. 2015 Sep 23;10(9):e0136492. doi: 10.1371/journal.pone.0136492 (PMC4580458; doi:10.1371/journal.pone.0136492)
Supplement: S1 Data — (ZIP) [file pone.0136492.s001.zip › ucsd_student_survey_data.csv]

Subject_ID	Mirror_Condition	Infant_Condition	Infant_Plus_Condition	Yoked_Condition
1	64	64	62	66
2	82	71	63	80
3	89	83	86	72
4	63	62	68	71
5	73	73	75	79
6	86	53	76	50
7	78	78	77	75
8	77	67	58	54
9	44	66	68	58
10	71	76	59	70
11	62	61	53	53
12	74	62	62	65
13	58	73	88	80
14	65	84	77	75
15	82	63	73	63
16	88	78	78	79
17	28	61	28	57
18	59	69	77	78
19	71	74	70	63
20	85	72	79	54
21	65	53	53	63
22	63	66	54	57
23	90	73	97	65
24	70	54	61	45
25	65	50	52	48
26	95	78	70	75
27	65	55	54	62
28	73	64	88	51
30	66	46	79	45
31	63	41	59	35
33	84	66	74	53
34	91	77	66	71
