# Supplementary material for: Infants Time Their Smiles to Make Their Moms Smile
Source: PLoS One. 2015 Sep 23;10(9):e0136492. doi: 10.1371/journal.pone.0136492 (PMC4580458; doi:10.1371/journal.pone.0136492)
Supplement: S1 Data — (ZIP) [file pone.0136492.s001.zip › UCSD-Diego-BehavioralData.xlsx]

## Sheet: Sheet1
	Mirror Condition	Infant Condition	Infant Plus Condition	Yoked Condition
Subject 1	5.1333	6.7333	5.3333	8.6667
Subject 2	2.9	7.9333	0.6333	8.0333
Subject 3	5.6667	34.8667	21.6333	5.1667
Subject 4	1.8	1.7667	0	0
Subject 5	3.1333	3.5333	3.2	2.3
Subject 6	3.2333	28.7667	13.9333	38.7333
Subject 7	3.5	11.3	3.2667	5.7667
Subject 8	0.4667	2.9333	0.5667	3.4333
Subject 9	0.0667	2.9333	1.4	0
Subject 10	0.9	15	2.7333	6.1
Subject 11	4.5333	1.7667	0.3	5.3333
Subject 12	1.4	1.3	0.3333	0.6
Subject 13	3.1667	4.1667	0.6667	1.5667
Subject 14	1.9667	5.1333	5.7	1.6667
Subject 15	2.4	6.7333	4.4	6.9
Subject 16	7.4333	14.5	5.0333	3.6
Subject 17	1.5333	17.4	13.9667	14.9
Subject 18	0	18.8333	0	0
Subject 19	13.6667	4.3667	8.5	3.3667
Subject 20	2.3	12.6	7.2333	8.2
Subject 21	7.2667	15.0333	18.1	9.2333
Subject 22	0.6333	0.2333	0.7333	1.7333
Subject 23	3.7333	18.8	23.8	3.5
Subject 24	2.9667	3.6333	2.6	4.7667
Subject 25	1.5667	1.2667	2.3333	0
Subject 26	1.5333	5.2	0.1	0
Subject 27	1.8333	2.1333	6.1	7.2
Subject 28	1.1333	12.2	16.5667	13
Subject 30	2.2667	16.4333	15.2667	15.7667
Subject 31	8.8667	23.8333	23.7	22.8667
Subject 33	0.9	16.0667	10.9	1.5
Subject 34	8.5	18.0333	14.8333	15.6
