# Supplementary material for: Infants Time Their Smiles to Make Their Moms Smile
Source: PLoS One. 2015 Sep 23;10(9):e0136492. doi: 10.1371/journal.pone.0136492 (PMC4580458; doi:10.1371/journal.pone.0136492)
Supplement: S1 Data — (ZIP) [file pone.0136492.s001.zip › DiegoSmileRawData/smilenew_sub_1_actual_2012-04-28-13-16-58.robotsmiles]

1 1335644227452486735
0 1335644229419272551
1 1335644243485785808
0 1335644244319209127
1 1335644245552648244
0 1335644247085861440
1 1335644247919166292
0 1335644248385889382
1 1335644249952574981
0 1335644253185834950
1 1335644261119175999
0 1335644263785834619
1 1335644267452610125
0 1335644268685953924
1 1335644276285984839
0 1335644277085938809
1 1335644288119150890
0 1335644290286067858
1 1335644290585910451
0 1335644290952560979
1 1335644293019184433
0 1335644293385916258
1 1335644293752490388
0 1335644294552700135
1 1335644296885963493
0 1335644298219249368
1 1335644306152564529
0 1335644308585805355
1 1335644320552558571
0 1335644323419418775
1 1335644324152460811
0 1335644326185800290
1 1335644329452426101
0 1335644331285873383
1 1335644332585777480
0 1335644333685863398
1 1335644336919153891
0 1335644340985752622
1 1335644341785893543
0 1335644342619230435
1 1335644342952427226
0 1335644345785890625
1 1335644348952647843
0 1335644350552661442
1 1335644350885794241
0 1335644352219301951
1 1335644353352598481
0 1335644353719228717
1 1335644355019187226
0 1335644358152647327
1 1335644358452545599
0 1335644358952434007
1 1335644365019144091
0 1335644366152590719
1 1335644369319246144
0 1335644371285906380
1 1335644384452514628
