# Supplementary material for: Infants Time Their Smiles to Make Their Moms Smile
Source: PLoS One. 2015 Sep 23;10(9):e0136492. doi: 10.1371/journal.pone.0136492 (PMC4580458; doi:10.1371/journal.pone.0136492)
Supplement: S1 Data — (ZIP) [file pone.0136492.s001.zip › DiegoSmileRawData/smilenew_sub_1_actual_2012-04-28-13-16-58.subjectsmiles]

1335644225585795626 -3.07285132179
1335644225652439038 -4.25702364704
1335644225752564343 -4.3464369674
1335644225852509409 -1.26446778156
1335644225952444752 -2.41511789969
1335644226085866677 -2.30593742415
1335644226185962057 -5.84500994826
1335644226285923201 -6.09855079942
1335644226352547489 -10.236434273
1335644226452653235 -6.17815244706
1335644226552579953 -8.20127841093
1335644226652502889 -8.06344444735
1335644226719201872 -6.49602637204
1335644227352611509 -14.551776607
1335644227452495440 -9.83931727781
1335644227519218115 -7.85632128504
1335644227619144101 -10.7451782204
1335644227719123128 -9.22254543368
1335644227819142688 -11.9976937158
1335644227919135421 -11.8102956419
1335644228019178515 -10.5069181073
1335644228119308771 -2.6963038611
1335644228219170426 -2.48382531862
1335644228319275871 -1.87917847943
1335644228385868633 -0.492148047495
1335644228485905500 2.39549575311
1335644228585832670 0.77021710151
1335644228685805043 1.21271799552
1335644228752637044 -0.2223012887
1335644228819297810 -4.02094407061
1335644228919311001 -4.7491806233
1335644228985824097 -3.88994060313
1335644229086033710 -4.24117041856
1335644229152571928 -3.37455310485
1335644229219196257 -3.38987555578
1335644229319155585 1.06913217853
1335644229419378067 1.56646704899
1335644229519162993 -1.26067571327
1335644229619125538 -0.253657367014
1335644229719035064 -0.32654344807
1335644229819178560 -4.73092819939
1335644229919234662 -2.0465269794
1335644229985847818 -5.75510295645
1335644230085895356 -4.72391333452
1335644230219242789 -5.31379547205
1335644230285881879 -2.38030409311
1335644230419136982 -1.57084082232
1335644230485807708 2.44145065298
1335644230619261852 3.34571161688
1335644230719333473 -3.4028384171
1335644230952578895 1.67647999109
1335644231052487032 -3.31654165355
1335644231119316125 -7.38939026373
1335644231252553994 -12.7682643416
1335644231319235110 -7.30407163336
1335644231419196398 -9.47829127073
1335644231485788172 -8.68271244572
1335644231585784577 -10.3146280256
1335644231685951622 -13.5237386426
1335644231785972024 -14.7678946321
1335644231886026382 -16.8200096182
1335644231985892341 -11.5064727348
1335644232052769583 -14.5974952969
1335644232152554700 -14.1262571523
1335644232219159513 -9.65448043861
1335644232319217526 -14.1160432731
1335644232419247380 -13.7036453195
1335644232519127598 -13.8852333591
1335644232585909038 -11.0242341523
1335644232685781272 -9.65552819414
1335644232752752787 -7.79939810402
1335644232852570309 -7.72319727236
1335644232952546788 -8.53201223906
1335644233019146453 -3.74488245314
1335644233085936663 -0.0827579852261
1335644233185869198 -4.4643378359
1335644233285981182 -3.39013441226
1335644233352453583 -2.43361668459
1335644233485916671 -4.87089159537
1335644233585921823 -9.57238823485
1335644233685813299 -13.5387674434
1335644233752518763 -5.8158516966
1335644233819227883 -6.8227369745
1335644233952492224 -8.60211194013
1335644234052495130 -5.48636240828
1335644234152517704 -2.8470970146
1335644234252547234 -4.39902804346
1335644234352611425 -6.26680802396
1335644234452674260 -5.95520099585
1335644234519233535 -4.53613719366
1335644234585900776 -7.33868146089
1335644234685863799 -8.53876603175
1335644234752578154 -5.78031323379
1335644234819107317 -10.4463330997
1335644234919181683 -8.96021729465
1335644235019263315 -7.8910376012
1335644235119172654 -6.29454049666
1335644235185762559 -6.9212417227
1335644235285791871 -8.90291852268
1335644235385788494 -10.035966905
1335644236285808980 -0.361091554293
1335644236385840734 -1.89970686972
1335644241119304133 -5.16406515374
1335644241219376025 -5.78269227178
1335644241319290033 -2.83262003304
1335644241419188532 -4.04933928264
1335644241485833395 -0.308916774566
1335644241585879260 0.103636097198
1335644241719217318 -3.53723682939
1335644241785975154 -3.45051134966
1335644241886032501 -7.20701316297
1335644241952610243 -4.56869513674
1335644242052526587 -2.66122434492
1335644242119232883 -4.2050543284
1335644242219355490 -4.58535505178
1335644242319317798 -5.97206778689
1335644242419161983 -8.53231344971
1335644242519078479 -9.22165712031
1335644242619278292 -11.0141672791
1335644242719223356 -10.7874284154
1335644242819241047 -10.9284096386
1335644242919204663 -11.6130188103
1335644243052563275 -10.9768127389
1335644243152510509 -13.8363519516
1335644243286050035 -12.9983036037
1335644244219145125 -12.665018424
1335644244319307089 -11.5536773454
1335644244452689146 -10.6527269591
1335644244552602498 -7.36232763222
1335644244685735032 -3.01418032155
1335644244852423426 2.71694142085
1335644244985887022 2.86776649657
1335644245119230786 7.593640189
1335644245252656922 7.04113109914
1335644245419167510 6.86539259506
1335644245552601911 0.358336486576
1335644245685868890 1.25863307419
1335644245819195829 -0.473664828522
1335644245985804658 -0.600017045582
1335644246152633892 -1.12834978801
1335644246285818671 3.76508619188
1335644246419123228 2.10442481192
1335644246552556308 -1.14823645457
1335644246652429627 4.65383566087
1335644246752484955 -5.42077488414
1335644248219192980 1.63745335377
1335644248385877087 -0.721992083174
1335644248552471360 -0.516139756786
1335644248719163845 -0.0891076207287
1335644249319177681 3.39303431921
1335644249919203553 -1.15992046168
1335644251052611823 -7.59481734979
1335644251152597370 -2.33202684825
1335644251252595249 1.10770590497
1335644251385844755 1.13791046163
1335644251485772752 0.0942116073844
1335644251652530226 -4.5229391092
1335644251785837513 -6.14302712726
1335644251919135926 -7.02057536247
1335644252052607656 -8.57022568369
1335644252185799825 -9.42829612948
1335644252285742097 -10.5714767411
1335644252419162705 -13.0148276203
1335644252585941273 -14.5980456719
1335644252752575721 -11.4791916741
1335644252885856228 -7.92272344168
1335644253019358393 -9.41232173581
1335644253185969176 -5.35850999997
1335644253319246579 2.81453190236
1335644253452534802 10.8844172414
1335644253619141968 6.56842372837
1335644253719126296 4.00342531969
1335644253819106303 3.23458844616
1335644253919138495 3.43312305809
1335644254052482413 0.782371281399
1335644254185856807 1.94849165726
1335644254352492618 -0.623278631557
1335644254485797501 -0.722482638557
1335644254585966186 -1.18541616581
1335644254719233040 -1.62654037501
1335644254819334520 0.466827254993
1335644254952628847 -0.912884223829
1335644255119356659 -1.06414630744
1335644255285915889 1.22704082786
1335644255419180636 -0.234728361359
1335644255585799934 -1.90537829927
1335644255719311801 -2.07125889793
1335644255919602434 0.708324746637
1335644256052474653 -1.66201707808
1335644256185764725 -0.945177523843
1335644256319145079 -3.88762017713
1335644256419202192 -4.53681802748
1335644256519138419 -0.953419038766
1335644256585925850 -4.29908857257
1335644256752658837 -2.92426154111
1335644256885776337 -1.78594185522
1335644256985806734 -6.07053104302
1335644257119191253 -6.59675707811
1335644257219304723 -5.60371451416
1335644257319216704 -5.63430400987
1335644257419314153 -7.04873659618
1335644257552521480 -5.29505236369
1335644257685822743 -8.97008423155
1335644257785783255 -9.34287422935
1335644257885865115 -8.64840318229
1335644258019157061 -8.53196694613
1335644258119237089 -10.3715372845
1335644258252526151 -4.85508224333
1335644258352678032 -6.52861623135
1335644258452424101 -6.38475626784
1335644258585845271 -4.23086383987
1335644258719291154 -4.28867846925
1335644258852544667 -2.60154944459
1335644258985984739 -3.45489651241
1335644259119197475 -5.09924111538
1335644259252515427 -3.20379062973
1335644259419164765 -0.260446543608
1335644259585810921 -0.698816610071
1335644259719173028 -5.23035625188
1335644259885897140 -7.09661494439
1335644260121812533 -5.7350307413
1335644260285782007 -3.83216189376
1335644260519197049 -5.04684940051
1335644260686111713 -3.37470277028
1335644260819197649 -5.33618943635
1335644261019183084 -11.5578725263
1335644261119331758 -11.9113528726
1335644261219179812 -8.76663329435
1335644261319235670 -8.48901784312
1335644261419310944 2.54579965921
1335644261552575042 -5.67802177883
1335644261652564402 -0.441793522969
1335644261785898504 -5.84081709574
1335644261885992849 -7.24608782231
1335644261985970784 -7.92413883793
1335644262119124487 -8.11592715225
1335644262252578611 -8.60830283283
1335644262385969703 -6.92545633034
1335644262485944378 -7.51494441971
1335644262585827741 -3.80990180411
1335644262719289070 -0.0546948041003
1335644262852553869 3.51829017057
1335644262985840266 2.93724590633
1335644263219253226 4.71196036311
1335644263385826242 2.31600976082
1335644263519112750 6.32977982017
1335644263685776161 -1.24691990806
1335644263785873259 -6.94449586488
1335644263919130307 -8.27191528574
1335644264052539806 -6.23415515688
1335644264185796244 0.135249014524
1335644264319135565 -5.38090738425
1335644264419169438 -4.21826036704
1335644264519220895 -3.71050781984
1335644264652684726 -4.66862247662
1335644264752665170 -7.11568582283
1335644264852435938 -7.29904025209
1335644264985800814 -7.30905599219
1335644265085803420 -10.3005202434
1335644265252588108 -11.2061130866
1335644265352773507 -9.95059268587
1335644265452460217 -6.80303049122
1335644265552424903 -8.23191859915
1335644265619383907 -9.76898046887
1335644265719110633 -9.49867581781
1335644265785833967 -8.99203955254
1335644265919148492 -4.49004040232
1335644266052538537 -5.78908495905
1335644266619360913 -1.5340238891
1335644266752462100 -0.321638133846
1335644266885827181 -3.32239588826
1335644267052718903 -5.74412593844
1335644267219340565 -11.6788324869
1335644267352573623 -10.9957086934
1335644267452602755 -5.66033509015
1335644267585851940 -5.52768460833
1335644267719327927 -3.86684144057
1335644267819091853 -8.30098550109
1335644267952491601 -8.57776442049
1335644268152554221 -8.94652856033
1335644268285798585 -7.74658784974
1335644268385818684 -11.4165679782
1335644268552444245 -5.93069372418
1335644268685965475 -1.20686603134
1335644268819279643 -3.06396022862
1335644268952557659 -1.93413116186
1335644269085864268 -2.56721402028
1335644269185756102 -3.42687160102
1335644269319431419 -0.825508009949
1335644269452450834 -0.459621918787
1335644269552510622 -4.19472273155
1335644269685889022 -0.438422253085
1335644269852584368 1.54697173752
1335644270019216370 1.00703820039
1335644270185961104 -0.8381394783
1335644270353783108 1.7861885286
1335644270552579797 0.103664358328
1335644270719280371 -1.02926770708
1335644270852538707 -4.17925014633
1335644271019155739 -5.77964586203
1335644271152564842 -5.44420945495
1335644271319121401 -4.00078405375
1335644272585788869 -6.68247850207
1335644272752662792 -5.77962473562
1335644272919159026 -3.5862409694
1335644273019152628 -12.2188804251
1335644273152605363 -9.1817237613
1335644273319230827 -10.5352611697
1335644273452478739 -11.9807242522
1335644273586912371 -12.1226235386
1335644273685920175 -11.0143599426
1335644273819400178 -9.24955322855
1335644273952368261 -2.17865374199
1335644274052664029 -1.71679682636
1335644274152564208 -0.0340081318069
1335644274285825827 4.85507253127
1335644274419170601 4.3397846873
1335644274519208630 2.57648727693
1335644274652733517 1.50479075279
1335644274785845721 1.06711845609
1335644274885998514 3.30722156345
1335644275019130729 1.88726963177
1335644275119054158 1.49975951976
1335644275185790310 2.62120124389
1335644275285901824 1.92202812749
1335644276452490851 -9.39382097917
1335644276852498440 -3.8871641918
1335644276952412315 5.29017641083
1335644277085952493 0.808516684622
1335644277252453077 -6.21045782999
1335644277419202373 -3.24298724334
1335644277552484473 -3.72808438729
1335644277719190138 -4.34571302702
1335644277852575672 -5.71807451536
1335644277952500293 -5.43639321276
1335644278119128840 -4.85064361004
1335644278252553857 -5.13798590473
1335644278385902784 -3.42820947223
1335644278485905565 -3.07274362606
1335644278619253114 -4.86268436484
1335644278752464602 -3.09028850331
1335644278885867181 -7.40324947926
1335644279052599089 -8.38891857096
1335644279185900372 -9.37164323371
1335644279319300272 -6.7063023379
1335644279452584072 -9.77555856171
1335644279585842514 -7.50001650494
1335644279752466335 -11.4042022712
1335644279885851973 -11.3421575367
1335644280019169399 -7.72619313569
1335644281652607263 1.4157946357
1335644281885818472 0.889637494888
1335644282253211273 0.125801514384
1335644282352561372 -0.58983503398
1335644282485903643 -1.48529010264
1335644282652592861 -3.23479386443
1335644282785838255 -2.14322151784
1335644282919333985 -1.96978963059
1335644283019250574 -0.855458444994
1335644283152470128 -3.49506196792
1335644283285735418 -2.90206387867
1335644283419176082 -2.71198215877
1335644283552450343 -5.33182151758
1335644283685867533 -7.05348613828
1335644283785882279 -7.51867138904
1335644283919184165 -8.42263061626
1335644283985868515 -11.18881929
1335644284085877623 -10.1210358882
1335644284185851597 -7.77786809137
1335644284619134792 -13.3554148225
1335644284752428842 -5.63490906392
1335644284852662053 -3.07711875846
1335644284985979169 -3.78496500624
1335644285119257910 -6.71352940661
1335644285252526953 -10.5574644806
1335644285352551186 -5.8048851532
1335644287452724822 -6.50583503092
1335644287619108990 -20.7262914964
1335644287785875322 -11.9789993771
1335644287919060488 -11.5431282277
1335644288019094188 -7.40777990389
1335644288119156676 -7.81396625356
1335644288219268674 -7.27141103695
1335644288352525563 -5.43863364934
1335644288652724186 -8.06676416662
1335644288785820278 -9.88250743684
1335644288952432649 -11.2409201494
1335644289085761208 -10.7981892405
1335644289252444334 -8.74405433586
1335644289385848940 -9.0695607362
1335644289485780972 -20.3543866217
1335644289552551980 -9.37827106005
1335644289685907986 0.265551605142
1335644289785834296 7.83408634658
1335644289952530481 5.3498274102
1335644290052630524 2.91964908816
1335644290185843278 0.676417548242
1335644290286076873 -2.15296495606
1335644290385896759 -1.43984085248
1335644290519199421 0.8403175567
1335644290586063486 -1.71781950536
1335644290752446822 -5.06572400794
1335644290852628519 0.29804084426
1335644290952640911 -1.130274729
1335644291052513319 -3.72153678491
1335644291185859991 -3.92382606031
1335644291285966472 -3.26337981161
1335644291386118973 0.418326519777
1335644291552599763 0.493604144305
1335644291652549540 2.29339995585
1335644291785912147 1.51859594868
1335644291885981152 0.148002386247
1335644292019162917 1.64929170884
1335644292152722794 -0.979781042535
1335644292285894697 -1.09970898773
1335644292385867370 -0.551859852574
1335644292485775020 2.55057986283
1335644292619168080 1.66713135919
1335644292719204731 -5.29271373985
1335644292885855314 -6.5593639967
1335644293019265229 -6.84352721502
1335644293152418158 -7.23819179777
1335644293252449205 -9.47952407409
1335644293385807345 -11.850257478
1335644293485826956 -11.4139390617
1335644293619243225 -12.41761326
1335644293752498453 -10.6112213826
1335644293885796621 -8.03081661827
1335644293985860223 -11.3101141157
1335644294119204329 -7.92078225136
1335644294219205443 -13.4828354855
1335644294352575848 -11.6558142797
1335644294452579691 -7.18576541618
1335644294552812615 -13.348777957
1335644294719177133 -10.7003928973
1335644294852559982 -9.20797382854
1335644295019201077 -8.76211446328
1335644295152715198 -8.82731101382
1335644295285978327 -9.07987880259
1335644295386004894 -11.0613668092
1335644295485884931 -11.3544007355
1335644295619356596 -11.1681989839
1335644295719184620 -9.18212118292
1335644295819166803 -9.97019164546
1335644295885884760 -6.62538729007
1335644295985816570 -4.3321066891
1335644296085884894 -4.83098372099
1335644296152652761 -5.31890113172
1335644296252525921 -5.38458953577
1335644296352628090 -1.69956849433
1335644296452644234 0.831031140074
1335644296585827394 2.2060413133
1335644296719265812 0.994536160622
1335644296819131498 -0.186772639759
1335644296886060696 -0.302210175725
1335644296985801154 -0.777073747095
1335644297119064336 -0.973530452875
1335644297219272891 -1.26684629568
1335644297319204636 -2.15809712274
1335644297419169129 -2.61239835023
1335644297519124754 -0.971073214612
1335644297619264428 -0.881908767051
1335644297719205301 -0.588287272973
1335644297785790043 -0.801471554897
1335644297919208184 -0.942586207032
1335644298019118395 -2.03160821544
1335644298119283236 -3.04988520573
1335644298219259518 -1.68780274181
1335644298285867657 -1.72674000183
1335644298385871008 -0.739665174202
1335644298485756383 -2.89745821578
1335644298585804930 0.260385819164
1335644298719159159 -1.08611298946
1335644298852585084 -2.9598282914
1335644298952403063 -2.20459493674
1335644299085798916 -0.771715328188
1335644299185938517 -3.76380471271
1335644299319204174 -2.13109205021
1335644299452656139 -4.63943532282
1335644299585893783 -2.55835238175
1335644299685856331 -4.95388680303
1335644299819263957 -1.38800499009
1335644299952430758 -3.229333654
1335644300085972666 -6.40189265237
1335644300186077463 -2.43973198588
1335644300319209699 -4.25074026295
1335644300419259373 -5.08916393999
1335644300552603806 -11.0741244918
1335644300653133052 -12.9859934532
1335644300785945120 -13.547401035
1335644300885992731 -14.9704277998
1335644301019185461 -13.0119821909
1335644301119259515 -11.6514055065
1335644301219207565 -8.99500636968
1335644301352487138 -12.3477657091
1335644301452619395 -12.8063249086
1335644301585836382 -12.8918101096
1335644301719488234 -13.2369251764
1335644301819154744 -13.4909094949
1335644301952544426 -13.1540523724
1335644302085793358 -12.5584942886
1335644302219236744 -13.7548498311
1335644302319163562 -9.47248886085
1335644302419239944 -11.3529450868
1335644302919244840 -19.0988516262
1335644302985802755 -17.1322034934
1335644303152578910 -16.1992269585
1335644303285876625 -14.9513800648
1335644303385947250 -7.03412488679
1335644304619243610 -12.6883085218
1335644304785782474 -11.3153448768
1335644304919225477 -13.9470645808
1335644305085906248 -12.3650717543
1335644305219299570 -8.26239833815
1335644305352575327 -8.07073584238
1335644305485931294 -7.13037884519
1335644306352398388 -0.666459412673
1335644306485766704 -10.5484389565
1335644306619168873 -10.456521501
1335644306752491790 -14.8534443465
1335644306919271439 -4.2095090195
1335644307052521288 -9.53089931111
1335644307185995798 -10.818210593
1335644307685711815 -4.05951238429
1335644307785747357 -12.8197079849
1335644307885792069 -12.7160764972
1335644307985750050 -11.7036982157
1335644308085786049 -11.6540699694
1335644308219231432 -11.1112559483
1335644308319788162 -8.19937155253
1335644308385756864 -10.8536510533
1335644308485983011 -10.118269109
1335644308585809405 -10.9727135425
1335644308685806238 -8.99837612974
1335644308752474547 -12.1866149096
1335644308852531811 -11.5278061497
1335644308985746828 -8.47981710436
1335644309052530378 -10.2503115977
1335644309152582146 -10.190565867
1335644309252490459 -8.31866246599
1335644309319123186 -9.31698134195
1335644309419294111 -6.75986910213
1335644309552549754 -7.51518995276
1335644309652421244 -7.51984146018
1335644309719204079 -6.60454249442
1335644309819328981 -9.71274523783
1335644309919188143 -10.2454738611
1335644310019096955 -10.3481007995
1335644310119193119 -8.48132394424
1335644310219276302 -9.11214926392
1335644310319377121 -8.73382752828
1335644310419329051 -8.44519683683
1335644310519216300 -11.0383721259
1335644310652635133 -7.0600506941
1335644310752394994 -9.51728015093
1335644310819164365 -11.0421504571
1335644310952514226 -10.5703219885
1335644311019378247 -9.0058791717
1335644311119239167 -8.66174527465
1335644311219274503 -10.3070502492
1335644311319221391 -10.1945351027
1335644311419133547 -10.63403131
1335644311519049839 -10.6376365649
1335644311619171073 -11.7267364156
1335644311719371890 -13.9999109086
1335644311852542910 -9.51935392756
1335644311952730374 -8.13215330697
1335644312052818731 -7.11724989366
1335644312119236431 -9.81979512742
1335644312252481092 -8.27020942977
1335644312319160817 -11.4312811209
1335644312419138375 -9.85972257525
1335644312485908811 -8.70637265742
1335644313085760969 -5.80536274646
1335644313152457534 -8.17014069019
1335644313252451480 -9.18152608758
1335644313319139777 -10.327276486
1335644314686020930 1.5680850917
1335644314819138194 -3.22361029682
1335644314985849128 -8.8660732768
1335644315153743505 1.26205777036
1335644315285864972 6.11841982059
1335644315452418554 5.47605662282
1335644315585878308 1.5862303295
1335644315752488143 2.60194526193
1335644315919202621 2.32235477168
1335644316052692595 4.50758996063
1335644316219453962 -0.268228019123
1335644316352432781 0.0917400907146
1335644316519229737 -1.13360227903
1335644316652530687 -2.49726050425
1335644317385877482 4.91371234749
1335644317585850999 3.47819703311
1335644317752672983 0.917790302167
1335644317885916199 2.38795951797
1335644318019405205 0.711280428735
1335644318185824576 2.86510334727
1335644318319116131 3.09318987468
1335644318452467995 -3.10138522398
1335644318585728466 -2.59824420752
1335644318719499349 -2.86503003321
1335644318885873202 -4.25262426592
1335644319019127535 -2.94588025682
1335644319152568636 -3.04725268717
1335644319352498272 -4.9328319052
1335644319519252916 -4.77263611164
1335644319652521862 -3.91477178962
1335644319819166861 -4.5568064569
1335644319952518960 -5.6372526802
1335644320085868531 -6.30651252247
1335644320219102529 -7.26822620134
1335644320385869202 -0.507501802516
1335644320552574997 6.15469164169
1335644320685708379 -3.24296179711
1335644320819143626 -13.7250891578
1335644320952467461 -13.3901565209
1335644321085823016 -8.63757655672
1335644321285975936 0.811241811129
1335644321452467062 2.66731618949
1335644321585803484 4.28662625619
1335644321719345712 3.24992648091
1335644321886138885 -1.47741068704
1335644323119353424 -12.8682329735
1335644323219495807 -5.26261722931
1335644323319162680 -1.10830348028
1335644323419412298 -2.59312863499
1335644323552600878 -0.711186888704
1335644323619107475 -0.375684076682
1335644323752512251 -5.96904458827
1335644324485821783 -5.3825445139
1335644324585877015 -4.21852176073
1335644324719153249 -6.33432098254
1335644324885897245 1.9688802539
1335644325085972129 2.58302237303
1335644325252488026 -0.709824024474
1335644325386002372 -2.20731663625
1335644325585866090 2.0216509514
1335644325752627229 2.2250505835
1335644325885903742 2.8794032282
1335644326019267822 4.57220076331
1335644326185878041 3.09307322953
1335644326319303952 3.4705355827
1335644326452486111 1.65865847801
1335644326619180189 2.62360236483
1335644326752558606 3.38765399734
1335644326885735809 2.2026729987
1335644327019340941 -0.476401771977
1335644327152501078 -0.595569336363
1335644327319180295 4.40192064304
1335644327452494684 -5.99851528712
1335644327585871311 -4.77976474899
1335644327752560925 -6.23515954113
1335644327919178398 -6.52361482678
1335644328085852012 -7.90382790323
1335644328219239207 -6.25954577148
1335644328352446587 -8.89376406431
1335644328519231099 -12.6916315606
1335644328652550517 -11.724007647
1335644328785854680 -9.05379146726
1335644328952441042 -7.36671436161
1335644329086045001 -10.2537164932
1335644329252692970 -6.32270314507
1335644329452423510 -11.0208707661
1335644329619121973 -15.6623033249
1335644329752469863 -10.3537646468
1335644329886123852 -12.838503826
1335644330019213566 -10.289644283
1335644331819257947 -10.2004109476
1335644332019092946 -7.88078912936
1335644332152523881 -8.29633121899
1335644332319237759 -5.31582471957
1335644332419258350 -11.8022289957
1335644332585777315 -10.0382777227
1335644332685839537 -9.34018661821
1335644332852477454 -8.02724442572
1335644332952514199 -10.5042530089
1335644333085784856 -9.13103232071
1335644333185774721 -9.53757992977
1335644333285784044 -10.2776212003
1335644333452539604 -8.97721199105
1335644333552427214 -9.25571013774
1335644333685884233 -7.49996751113
1335644333785755250 -1.97970955932
1335644333919215192 -3.29327312334
1335644334052521625 -5.10514219596
1335644334152468726 -1.62654096696
1335644334285825051 -5.3898648977
1335644334385935002 -4.70668097639
1335644334519179128 -2.44046510138
1335644334619320836 -3.0988740727
1335644334719200116 -4.29574587538
1335644334819117806 -7.16901559156
1335644334919167397 -6.27934759669
1335644335019175245 -4.27092934121
1335644335152545750 -4.64449436726
1335644335286123261 -7.52270220922
1335644335419158871 -7.78225188266
1335644335552440913 -8.27623218374
1335644335652532713 -10.128973982
1335644335785929605 -13.5504575091
1335644335919177120 -14.7937419579
1335644336119196776 -8.5036250458
1335644336285883226 -10.0016293808
1335644336419276677 -11.2005079339
1335644336619203774 -9.86076626109
1335644336752496475 -10.5800500871
1335644336919166857 -12.0363734815
1335644337085914876 -9.85042665203
1335644337285811765 -14.2087199528
1335644337452431492 -14.0778584336
1335644337585887910 -17.9131896272
1335644337752515331 -17.6078898341
1335644337886003254 -11.347488946
1335644338052665180 -8.46363393211
1335644338785984801 -2.99483571932
1335644338919170112 -9.19708242773
1335644339085852372 -10.5841314354
1335644339219435601 -9.07353676361
1335644339385987977 -6.93203818239
1335644339552591724 -9.0237761257
1335644339786002689 -6.67646658141
1335644339952550923 -4.82702755067
1335644340152466298 5.6030976125
1335644340285892974 11.2046927279
1335644340452478969 7.1816211441
1335644340619413017 -2.34891656341
1335644340819294661 -4.58622018556
1335644340985826438 -7.94962806015
1335644341152428050 -7.31539935395
1335644341285851877 -6.01481059925
1335644341452519203 -6.35660521853
1335644341619241851 -7.23456643593
1335644341785985004 -5.63167586142
1335644341952510043 -12.6616207601
1335644342119199529 -13.4129633426
1335644342319231419 -15.0083966159
1335644342452493327 -14.28196104
1335644342619380818 -11.4894821061
1335644342785748023 -14.6184137156
1335644342952442084 -14.8287345327
1335644343119309495 -12.1768847203
1335644343252482261 -8.85951890881
1335644343419285351 -7.51639403257
1335644343585781457 -7.65150546391
1335644343752661556 -9.36222536683
1335644343885800971 -10.7958077937
1335644344052556100 -9.56957513186
1335644344219288198 -8.89995000892
1335644344385864294 -10.3408676045
1335644344519132489 -10.7049605914
1335644344685855835 -10.0766199953
1335644344885724168 -9.05581567684
1335644345019293035 -9.42431079967
1335644345185933601 -8.40336259721
1335644345319411393 -7.91731839038
1335644345485836574 -8.95804204291
1335644345652476766 -10.3994524455
1335644345785954852 -5.73573371298
1335644345952621159 -7.98740459798
1335644346119132062 -9.78598914198
1335644346285769994 -9.2117891337
1335644346419234070 -6.25683134362
1335644346585908536 -10.6702891703
1335644346719162710 -5.52768600268
1335644346852545024 -7.32443548556
1335644346985799970 -9.5708945858
1335644347085879840 -9.92852403841
1335644347219257301 -10.6170487686
1335644347319283692 -14.6342418567
1335644347419099090 -14.7076260557
1335644347519330414 -16.3777576761
1335644347619278661 -15.4073705548
1335644347685925507 -14.736401245
1335644347785812505 -15.6501865623
1335644347885998839 -18.1088791203
1335644347985840414 -14.8482099819
1335644348085917537 -16.4906495774
1335644348219397822 -17.3006257035
1335644348319339816 -15.8029087057
1335644348385923652 -17.5078124733
1335644348486028129 -17.4786570769
1335644348552588267 -18.1703717039
1335644348685964904 -19.1687327852
1335644348752595600 -19.4467097335
1335644348852613569 -18.7272765564
1335644348952694361 -17.1765787306
1335644349085768778 -14.0344645272
1335644349185846939 -13.939078419
1335644349285933049 -8.73151159355
1335644349452557464 -9.15282113302
1335644349585835296 -11.7330594044
1335644349719342048 -12.6293462986
1335644349819219009 -7.49618968639
1335644349985909209 -6.79530601289
1335644350085907820 -10.4190691504
1335644350219218487 -11.1782486619
1335644350386352061 -12.8544175114
1335644350552731669 -6.53476285009
1335644350719171550 -5.57068051078
1335644350885832762 -6.97587850766
1335644351019273357 -12.5652485034
1335644351219276599 -8.69052352912
1335644351385897587 -8.54257040019
1335644351585791933 -7.68100045398
1335644351752474413 -6.35848087959
1335644351919096061 -6.9638440368
1335644352052914654 -7.75292020085
1335644352219383298 -3.86345794412
1335644352385921950 -4.56509435865
1335644352552543096 -5.8471980839
1335644352685946369 -4.59497840084
1335644352885719403 -5.62814045637
1335644353019131382 -5.20496646306
1335644353185832986 -7.88283030687
1335644353352510715 -6.45690783244
1335644353519211762 -5.27035221392
1335644353719237337 -10.6361981062
1335644353885817031 -8.29265118128
1335644354053449724 -18.2487671464
1335644354219240550 -14.9522985601
1335644354385899483 -8.58086073477
1335644354519302333 -0.293729500497
1335644354685867127 3.725607559
1335644354852746845 7.91720636252
1335644355019146732 6.31563335817
1335644355185827623 4.67312849773
1335644355352558473 6.11510632922
1335644355519291482 0.0485169167514
1335644355752397423 -5.55487942839
1335644355885845690 -11.7203570119
1335644356052544267 -9.32578069729
1335644356319354805 -3.58696194495
1335644356519279513 -1.28870779992
1335644358152585753 -2.88558988297
1335644358285858428 2.60009848529
1335644358452551371 -1.42674500491
1335644358619366519 -3.52225651676
1335644358819145832 -6.48590696581
1335644358952446461 -4.75146143953
1335644359119225460 1.62958124353
1335644359285884500 9.49047823662
1335644359452683806 2.05972734527
1335644359619285251 3.6210780386
1335644359752588326 1.51542268137
1335644359919236836 1.10996391682
1335644360085909943 4.92072158052
1335644360219395255 6.49881969297
1335644360419169906 -4.62417261885
1335644360552492744 -9.96024868017
1335644360752483971 -11.3019760535
1335644360919150166 -13.4003487173
1335644361085824475 -13.4240371781
1335644361285807484 -10.9229139135
1335644361485774606 -9.28662803108
1335644361652538688 -9.15292952855
1335644361819179796 -8.4009570045
1335644361952535362 -11.9467769586
1335644362119245036 -7.72668825671
1335644362252597291 -9.84790177626
1335644362419095697 -9.55145822003
1335644362552555246 -11.1392017306
1335644362719148428 -6.99969717436
1335644362885975331 -10.3534140591
1335644363052548836 -7.63760291962
1335644363219352528 -8.57955744435
1335644363419288683 -8.95253655259
1335644363585952214 -3.66830504986
1335644363752639313 -5.19070451232
1335644363919212996 -2.42027175639
1335644364085901981 -2.38195179441
1335644364219334381 -3.47811092504
1335644364385777442 -1.47035690558
1335644364552546435 -1.4614546344
1335644364719341186 -2.34649605185
1335644364852526927 -1.67768576268
1335644365019158704 -4.2783352774
1335644365185799075 -1.64582501705
1335644365319249409 -2.04603960728
1335644365519216693 -6.12303931627
1335644365685872010 -8.1809740856
1335644365852459762 -6.11853824416
1335644365985996217 -2.73002315152
1335644366152498321 0.963321155603
1335644366319263922 -2.82629835518
1335644366485887538 -1.9898936765
1335644366619190767 -2.55815483289
1335644366785854621 1.67404832003
1335644366952630796 -4.43516928414
1335644367085823428 -5.19401639235
1335644367252466539 -1.94852636369
1335644367419248144 -2.61691906496
1335644367585883950 -4.14019774686
1335644367719272867 -3.92005980269
1335644367885780016 -2.52879638199
1335644368019398627 -5.07990672827
1335644368152608064 -3.99265105437
1335644368286067626 -5.75936222998
1335644368419250177 -8.06217044841
1335644368519099727 -9.57974998241
1335644368652544909 -7.81375000384
1335644368819260072 -7.75801790617
1335644368952558209 -8.10857696997
1335644369052567243 -11.1897399599
1335644369185982090 -10.7006595896
1335644369319264307 -7.51247117508
1335644369452570598 -8.80557494748
1335644369585791310 -11.8874972294
1335644369719216419 -9.75766466247
1335644369785858280 -1.86406474955
1335644369885889224 5.2506776247
1335644370019258714 10.6459234962
1335644370119137311 13.1623058392
1335644370252448084 12.0609730158
1335644370352640188 3.74558515364
1335644370485868976 6.65513572514
1335644370652552589 6.05138538602
1335644370786060121 3.89118330202
1335644370852517838 -1.44553693455
1335644371252410291 1.13417537791
1335644374285836053 -3.1854487
1335644374352766882 0.981212085753
1335644374452534497 -2.50362722822
1335644374552463321 0.767828612838
1335644374652485949 1.62708621321
1335644374752380998 -1.85463715764
1335644374852693609 -3.35638372283
1335644374952464123 -2.18899587013
1335644375052682296 2.24682980664
1335644375152436015 -2.26721302216
1335644375252441055 -2.15162245566
1335644375352460828 -6.20341384536
1335644375452530741 -6.56240824984
1335644375552865639 -4.76022957608
1335644375652447413 -6.22317040767
1335644375752634559 -0.223346352154
1335644375852511168 -5.69621666585
1335644375952597898 -5.08535809275
1335644376052548978 -2.92719258142
1335644376119243108 -4.96974480858
1335644376219453857 -4.61004361753
1335644376285956933 -11.2411577381
1335644376419134205 -9.28516004703
1335644376519183497 -9.82778411389
1335644376619115791 -8.82262158815
1335644376719293998 -6.9803839373
1335644376819243023 -3.53072163393
1335644376919198224 -5.13961314676
1335644377052668684 -2.74806840304
1335644377252540656 -8.69323029785
1335644377385839247 -5.70107772122
1335644377485812456 -6.35341074228
1335644377652441043 -6.45778984422
1335644377785841145 -3.63773602689
1335644377919230805 -3.83999142719
1335644378019177361 -4.20910866309
1335644378152538068 -8.50422292755
1335644378285877794 -8.47760019152
1335644378419318780 -9.47656876767
1335644378552596665 -9.91706680076
1335644378685874156 -7.18237041353
1335644378819188018 -9.70136502847
1335644378919161710 -7.99332276201
1335644379052433142 -7.07336663615
1335644379219351484 -2.04486459615
1335644379419257646 -5.8692138738
1335644379552508928 -2.1957626099
1335644379752730499 -5.88892791375
1335644379886006923 -2.26161479423
1335644380052576344 -11.9379716874
1335644380185790709 -11.7579054038
1335644380319235096 -11.4274813004
1335644380485875560 -12.6794438137
1335644380619252736 -11.2771344448
1335644380819315709 -11.7527381734
1335644380952550017 -2.83964841342
1335644381119196448 1.16452489692
1335644381285916832 2.33249930122
1335644381419198024 -0.553406157283
1335644381585805600 -0.757317650042
1335644381719168031 -0.935502213564
1335644381886023836 -1.58271277465
1335644382019335482 -1.86264762772
1335644382219208274 -5.074701291
1335644382352839150 -3.83810906463
1335644382519158384 -5.91891437185
1335644382685789820 -8.58918887825
1335644382819104593 -8.68457413964
1335644382986110037 -10.0373081407
1335644383119382980 -5.33511144276
1335644383285901283 -1.73707633894
1335644383485806002 -4.44614253004
1335644383652506707 0.751633116931
1335644383785835727 -1.64362526657
1335644383919130122 -1.09556777808
1335644384052627794 -1.31865590761
1335644384252555364 1.85292814322
1335644384452527702 -2.619665602
1335644384619141511 -3.60202299104
1335644384852519173 -2.31209200363
