# Supplementary material for: Infants Time Their Smiles to Make Their Moms Smile
Source: PLoS One. 2015 Sep 23;10(9):e0136492. doi: 10.1371/journal.pone.0136492 (PMC4580458; doi:10.1371/journal.pone.0136492)
Supplement: S1 Data — (ZIP) [file pone.0136492.s001.zip › DiegoSmileRawData/smilenew_sub_1_babyplus_2012-04-28-13-30-22.robotsmiles]

1 1335645034312878583
0 1335645035346185152
1 1335645036179570625
0 1335645036913011166
1 1335645040112947910
0 1335645041746225290
1 1335645044546156740
0 1335645044912820914
1 1335645046546020578
0 1335645048879586414
1 1335645059379532406
0 1335645060179673721
1 1335645061879807362
0 1335645064446107544
1 1335645064546242578
0 1335645064646122992
1 1335645073912877902
0 1335645074212804106
1 1335645074979675540
0 1335645075379459302
1 1335645104612826493
0 1335645105512877432
1 1335645127046172364
0 1335645127446421117
1 1335645130112823078
0 1335645130812803047
1 1335645131779631106
0 1335645133746143887
1 1335645134146977053
0 1335645134812904307
1 1335645135346209591
0 1335645138146179054
1 1335645138846105379
0 1335645138912832352
1 1335645140512701193
0 1335645140613046252
1 1335645150046192148
0 1335645150512732919
1 1335645163579537864
0 1335645163612917240
1 1335645173979607603
0 1335645174479609510
1 1335645185212725333
0 1335645186412815884
1 1335645187312747101
0 1335645187412855044
1 1335645187679660606
0 1335645187946033575
1 1335645190846231962
0 1335645192412787767
1 1335645203279499907
0 1335645204946238517
