# Supplementary material for: Infants Time Their Smiles to Make Their Moms Smile
Source: PLoS One. 2015 Sep 23;10(9):e0136492. doi: 10.1371/journal.pone.0136492 (PMC4580458; doi:10.1371/journal.pone.0136492)
Supplement: S1 Data — (ZIP) [file pone.0136492.s001.zip › DiegoSmileRawData/smilenew_sub_1_babyplus_2012-04-28-13-30-22.subjectsmiles]

1335645029979453884 -3.74016568245
1335645030046163268 -2.0828779165
1335645030146284143 -4.44146208876
1335645030246843642 -5.68592607396
1335645030346348203 -3.22941716496
1335645030413054587 -2.14731571719
1335645030512852857 -3.03617231813
1335645030613014443 -3.26221354876
1335645030712831163 -4.64574374946
1335645030779661561 -6.45990378448
1335645030879535720 -4.18717332606
1335645030979484266 -5.49579980965
1335645031079388738 -0.305437598956
1335645031179780066 -0.933015200288
1335645031279536306 -3.05165002585
1335645031379588961 -2.80595261651
1335645031479625062 -2.66183070219
1335645031579705966 -3.70040913413
1335645031646356110 2.10263535964
1335645031779898948 -1.60330029601
1335645031879714277 -6.10402330848
1335645032012819044 -5.84603357758
1335645032179572245 -0.712575992924
1335645033379512710 -6.4635805909
1335645033546193225 -1.89182208068
1335645033679482507 -4.68676870958
1335645033779862950 -4.6626750356
1335645033946264303 -3.24117382689
1335645034079579401 3.18011323394
1335645034212960823 1.87040049937
1335645034312933729 -5.42311555183
1335645034446169084 -3.98980739293
1335645034546182335 -5.14565953262
1335645034679538641 -4.08109850683
1335645034812984461 -7.40644059725
1335645034946190444 -9.50208290113
1335645035079368545 -9.931743667
1335645035212871828 -8.66345041224
1335645035346212096 0.795166867735
1335645035446214601 0.955386568135
1335645035579556365 -1.70706645862
1335645035679492336 0.162109373222
1335645035779558836 1.52056032404
1335645035879590755 1.58003982249
1335645035979648662 1.10126103409
1335645036079507502 -0.816997105164
1335645036179563826 -0.577476185656
1335645036279552737 0.0155199642122
1335645036346189825 -1.74174069556
1335645036446305809 -1.46989530949
1335645036579507580 0.32066496496
1335645036713125891 -6.91165484385
1335645036813068356 1.76535031859
1335645036912997404 0.0850779834142
1335645037012852676 -0.865523121786
1335645037112799118 -3.43770547229
1335645037246080279 -4.59282518255
1335645037312840920 -1.87731123588
1335645037413072680 -2.89708137593
1335645037479410977 -2.50787349089
1335645037579694195 -1.78202226725
1335645037646350788 -3.05752866109
1335645037746234523 -4.43411239168
1335645037812860279 -4.09076093531
1335645037879659708 -4.00126739476
1335645037979748365 -3.42528321683
1335645038079550295 -3.53692715721
1335645038146139959 -5.65159933893
1335645038212889421 -2.72870146048
1335645038312825584 -2.38851217949
1335645038412798463 -3.21728280604
1335645038479576301 -2.75046452879
1335645038579547479 -3.26358831151
1335645038679615309 -3.473159859
1335645038746202514 -2.82404525288
1335645038846304078 -2.49372203491
1335645038912964540 -4.7816347373
1335645039012947274 -6.73412958858
1335645039079474228 -5.50692637507
1335645039179556465 -6.42719743016
1335645039246237052 -6.56476738756
1335645039346445832 -4.22708253094
1335645039446165233 -1.96100425152
1335645039512883898 4.89682133164
1335645039646311644 9.68342015739
1335645039746229014 4.36661640341
1335645039846182619 5.11914262751
1335645039912784841 11.4692510432
1335645040012818910 4.02795970643
1335645040113003128 3.8707491286
1335645040212946961 4.48858054765
1335645040312786606 0.668977641954
1335645040412859462 0.944751826636
1335645040479425941 -2.65732289486
1335645040612957988 -2.8349982027
1335645040712833816 2.73082529881
1335645040812984196 2.46006886603
1335645040912847508 2.71354366993
1335645041012937969 0.855188027216
1335645041113092095 0.336482414605
1335645041179839235 -1.61330410727
1335645041279542835 -3.59681994734
1335645041379704060 -3.37432952017
1335645041479629934 -1.4262248204
1335645041579642601 -2.83468206293
1335645041646115708 -1.03140623839
1335645041746214970 -4.63404935245
1335645041812882477 -5.00604312222
1335645041912822052 -3.2354787078
1335645042046203931 -2.39107794584
1335645042112868354 -1.17940855881
1335645042246204507 -0.766699754826
1335645042346350495 -0.938599380612
1335645042446162137 -0.335811803083
1335645042546618423 -2.84315905408
1335645042646330310 -3.40819477259
1335645042712749387 0.678342381603
1335645042812784234 2.09288898822
1335645042879602945 2.6583253169
1335645042979735549 -1.53316490699
1335645043046319354 0.220555781426
1335645043146150774 2.28783348457
1335645043246373092 0.705550306191
1335645043346068504 -0.708350697613
1335645043412768105 2.02535478361
1335645043479542514 -0.860773711667
1335645043579614040 0.827498956642
1335645043712918190 -1.70198993953
1335645043779580281 -1.89106915388
1335645043846408244 1.18129487419
1335645043946408763 -0.533167271335
1335645044013080690 -1.24185970647
1335645044079537919 -2.99866283537
1335645044179567352 -2.06309029973
1335645044246140492 -0.614291165606
1335645044312842191 -0.265654846374
1335645044379585884 0.351505583625
1335645044446215039 1.07950179473
1335645044546182018 1.22812898312
1335645044612834348 1.98350260937
1335645044679478027 1.48110337719
1335645044746147262 -2.18899228166
1335645044812719843 -2.86562372612
1335645044912921208 -2.36279899803
1335645044979543793 -2.97647958891
1335645045046266156 -2.53905612495
1335645045112921331 -3.50785929239
1335645045179535560 -2.14835264414
1335645045246157049 -3.88900451669
1335645045346245336 -2.92059311894
1335645045412986191 -3.88432041629
1335645045479429995 -2.92445311531
1335645045546312452 -4.37644443367
1335645045646174140 -3.86306233253
1335645045712818342 -3.83328944676
1335645045846235620 -2.81188433019
1335645045946265595 -0.415017283871
1335645046046216586 -0.866535991502
1335645046146220896 -3.54720358975
1335645046246131351 -2.14247280926
1335645046412933637 2.08407373831
1335645046479508823 3.98243265301
1335645046546164970 2.49570146092
1335645046646086698 5.12170397151
1335645046746196865 4.43252254734
1335645046813100885 5.02982494188
1335645046912782170 4.67763071356
1335645047012848565 3.46861493793
1335645047079566274 0.796487392727
1335645047179556305 1.34986790655
1335645047246154946 -0.181688592727
1335645047346254230 4.56306754956
1335645047446380398 2.55849338263
1335645047512819268 -2.84815320861
1335645047613029843 4.833328805
1335645047679656398 1.19806620864
1335645047779455187 1.7730865344
1335645047879618761 -0.748624326047
1335645047946556168 3.66803826035
1335645048012910967 0.153424549129
1335645048112917834 -1.03524583656
1335645048179666785 1.57730498772
1335645048246250280 -3.31214173196
1335645048346235510 -4.51432184096
1335645048412976947 0.296288340099
1335645048479713443 -0.496890728089
1335645048612942655 -0.722354029804
1335645048712867936 -3.19576767382
1335645048813010121 -1.38340061987
1335645048879678181 2.73402856534
1335645048979490902 0.293020931134
1335645049046098232 5.97181046499
1335645049146095506 3.69348825961
1335645049246241996 1.77304083823
1335645049379518658 1.66293340898
1335645049446197702 1.93176110665
1335645049546415477 -0.713041353968
1335645049646174401 4.12400635318
1335645049746320247 2.48671826573
1335645049879553986 4.73396295995
1335645049979524750 4.79602452937
1335645050080027168 4.99739410837
1335645050213023961 0.679953004911
1335645050312892748 -0.485895530408
1335645050412802850 -0.934972583027
1335645050512841916 -0.412592542235
1335645050612876317 -0.61643846241
1335645050712822526 0.0418917900194
1335645050812926638 3.07312365839
1335645050946186695 1.64006536643
1335645051012824305 -1.26129312887
1335645053479845607 -8.21007642235
1335645053579720236 -2.98798897053
1335645053712904647 -2.15695585082
1335645053846605138 -1.08861865888
1335645053979657943 -4.27074349864
1335645054112835873 -5.79490127552
1335645054246225936 -5.5969180897
1335645054379652857 -3.13550260499
1335645054479679737 -6.42035853287
1335645054579534377 -8.57868139656
1335645054679556191 -9.34634530806
1335645054812814922 -10.477667371
1335645054912893975 -8.34320230223
1335645055012879206 -2.6587958587
1335645055112972195 -3.27200164082
1335645055212818452 -1.62473713744
1335645055312919861 -0.25383978674
1335645055412864820 -6.55422242588
1335645055579508294 -2.41324152449
1335645055646362613 -6.06893305029
1335645055746213881 -3.10477964701
1335645055846260721 -2.71346720405
1335645055912981223 -2.3870982271
1335645055979495435 -7.16661992582
1335645058213075079 -13.7066156398
1335645058346113551 -11.5742118908
1335645058446448492 -8.06514014726
1335645058546227524 -10.2033706
1335645058646276751 -7.10011939592
1335645058779626665 -4.9994661665
1335645058912894564 -3.43327807143
1335645059012844491 -6.24876687951
1335645059146143187 -4.59811218693
1335645059246333307 -5.38160230377
1335645059379871941 -4.6713217196
1335645059479542152 -3.57275845243
1335645059612807385 -2.75256930549
1335645059746152654 -3.11614802548
1335645059912808784 -4.86496842088
1335645060046314298 -5.93952344744
1335645060179793482 -7.58761029795
1335645060279546910 -5.64289015118
1335645060412810847 -5.57251791634
1335645060512799257 -1.04567178723
1335645060612881073 -0.421782738187
1335645060712789200 -3.61037543351
1335645060812768256 -4.73001010729
1335645060912939712 -2.43162433868
1335645061046233617 -2.42166197531
1335645061146210064 0.832263796851
1335645061279774648 -1.17752340142
1335645061379707104 -0.631146796514
1335645061512846061 -2.91231331007
1335645061646124581 -1.77036500832
1335645061746303734 -3.53613548509
1335645061879875645 -5.44409487182
1335645061979473080 -5.7908603429
1335645062113010272 -6.33918074996
1335645062246117312 -5.4347356384
1335645062346180202 -2.22288855118
1335645062479633560 -10.5445267892
1335645062612901803 -13.1138144175
1335645062712977328 -1.97542398157
1335645062879469103 3.16182702214
1335645063013175469 6.59603853521
1335645063112859220 2.02425687642
1335645063246120837 2.29386826096
1335645063346355283 2.32988882279
1335645063479516063 3.90161739036
1335645063613001141 2.06417821169
1335645063712798197 1.41933523134
1335645063813062393 1.07500137039
1335645063913238261 0.663909452526
1335645064012855927 0.343955277143
1335645064112846314 2.25122476915
1335645064179650171 0.70342539622
1335645064279666400 -0.427311114397
1335645064379619133 -1.26781362068
1335645064446319239 0.543960171032
1335645064546450543 -3.87915703614
1335645064646098045 -1.16991116478
1335645064712813624 -0.645024163969
1335645064846262269 0.578656816865
1335645064912835117 -2.1026299591
1335645065012975716 -1.6964479582
1335645065079445683 -0.812301144962
1335645065179626347 -0.70371726477
1335645065246166665 -0.365596259796
1335645065346298877 -1.44484853472
1335645065446175115 -0.277681835593
1335645065512838064 0.187585868502
1335645065612940797 -0.781743198752
1335645065713001344 -1.59816401976
1335645065779578487 0.968741638602
1335645065879574694 -0.952790257003
1335645065946444956 0.196803611928
1335645066046168080 -0.860265695186
1335645066112835240 -0.45906664322
1335645066212843319 -4.2506858833
1335645066279564177 -3.37056605136
1335645066379747538 -2.03516239145
1335645066479502884 -7.49348275567
1335645066546260218 -0.745349430397
1335645066646264023 -2.84995587035
1335645066712832419 -0.909399073813
1335645066813114314 -2.11787776659
1335645066946322619 -1.3827090171
1335645067046470242 -4.76804917767
1335645067112930859 -4.30263262854
1335645067212982647 -4.82396095748
1335645067279729445 -5.26331022485
1335645067379681580 -6.28941767744
1335645067446440729 -6.68993471758
1335645067512874168 -7.32650287662
1335645067613101024 -6.84466733319
1335645067679533456 -5.35840641254
1335645067779464407 -5.81953402116
1335645067846027613 -5.50768873854
1335645067946387944 -3.88545583077
1335645068012942637 -4.93935001497
1335645068113090705 -5.92971453544
1335645068212867519 -5.25924567918
1335645068279544221 -3.50203899321
1335645068379618053 -3.58432769801
1335645068446444992 -6.10173757001
1335645068546132772 -4.37528177163
1335645068612933672 -8.66622839785
1335645068713015038 -7.52498858461
1335645068779660511 -10.0083927795
1335645068846228757 -8.28477700707
1335645068912894973 -12.0325423561
1335645069046102109 -11.3137770246
1335645069112794941 -10.6753510988
1335645069212900684 -8.93426183735
1335645069279654692 -8.76007672733
1335645069379565639 -9.23262715637
1335645069446298048 -10.0332620595
1335645069546269725 -9.52117547035
1335645069646090413 -9.2265833705
1335645069779509212 -8.88585684651
1335645069880134620 -9.44457326954
1335645069946268627 -8.28303701948
1335645070046342083 -8.75237021859
1335645070112804463 -9.26755936324
1335645070213007024 -10.9902982732
1335645070312907291 -14.3714567708
1335645070412757494 -10.2148651506
1335645070512898501 -14.6997923425
1335645070579565924 -12.7350227575
1335645070679497601 -12.2336195715
1335645070812912613 -10.8404746287
1335645070879583803 -10.3624053157
1335645070979551064 -10.0911880805
1335645071079546255 -13.0353058769
1335645071179505199 -11.3899489721
1335645071279553284 -9.79788849304
1335645071346319819 -12.7117660393
1335645071446327211 -11.0928917486
1335645071546280407 -9.87183992312
1335645071646356439 -11.5242989416
1335645071712835460 -8.91366549222
1335645071812789215 -5.5063525335
1335645071879571252 1.11845286875
1335645071979542304 5.59857251434
1335645072046224420 3.074873075
1335645072146127051 0.729106973447
1335645072212874143 -1.56950954888
1335645072312808505 -4.77156389414
1335645072412988809 -4.17950156492
1335645072479469976 -3.02754361068
1335645072579600290 -3.25181092569
1335645072712754789 -1.29876470663
1335645072813810520 0.314138888649
1335645072879645204 -0.0167621885132
1335645072979430876 0.246715545279
1335645073079612801 0.553186078068
1335645073146198300 -1.13396213052
1335645073246213293 -0.15628871658
1335645073346226262 -0.0164479951459
1335645073413367923 0.502757203164
1335645073512966873 0.463212141464
1335645073613028414 -0.947648743095
1335645073679537193 3.36852515122
1335645073813021386 2.6633138883
1335645073912841526 -4.19613458546
1335645074013151098 -3.51857102771
1335645074112930377 -6.48344499231
1335645074613075191 -12.688498501
1335645074879434077 -15.0314950938
1335645075946250990 -0.166495259701
1335645076079584344 0.697335669624
1335645076213039436 -2.3825121959
1335645076379498337 -1.76527827754
1335645076479787617 -2.75113810212
1335645076579594553 -5.28920319588
1335645076646175991 -5.99351434949
1335645076746175724 -7.81700458561
1335645076846195497 -6.18170194308
1335645076912798335 -12.210586285
1335645077012823589 -10.7061926468
1335645077112929017 -8.97746067166
1335645077212882615 -7.28456306137
1335645077279537099 -7.07728437207
1335645077346159833 -6.24712728567
1335645077446410476 -2.68902731708
1335645077546350402 -2.80364106808
1335645077646238416 -1.50126291374
1335645077746405129 -0.87939704848
1335645077846363742 -0.617378095344
1335645077946269573 -8.07005303559
1335645078046068080 -9.09353699916
1335645078112775047 -10.2823905034
1335645078212890101 -7.83228621177
1335645078312753429 -13.7589636826
1335645078379446028 -15.2059844014
1335645078479528581 -12.5786654658
1335645078579446947 -12.038558071
1335645078646115575 -10.6622948941
1335645078712784216 -16.3389611124
1335645078812800485 -12.6795508548
1335645079012916988 -0.433204885931
1335645079079461252 4.28613106244
1335645082879576270 -8.6285191354
1335645082946287099 -8.86719262994
1335645083046085174 -12.6728494931
1335645083113195557 -10.7809594791
1335645083212933403 -11.1759858819
1335645083312998920 -10.3001959828
1335645083412801859 -9.26679572078
1335645083479508429 -8.9417023672
1335645083579496273 -10.3735329638
1335645083679481132 -9.67234716184
1335645089946322654 -12.7161074394
1335645090079552636 -11.5973078063
1335645090212975494 -17.3792117002
1335645090346181313 -7.19050112641
1335645090512906597 -12.9936265299
1335645090646202057 -14.2075578677
1335645090813003885 -11.5757874599
1335645090913039150 -10.9717521182
1335645091046282057 -16.52025922
1335645091179592789 -6.03828319422
1335645091312844738 -6.77521044409
1335645091412820841 -6.13558330205
1335645091512879563 -0.680844456153
1335645091679431742 -1.77392420195
1335645091779474798 -6.5109834495
1335645091912919492 -4.45453693575
1335645092012860336 -5.58242444863
1335645092146401581 -5.81433483717
1335645092312734057 -5.87939173912
1335645092446292459 -7.67913583357
1335645092612983745 -9.66943119656
1335645092712920609 -5.7162783629
1335645092846220595 -8.1214108915
1335645092979409723 -6.93690664535
1335645093146322237 -6.03571609889
1335645093313020037 -6.62670819406
1335645093479533076 -5.80057506468
1335645093579697743 -5.42331857227
1335645093712829178 -4.73002246185
1335645093879589696 -7.51415164411
1335645094013034017 -8.68137078752
1335645094146282701 -5.68779179534
1335645094246394795 -4.79344136129
1335645094346220299 -5.35884030337
1335645094446290711 -7.48307839858
1335645094546251704 -3.72411518272
1335645094679455751 -7.64491249367
1335645094779576070 -8.90794415799
1335645094913083938 -6.19716174864
1335645095046175241 -3.92242891016
1335645095179562197 -4.96434716181
1335645095279694150 -3.10009214471
1335645095479606945 -4.40284103582
1335645095613052154 -3.10667423531
1335645095779646407 -1.20673766843
1335645095912851513 -4.02194527718
1335645096012851747 -8.99214327982
1335645100646242774 -4.824510296
1335645100746323475 -7.48899837557
1335645100880228434 -2.35557175558
1335645101079487397 -6.64762226713
1335645101246229513 -8.13636561338
1335645101346200235 -9.09444954704
1335645101480628709 -6.87401085491
1335645101646473508 -8.81675789439
1335645101779854076 -7.40693576195
1335645101946143381 -8.13502953555
1335645102079655155 -8.18248938625
1335645102212838108 -7.07500534028
1335645102379645597 -7.7602133918
1335645102512964654 -10.1115547549
1335645102646427168 -4.5146382268
1335645103679573731 -1.69661129835
1335645103746149903 -6.37264448599
1335645103846271095 -9.73206508316
1335645104046233737 -7.29780584703
1335645104179642733 -10.1857499188
1335645104279512708 -5.37858641642
1335645104412981027 -2.79729116834
1335645104479606259 -3.87763894936
1335645104612844837 -3.29363594061
1335645104679525646 -6.53780538172
1335645104812718159 -3.72728279861
1335645104946198704 -6.92480248277
1335645105079497216 -3.18818511496
1335645105212785294 2.39123069846
1335645105346210685 0.888155137489
1335645105512938203 -0.97812153124
1335645105646214329 0.740084955051
1335645105779422950 1.48147738232
1335645105946180207 0.828094890253
1335645106112760200 -2.78744910226
1335645106279678507 -2.62159230238
1335645106412901449 -3.31141819358
1335645106613174863 -3.5564809722
1335645106746099383 -3.34607057331
1335645106879525023 -4.12345220478
1335645107012966817 -2.38918794145
1335645107146273616 -3.81883533508
1335645107279563848 -4.9190658582
1335645107413066692 -6.4974533228
1335645107546303452 -7.24865247246
1335645107679660994 -7.14497719997
1335645107846363309 -5.42334911143
1335645108012980900 -2.67226688571
1335645108146331527 -3.89281742581
1335645108279426289 -8.76635362468
1335645108412964528 -7.50844004531
1335645108579523952 -9.07879793057
1335645108713097835 -10.2554944068
1335645108879663761 -10.3433674232
1335645109046389760 -10.5220566461
1335645109179750963 -8.3751788506
1335645109312829348 -7.84644525705
1335645109446258890 -10.3032954664
1335645109612972441 -5.75515414179
1335645109746137634 -6.44936444599
1335645109912766866 -6.95308754761
1335645110012810038 -6.54725983255
1335645110112893114 -10.6692417655
1335645110212765427 -7.28118298011
1335645110312771851 -8.56702617543
1335645110446194260 -7.27042577878
1335645110546205503 -8.24698925463
1335645110679628867 -6.04257016714
1335645110779837354 -10.9240581019
1335645110846102680 -12.3627431155
1335645110946208335 -11.0061766233
1335645111046306308 -11.0803180034
1335645111146154059 -9.74166921133
1335645111246132904 -6.28511728912
1335645111412911529 -6.99419270614
1335645111512822579 -16.5245046232
1335645111612756246 -9.90931584916
1335645111712979696 -13.1487528239
1335645111812854081 1.70757921756
1335645111946154272 -11.1286387065
1335645112046407142 -10.2109633756
1335645112146256408 -10.9466006155
1335645112246069050 -11.5420890343
1335645112312766311 -11.5884450663
1335645112446347883 -12.6873390927
1335645112579473975 -15.6682446201
1335645112712778171 -13.3106206502
1335645112812897305 -13.9561428969
1335645112946213582 -2.98335858952
1335645113079569653 -11.0922818125
1335645113179598098 -12.8721165225
1335645113246233496 -10.1967371146
1335645113379726381 -12.7176055751
1335645113446350735 -11.4242641527
1335645113546218739 -10.9860307537
1335645113612849261 -6.6390038317
1335645113712801118 -6.06237028556
1335645113779669857 -8.85221113771
1335645113846158368 -4.74458576866
1335645113946340005 -4.74140689649
1335645114012813733 -4.82618602627
1335645114079477600 -10.252644126
1335645114179562915 -10.4295289845
1335645114279619524 -8.81889650438
1335645114412968248 -8.46146591999
1335645114479442417 -11.9675561937
1335645114546216890 -12.9610696171
1335645114679429808 -11.8992410386
1335645114746137796 -10.5251854553
1335645114846217256 -9.34998314377
1335645114912989362 -12.9827469993
1335645115046179708 -15.0137912604
1335645115146159246 -12.6065854741
1335645115279615160 -13.6982252351
1335645115346176875 -14.4019995447
1335645115479646657 -10.5294811346
1335645115579839948 -8.19758743674
1335645115712907446 -11.6870555572
1335645115812864445 -8.63286334414
1335645115946192453 -9.61844630531
1335645116079629372 -17.3570600677
1335645116246311489 -11.9035388752
1335645116379701705 -12.7769446807
1335645116546175371 -11.2767033675
1335645116679524886 -14.0399519491
1335645116812816793 -14.5993912096
1335645116912925905 -15.029258583
1335645117046275615 -12.5674787007
1335645117146165832 -12.6945610475
1335645117279797965 -10.0735102629
1335645117446483815 -11.191548353
1335645117613254289 -9.75890918386
1335645117746239030 -11.2177916837
1335645117879566492 -11.5362458602
1335645118012989396 -14.8593005423
1335645118146376774 -14.0225584517
1335645118246207232 -12.8165494503
1335645118412858581 -11.3073520474
1335645118512818819 -10.2814937479
1335645118646213751 -13.5604366072
1335645118779542307 -17.023486088
1335645118913017322 -16.7345848483
1335645119012823401 -16.2969837279
1335645119112972705 -15.4656026189
1335645119179501231 -12.8006866305
1335645119279651771 -14.2821835352
1335645119346452000 -13.0699592354
1335645119446479608 -13.228317591
1335645119546223074 -10.1015850121
1335645119646315087 -12.8802704085
1335645119746373082 -11.7811852847
1335645119813008736 -14.7180696872
1335645119912880166 -13.8361271749
1335645120012822973 -13.561110081
1335645120079699672 -10.3066638389
1335645120179625594 -8.25810345472
1335645120279727029 -15.6318082194
1335645127812872735 -3.63775671266
1335645127912882967 -2.28358184385
1335645128012813177 -3.28956350395
1335645128113010524 -2.87668383613
1335645128213100075 -5.47338124402
1335645128313010203 -1.48931845135
1335645128479535928 -3.31139465996
1335645128612873536 -8.45465428927
1335645128746343192 -6.77103796663
1335645128879578797 -6.9574389462
1335645129012846609 -7.04017922025
1335645129146242537 -4.37215373478
1335645129246157619 -4.26947423751
1335645129946287342 2.5562626124
1335645130046183476 2.25650169786
1335645130212822286 0.741052959881
1335645130379710004 2.07059749696
1335645130512861444 -0.21124165859
1335645130646284335 -0.25242948614
1335645130812984361 -2.32905771993
1335645131012889112 -1.60317276664
1335645131146402275 -2.45760600567
1335645131346301824 1.4557087932
1335645131479535450 -3.58896204348
1335645131579643304 -1.13517238802
1335645131679579157 -1.14473949223
1335645131779710418 0.818255145852
1335645131946192837 0.588032563739
1335645132046133788 3.59378694955
1335645132179508639 2.68160109479
1335645132312867996 1.72088349254
1335645132446202850 1.21121563229
1335645132546229294 3.97987258568
1335645132746220270 -1.62761302269
1335645132879465947 -0.555063387395
1335645133012716803 -0.467632731743
1335645133146126724 -0.0582947179539
1335645133279469324 -2.79920606106
1335645133412846290 3.84642432127
1335645133512904073 0.47180905626
1335645133613121265 -1.02880543527
1335645133746207710 -0.484240865795
1335645133812923238 -1.86780279802
1335645133912730182 0.707410981265
1335645134046231288 -0.620802422395
1335645134147153027 4.18772297364
1335645134212806503 3.95785611746
1335645134312851823 6.18513592566
1335645134412852219 -0.450362163961
1335645134512807587 0.605074939344
1335645134613567750 3.80664587328
1335645134712864875 -0.542612245873
1335645134812834719 -1.84019312463
1335645134879523696 1.63619918235
1335645134979527795 1.1376122364
1335645135079521345 -0.0762218849552
1335645135179424607 -1.08789849308
1335645135279745642 2.97993043267
1335645135346249040 -0.983532400027
1335645135446216674 1.20219765704
1335645135512770834 1.86525028299
1335645135612949399 4.23571427835
1335645135712910077 5.23940522351
1335645135812738345 3.73870880329
1335645135912821179 2.08167871006
1335645136012955382 3.82637769838
1335645136079406407 2.70533099339
1335645136179652534 5.28675900387
1335645136279534346 5.60561876738
1335645136379489552 2.88254130113
1335645136479460146 5.29759940905
1335645136613134244 5.25981760126
1335645136746116231 0.51206508672
1335645136846191353 2.42662042313
1335645136913190741 1.7215507303
1335645137012770621 2.42904784928
1335645137112795517 3.59439915808
1335645137246207527 3.05022378094
1335645137312855046 3.1550632539
1335645137413079212 5.34792391179
1335645137512994983 1.45665817157
1335645137579515769 2.12133339613
1335645137679618223 2.44010847659
1335645137779798382 0.211816291651
1335645137879524340 -3.65097373551
1335645137946162814 -2.41107287623
1335645138046245742 -0.107509901935
1335645138146257943 0.0384071070992
1335645138246218990 0.304978598702
1335645138379707506 -1.59930036884
1335645138479411004 -0.555602342101
1335645138579630529 2.20361034257
1335645138646494868 0.542329422845
1335645138746266212 0.398280733248
1335645138846143046 -1.6437628149
1335645138912860712 -1.39768839497
1335645138979690148 1.90021004202
1335645140779723369 -2.21344954835
1335645140846376269 -2.87255779942
1335645140979647475 -4.993029225
1335645141046276373 -4.99848601437
1335645141179533330 -6.90414958178
1335645141279505706 -2.04696884694
1335645141379763082 -5.01531089816
1335645143346189187 -9.12274373429
1335645143479553674 -4.67045839279
1335645143612902291 -6.40473795218
1335645143846175884 -6.24812841842
1335645143979526555 -12.1724135497
1335645144112800694 -8.87909683402
1335645144246157153 -9.63478054448
1335645144379563541 -8.15043246538
1335645144512787262 -10.3822167573
1335645144646160465 -10.5422683209
1335645144779457859 -8.21361576469
1335645144913073728 -4.32407753043
1335645145046327741 -7.7678110667
1335645145146155258 -9.2015122685
1335645145246227635 -9.99260014359
1335645145312936612 -9.26008626283
1335645145412743859 -11.286695325
1335645145479678462 -11.058421198
1335645145579553087 -10.6323043306
1335645145679502640 -12.4743594812
1335645145746455710 -10.8023235442
1335645145879747869 -12.1717120819
1335645145946273719 -12.078542419
1335645146046197586 -13.3650760375
1335645146146183144 -12.1649298226
1335645146212920634 -13.0718302131
1335645146313006947 -11.5329737766
1335645146413138775 -9.95654237106
1335645146546180307 -3.36803318732
1335645146646116873 -4.95356381813
1335645146746180837 -6.36224570028
1335645146812883780 -9.14767755885
1335645146946366574 -6.95856234368
1335645148279555708 -7.15136100233
1335645148446342156 -5.12886650617
1335645148512748799 -3.05855741714
1335645148712979322 -0.581366491117
1335645148815470558 0.156978905757
1335645148946171404 2.08541716148
1335645149046210733 2.34679009267
1335645149179525864 3.16865169054
1335645149279510347 2.01697959503
1335645149379672761 -1.24199852817
1335645149479723394 1.94531080526
1335645149579674490 -3.53199797518
1335645149679519923 3.30958418513
1335645149779836995 -0.728633275729
1335645149846287533 -0.424264534367
1335645149946510348 1.7279433757
1335645150046247090 -0.491930488233
1335645150146073350 1.45517585489
1335645150246011570 1.56732221636
1335645150312788289 -4.44275271012
1335645150412765584 0.613093947365
1335645150512791733 0.239484884277
1335645150612762559 1.32142650458
1335645150712918769 1.29232549384
1335645150812789386 2.5995815802
1335645150912869197 -0.499227629969
1335645150979504982 0.680073516724
1335645151079519617 -1.03592145472
1335645151179534911 -0.894399874796
1335645151279777682 1.87081546292
1335645151346236607 1.7160232303
1335645151446232694 -1.76305801701
1335645151546170852 -2.99033735414
1335645151646453700 -1.36339891509
1335645151746261931 -0.723043574781
1335645151846143049 -0.188391810295
1335645151946168785 -3.31780452169
1335645152046148305 1.29117776106
1335645152146312152 2.75125774761
1335645152246212086 -1.80988060926
1335645152312953041 -1.94140539907
1335645152412920247 -1.94080167511
1335645152512746826 -3.07720860363
1335645152612999537 -5.62653593726
1335645152746128998 3.6784260031
1335645152879852807 -1.4345256493
1335645152979562009 -4.9045535979
1335645153079495813 -3.18216478247
1335645153179775443 -7.55646874116
1335645153279484093 -6.08587059617
1335645153346200507 -5.01857182951
1335645153446226826 -1.57244844834
1335645153546181363 -1.18708516881
1335645153646362942 -9.10742914151
1335645153779415345 -11.3872984812
1335645153879473076 -8.08113525439
1335645153979421952 -8.58320501723
1335645154079637229 -11.2880273005
1335645154212955806 -13.3195926138
1335645154312830366 -12.3044307762
1335645154446561508 -11.949903238
1335645154546201952 -14.3310078288
1335645154646194878 -15.2698721237
1335645154779960052 -15.8632074549
1335645154879678423 -17.55657117
1335645155012795345 -13.974240538
1335645155112888687 -13.7575195165
1335645155246276625 -14.2231920831
1335645155346171775 -13.6011649765
1335645155479564455 -14.0822812538
1335645155579487026 -14.1800672256
1335645155679535641 -16.4707857422
1335645155812930438 -16.5757938407
1335645155912892178 -17.7599036435
1335645156046236126 -17.8364535681
1335645156179599521 -20.8557185155
1335645156279539547 -18.693535116
1335645156379929715 -11.1053514301
1335645163712798269 -2.23723504658
1335645163846276601 -4.24841142216
1335645163979491769 -1.31438584886
1335645164146134802 -4.0141614751
1335645164279530414 -5.45475996329
1335645164446418450 -8.60299700899
1335645164579612827 -6.9449501945
1335645164779872711 -6.59535359498
1335645164879510774 -7.07106948633
1335645165012796438 -8.03293029357
1335645165112762018 -9.76477151355
1335645165246099840 -9.30673384366
1335645165346323543 -7.97437447113
1335645165446271915 -6.72307170047
1335645165546195677 -6.0824444904
1335645165679599716 -6.9928529809
1335645165746230860 -11.050870664
1335645165879592957 -8.03443412366
1335645165979560232 -9.84117999326
1335645166112794511 -3.9532205906
1335645166179621467 -0.766893831698
1335645166279690957 0.11745466101
1335645166379503176 -5.78490945084
1335645166479669058 -5.04375142848
1335645166579530907 -5.63266629703
1335645166646322477 -7.60290458904
1335645166746379430 -5.19451347467
1335645166846256788 -1.1206269495
1335645166946161477 -6.98215792372
1335645167046196371 -2.58649720907
1335645167146214201 2.42631269223
1335645167212922698 -1.06664918076
1335645167279592041 0.313690736622
1335645167346499342 0.0902276478196
1335645167413378254 -0.238698094849
1335645167512777481 -2.06275970084
1335645167679498435 -3.26517863873
1335645167812849903 -1.52699336068
1335645167912771389 0.626911818098
1335645167979440465 -4.44968015218
1335645168079533371 -3.68257157913
1335645168179595362 -4.7374832424
1335645168346151172 -0.976845658333
1335645168446469698 -4.04343647998
1335645168512826539 -4.9051357663
1335645168646303093 -0.613979014888
1335645168746223033 1.13887990053
1335645168813314132 -2.81879322418
1335645168912856818 0.313874758925
1335645169012948554 2.33119667065
1335645169112870938 2.98559182378
1335645169212935750 -0.517653317325
1335645169312854277 -1.30758903273
1335645169412803178 -3.74012520763
1335645169512803212 -6.33896835628
1335645169646348351 -6.93017226568
1335645169746312564 -2.32840286252
1335645169846169943 1.08729153135
1335645169946221267 -0.46250723971
1335645170046284711 -2.52690435793
1335645170146198874 -3.98617548059
1335645170246257465 -6.66568594861
1335645170379502417 -5.36199210481
1335645170546593346 -4.16629557444
1335645170679417924 0.775172752863
1335645170779673835 -3.34144079387
1335645171146315911 -1.74275268565
1335645171312756168 -0.587189286114
1335645171512857746 -6.26763154128
1335645171679558444 -6.34647745603
1335645171846154606 -7.4928204415
1335645172012752755 -7.01358847666
1335645172146190371 -9.32191729061
1335645172312866609 -10.3806488391
1335645172446069462 -6.74404552229
1335645172579500707 -5.35405858057
1335645172746176288 -7.28593591207
1335645172846265212 -8.50186054585
1335645172979487831 -8.88490234423
1335645173080178066 -8.27907576676
1335645173146183286 -6.85169550565
1335645173279833085 -3.12319702636
1335645173379789331 -2.36122024024
1335645173512780044 -2.47235066312
1335645173579474299 -1.50376076362
1335645173679532947 -1.5344283774
1335645173779541748 1.65605695799
1335645173879408599 0.692696306036
1335645173979661747 -2.82935244159
1335645174079480819 0.889323950674
1335645174179484761 -4.63894326341
1335645174246260723 -4.26180332248
1335645174346298168 -4.35202564035
1335645174479669597 -2.31744098625
1335645174579611160 -7.79312459967
1335645174679650879 -5.54532709862
1335645174779496062 -5.95269234258
1335645174879457842 -9.40416781235
1335645175013056685 -5.83609185643
1335645175146313582 -4.35479720389
1335645175279592347 -8.08615047094
1335645175412931591 -6.43232274955
1335645175546154740 -5.81491276961
1335645175679880317 -5.94951353122
1335645175813045736 -5.77876536428
1335645175912887635 -5.7417250969
1335645176112886101 -4.36766257571
1335645176246171423 -3.14467679287
1335645176346220461 -2.55857637793
1335645176479553097 -3.91477068712
1335645176612825423 -3.1688234338
1335645176746199410 -2.0576145236
1335645176879424815 -3.77582543148
1335645177012849751 -4.60472712874
1335645177146128442 -0.197060086468
1335645177246257550 -1.46927724313
1335645177479535528 -8.18449344094
1335645177646500604 -6.65549442359
1335645182446250586 -14.7325818909
1335645182579646777 -11.4924592712
1335645182679579342 -11.8369126959
1335645182779601302 -8.10723069579
1335645182912896819 -3.0202814881
1335645183046240887 -1.9360666908
1335645183212899027 -3.19860180369
1335645183346206002 -2.00220818295
1335645183512851394 -6.75563855289
1335645183646118751 -3.58081247283
1335645183813001971 -6.52439413498
1335645183979541155 -6.26845051487
1335645184146171624 -9.79453361449
1335645184279600178 -6.59921357056
1335645184479671408 -9.90143253934
1335645184646150850 -9.12730397824
1335645184812752090 -6.57190794806
1335645184946577074 -8.80559981324
1335645185079793361 -13.5425045296
1335645185212795831 -9.63533763701
1335645185379510199 -5.7443579899
1335645185546153950 -4.89047575998
1335645185679601832 -7.6270745962
1335645185779454949 -4.60393858415
1335645185912781484 -8.77841861401
1335645186046251894 -10.034580969
1335645186179807596 -12.3457495779
1335645186279507506 -11.2934718605
1335645186413025655 -11.0111518358
1335645186579482657 -10.8658766798
1335645186712827790 -1.80208109251
1335645186812809414 0.102572143404
1335645186912830930 -0.588938172717
1335645186979586171 1.25213306232
1335645187079442349 1.82737673588
1335645187179664019 -0.425929957637
1335645187312864132 -2.18598146976
1335645187413065788 3.0965920548
1335645187546280470 -0.94034733059
1335645187679662572 -6.06357831991
1335645187812784597 -4.50986384517
1335645187946220844 -5.30270325749
1335645188079774688 -6.95892433709
1335645188246216294 -10.9923951012
1335645188412924495 -10.3339693707
1335645188546104795 -11.1738634042
1335645188679589606 -10.9410836926
1335645188812945777 -12.2279445048
1335645188979530048 -11.9153130398
1335645189112845358 -10.0931096073
1335645189246274483 -4.83890618511
1335645189412814824 -9.90709188083
1335645189546302926 -9.18427755614
1335645189712809270 -8.23923669137
1335645189846508838 -7.35739964511
1335645190046218508 -5.80505119934
1335645190179667169 -5.91441072523
1335645190379817477 -5.25043771606
1335645190512864297 -1.99478895366
1335645190679580226 -2.05489760974
1335645190846609739 -0.755615386954
1335645190979513133 -2.15271728047
1335645191112950112 -6.35957849669
1335645191246136440 -0.310320124991
1335645193346139923 -10.3740890178
1335645193479506864 -11.487802454
1335645193646236622 -3.36032654599
1335645193779662216 -12.3292550732
1335645193946170065 -6.46606241741
1335645194046151387 -9.89381509451
1335645194179647989 -9.20380926016
1335645194346123451 -5.90607911551
1335645194479447830 -9.55663743374
1335645194646346987 -11.1296212352
1335645194779655742 -11.1444310044
1335645194912965480 -13.5153437405
1335645195079516797 -10.9145716921
1335645195179428198 -9.09992198201
1335645195312903769 -4.90308678034
1335645195446234677 -1.83124994157
1335645195579658201 -5.05741155527
1335645195712978851 -5.67897964997
1335645195846219006 -8.25040000436
1335645196012866011 -7.54682129953
1335645196146169484 -9.54184300144
1335645196312908112 -8.2716084671
1335645196446179648 -8.47508721594
1335645196612854568 -9.98085051057
1335645196746127378 -15.5564436818
1335645196879593924 -14.9087003217
1335645197012917447 -17.8041340263
1335645197113397671 -16.838081207
1335645197246268733 -16.8000803973
1335645197346335826 -19.3834604359
1335645197446306175 -14.8308601845
1335645197579598992 -12.4930210159
1335645197746178658 -12.7898886449
1335645197879606872 -13.3973106593
1335645198012863496 -11.9674268761
1335645198146188900 -12.658363664
1335645198279525037 -11.3829150913
1335645198412802943 -12.6074586678
1335645198579600734 -11.815357985
1335645198712845504 -16.1214993731
1335645198879533388 -7.32371931742
1335645199012786167 -9.38451946501
1335645199212865532 -7.73183936409
1335645199346231122 -8.61843117088
1335645199512881769 -7.84289246791
1335645199646620198 -9.41288559126
1335645199779537069 -9.03779677059
1335645199946314813 -9.20075447099
1335645200079591116 -7.55308061885
1335645200246177588 -6.97297218525
1335645200412857810 -8.83348484919
1335645200546204253 -11.4819659529
1335645200713062793 -13.2632922793
1335645200846208672 -13.5704953187
1335645201013132012 -7.96598340573
1335645201146194919 -14.3549263503
1335645201312818143 -12.7627689381
1335645201412814065 -10.7687229797
1335645201579620930 -11.0076177468
1335645201746223213 -6.17533781622
1335645201846245389 -4.49241003224
1335645201979650628 -11.7206865743
1335645202079593937 -9.3694582346
1335645202179515926 -6.10194626846
1335645202312830553 -6.00864815974
1335645202412799819 -6.91755445366
1335645202546234273 -7.03150488342
1335645202646191325 -4.70795725476
1335645202779959218 -3.37115645466
1335645202880238837 3.09355652308
1335645203012803103 3.43561244803
1335645203179530588 4.38154604956
1335645203279609449 3.48282881928
1335645203446250720 1.00841848538
1335645203579466419 1.7958510358
1335645203746109823 -0.111146694742
1335645203879509555 -2.11389925859
1335645204012919716 -2.65248107518
1335645204146249862 0.00840454327975
1335645204279680186 -0.211860790496
1335645204413136456 -3.39098735825
1335645204546273317 -5.14358061744
1335645204679693730 -1.11452273225
1335645204813015745 -4.53531468774
1335645204946356230 -2.41704482992
1335645205146228289 -3.51389177903
1335645205279470831 -4.19767763322
1335645205412770717 -5.34460195584
1335645205546116423 -5.63245682377
1335645205679526506 -3.66300437172
1335645206146165802 -10.8590106586
1335645206279583614 -8.50381498627
1335645206412951714 -7.67831941049
1335645206546314160 -10.7115788806
1335645206646278751 -11.5920366472
1335645206746159033 -10.3207074143
1335645206879488488 -11.4144082012
1335645206979558149 -12.6845625636
1335645207113047165 -13.3826825712
1335645207212802314 -13.6386265749
1335645207312785760 -14.4568851717
1335645207446609869 -13.2928470289
1335645207546144707 -14.8898025584
1335645207646583673 -17.6494880492
1335645207779526585 -14.3296275354
1335645207946232098 -18.3902551249
1335645208079579859 -15.433347483
1335645208246275755 -15.2769015064
1335645208346272797 -10.3869997397
1335645208479593130 -9.0809585952
1335645208613012304 -13.9264378729
1335645208712761058 -8.8263179796
1335645208846236212 -15.4562775537
1335645208979629224 -10.3570552952
