# Supplementary material for: Infants Time Their Smiles to Make Their Moms Smile
Source: PLoS One. 2015 Sep 23;10(9):e0136492. doi: 10.1371/journal.pone.0136492 (PMC4580458; doi:10.1371/journal.pone.0136492)
Supplement: S1 Data — (ZIP) [file pone.0136492.s001.zip › DiegoSmileRawData/smilenew_sub_1_mirror_2012-04-28-13-09-11.robotsmiles]

1 1335643759845069931
0 1335643760811734860
1 1335643761078637377
0 1335643762111942344
1 1335643762245031611
0 1335643762378330359
1 1335643762945096425
0 1335643763078412643
1 1335643763812318749
0 1335643764578539762
1 1335643766845213857
0 1335643767511818066
1 1335643770078405637
0 1335643770611897383
1 1335643776478354757
0 1335643777845180302
1 1335643777978697856
0 1335643778278442062
1 1335643778411807743
0 1335643778745128533
1 1335643778878481241
0 1335643779311759549
1 1335643779445080639
0 1335643781511801526
1 1335643781778379050
0 1335643782311830555
1 1335643782878602750
0 1335643784045211658
1 1335643793682788525
0 1335643794416226197
1 1335643818525635629
0 1335643820292279744
1 1335643820425612317
0 1335643820592390949
1 1335643821659277082
0 1335643821825642371
1 1335643822558987748
0 1335643822925729525
1 1335643823459228921
0 1335643825592318537
1 1335643826325670581
0 1335643826625697840
1 1335643833792263876
0 1335643834225640214
1 1335643834759098665
0 1335643834892317891
1 1335643844092354981
0 1335643845792276543
1 1335643846225727772
0 1335643846525681103
1 1335643846825646193
0 1335643854392998854
1 1335643854992303023
0 1335643855859040053
1 1335643857358977765
0 1335643857725912629
1 1335643858058940909
0 1335643858192273518
1 1335643858525642145
0 1335643859178648209
1 1335643859478599760
0 1335643859712065722
1 1335643859845285178
0 1335643860011878746
1 1335643860311920914
0 1335643860611994709
1 1335643863211967455
0 1335643865045387321
1 1335643870711878974
0 1335643870845226653
1 1335643874711897334
0 1335643875078781411
1 1335643875278810688
0 1335643875411946306
1 1335643886212039079
0 1335643886378709551
1 1335643886678830345
0 1335643887245331818
1 1335643889778605493
0 1335643890078601278
1 1335643893512023734
0 1335643896678619165
1 1335643900878797739
0 1335643901011914891
1 1335643901812175332
0 1335643902911990396
1 1335643908278804374
0 1335643909178583724
1 1335643909378928003
0 1335643920278653365
1 1335643930645300484
0 1335643930745262946
1 1335643930878703890
0 1335643931012117005
