# Supplementary material for: Infants Time Their Smiles to Make Their Moms Smile
Source: PLoS One. 2015 Sep 23;10(9):e0136492. doi: 10.1371/journal.pone.0136492 (PMC4580458; doi:10.1371/journal.pone.0136492)
Supplement: S1 Data — (ZIP) [file pone.0136492.s001.zip › DiegoSmileRawData/smilenew_sub_1_mirror_2012-04-28-13-09-11.subjectsmiles]

1335643758378627741 -9.38762209326
1335643758511852508 -8.46792958226
1335643758678617862 -7.63544444248
1335643758845145928 -5.47285453539
1335643758978521436 -9.80239488855
1335643759211853618 -10.8705645758
1335643759345132180 -2.54540714362
1335643759511851951 -4.73677559562
1335643759678456394 0.827375413596
1335643759845091219 4.64469445088
1335643760011868627 4.17902536835
1335643760145235825 5.13548485354
1335643760311809511 2.04697067283
1335643760444975535 -0.178278026226
1335643760578484761 -0.936244066168
1335643760811809912 -3.07941728248
1335643760978530326 1.30056710609
1335643761078667976 1.2494039655
1335643761245479366 2.11440323821
1335643761378396164 1.51759095437
1335643761511691874 0.697144717878
1335643761645077421 -0.444988521045
1335643761811764120 0.205296465732
1335643761978458745 1.54901249778
1335643762111760008 -1.04032971094
1335643762245130117 0.400457455918
1335643762378502305 -1.08838968762
1335643762545117654 -3.05321115154
1335643762678592152 -3.24841971893
1335643762811801002 1.91628426276
1335643762945089956 0.619928622845
1335643763078563480 -1.30256121888
1335643763211805188 -0.110781644087
1335643763311820260 -2.80217441062
1335643763411767217 -7.740646092
1335643763511683042 -7.32371054215
1335643763611827648 -3.65306231796
1335643763711751585 1.84408749827
1335643763812307142 4.00860190651
1335643763945084236 1.95999130326
1335643764578538280 -11.1749979773
1335643764678470749 -5.35972476485
1335643764778445484 -9.1934113102
1335643764911766435 -6.50202669067
1335643765045059106 -5.08982095599
1335643765145164860 -1.32986800407
1335643765278495857 -2.47977209832
1335643765378591713 -1.32429320704
1335643765511884100 0.174491548464
1335643765645099904 -4.75954511751
1335643765778439457 -3.78824489085
1335643765912282268 -9.40930412947
1335643766045098562 -9.82648945787
1335643766211872348 -11.6793122142
1335643766345175559 -9.72618891121
1335643766478461878 -4.90553929464
1335643766578384760 -0.365818410494
1335643766711785955 1.37197173811
1335643766845194552 1.24503029561
1335643766945089352 2.04062493128
1335643767078607022 3.1819952263
1335643767211730231 1.25264296684
1335643767345107194 -0.761056769569
1335643767511911540 -4.72011662856
1335643767645058914 -4.18762664117
1335643767778524671 -0.744864184352
1335643767911777347 -1.42835571963
1335643768078358692 -1.07726048789
1335643768213005826 -0.478257663496
1335643768345475486 -2.64886145402
1335643768478422420 -1.25879589784
1335643768613051719 -3.01606861074
1335643768778582460 -6.02490392819
1335643768911813802 -5.03431116951
1335643769045007058 -6.11731871367
1335643769212971122 -5.71462201313
1335643769412061246 -2.46075267097
1335643769545127771 -4.99196267358
1335643769678562259 -4.26682765669
1335643769813105171 -2.05178952312
1335643769945188323 2.28574567391
1335643770078516289 4.39276080031
1335643770178459378 1.12192028663
1335643770311831799 1.73813611666
1335643770445346538 -0.91979695178
1335643770611766446 -2.46307738704
1335643770711773423 -0.307345181566
1335643774078559422 -0.971419927857
1335643774212014806 -6.6388753483
1335643774378508804 -10.827420435
1335643774511842687 -3.59654472511
1335643774678505520 -8.35843684843
1335643774811851996 -4.48571948441
1335643774978466739 -2.34626234985
1335643775145336260 -7.59624803739
1335643775278416066 -3.34404681701
1335643775411758397 -6.59682025351
1335643775545149970 -4.95194302878
1335643775678367256 -5.6255027799
1335643775812051480 -5.09059790526
1335643775911923364 -5.18951478482
1335643776045314152 -5.05669725856
1335643776211748806 -4.94744667457
1335643776345150440 -1.43048190674
1335643776478401045 3.41090942701
1335643776578411039 5.32704897783
1335643776711909542 5.56596354554
1335643776845140201 2.64039303665
1335643776978531254 4.23100609048
1335643777111795505 3.16034930678
1335643777245149980 0.332403258679
1335643777378468410 0.26488118655
1335643777545088345 1.54470071925
1335643777678621876 1.71934894594
1335643777845239660 -2.09752476886
1335643777978509324 3.43290283577
1335643778145104246 -1.44684871055
1335643778278772200 -3.16252861262
1335643778412126409 2.80269635717
1335643778611977985 3.7849237284
1335643778745190085 -2.46349975636
1335643778878401163 1.00781422209
1335643779012124857 0.304233050821
1335643779145080479 1.88919407134
1335643779312101149 -4.22260316999
1335643779445168217 3.81543904131
1335643779578479875 2.36168484664
1335643779746256886 4.08845394338
1335643779878518144 5.35322417055
1335643780011850379 3.23540298295
1335643780145205770 4.02600117068
1335643780313783952 2.28242770696
1335643780478398743 3.88558178218
1335643780645088179 5.61723868238
1335643780778522693 5.59203340115
1335643780911724078 5.34410390332
1335643781045198417 3.26311349873
1335643781211827557 -1.07249706385
1335643781345263548 -1.57926771727
1335643781512002804 -1.68386863279
1335643781645096879 -0.462627015012
1335643781778471330 2.84945942101
1335643781945064985 -0.888192687185
1335643782311869342 -4.52827629246
1335643782445177934 -3.04478532999
1335643782578455208 -2.02178613935
1335643782745081850 -1.28563776234
1335643782878500711 5.38189605572
1335643783045031488 6.43227324441
1335643783178461576 7.08027794971
1335643783311807934 8.91861155143
1335643783445122726 7.18797384929
1335643783578500274 5.74280630467
1335643783711788426 7.6265935119
1335643783878638591 0.214870726891
1335643784045192520 -8.8146816549
1335643784211810745 -6.88763541817
1335643784378405109 -5.23511760439
1335643784511970424 -7.03576455034
1335643784678372631 -4.33215309279
1335643784811666974 -3.69353451144
1335643784945179465 -12.9406355888
1335643785111817345 -11.7788161478
1335643785578579500 -6.4555644773
1335643785745057441 -9.74708637745
1335643785911716114 -6.29978090248
1335643786045161729 0.510617992961
1335643786211837011 -2.1495370986
1335643786345283228 -8.19420140119
1335643786512025172 0.559009558193
1335643786678587462 -6.44608579711
1335643786811909926 -6.59191949953
1335643786978442360 -9.27352512396
1335643787111807588 -9.97340288406
1335643787245190229 -7.56553945708
1335643787411965997 -3.27551849517
1335643787882873129 -7.65297815378
1335643788449616191 -1.86626374407
1335643788582791139 1.34252951066
1335643788716521758 -7.73354620065
1335643788816237597 -2.15678986117
1335643789049816310 -3.95066808043
1335643789216125859 -7.01074071898
1335643789349596523 -7.45494190054
1335643789482938263 -7.34180545918
1335643789616249216 -4.15454231315
1335643789716096834 -0.549291305824
1335643789782761636 -4.61132072167
1335643790549574540 -8.74303499506
1335643790716250288 -7.70886660718
1335643790882911877 -5.10307854003
1335643791016278182 -8.09902720236
1335643791182939121 -12.9540425988
1335643791282804437 -5.42453037368
1335643791382886863 -8.99274145706
1335643791449462795 -12.7030444671
1335643791516345980 -16.729407561
1335643791549842980 -10.1994958502
1335643791649589043 -10.0743902833
1335643791716360464 1.48047271065
1335643792649439012 -10.8847965367
1335643792849501188 -11.7330643652
1335643792982777986 0.908822176296
1335643793116513619 0.718292777813
1335643793249474671 -2.68049504355
1335643793382821122 -5.45109675185
1335643793516312853 3.34536065432
1335643793682778697 5.22704320108
1335643793816342201 4.80415337498
1335643793982827566 5.87022563384
1335643794149746368 -1.92253980916
1335643794316212440 -0.361674472227
1335643794416249602 -2.48678507018
1335643794582801303 -4.37125338777
1335643794683430475 -3.06801268722
1335643794816196829 -8.53959497798
1335643794949478179 -7.51817390993
1335643795082876980 -8.22076430519
1335643795216185080 -3.59187715861
1335643795349538143 -1.2060349912
1335643795482784319 -3.67157782544
1335643795649570921 0.791871431717
1335643795816285237 0.356571486277
1335643795949526905 -0.905557121641
1335643796082836155 -1.26054155579
1335643796216382185 -6.3356302396
1335643796349706525 -1.99527756861
1335643796516167962 -3.92945219634
1335643796682876411 -5.52730330231
1335643796816161761 -6.50391831782
1335643796949482245 -6.86697025124
1335643797083074483 -8.42820511223
1335643797216443293 -9.83658488533
1335643797349747215 -10.400607707
1335643797483149465 -12.076849015
1335643797616435877 -8.08779351843
1335643797716196999 -7.97922822726
1335643797849471938 -7.70144426788
1335643797982796437 -8.43041529351
1335643798082716801 -9.78627687178
1335643798216276871 -5.84710343808
1335643798316098658 -6.38516527043
1335643798549661894 -7.89690702849
1335643798649477053 -2.72548205872
1335643798749513633 -7.99866987407
1335643799849640506 -6.24467544084
1335643800183194914 -9.40813345362
1335643800316160939 -4.62275516356
1335643800482891308 -4.77487848511
1335643800682894122 -2.91594961982
1335643800816247632 -2.95700163276
1335643800949543773 -2.35409096873
1335643801083007459 -3.14807828582
1335643801182818787 -6.18097711089
1335643801316156647 -6.71050257165
1335643801416886720 -10.868239805
1335643801516262959 -11.8040057633
1335643801616600125 -13.3627459162
1335643801716153540 -14.1624802839
1335643801816455450 -11.8406001997
1335643801916304876 -8.43245507199
1335643802049470854 -16.2012678639
1335643802182846918 -16.169902793
1335643802349518747 -16.9012938718
1335643802483090940 -13.1041661339
1335643802616232636 -14.5884347327
1335643802749632887 -14.7662441959
1335643802882848769 -15.1031836556
1335643803049679851 -15.5872398733
1335643803216124196 -14.9970951864
1335643803383306714 -13.5658232857
1335643803516280984 -15.9759066044
1335643803682861712 -14.6490513838
1335643803816417572 -17.3285551905
1335643804016158491 -15.8803874534
1335643804182797304 -13.4909392331
1335643804349457866 -12.9261429123
1335643804449574418 -12.2138822219
1335643804616418691 -11.5859386557
1335643804783028656 -14.2139955808
1335643804882991014 -11.225225885
1335643805049580178 -13.5067725111
1335643805216172476 -12.8906753507
1335643805349590650 -13.4958451799
1335643805516365044 -12.539934728
1335643805649565471 -9.96792002068
1335643805782982485 -14.255172417
1335643806049439465 -14.1177185863
1335643806282910092 -15.5265038681
1335643806416382977 -11.3722272293
1335643806649709990 -14.1155954535
1335643806816304083 -13.5654559958
1335643806949559147 -11.992547393
1335643807116270126 -8.67970298
1335643807249673983 -13.3529666631
1335643807382910013 -14.9363816193
1335643807549611778 -17.3565987435
1335643807716342336 -14.7312493082
1335643807849515993 4.35858938878
1335643808016608913 -0.608432782997
1335643808249712800 1.44110872695
1335643808383079083 -6.34213590606
1335643808516185725 -6.11042870639
1335643808649564461 -8.23683234638
1335643808816280114 -3.01207053354
1335643808982939520 -13.5133348812
1335643809149502662 -15.6685665618
1335643809316116654 -14.9927557842
1335643809482841588 -13.5719836252
1335643809649485675 -13.1010018776
1335643809782873710 -15.8518776626
1335643809916247361 -18.862181179
1335643810049641119 -17.7661214628
1335643810182896998 -19.972860322
1335643810316165478 -16.9713620447
1335643810482802605 -14.0122920787
1335643810616251340 -13.2193992922
1335643810782995471 0.421659287991
1335643810949642031 -0.463779467236
1335643811149523707 -0.66289330635
1335643811282814527 -2.68634972689
1335643811449553161 -2.10431656564
1335643811582918598 -4.86776641657
1335643811716223659 -11.7265635674
1335643811882857045 -10.7313215951
1335643812016703128 -16.8681939438
1335643812149502696 -15.8747841263
1335643812382911896 -12.216815479
1335643812516113490 -12.119309142
1335643812649667137 -14.8079999009
1335643812816336950 -13.6366603712
1335643813016214666 -14.1452987669
1335643813149539326 -13.5484203215
1335643813282802644 -15.3329897565
1335643813416171607 -11.8908174132
1335643813616216445 -13.6083962549
1335643813782800724 -16.813785987
1335643816527121156 -7.55364369495
1335643816659013921 -10.7952585198
1335643816892351692 -8.97990232189
1335643817058938160 -9.16772451263
1335643817192331410 -11.0123586597
1335643817359071229 -6.98402143882
1335643817525689433 -10.1365781603
1335643817659181435 -8.38203385183
1335643817825764816 -6.29648711375
1335643817959027111 -12.6651712596
1335643818125703050 -8.92242729348
1335643818259107777 1.16702218794
1335643818392385114 3.20582715451
1335643818525703104 5.72604280203
1335643818659048256 3.84945068114
1335643818792342461 6.25394681656
1335643818959270182 7.17410582027
1335643819092471582 6.22856887473
1335643819225852518 7.82951170288
1335643819392377245 5.25619434887
1335643819525651859 5.89058016987
1335643819692424666 2.46752578873
1335643819825694669 4.28011890912
1335643819992421188 2.80835023825
1335643820159064681 -1.08537702194
1335643820292341036 -1.65577180219
1335643820426026383 1.04687735243
1335643820592550991 -1.35176345117
1335643820759094136 -4.41186055016
1335643820892854777 -1.62127192391
1335643821025679403 -7.12144514437
1335643821225771480 0.0621474700669
1335643821359111918 -0.196430238985
1335643821525733504 -0.653917556754
1335643821659254672 1.17120949902
1335643821826023744 -0.484709759746
1335643821959084874 -0.77615993293
1335643822125906561 -0.949999473665
1335643822392417971 -1.47264644522
1335643822559081728 2.61709983808
1335643822759052419 -0.178148767062
1335643822925748323 -4.00838374739
1335643823092522958 -0.25358463711
1335643823325739460 0.578715696465
1335643823459306870 3.11081010213
1335643823592357397 6.55578872735
1335643823759100648 4.32122664001
1335643823925670262 1.28023706557
1335643824059021404 4.81643684052
1335643824225793137 5.41700783284
1335643824392522232 2.18306374835
1335643824525687747 3.68444085713
1335643824692385996 1.49911961385
1335643824825712378 2.23100401852
1335643824992318638 2.18749559175
1335643825159126829 1.72409518003
1335643825292631582 1.58471430353
1335643825425676171 0.800597990038
1335643825592607816 -2.41711117814
1335643825759168878 -0.928099043701
1335643825892432609 -0.776441195774
1335643826025690827 0.275141921529
1335643826192713472 -0.107774545651
1335643826325717892 2.44870603399
1335643826492260820 0.0189056000538
1335643826625693001 -2.05219403298
1335643826792400365 -2.54307248197
1335643826925679420 -2.49435781013
1335643827059162961 -1.33192046957
1335643827192424843 -0.308272032706
1335643827359015779 -3.1805765722
1335643827492430997 -2.3375139288
1335643827625764733 -3.33008871402
1335643827792565755 -3.92169410119
1335643827959118604 -6.72030299498
1335643828092301984 -4.32661692324
1335643828259260665 -8.9214523251
1335643828392437406 -5.77618185703
1335643828558986908 -5.11625986329
1335643828692295498 -5.24954066541
1335643828892302856 -3.75288595765
1335643829092367625 -1.52283895393
1335643829258967208 -6.38354963868
1335643829392305557 -4.30656558295
1335643829525617911 -11.2292066865
1335643829659133209 -10.2939763865
1335643829792295317 -7.50829603638
1335643829926046999 -7.78558440049
1335643830092374790 -8.84430003967
1335643830292437102 -15.2875621789
1335643830425773552 -19.7479216914
1335643830525701634 -9.46370172483
1335643830659137420 -9.20389534044
1335643830792441903 -13.9177869715
1335643830925775595 -13.0843827077
1335643831025807285 -17.2605109763
1335643831159171447 -17.0047544309
1335643831325692101 -11.8844299801
1335643831425969742 -12.3713421425
1335643831558995075 -16.8360597661
1335643831692450539 -11.0574917776
1335643831825760880 -8.22825412023
1335643831992383657 -7.3577646909
1335643832126148929 -10.519068375
1335643832259158464 -10.2817374181
1335643832425677793 -9.10970518382
1335643832592507971 -8.36357839721
1335643833459138019 -3.28615815075
1335643833659141075 1.93607384457
1335643833792443887 3.425286015
1335643833926075417 1.80436708793
1335643834059104794 1.14690087977
1335643834225665742 -1.82676991306
1335643834359117626 -2.55577791064
1335643834492390534 -2.53497638946
1335643834625660760 1.2727260582
1335643834759197273 0.61069900271
1335643834892429256 -1.1399157613
1335643835025661843 -0.374788507567
1335643835192413411 -3.83666630706
1335643835325736430 -5.05631250924
1335643835459040096 -4.69891474033
1335643835625931746 -6.00544130068
1335643835792530882 -4.13738904386
1335643835992334199 -5.08376256467
1335643836125790544 -4.61954019061
1335643836292519524 -3.97805704771
1335643836458949608 -4.40505661584
1335643836625666481 -6.60150076755
1335643836759165182 -2.50244193156
1335643836892315861 -3.62805896624
1335643837025762538 -5.28404497953
1335643837159101042 -9.52485246082
1335643837292302847 -9.40223388255
1335643837425833298 -9.59441654241
1335643837559015687 -9.34453836728
1335643837692416493 -11.5862534367
1335643837825711482 -12.1398688587
1335643837992334941 -12.2835251131
1335643838125989367 -14.3420173315
1335643838292342061 -12.2763135912
1335643838459045732 -15.5355573104
1335643838594004581 -15.7151829607
1335643838759110478 -16.090833182
1335643838892383219 -16.7870593928
1335643839059014168 -15.6856230132
1335643839192349682 -14.8000796032
1335643839325702701 -14.1154802825
1335643839492295706 -13.794178292
1335643839658979591 -14.7141199437
1335643839859149197 -13.1728969207
1335643839992375906 -12.881235826
1335643840159019454 -13.6531446359
1335643840292378346 -13.9157692241
1335643840425730618 -12.791211318
1335643840559003190 -10.2568535093
1335643840692399449 -10.9432570645
1335643840859203168 -10.9520121754
1335643841025814709 -10.5416817204
1335643841192377363 -9.33652820067
1335643841359051982 -9.70985685391
1335643841492343161 -11.4252665099
1335643841659030463 -12.5737986289
1335643841792421631 -11.1699343551
1335643841959002746 -11.1327690668
1335643842092572046 -9.62507751219
1335643842259011537 -13.4822271778
1335643842392566380 -5.37648371747
1335643842525691818 -0.98892847409
1335643842692347101 0.445143025517
1335643842825765483 -2.70806501123
1335643842959079906 -5.05362011842
1335643843125752543 -5.32358958089
1335643843259104132 -9.10521066524
1335643843425965571 -11.6232175958
1335643843592415681 -10.2279362717
1335643843759041815 0.461245393359
1335643843925711269 4.2295711662
1335643844092291289 1.05536840899
1335643844259117521 3.95678050163
1335643844392366356 2.40281059664
1335643844592318738 1.10496444248
1335643844759239342 0.171093143652
1335643844925729841 0.582180331267
1335643845059044129 4.54686808462
1335643845192343743 4.73244650143
1335643845359084980 2.54471027005
1335643845492377045 0.0955881855246
1335643845625693194 0.698412582722
1335643845792438067 -1.17486043671
1335643845925808454 -2.54644459804
1335643846059391994 -0.246702416311
1335643846225910843 3.41812921579
1335643846392344512 0.368998377682
1335643846525681611 -0.926690899213
1335643846692532884 -1.22068369578
1335643846825666000 1.61723604215
1335643846959098412 -0.395019137327
1335643847125674010 2.84289679172
1335643847259127146 2.70490573636
1335643847425797067 -0.0434528530864
1335643847592701411 3.64782205949
1335643847725658859 2.9774226483
1335643847892773140 0.563013893193
1335643848059118722 4.92496620525
1335643848192605562 2.23519471573
1335643848392680841 -0.06302633417
1335643848525807280 2.15573962352
1335643848692409559 0.230600428525
1335643848892460968 3.65141478308
1335643849092561634 1.49900987624
1335643849225698199 0.552111530351
1335643849392479473 1.92430330886
1335643849559161598 -0.636803815074
1335643849692339989 3.60576622052
1335643849859229498 3.36877555566
1335643850025887508 6.61835246816
1335643850159192765 4.19960245922
1335643850292485784 5.1327222227
1335643850459126852 1.90947724815
1335643850592462866 3.09001532194
1335643850759079628 0.210086441624
1335643850892354295 1.666207467
1335643851025712509 3.73314220705
1335643851192294623 0.267138227638
1335643851325762066 6.37974426227
1335643851492416545 4.10723452032
1335643851625742189 2.22153343756
1335643851792412803 6.81477328766
1335643851925920097 3.9794851607
1335643852059031450 4.24545909782
1335643852225728178 3.55364424891
1335643852359116155 4.09941512281
1335643852525713089 6.2473918791
1335643852658976571 3.33686844805
1335643852792425012 4.58706236753
1335643852925785755 4.13170198237
1335643853092326498 10.8809871671
1335643853225742558 10.7362613925
1335643853358966751 1.16078972009
1335643853492412226 1.85423792048
1335643853625893044 3.04957085945
1335643853759025515 0.585679489464
1335643853859117479 8.63753810047
1335643853992369769 6.90775302823
1335643854125703309 -3.13816750833
1335643854259205170 -1.46629185565
1335643854393092317 -2.53995585973
1335643854525765972 -1.19759024341
1335643854692351281 0.84891660966
1335643854859061915 -1.195325296
1335643854992320169 8.2468711698
1335643855092323733 -0.539598531332
1335643855225825175 6.19273615706
1335643855392269249 12.7230056988
1335643855558992974 8.73137057961
1335643855692259295 -3.39699699964
1335643855859208945 -5.06417920692
1335643856025794326 -0.904259456983
1335643856192370634 -2.52408619387
1335643856326718065 0.600731345157
1335643856492288237 -1.27995648573
1335643856659162393 -3.46315731684
1335643856792358586 -7.0647474019
1335643856959139941 -0.0897181887138
1335643857092370851 -0.346030637307
1335643857225755104 0.679891037775
1335643857359143320 0.559345832009
1335643857559052585 0.448711339968
1335643857725643097 -2.00804300514
1335643857892418625 -6.41395447233
1335643858059080694 5.18666046719
1335643858192336753 -3.10385178677
1335643858359066729 0.545366792876
1335643858525688878 4.4441310679
1335643858659076253 1.40535667291
1335643858825759821 -0.364861520261
1335643859111861911 2.0647479226
1335643859178783468 -1.98000500071
1335643859345236561 -0.167337538654
1335643859478814375 1.55804133046
1335643859712090491 -0.667224889085
1335643859845312817 0.117124416932
1335643860012049091 -2.49098781468
1335643860178685875 -0.46269861339
1335643860311972324 2.6196501013
1335643860445346679 0.654035569031
1335643860612143929 -2.62068306121
1335643860745268293 -5.90376686398
1335643860878701738 -4.40538177033
1335643861011988001 -5.31309162741
1335643861145300580 -5.7989541226
1335643861278659449 -5.51360587671
1335643861445361222 -2.51813968048
1335643861578924742 -4.72797592266
1335643861712093262 -2.26622333035
1335643861911882899 -8.08625739182
1335643862045368066 -4.10017787878
1335643862178649115 -0.979762130069
1335643862312082560 -2.77510809024
1335643862445411098 -2.95937224851
1335643862578893269 -6.28269507602
1335643862712005965 -2.30299135514
1335643862878762763 -4.56407318196
1335643862978657114 -2.22861085314
1335643863112019778 1.67579014777
1335643863212189447 1.77962508108
1335643863278869659 6.14996874056
1335643863378663217 2.58718748218
1335643864312060170 4.76202890897
1335643864445415723 -3.63204198399
1335643864612170247 2.48470445328
1335643864745335327 3.91955179507
1335643864912054458 0.705815558954
1335643865045337453 -3.0321964244
1335643865212261059 -2.2906568738
1335643865345386465 -4.78210632435
1335643865478587079 -2.80591404992
1335643865645254364 -1.43191194554
1335643865778803168 -6.78194955873
1335643865911991430 -2.21886019095
1335643866079037286 -2.84889330016
1335643866212162177 -4.48477953003
1335643866345509605 -4.70499508703
1335643866512042258 -2.37223672526
1335643866645375646 -4.92232628368
1335643866778763984 -2.36071838756
1335643866945510507 -4.08578664627
1335643867078611781 -2.96468832119
1335643867279016505 -3.15154012395
1335643867411971660 -6.52937214198
1335643867578772439 -10.4160068238
1335643867712020615 -11.5835965121
1335643867845459874 -11.2397458515
1335643867978716469 -12.7998401561
1335643868112079253 -12.8130650349
1335643868245351795 -13.0842229653
1335643868411927552 -11.5379894579
1335643868545269153 -10.7614504915
1335643868678618452 -10.095910551
1335643868812102614 -10.0292437766
1335643868978894941 -11.3152936576
1335643869112032745 -12.2703145618
1335643869245393791 -15.4705324539
1335643869412035440 -9.72631273022
1335643869779030140 -5.41553940491
1335643869878791360 -4.14106950209
1335643870012031093 -10.3351850249
1335643870112167855 -11.4893401205
1335643870245525807 -9.27206184644
1335643870378762519 -7.43803015861
1335643870545663875 5.84899265466
1335643870712036534 4.70450642307
1335643870847364331 -2.70063643371
1335643871012052905 -4.11988082013
1335643871245388616 -4.06793324813
1335643871378634551 -2.53503630228
1335643871545464483 -5.08170434376
1335643871712107828 -0.225189062635
1335643871845398586 0.722495051501
1335643872111984732 -1.89981960897
1335643872278676839 -4.28796988902
1335643872412056128 -2.80007577783
1335643872578834738 -2.96499513551
1335643872712055077 -3.34993594872
1335643872878968346 -1.6337753148
1335643873045339047 -4.50978572873
1335643873178643221 -2.30919230308
1335643873311900933 -8.50671491158
1335643874378753739 -9.06045776974
1335643874545456932 1.92275403
1335643874712016882 4.0991480812
1335643874878733731 -0.905098473621
1335643875078852067 -0.167716888804
1335643875278748888 1.25032902591
1335643875411968854 -2.11495561941
1335643875578728541 -3.02640567218
1335643875712022041 -2.91495749221
1335643875878869799 -3.11223321694
1335643875978864576 -2.07307989437
1335643876145418668 -2.45401940152
1335643876278912356 -2.91023435049
1335643876378910477 -1.74860349189
1335643876512076110 -1.57239608374
1335643876645454107 -1.79508100917
1335643876778729346 -3.74790127672
1335643876945372705 -3.58436505244
1335643877078842682 -0.943770318378
1335643877212037566 -2.07934294774
1335643877345355811 -3.53909141346
1335643877478743586 -4.05440091087
1335643877645387657 -2.98378995811
1335643877778669068 -3.05825241349
1335643877911923122 -3.06451956173
1335643878045516136 -4.83249238349
1335643878212105990 -7.95550758482
1335643878345395347 -5.98882000865
1335643878478640328 -7.59026550856
1335643878678701542 -7.28120774277
1335643878811925718 -9.69584380317
1335643878945262111 -10.7089815175
1335643879078665935 -8.18530447759
1335643879212309388 -7.89323881305
1335643879312040831 -8.64765511739
1335643879478771028 -11.2274868325
1335643879611973751 -14.1104532284
1335643879745401781 -12.2488995566
1335643879912009927 -10.3063820531
1335643880078616432 -14.0416109726
1335643880212091225 -12.2652040495
1335643880345381451 -12.1213442172
1335643880445445288 -5.83557349825
1335643880611953014 -2.00075341803
1335643880712107210 -3.25782321451
1335643880811981246 -6.54386111363
1335643881011984584 -8.58980634222
1335643881178698790 -13.3104982974
1335643881311985482 -10.1208479872
1335643881445405894 -14.2759625394
1335643881578827783 -14.776418667
1335643881712031401 -17.6343583049
1335643881878919381 -14.2005377005
1335643882012029400 -5.62371099588
1335643882145321391 -5.13542252281
1335643882278664993 -16.8025765195
1335643882412031208 -14.6185237692
1335643882578710804 -12.5396927794
1335643882711951350 -5.3799312631
1335643882878626909 2.66740255926
1335643883011929306 0.900751589562
1335643883178667671 -1.84054757197
1335643883311971929 -1.66137623681
1335643883478694807 -4.24646569669
1335643883645393032 -4.3664069438
1335643883778879715 -2.25382246353
1335643883911898338 -1.49933890434
1335643884078697106 -3.93570634463
1335643884212311616 -3.97533927919
1335643884378688389 -3.76762038256
1335643884512048144 -2.91914515151
1335643884712198675 -3.77343706407
1335643884878781935 -3.52064896188
1335643885012038105 -5.86683960591
1335643885178801645 -4.05001297965
1335643885312079105 -1.50644547612
1335643885445344764 -1.74167756126
1335643885612018587 -3.19593551806
1335643885778789909 -2.43668957423
1335643885912004826 -3.07851071886
1335643886078753402 2.53175836199
1335643886211967280 1.20226081149
1335643886379073525 -2.23003533388
1335643886511998434 -0.16276579881
1335643886678728062 3.20323568583
1335643886811958740 1.05861629214
1335643886945382864 2.29257058936
1335643887078620943 -1.45968657511
1335643887245445958 -3.14849470241
1335643887378868135 0.0743469638853
1335643887478778192 -1.26971945553
1335643887611887206 -1.42225907796
1335643887745371800 -0.438129657129
1335643887878693703 -1.23306311263
1335643887978718994 -0.103626461575
1335643888111965150 -4.18359653148
1335643888279062585 -3.287395548
1335643888411914320 -0.919688277403
1335643888545400170 -3.82697565463
1335643888712006859 -1.05051772491
1335643888845244613 -3.47074750321
1335643889012043933 -3.45889281955
1335643889145485049 -3.71988931501
1335643889312050213 -3.47358411574
1335643889445499461 -1.35140902603
1335643889612030900 -3.43653284562
1335643889778627469 6.55645802246
1335643889945299811 3.67084478004
1335643890078753734 -4.93884383938
1335643890245499354 -4.7152945001
1335643890411959110 -6.60323931392
1335643890545335571 -5.70458684133
1335643890678667059 -4.95097280024
1335643890845442002 -5.80430149911
1335643890978738245 -1.38126960864
1335643891178685430 -3.47184871588
1335643891312532220 -5.42961011599
1335643891445394014 -7.60823468527
1335643891612286983 -4.79028633334
1335643891745253957 -3.68099729101
1335643891878838197 0.974145731886
1335643892045307365 -4.56764208085
1335643892178622565 -2.32336150281
1335643892345408055 -5.6390701431
1335643892478671892 -8.00620320316
1335643892645283880 -8.34998480074
1335643892778688076 -9.2273839366
1335643892945423195 -8.87410587736
1335643893078795391 -6.60459840428
1335643893245293020 2.98936480966
1335643893378682465 -0.932177416678
1335643893512064501 1.89105490876
1335643893678836092 0.89861612984
1335643893811959797 1.37632940357
1335643893978956658 3.74334401556
1335643894178752090 3.44470620375
1335643894345387415 -0.321865817208
1335643894478678806 3.46862353439
1335643894645376626 0.0195265151493
1335643894778644172 1.07229741528
1335643894912137978 4.07380519809
1335643895078826524 3.41301950142
1335643895212101580 2.00016238899
1335643895378689667 2.10824408305
1335643895512169374 4.83008007406
1335643895678628509 0.231900589095
1335643895811899558 0.12636543022
1335643895945255461 3.30583479656
1335643896111969935 1.62747403632
1335643896245478705 0.296955913129
1335643896378857522 2.20677201873
1335643896545531786 -1.01758432361
1335643896678745009 -5.21500512132
1335643896811917158 -2.54331988428
1335643896945300200 -3.15882029577
1335643897078645288 -5.42448699713
1335643897212056896 -3.78952410666
1335643897345345666 -4.64526721167
1335643897478721082 -2.9117088159
1335643897611945565 -2.06969712816
1335643897778731010 -4.12043364754
1335643897911898411 -4.0520445989
1335643898078702183 -2.74212912086
1335643898212077378 2.38804701487
1335643898378782778 -5.62536064156
1335643898512027154 -1.96944896004
1335643898645374630 -3.86537036318
1335643898811978798 -9.07517996925
1335643898945362368 -10.5146080644
1335643899111974042 -5.44542149456
1335643899245331068 -9.57404571644
1335643899378799803 -10.9880319652
1335643899545457767 -10.0269049384
1335643899678807721 -12.2618278046
1335643899845329531 -10.45489042
1335643899978713153 -10.452181828
1335643900145558352 -12.5222856747
1335643900278688883 -13.9237682876
1335643900445404238 -6.81477621101
1335643900578666193 3.86981325394
1335643900745380773 1.10876737593
1335643900878817141 1.08982761004
1335643901012087645 -0.830000782724
1335643901178613622 -2.28498058058
1335643901311921802 -1.66587183107
1335643901512044195 0.092441569269
1335643901678744030 0.67779284877
1335643901812096062 0.981400251743
1335643901978646890 1.03815039194
1335643902145350942 1.28566441949
1335643902312026965 0.433431305505
1335643902445273775 1.3505965169
1335643902578702862 0.948351246162
1335643902745413464 1.87778308277
1335643902911976822 -1.51610170872
1335643903045304549 -1.59754165243
1335643903178653566 -4.0562722457
1335643903345348310 -0.497442462489
1335643903478700560 -1.44208112853
1335643903611949108 -3.27573425944
1335643903778731884 -3.0789969592
1335643903945422478 -4.5494570002
1335643904078670142 -5.51244726443
1335643904245366810 0.656455186777
1335643904379098122 -0.409731075337
1335643904545523619 0.161587394427
1335643904678699283 -0.689637818692
1335643904812031949 -5.15012825943
1335643904978742831 -5.55097349218
1335643905111975616 -6.0038373553
1335643905279201129 -2.93508706268
1335643905412060469 -4.36819561137
1335643905545688468 -12.831526622
1335643905678662660 -14.9720409687
1335643905811956007 -4.52962416283
1335643905945499665 -5.86680581938
1335643906078877738 -6.47170160374
1335643906178770511 -11.4771099541
1335643906311949152 -10.17623631
1335643906445472032 -12.5455735561
1335643906578679443 -4.11260764567
1335643906712318135 2.07730627968
1335643906879336745 1.39953819714
1335643907012052452 -2.41221533608
1335643907145509881 0.150535293086
1335643907278588232 -2.79933367009
1335643907412024703 -0.896589657032
1335643907578845226 -4.08035290143
1335643907712066179 -2.38779518641
1335643907845529747 -4.33533415267
1335643907945294487 -1.02628212118
1335643908111976080 1.89571921006
1335643908278933716 5.90690756839
1335643908411919492 1.9405559541
1335643908545318381 6.08815319817
1335643908678881485 3.71006995401
1335643908812110318 0.492791703597
1335643909011971480 1.30670993876
1335643909178671755 -1.89656382376
1335643909379134030 5.84557477306
1335643909512164553 4.91632747315
1335643909678780788 1.42609767881
1335643909845226118 4.58843627599
1335643909978713132 4.73936267619
1335643910112010780 4.31137737594
1335643910245333305 5.34251359023
1335643910378817592 4.32420421448
1335643910545463340 4.01770435824
1335643910712024000 4.35345835516
1335643910845387474 3.19020446196
1335643910978770209 3.357808548
1335643911145261916 2.3871256338
1335643911278872971 -0.557842810522
1335643911445393873 -0.597404306801
1335643911611992920 3.61797077898
1335643911745298310 2.49882500505
1335643911879133754 2.11162165634
1335643912113067065 2.50237268692
1335643912245449615 3.31075349235
1335643912411981480 3.21167688965
1335643912545243214 2.34798020047
1335643912711955840 6.00357925847
1335643912845335280 5.72727416329
1335643913011985666 4.7698392286
1335643913212060053 1.83135814098
1335643913378629716 3.99356522618
1335643913511924634 2.53706841313
1335643913645399329 -0.666921875626
1335643913778593895 0.328357647186
1335643913945545418 1.006128816
1335643914078675933 1.35717376866
1335643914278728326 1.11671154007
1335643914445472283 1.01534504051
1335643914578747880 6.41035023851
1335643914745505790 2.24296387372
1335643914878571123 2.85683047819
1335643915012299062 3.51392550662
1335643915245305439 0.636705507623
1335643915412102511 0.980831738417
1335643915578817104 1.11484378479
1335643915745411246 0.156323928832
1335643915911968997 3.35107248311
1335643916045382988 0.893017161068
1335643916178754758 1.87620320829
1335643916278662566 1.69329135446
1335643916412396272 -0.286544183182
1335643916545469970 4.26083346433
1335643916678622753 5.49593912021
1335643916845380258 1.39120952681
1335643917011963097 4.13381835562
1335643917145240923 3.71506604214
1335643917278774752 3.29859364543
1335643917445366219 3.86662207596
1335643917578775574 2.75759477884
1335643917778594002 0.0563753229803
1335643917911925919 2.69373453258
1335643918078720605 1.49443795009
1335643918212004611 2.69004138472
1335643918345353764 1.64818415502
1335643918478717824 4.9545156987
1335643918645303394 -0.534474189841
1335643918778632883 1.2802782904
1335643918912129125 0.556505666172
1335643919045459864 3.88938675068
1335643919278801987 4.06342279126
1335643919412048127 2.17144863208
1335643919545263396 5.54364939896
1335643919678638425 0.952291031733
1335643919878721387 1.02359321682
1335643920011944269 -0.708348814987
1335643920145376793 1.0467875996
1335643920278759840 -3.70817190698
1335643920445404439 -3.78764021568
1335643920578703575 -1.06241061934
1335643920745258906 -1.4031224416
1335643920912262648 -4.01398429208
1335643921078645672 -1.87267536317
1335643921212228709 1.1052312682
1335643921345390145 -2.26495170976
1335643921512084292 0.0462505923773
1335643921645292676 -1.15197721896
1335643921778765226 -2.05244322537
1335643921912003846 -3.13134523284
1335643922078657526 -3.43645218874
1335643922212096556 -3.50913656536
1335643922345341284 -3.28498488001
1335643922478700831 -4.01881577951
1335643922645414428 -9.5090309907
1335643922778784805 -9.10154277059
1335643922912046073 -9.5639418797
1335643923112043282 -9.73453453915
1335643923278691771 -11.544514656
1335643923411966723 -7.80396895112
1335643923545459208 -8.86683115873
1335643923645269676 -12.1894139102
1335643923745260193 -12.4894348184
1335643923845411166 -12.2559087128
1335643923978633364 -12.7325453752
1335643924078883117 -15.1931252692
1335643924178627778 -13.0329416027
1335643924278801250 -13.2949462418
1335643924412923731 -12.4929193962
1335643924545374882 -11.0446055603
1335643924678656537 1.00013891634
1335643924845364481 -0.0574503038157
1335643924978849817 -1.0970108734
1335643925112064984 -3.95928804755
1335643925245269679 -1.27892610214
1335643925378717590 -1.16816263972
1335643925545290376 -2.91009155219
1335643925678836229 -1.60530570816
1335643925811937239 -2.86020445217
1335643925978732018 -6.2234904878
1335643926111948648 -7.8068634426
1335643926245415052 -2.26333649392
1335643926411964943 -3.79150836177
1335643926578744765 -1.49670049222
1335643926711980204 -0.27483638684
1335643926845330033 -3.63683042874
1335643927012010672 -7.88444020032
1335643927145348758 -7.60350283405
1335643927312013695 -8.03959147522
1335643927445387260 -6.38084853526
1335643927611951285 -5.75973738817
1335643927745599569 -5.16271578265
1335643927911976620 -4.909244046
1335643928045464429 -3.79110169922
1335643928211999896 -3.71237210877
1335643928345313351 -5.49569033572
1335643928478645125 -3.7344872545
1335643928611963888 -5.58077776305
1335643928745275486 -3.67697327407
1335643928878674263 -5.46792911624
1335643929012532971 -4.59253890165
1335643929178631579 -7.13883334836
1335643929345297337 -5.7878384458
1335643929478885622 -4.79524378774
1335643929612089245 -4.08685291349
1335643929745451038 -4.70826162633
1335643929845413285 -5.21338971324
1335643929978618682 -4.15070728053
1335643930111988466 -3.81935333332
1335643930245560005 -6.30584345026
1335643930378934301 0.609568519557
1335643930545342477 2.04959809038
1335643930645437783 0.824139020812
1335643930745456228 -0.647738080239
1335643930878926180 0.219672086333
1335643931012077587 -2.68184668308
1335643931145317445 -3.54234084358
1335643931245400470 -3.95101489626
1335643931345313031 -4.54168900316
1335643931478915145 -2.89927265037
1335643931612013024 0.822784537556
1335643931745344891 -0.833028996804
1335643931878837776 0.112800902022
1335643931978759154 -0.707530092071
1335643932178702908 -1.2771866299
1335643932278723135 -1.72811996255
1335643932411945392 -2.45253074621
1335643932578680877 -3.19524066395
1335643932711991998 -3.53140432406
1335643932878750693 -2.5808029438
1335643933045345240 -0.967810268923
1335643933178788683 -4.47444791169
1335643933311927958 -8.81841467038
1335643933478693820 -9.05615207063
1335643933612159929 -7.79195452506
1335643933778801021 -7.79113346525
1335643933912055510 -10.1050872348
1335643934112077161 -9.25246960601
1335643934245287630 -13.9888847355
1335643934378941989 -14.8959840433
1335643934545540567 -16.5119581472
1335643934711980306 -14.5558872003
1335643934845277586 -14.7146688657
1335643934978848596 -13.6799654122
1335643935145359661 -2.32904810284
1335643935278637173 2.10393835186
1335643935411944529 1.25041281461
1335643935545438691 -2.67873791606
1335643935678666960 -4.91090209918
1335643935845468697 -1.2328318446
1335643935978692122 -3.08558043517
1335643936111959301 -3.89823563597
1335643936278669908 -2.84954902024
1335643936411995765 -2.63889017609
1335643936545277200 -1.24391483087
1335643936678711029 -3.63590627716
1335643936845227172 -2.62579724333
1335643936978759681 -3.71826026037
1335643937112044046 -4.37521735932
1335643937278710803 -4.06615707484
1335643937411985182 -5.82564533643
1335643937545410347 -4.75936246763
1335643937712092304 -3.4948579836
1335643937845644885 -4.31725557061
1335643938011951444 -3.63513386965
