# Supplementary material for: Infants Time Their Smiles to Make Their Moms Smile
Source: PLoS One. 2015 Sep 23;10(9):e0136492. doi: 10.1371/journal.pone.0136492 (PMC4580458; doi:10.1371/journal.pone.0136492)
Supplement: S1 Data — (ZIP) [file pone.0136492.s001.zip › DiegoSmileRawData/smilenew_sub_1_yoked_2012-04-28-13-23-29.robotsmiles]

1 1335644619774798687
0 1335644621741277591
1 1335644637541725284
0 1335644638208187748
1 1335644641274852199
0 1335644642135654936
1 1335644643368988991
0 1335644647302239011
1 1335644653535809499
0 1335644654902211459
1 1335644655302491640
0 1335644655735803517
1 1335644665335791190
0 1335644665768886407
1 1335644666502348296
0 1335644667002243371
1 1335644669268735685
0 1335644669635592703
1 1335644670035699567
0 1335644672068999625
1 1335644690735527919
0 1335644691935526002
1 1335644697069194967
0 1335644699535646925
1 1335644701935747257
0 1335644703902270510
1 1335644705135643111
0 1335644707035575054
1 1335644712168997148
0 1335644714202304045
1 1335644714935656731
0 1335644719368921767
1 1335644723002308134
0 1335644725335540639
1 1335644739602290671
0 1335644741168981296
1 1335644741602476194
0 1335644742068998144
1 1335644744535711462
0 1335644745302237172
1 1335644746002201108
0 1335644746435618340
1 1335644755868883381
0 1335644756602306537
1 1335644787768899478
0 1335644788935793191
