# Supplementary material for: Infants Time Their Smiles to Make Their Moms Smile
Source: PLoS One. 2015 Sep 23;10(9):e0136492. doi: 10.1371/journal.pone.0136492 (PMC4580458; doi:10.1371/journal.pone.0136492)
Supplement: S1 Data — (ZIP) [file pone.0136492.s001.zip › DiegoSmileRawData/smilenew_sub_1_yoked_2012-04-28-13-23-29.subjectsmiles]

1335644616358432782 -15.6940604798
1335644616491726525 -16.6752523643
1335644616591993435 -18.0154446194
1335644616725164177 -15.0298768523
1335644616858540381 -8.14698217417
1335644617025169831 -11.8119445148
1335644617225098219 -6.41796202057
1335644617358507500 -5.29012237682
1335644617491725729 -6.22167882596
1335644617591781244 -6.49921431991
1335644617691874011 -10.9480968215
1335644617791888847 -12.38540101
1335644617958569511 -12.6499398567
1335644618058546923 -11.2614066807
1335644618158608140 -11.9275577724
1335644618258470710 -0.457803169613
1335644618325230012 4.31239639507
1335644618425150243 3.75603014858
1335644618558461433 1.58518579211
1335644618691795679 3.98260565397
1335644618791821310 0.648491324805
1335644618891718866 -2.97258632187
1335644618991794691 -4.39214765544
1335644619091886749 -7.86030260123
1335644619191801263 -12.2742066312
1335644619258507710 -9.74949907158
1335644619358583311 -6.60696288249
1335644619458451251 -12.4749633362
1335644619591750151 -7.94721016023
1335644620358429539 -12.2923970643
1335644620492114386 -11.0474406023
1335644620625304943 -10.38941461
1335644620758399410 -11.0480191712
1335644620858724063 -11.3472692233
1335644621058517789 -10.9613185481
1335644621191694716 -12.6342355631
1335644621291877536 -12.3651887077
1335644621391936209 -11.3104592475
1335644621525221124 -11.2327782211
1335644621625160130 -13.0388260742
1335644621691934813 -12.725289219
1335644621791892292 -14.0354276066
1335644621891770031 -15.3665229408
1335644621991799442 -9.07819156723
1335644622091763098 -12.3590413652
1335644622191921761 -5.70685960221
1335644622291822011 -8.32200911436
1335644622425078976 -7.74726112462
1335644622525098809 -6.19320557139
1335644622658346765 -5.46178432022
1335644622791920480 -6.27929343013
1335644622925106343 2.81356427308
1335644623058413903 4.8700700063
1335644623158704429 2.54881815232
1335644623325093742 6.23933255865
1335644623425148835 13.74225317
1335644623625438477 14.1904565755
1335644623758450713 12.2502356509
1335644623891837502 9.35346828748
1335644624058385668 10.1838265516
1335644624191884570 8.4568307838
1335644624391853739 12.5349112457
1335644624529796551 11.249721132
1335644624658386017 11.5214568206
1335644624791766830 8.93033420463
1335644624958438185 8.57386442845
1335644625125100441 5.90324486703
1335644625225113415 7.84737525787
1335644625358531032 9.79517038791
1335644625425060968 3.20417065815
1335644625525103214 2.19834460185
1335644625658396254 -1.14068336731
1335644625991865513 4.07109904716
1335644626325206410 -3.23998688094
1335644626425043519 -3.05521757282
1335644626591763682 -0.967843763571
1335644626691843043 -0.0846485194398
1335644626825393924 2.01504411173
1335644626925117646 2.33081155935
1335644627058401606 1.9905850567
1335644627191767208 -3.20965305822
1335644627291795153 1.14497415348
1335644627391884993 1.10286645853
1335644627525083348 -0.738915192404
1335644627625493729 -2.18439480758
1335644627791818507 -3.1326654187
1335644627925058904 0.42042826931
1335644628025145430 7.51188374153
1335644628191853493 9.05485603585
1335644628325314860 2.75738640945
1335644628491776682 2.11686409794
1335644628625253536 2.41299812521
1335644628758492577 -1.74870321937
1335644628892036738 -0.580460257006
1335644629025193881 -2.89989471444
1335644629191753020 -7.45012130679
1335644629291797672 -9.51235614987
1335644629425341558 -6.93299742385
1335644629558535186 -8.34715577727
1335644629691732780 -12.2657738586
1335644629825140033 -7.97187673254
1335644629958489170 -7.55077630762
1335644630125060369 1.22328899131
1335644630258440459 -2.64255830147
1335644630391747272 4.53146576211
1335644630525204132 -0.695162726061
1335644630658511215 0.569987316462
1335644630791958847 2.84561520937
1335644630958722624 5.08559766991
1335644631091937306 3.48840296657
1335644631224996957 3.92313101973
1335644631358455026 0.940978551332
1335644631491791820 0.0333255218178
1335644631658548577 0.142604526083
1335644631791839066 0.898834710798
1335644631958583510 3.7085019708
1335644632091988177 2.31027112386
1335644632225253256 1.97924507215
1335644632391944991 -3.84584712919
1335644632525167069 -8.63243792656
1335644632658505999 -12.2539922564
1335644632758488520 -9.10496249108
1335644632891745328 -7.26883613698
1335644634725332838 -7.87106044957
1335644634858569421 -10.8419768328
1335644634991710578 -9.09821226541
1335644635124969075 -2.78809037278
1335644635291906129 -6.15034250771
1335644635425103202 -10.6172754985
1335644635558480931 -9.4520923551
1335644635691887388 -7.86269870927
1335644635891859936 -8.89075132498
1335644636025245101 -5.5864337367
1335644636158430189 -8.06891187428
1335644636291769300 -7.9604300806
1335644636458531727 -7.54035701088
1335644636591857476 -6.9882044985
1335644636725130317 -8.28897974208
1335644636858379922 -8.08937283413
1335644636991769188 -8.94735939206
1335644637158451337 -11.9473216262
1335644637325267054 -11.2236368486
1335644637458593870 -10.2867457583
1335644637591778912 -10.5232866859
1335644637758418582 -11.4819134134
1335644637891830106 -11.1046761729
1335644638025053473 -11.9488169644
1335644638158469406 -10.6165289241
1335644638291799781 -11.5314418193
1335644638491897020 -11.1128741651
1335644638658532620 -11.8816351643
1335644638792302258 -11.2041673272
1335644638925136064 -12.4392890566
1335644639058519879 -11.7654458125
1335644639191916765 -10.9594740887
1335644639325126133 -10.6811687853
1335644639458531933 -11.0248501898
1335644639591772955 -12.5163765321
1335644639725066088 -13.2639445426
1335644639891964390 -11.9616349309
1335644640025133651 -10.165077732
1335644640158415852 -12.0379360576
1335644640291728280 -10.6041817567
1335644640458789543 -13.0875478484
1335644640592073178 -10.2176874968
1335644640758473213 -10.8931455813
1335644640891815755 -14.1685916415
1335644641025293043 -12.9793915921
1335644641158482103 -14.0077647079
1335644641291800534 -16.2874456269
1335644641458879874 -14.1463634276
1335644641591759781 -17.3165598086
1335644641758503853 -18.7605903399
1335644641891856976 -15.7523231277
1335644642025081313 -13.1260386861
1335644642158632034 -13.9707787068
1335644642291816566 -13.8133013077
1335644642425159912 -5.65324728935
1335644642558503306 -6.38484664073
1335644642658470482 -4.09451024518
1335644642791743247 -4.63827237585
1335644642925065532 -6.0283990738
1335644643025115167 -6.11335484895
1335644643191862566 -8.8804290256
1335644643291745018 -10.7997580231
1335644643458478885 -12.2205684282
1335644643591745438 -12.3436204421
1335644643725064280 -14.9083414404
1335644643825243432 -14.8779376792
1335644643958542727 -15.8473407164
1335644644091725513 -18.3978983535
1335644644225337634 -15.6109941565
1335644644325032048 -14.6715469104
1335644644491757107 -15.1062177766
1335644644591753574 -15.8423644679
1335644644725191188 -11.4204514851
1335644644891746854 -8.06719485439
1335644644991791845 -9.47853108873
1335644645125089280 -3.53253846159
1335644645258448269 -3.80119689619
1335644645391818139 -9.5960525226
1335644645525103472 -11.4670536208
1335644645658526089 -15.2381296138
1335644645791985854 -16.6231108253
1335644645925046629 -10.3808810318
1335644646091720334 -4.66397568645
1335644646225148293 2.5054259515
1335644646358486001 1.53061609851
1335644646525170745 2.31385245316
1335644646658501179 4.28122873772
1335644646791722888 3.3948255372
1335644646992099449 0.949705335589
1335644647125159743 -1.06539638277
1335644647258487671 -1.01555173449
1335644647391864326 -2.93892906331
1335644647525115975 -10.4857351112
1335644647691726091 -10.6446818462
1335644647791912252 -11.9983086515
1335644647925062188 -12.1713483205
1335644648058482730 -12.4517044148
1335644648225204190 -11.8040977458
1335644648325115722 -10.9528111973
1335644648491691969 -11.3531052884
1335644648625113155 -12.0242232198
1335644648758435762 -11.7081956085
1335644648925085542 -13.8874161431
1335644649058448797 -14.0839457901
1335644649225180111 -13.5908939687
1335644649325095042 -15.2518583348
1335644649491746281 -14.8696972961
1335644649591767983 -14.2653951605
1335644649725276688 -15.1895311146
1335644649891749768 -12.9280569372
1335644650058555515 -9.30548273251
1335644650225053393 -6.75410182895
1335644650358441896 -6.15049814502
1335644650491712423 -13.3668599866
1335644650591779081 -13.110921701
1335644650725232347 -18.0232241773
1335644650858516950 -14.8546587662
1335644650991828032 -16.087299609
1335644651091762559 -15.9623702698
1335644651191746423 -13.2997224596
1335644651325387694 -2.66274106475
1335644651458587372 4.59046713658
1335644651591796241 5.59766583004
1335644651691875709 -0.502539498542
1335644651858433519 -0.260494067152
1335644652025099741 2.26003910685
1335644652158461702 2.19938927803
1335644652325169597 -0.374151992493
1335644652458570652 0.317893137884
1335644652591897415 -3.47175708606
1335644652725396418 -4.75954738379
1335644652858388050 -1.9121922935
1335644652958501693 0.733830507852
1335644653091700014 -3.10648104691
1335644653191708124 -3.2379579316
1335644653325088570 -3.20000251667
1335644653458480241 -0.0940738936229
1335644653591825897 -0.616736917171
1335644653691809235 -1.98820825709
1335644653825158157 -0.640152152628
1335644653958518052 -1.99480383534
1335644654091730359 -1.80394194203
1335644654225245286 -3.13372912148
1335644654392046903 -4.27011887579
1335644654525043889 -4.98285386196
1335644654658390592 -4.1859248826
1335644654791728823 -1.56795853907
1335644654925116412 -2.03108860593
1335644655058552190 -1.79131207073
1335644655191837477 -0.678938723499
1335644655358455969 -1.74594587304
1335644655491750183 3.44513984626
1335644655625139149 -2.31927919143
1335644655758472527 -5.58017562178
1335644655925146941 1.36474475794
1335644656058480100 1.64017798042
1335644656225127014 -2.50631567011
1335644656391971514 -1.31279111049
1335644656558511224 -3.69231503316
1335644656691780189 -4.78919026507
1335644656825217647 -2.47735343542
1335644656991686623 -3.99702625852
1335644657125164171 -3.08746890865
1335644657258442468 -3.18910767578
1335644657391775074 -2.93303705021
1335644657558431043 -7.46598213186
1335644657691871171 -6.87936801428
1335644657825117580 -7.25641113822
1335644657958480700 -7.00953759787
1335644658091767633 -9.99864149085
1335644658225215887 -10.9456650332
1335644658358487437 -5.27487803037
1335644658491814161 -6.49590495099
1335644658625095469 -6.39707948694
1335644658725166461 -6.29179746102
1335644658858478497 -12.3505951103
1335644658991876290 -13.0159397798
1335644659125222702 -11.2109033403
1335644659291902154 -11.2665733182
1335644659425198235 -8.77249053433
1335644659558558532 -7.86902803679
1335644659658545423 -6.71323440862
1335644659791899469 -9.89064111969
1335644659892411867 -9.30470516656
1335644660025139427 -8.67684064271
1335644660425163080 -10.4082186392
1335644660525211420 -4.98890594328
1335644660625233308 -5.43250747278
1335644660725458300 -10.661432493
1335644660825144851 -10.1682044248
1335644660925089687 -10.8545890874
1335644661025228617 -10.8707958993
1335644661091840129 -11.2373842414
1335644661191806173 -14.1285705461
1335644661291802698 -13.7514925622
1335644661391815630 -10.9735195997
1335644661558448156 -10.250982235
1335644661658573346 -13.3021634831
1335644661791916655 -16.9569707976
1335644661958635669 -12.5598478881
1335644662091817655 -12.914487796
1335644662258590699 -13.018616662
1335644662391827143 -17.141685347
1335644662558474540 0.729054007945
1335644662692063900 5.19724582361
1335644662825224456 0.857998953199
1335644662958436321 0.458637983718
1335644663091743805 -1.01974070647
1335644663225066639 0.419705460791
1335644663391812895 -2.11662695265
1335644663525118688 -2.77619826886
1335644663658502954 -0.172617815505
1335644663791737339 -2.12465587383
1335644663958433456 -0.270472345187
1335644664091916592 -2.96868513533
1335644664225143698 0.0616077142935
1335644664391806029 -4.95442551487
1335644664525070135 -0.99115998591
1335644664658497645 -2.7045227828
1335644664825061128 -5.19686245759
1335644664958436831 -2.92267813706
1335644665092034196 3.62369789875
1335644665225109810 6.27299369276
1335644665391672319 6.5555125235
1335644665558528244 7.7205193643
1335644665725093241 10.9469999346
1335644665891827972 11.5550842812
1335644666058382284 8.78360820728
1335644666191751411 6.13796292699
1335644666325090583 4.99486917666
1335644666458649167 4.26019277268
1335644666591727485 9.10954624853
1335644666725213632 6.72540248807
1335644666825260547 5.70454945892
1335644666991872936 9.23270871137
1335644667125187612 2.01927026568
1335644667291822924 4.08379847207
1335644667425139964 0.709619366362
1335644667525296476 -2.49148206342
1335644667625215996 -3.17688778833
1335644667791779572 0.581608890539
1335644667891756110 -1.90195296681
1335644667991816327 3.56425066457
1335644668125104918 -2.50623539451
1335644668225201032 -1.73460917715
1335644668358420738 -3.80901651324
1335644668458460965 -5.31089287091
1335644668525138584 -6.05802746182
1335644668658442737 -6.05357512709
1335644668758442255 -4.41629029786
1335644668891836567 -6.34857728452
1335644668991812273 -11.123123438
1335644669125336924 -15.9659055835
1335644669225129461 -11.2456272708
1335644669325117332 -10.4638023783
1335644669425252382 -9.23499913291
1335644670358396912 -9.8788832021
1335644670825018420 -11.4467648036
1335644670958440199 -9.29743114046
1335644671091722311 -13.1988174662
1335644671225153205 -15.7407676465
1335644671391805389 -15.2819864248
1335644671525049356 -16.0606230793
1335644671691780416 -16.3864453526
1335644671825173511 -14.5577827094
1335644671991825882 -16.7198699122
1335644672158521717 -13.1366256749
1335644672291810682 -13.5588967071
1335644672458491619 -16.9182359777
1335644672625186902 -15.9261527882
1335644672725066546 -9.79965131289
1335644672891897601 -9.90300343942
1335644673025156262 -9.65996976066
1335644673158521513 -9.18368025063
1335644673291972949 -11.9973042156
1335644673458491292 -12.976648101
1335644673591782979 -5.83039000082
1335644673691847007 -7.49418770413
1335644673825149801 -8.53760078599
1335644673958483247 -8.94691294692
1335644674091811818 -8.12774884399
1335644674225103711 -9.32431875796
1335644674325112410 -8.61625363195
1335644674458487771 -13.5913234676
1335644674591844897 -10.0690780375
1335644674691972764 -10.2063867675
1335644674825135653 -10.6972219486
1335644674958696873 -10.5045674659
1335644675425191059 -2.08853457217
1335644675625064423 -0.347037904751
1335644676025351278 -10.8244949159
1335644676258406103 1.26752149998
1335644676558462586 -1.34372234915
1335644676725162834 1.16058623532
1335644677791774988 -12.3303618698
1335644677925126259 -12.8201520558
1335644678025148218 -11.2893096956
1335644678425751383 -0.692568836744
1335644678558493229 0.366720339139
1335644678791798074 0.79400266681
1335644678958560551 1.83749436358
1335644679058630393 2.26402735748
1335644679258475289 -11.2565784878
1335644679391851587 -10.1779587725
1335644679591766102 0.32697278807
1335644679725094556 -0.0494129513432
1335644680058468657 -12.0846132694
1335644680358571488 -13.2808675721
1335644680491888320 -10.9717283992
1335644680625230703 -9.45981817163
1335644682691798235 -14.0946527354
1335644682758508656 -17.2726630646
1335644682825083286 -16.9471076101
1335644682925170733 -16.3904165814
1335644682991899838 -14.5449064129
1335644683091763874 -11.0926747142
1335644683358446497 -11.3428337584
1335644683591737375 -15.0107582574
1335644683725077117 -15.3396446611
1335644683825129739 -6.57233284548
1335644683958431685 -6.51080576964
1335644684125097620 -3.00443797369
1335644684258488313 -0.381428056664
1335644684425162192 -2.77431262051
1335644684558559524 -4.17450032296
1335644684691725181 -1.03747157467
1335644684825165460 2.01186848525
1335644684925259798 0.5700984436
1335644685058346626 -2.25545714599
1335644685225251761 -3.35351959178
1335644685291776623 -8.48034782818
1335644685425264218 -12.3770208594
1335644685525197706 -15.5332403684
1335644685625156123 -15.3335927248
1335644685758464283 -20.363229698
1335644685825083086 -12.1181274416
1335644685925206227 -11.0223978722
1335644686058636136 -11.122588864
1335644686191911826 -13.8850876208
1335644686291759412 -13.5909496775
1335644686391718506 -8.36927408115
1335644686525079875 -6.37710244013
1335644686658503648 -5.6319949202
1335644686825096328 -6.50650909964
1335644686958622951 -7.98012663378
1335644687091710014 -7.05171325183
1335644687225148775 -6.76442134018
1335644687358598766 -4.41944805944
1335644687491800197 -4.85370790006
1335644687625235851 -5.81539026863
1335644687758444585 -5.98844673987
1335644687891773472 -6.39079919157
1335644688058505363 -5.34066985632
1335644688191659690 -4.16689456447
1335644688325237830 -4.57097623785
1335644688458610024 -3.40585215451
1335644688625065712 -4.49444428781
1335644688791711433 -7.6734361318
1335644688925074588 -3.27508500489
1335644689058515663 -8.35262242427
1335644689191845674 -5.51811370787
1335644689325162967 -6.36341738008
1335644689458418709 -11.3943301336
1335644689591817277 -10.9596412719
1335644689658457889 -2.79017274962
1335644691825108057 -7.87537853639
1335644691958531773 -19.6811462888
1335644692091725322 -13.0540377487
1335644692291762695 -9.05492034949
1335644692425125023 -6.73679115599
1335644692591796020 -5.19427320684
1335644692725096993 -3.69490214986
1335644692891831409 -1.2675153806
1335644693058477028 -0.828558135222
1335644693191719105 0.487535224103
1335644693325090983 0.288200605749
1335644693458469812 -2.43762651645
1335644693591842685 -3.10999153146
1335644693725098142 -8.8216761088
1335644693925133705 -7.55350006603
1335644694058428283 -10.6326529912
1335644694191788381 -7.71979798919
1335644694325129020 -5.27398703047
1335644694458424735 -9.07394218599
1335644694591861045 -10.4697847283
1335644694725211075 -9.98843654386
1335644694825209151 -12.3703319914
1335644694958554484 -11.8061857554
1335644695125192749 -11.6720613214
1335644695225115349 -13.5491028215
1335644695358496617 -10.2685288792
1335644695458414129 -12.0102837004
1335644695591820113 -6.22427726659
1335644695691875527 -7.37635142902
1335644695791829238 -5.81604129169
1335644695858516244 -5.36263033866
1335644695958535704 -2.21854051873
1335644696091749701 4.67697716025
1335644696158536010 -0.712917820729
1335644696258612293 1.07695400976
1335644696358482071 1.30920041934
1335644696491916990 0.226792365773
1335644696591817378 -2.76144250945
1335644696691785269 -1.61118328481
1335644696791797224 0.553950215105
1335644696858611359 -1.604917797
1335644696925144001 -2.81090571645
1335644697025212088 -3.61052053908
1335644697125469429 -3.33011240347
1335644697191789185 -6.1047190603
1335644697291871090 -6.23366972211
1335644697391746263 -9.53156837665
1335644697491841468 -10.5762072064
1335644697591803921 -9.97761079205
1335644697658477552 -8.11980738803
1335644697758533109 -9.02249936731
1335644697858430956 -7.90186844098
1335644697958476844 -10.5624916273
1335644698058576044 -13.5087539696
1335644698158524456 -17.3443331176
1335644698291957610 -12.8323579746
1335644698425361408 -13.1080026017
1335644698558429896 -13.9312002048
1335644698691872447 -9.6434795967
1335644698858416891 -3.84967179616
1335644698991809027 -9.7449262501
1335644699125335028 -10.8295643227
1335644699258549434 -9.10381543426
1335644699391809434 -11.7571485137
1335644699525463538 -10.9890241828
1335644699658385528 -11.1653479924
1335644699791849598 -11.7938766462
1335644699925092825 -7.99902954551
1335644700058591950 -7.99217830396
1335644700258414617 0.214950191865
1335644700391768438 0.959648235102
1335644700558518765 -0.954147728307
1335644700725248903 4.93837313883
1335644700825160123 -5.53066261184
1335644701125066291 -6.7221863125
1335644701325141751 -4.25719451345
1335644702258542531 1.57497361609
1335644702325103345 -5.09289516671
1335644702458410551 -9.55406477457
1335644702591722288 -14.600516455
1335644702725261511 -12.2829608843
1335644702858438352 -16.6084760517
1335644702991703316 -10.353918174
1335644703125251277 -6.20071801981
1335644703391860806 -3.42757652288
1335644703525320557 -7.04519058975
1335644703658605387 -5.38168263851
1335644703825119552 -4.18047771108
1335644703958594742 -3.98802206569
1335644704091994355 -5.19562810029
1335644704191775154 -3.42737723265
1335644704325064142 -6.2553947552
1335644704425192300 -2.95843944796
1335644704625188684 -6.12642540575
1335644704725280133 -7.37914759275
1335644704858475969 -3.38434325347
1335644704992128386 -6.3205898469
1335644705091811265 -8.84196919763
1335644705191757135 -3.14448471421
1335644705258501731 -2.57234857394
1335644705358462342 -7.24505132482
1335644705458447314 -8.49363874616
1335644705558509360 -7.53753692598
1335644705658469769 -7.41389267581
1335644705758494533 -9.33753840763
1335644705891743024 -9.20491390746
1335644705991921844 -7.34726919375
1335644706091834921 -7.31085804138
1335644706225126984 -0.520571676422
1335644706358486707 -1.29293281228
1335644706491730877 -0.0325142414207
1335644706658415973 -1.35897149719
1335644706791702590 2.41421763757
1335644706925194663 2.42365023038
1335644707058484244 3.81484243363
1335644707191866658 1.96606125841
1335644707291943266 3.28255009494
1335644707458533801 1.08592805251
1335644707625268708 2.55403834746
1335644707758466810 2.43190315341
1335644707891713028 -1.40738172297
1335644708025107290 -3.0833170018
1335644708158454029 -4.92767280525
1335644708291848820 7.49310770824
1335644708825114942 -1.93721680278
1335644708958537585 -1.25082456533
1335644709258444245 4.52314608364
1335644709491749789 3.65954641444
1335644709758369073 2.18955268389
1335644709958477244 4.48855542369
1335644710125266469 9.19956682996
1335644710258453195 14.573841808
1335644710591772166 13.3604130909
1335644710725213311 8.31001179434
1335644711258550638 6.51620396622
1335644711391935468 -1.65735391507
1335644711525073032 -0.515186000757
1335644711625193046 0.589449136836
1335644711758538404 0.462386286133
1335644711891898451 2.10698676242
1335644712058575307 1.04464698525
1335644712225109070 5.19967735829
1335644712391758901 5.74024715944
1335644712525218006 7.71894927123
1335644712691806457 3.17747819999
1335644712825127780 6.88642253634
1335644712958514969 6.61889944643
1335644713125249883 4.80210912664
1335644713258549918 1.83095017353
1335644713425150314 3.3462448172
1335644713558391421 4.08078492714
1335644713725045391 3.42417801828
1335644713891789127 4.32939339596
1335644714058468247 2.7012804296
1335644714191909937 1.63515851386
1335644714325170616 2.34471357241
1335644714458569700 3.91531733204
1335644714558440355 2.5353939022
1335644714691933769 5.51682617007
1335644714825059606 8.81621274915
1335644714925341590 8.73845784556
1335644715091726761 10.8031876769
1335644715225168038 9.34121347272
1335644715358454834 7.94685006783
1335644715491769289 6.62282341643
1335644715658555909 5.29914765403
1335644715791771272 4.8631042596
1335644715891789649 2.58430510588
1335644716058410507 4.42694657674
1335644716191779347 3.79334861246
1335644716292058741 1.97352194461
1335644716425131712 -2.62255998456
1335644716525153420 -3.54333069656
1335644716658398660 -10.6533834676
1335644716791958497 -7.22527182193
1335644716925537697 8.60822044549
1335644717025046891 3.15860490356
1335644717191887798 9.17490271932
1335644717325206043 7.80401612819
1335644717458553651 1.04294754286
1335644717591835740 3.07402360416
1335644717758418210 2.85767642044
1335644717891803500 -0.778125107988
1335644718025253562 1.38769998067
1335644718158421998 -9.87483369062
1335644718325190667 -5.7155979803
1335644718558414868 0.485417253903
1335644718625088290 -1.01383110343
1335644718725153460 2.01052399044
1335644718825213501 0.45127176165
1335644718891802689 -2.29936108982
1335644719025302075 -3.42689204873
1335644719125448672 -1.25899147286
1335644719191819329 -1.21586952334
1335644719325219648 1.17507390259
1335644719458746186 0.108679415432
1335644719558471630 0.371277487726
1335644719658457588 0.737815036063
1335644719725187592 0.707006315571
1335644719825159693 -3.89243349789
1335644719925238915 -2.36805380857
1335644719991757737 -0.112643260468
1335644720091986172 -0.410019633963
1335644720191717019 -6.14282293216
1335644720258618025 -1.56237047723
1335644720391819748 -5.37038508926
1335644720491872456 -2.43098665619
1335644720591811807 -4.2950868955
1335644720725365204 -2.04799938779
1335644720791737952 -4.5942232192
1335644720891861428 -3.96137909416
1335644720991733313 -5.17456430658
1335644721091892871 -3.92376069162
1335644721158852470 -5.99855678227
1335644721258676125 -8.36542513954
1335644721358561205 -9.584048465
1335644721458581511 -8.61511342774
1335644721591861167 -8.89777331003
1335644721725121162 -11.4891362837
1335644721825159158 -10.2048009723
1335644722091924071 -3.62877639374
1335644725158476520 1.05182858722
1335644725258552497 -0.10269539599
1335644725391757300 -1.07502455869
1335644725525221073 3.28693524599
1335644725625096625 4.65588283918
1335644725758711774 -0.60587459351
1335644725891757608 1.03646076691
1335644725991702794 1.20912921417
1335644726158390973 0.120629892866
1335644726291748197 2.3248916092
1335644726391905962 -0.793066863466
1335644726525073014 1.58139599736
1335644726791786388 0.518802840119
1335644726891825407 1.5614525523
1335644728891731207 -13.569047813
1335644728991733172 -12.424954928
1335644729125392045 -12.5863065399
1335644729225171544 -10.4029720882
1335644729358546480 -12.9255901085
1335644729491748500 -7.26468002466
1335644729625140056 -10.1014034926
1335644729791747764 -13.3771632495
1335644729925117262 -11.6053173103
1335644730058413877 -12.8455750417
1335644730191811781 -15.284019357
1335644730325106448 -13.7129198689
1335644730458640525 -14.5530493695
1335644730591780728 -17.2390769459
1335644730725052636 -17.8074644441
1335644730825204012 -15.8961458985
1335644730958617571 -17.7141045291
1335644731091868401 -12.9507352107
1335644731225143462 -10.8097044945
1335644731358563015 -13.674879679
1335644731491759846 -12.2331619894
1335644731591782707 -11.3437945923
1335644731725121286 -11.6159439431
1335644731825103968 -12.7520945029
1335644731958531136 -13.6028577338
1335644732125274527 -12.0624324855
1335644732258490699 -9.27841647617
1335644732358481220 -9.72297112048
1335644732491806837 -9.60403856285
1335644732658576191 -4.72723880227
1335644732791794928 -9.17847111383
1335644732891881987 -11.6491206508
1335644732991723467 -11.2019326669
1335644733091806017 -9.16470800973
1335644733191726163 -8.02198166741
1335644733291868149 -2.5582744427
1335644735058615418 -10.2183535865
1335644735158348168 -15.8598547363
1335644735291867565 -12.0671737045
1335644735458416015 -9.95515308778
1335644735591812410 -12.0302659892
1335644735725217305 -12.6585846547
1335644735858378549 -13.5668141678
1335644735958523650 -14.8467642243
1335644736091705251 -10.5147151868
1335644736291847603 -13.2747720159
1335644736425090767 7.20996728203
1335644736558471127 7.55885044215
1335644736691759976 2.14451793831
1335644736825244411 2.03969665882
1335644736958450444 -1.33891174417
1335644737091862834 0.136574081259
1335644737191732983 -4.06467757601
1335644737325120800 -5.46476527541
1335644737425123595 -1.08933152396
1335644737558416298 -4.35424326508
1335644737658413574 -0.808654974811
1335644737791767214 -2.26870517772
1335644737925193245 -2.37788731269
1335644738058472954 -3.85611862242
1335644738191787801 -1.35594980868
1335644738291756715 -8.90469140938
1335644738425125315 -1.43962313777
1335644738558616594 -2.52157061358
1335644738691686639 -0.208263674274
1335644738825168544 -2.58305493274
1335644738925151938 0.824222433218
1335644739058440540 -7.11399650868
1335644739158382920 -4.39493756934
1335644739258454787 2.32901677441
1335644739391822601 0.750308697159
1335644739525194774 3.66063927865
1335644739591787247 3.42403683909
1335644739725144767 5.4803137491
1335644739825153171 6.54913023344
1335644739891921573 6.08978639419
1335644739991807654 5.64728008163
1335644740125272196 7.93284783507
1335644740291901706 5.07942241973
1335644740425188287 3.72837842232
1335644740525334296 1.67413601036
1335644740625154508 2.80894676334
1335644740725294918 4.53365484846
1335644740791771118 4.83830407224
1335644740891851744 3.42021862818
1335644741025216297 -0.55029446876
1335644741091862850 -1.26665250972
1335644741191821603 -2.92655623528
1335644741291848553 -10.5730644397
1335644741391810114 -9.36561708558
1335644741491840071 -12.2868460003
1335644741591755565 -7.63668427103
1335644741658421183 -5.03300074184
1335644741758491045 -11.7973645149
1335644741858462583 -10.9677037362
1335644741925241840 -12.0008383836
1335644742058465949 -12.9946695765
1335644742125312090 -13.8908655833
1335644742258491747 -14.7324316435
1335644742358390211 -15.3370578394
1335644742458424200 -18.4066052292
1335644742558404150 -13.4766747703
1335644742658552267 -12.5874934504
1335644742791927594 -9.55733974226
1335644742925057913 -14.4069353631
1335644743058459327 -12.4605640577
1335644743191752201 -12.540820659
1335644743291751796 -9.22666482591
1335644743425151181 -10.3733879488
1335644743525183799 -13.528665201
1335644743625209087 -13.5646302572
1335644743758469529 -16.8972660725
1335644743858549431 -16.3162863395
1335644743991784728 -14.4741029285
1335644744125161260 -13.0250211851
1335644744258461714 -12.7450629029
1335644744358712802 -15.7899244465
1335644744491825168 -19.6246212772
1335644744591820579 -15.6545619812
1335644744691767298 -11.8231373467
1335644744791841037 -11.3634175426
1335644744925120703 -15.3212452649
1335644745025179784 -14.8633590437
1335644745125278495 -15.9938178651
1335644745258464208 -18.3344685098
1335644745358594187 -16.4306709058
1335644745491884418 -12.4231999359
1335644745591784826 -12.248896739
1335644745691788477 -16.4712083795
1335644745791904593 -12.0873322032
1335644745891988546 -13.7838161765
1335644745991866418 -13.5496118459
1335644746091817362 -13.2591341311
1335644746191717147 -12.4796892498
1335644746291724210 -12.3938215649
1335644746391874581 -13.6150033127
1335644746491742504 -13.4220588161
1335644746591730934 -13.7745463352
1335644746691739596 -12.5589045843
1335644746791688896 -13.6243963704
1335644746891760642 -8.97349416959
1335644746991828175 -12.1253386304
1335644747058444121 -12.5928273575
1335644747191721501 -12.9049602009
1335644747258456692 -14.8288875942
1335644747358425844 -14.7923253122
1335644747458681199 -13.9341307673
1335644747591686373 -13.5528109719
1335644747691903990 -8.3582673344
1335644747791789715 -5.40432526412
1335644747891799240 -4.99312056986
1335644747991909976 -6.60749866506
1335644748091900529 -4.70881519677
1335644748158509432 -5.64054411824
1335644748258431535 -4.14633837582
1335644748358656540 -9.44102989341
1335644748458481173 -10.528180115
1335644748558532794 -8.85909005528
1335644748658524392 -9.41486462414
1335644748725087559 -12.8907082158
1335644748825173044 -12.6740228001
1335644748925100103 -10.3123258905
1335644749058500579 -11.0820906456
1335644749158463237 -7.94149528766
1335644749258539850 -7.7659371726
1335644749392027360 -7.69754873
1335644749458635534 -10.8003350767
1335644749591841486 -8.97095970197
1335644749658471813 -8.52633752287
1335644749791911900 -11.093069714
1335644749891687871 -7.82381840023
1335644749958455792 -10.3381434326
1335644751625288328 -9.71166545411
1335644751791919502 -11.5603516651
1335644751891801075 -13.1128254791
1335644751991753089 -13.4353932935
1335644752124994923 -13.471080724
1335644752258505122 -13.3260662663
1335644752391823595 -5.31770296857
1335644752525342801 -2.76113300181
1335644752691780828 -3.99617297397
1335644752791707892 -6.47983974679
1335644752925051654 -8.16736336968
1335644753058466783 -7.88884801081
1335644753191789147 -6.39690583206
1335644753325076255 -7.72288381763
1335644753425145705 -11.4960683085
1335644753525400151 -12.5753707198
1335644753591717291 -9.28057379181
1335644755591793519 -7.32519778254
1335644755658575036 -9.48091037417
1335644755758419111 -9.00408998067
1335644755858661989 -11.4871774868
1335644755958477180 -7.98198987249
1335644756091750332 -7.46787186139
1335644756225173399 -5.10850293831
1335644756325170021 -7.57617201659
1335644756458444984 -6.47356837054
1335644756591864309 -5.91881888345
1335644756825152805 -6.56090489048
1335644756925198711 -8.46044435668
1335644763758393539 -5.73860599495
1335644763825212326 -10.7764664751
1335644763891659716 -10.3269100327
1335644763991782784 -13.707670628
1335644764091739251 -14.2565498126
1335644764191763302 -13.295227584
1335644764291928725 -14.8812199821
1335644764425022683 -16.2634785419
1335644764558408533 -14.7404463247
1335644764658391921 -13.2415035379
1335644764758465287 -16.8869593166
1335644764858579712 -13.9664357655
1335644764958496559 -14.5800538912
1335644765091920208 -16.5886575937
1335644765191811035 -15.0044990209
1335644765291731800 -5.94479388762
1335644765391942249 -0.457374358983
1335644765491776494 -3.00847017271
1335644765591958026 -0.380713249271
1335644765691793412 2.30378007719
1335644769925224985 -4.651297162
1335644770025062364 -0.666501421678
1335644770158429548 -5.36547406203
1335644770258500971 -2.95841674629
1335644770391835012 -3.8339284798
1335644770525170916 -15.8618939402
1335644770658502467 -8.82345945725
1335644770791757323 -8.66623801962
1335644770958459621 -8.07795069711
1335644771091950388 -9.21822023112
1335644771358470418 -11.2893516085
1335644771491728981 -8.72040398626
1335644771625252824 -10.7914728904
1335644771758480694 -19.0725194084
1335644772191725179 -12.2180638887
1335644772325145285 -15.9365545141
1335644772425214769 -12.5294790037
1335644772558448843 -10.5974668524
1335644772658502919 -11.35974047
1335644772758413217 -13.5821758275
1335644772891821142 -10.3296976551
1335644773058640196 -14.6205850837
1335644773158397422 -16.341082616
1335644773258472030 -9.08271415871
1335644773358400823 -8.08437567582
1335644774358632966 9.07658219864
1335644774458433287 -2.94763531115
1335644774558533557 -2.18753807606
1335644774658413409 -3.97793822819
1335644774791910430 -3.96697071391
1335644774858493172 -2.30945629336
1335644774958371503 -2.53116920721
1335644775025094257 -0.0520735073518
1335644778158589308 -6.91747098262
1335644778225213359 -4.57530829262
1335644778358751161 -2.94330263556
1335644778458425903 -6.57928893957
1335644778591933104 -3.67670900578
1335644778725122015 -8.05547029706
1335644778825169749 -3.04845718574
1335644778925162017 -12.1161220974
1335644779025152682 -5.74908903088
1335644779125348710 -10.2371806281
1335644779225137677 -6.43203582574
1335644779325133668 -11.5316399247
1335644779458485207 -10.9693205042
1335644779558475357 -13.2949296187
1335644779658439353 -13.6304241161
1335644779758556740 -15.4598614951
1335644779858518148 -15.1227615312
1335644779991765541 -16.9833013887
1335644780125175835 -16.0207462811
1335644780258573148 -9.72791669385
1335644780425161131 3.22662133759
1335644780558445263 -0.751678634568
1335644780691754317 0.560551116821
1335644780825117595 -2.27695761356
1335644781025116333 -5.74883461106
1335644781125074851 -4.4041587193
1335644784691856105 -3.79257554786
1335644784825145891 -1.72806837828
1335644784925132327 -9.3928024427
1335644785025203259 -7.35210133496
1335644785125243212 -13.8203770895
1335644785258449771 -10.0142287747
1335644785391752144 -2.24304287918
1335644785525192418 -6.46749186707
1335644785725165882 -5.63976426475
1335644785858359469 -8.57517989677
1335644785991725245 -7.93872205383
1335644786125185341 -8.08151398745
1335644786291991949 -4.86406436989
1335644786425301782 -10.3916385841
1335644786558504956 -9.20629817423
1335644786691886487 -7.5609000106
1335644786858588568 -2.97407234136
1335644787025141460 -3.61165035867
1335644787158446227 -4.15967853482
1335644787291827788 -2.55570169446
1335644787425203645 -1.90790535276
1335644787558486858 -3.8938927542
1335644787691721346 -4.07045339239
1335644787825173968 -4.43766465878
1335644787991928206 -3.30326309442
1335644788091784078 -5.93088308843
1335644788225112783 -5.96078386014
1335644788358483894 -7.85365340977
1335644788491775744 -0.458313202695
1335644788625270013 0.408465023004
1335644788791841471 -0.347553911269
1335644788891769833 -2.20559393376
1335644789025134139 -1.96950309424
1335644789125193752 0.235276859198
1335644792425060781 -0.448809405349
1335644792525092240 -1.87749441582
1335644792625116605 -0.31620251483
1335644792725194341 2.75341850517
1335644792792026904 2.28952020276
1335644792891821123 1.41700323485
1335644792991824313 -1.21544573577
1335644793091892415 -1.895036434
1335644793158619359 1.26646325283
1335644793258411150 -1.94165122526
1335644793391744806 -2.50313497647
1335644793491815309 1.5438273128
1335644793658503515 0.14775655811
1335644793725129285 0.535800182864
1335644793825089882 -2.93077966148
1335644793991814347 -0.863575908548
1335644794091883464 -3.27491356429
1335644794191790191 -2.3719389084
1335644794291775605 -2.35251730247
1335644794358612202 -2.3089655918
1335644794425189636 -4.75080588493
1335644794591780770 -2.00519666741
1335644794725082958 -2.17877252953
1335644794825121001 -0.970939568605
1335644794925198553 -2.64372503329
1335644795025057407 0.169305348438
1335644795158577311 -2.79906490986
1335644795258483577 -3.63814319725
1335644795358390453 -5.67665023061
1335644795458514898 -2.77439281481
1335644795591725418 -0.249691167487
1335644795691831848 -14.4303214645
