# Supplementary material for: Infants Time Their Smiles to Make Their Moms Smile
Source: PLoS One. 2015 Sep 23;10(9):e0136492. doi: 10.1371/journal.pone.0136492 (PMC4580458; doi:10.1371/journal.pone.0136492)
Supplement: S1 Data — (ZIP) [file pone.0136492.s001.zip › DiegoSmileRawData/smilenew_sub_10_actual_2012-05-01-11-04-38.robotsmiles]

1 1335895493028072998
0 1335895496294725588
1 1335895502461375000
0 1335895506628079904
1 1335895510461326622
0 1335895512494664759
1 1335895536461442003
0 1335895539028032244
1 1335895558227993163
0 1335895559594672250
1 1335895568261344216
0 1335895572627989257
1 1335895575728118963
0 1335895580228235650
1 1335895592061319597
0 1335895596328203221
1 1335895605428094167
0 1335895612328234830
1 1335895616661519448
0 1335895620661573678
1 1335895624294733580
0 1335895628661419092
1 1335895638661308659
0 1335895639727990233
1 1335895648928353736
0 1335895651894760357
1 1335895659828027138
0 1335895665594526777
