# Supplementary material for: Infants Time Their Smiles to Make Their Moms Smile
Source: PLoS One. 2015 Sep 23;10(9):e0136492. doi: 10.1371/journal.pone.0136492 (PMC4580458; doi:10.1371/journal.pone.0136492)
Supplement: S1 Data — (ZIP) [file pone.0136492.s001.zip › DiegoSmileRawData/smilenew_sub_10_actual_2012-05-01-11-04-38.subjectsmiles]

1335895486496800900 -7.75389667788
1335895486628037901 -4.06017756013
1335895486728072450 -5.47610002751
1335895486861347980 -10.7995530731
1335895486961454253 -10.2670556933
1335895487094806707 -8.66877455321
1335895487194889991 -7.97101358754
1335895487328124354 -8.21849819365
1335895487461328985 -8.09023322464
1335895487594822124 -7.29741011118
1335895487694685066 -7.31585205801
1335895487828123212 -7.4222986386
1335895487928057638 -6.98327593059
1335895488028021021 -9.24934789787
1335895488161352284 -7.62436895806
1335895488261444127 -5.24656068285
1335895488427983738 -7.86373712927
1335895488527958363 -7.50712299964
1335895488661623507 -4.9845977555
1335895488794699262 -6.11715982377
1335895488894659855 -6.34235535118
1335895489028015353 -6.58311626891
1335895489161403118 -8.74399583039
1335895489294813233 -6.31242710073
1335895489461360849 -5.7592398792
1335895489561448145 -7.2862066894
1335895489661567325 -8.35759160782
1335895489761445089 -9.73052785709
1335895489961386228 -5.37783074343
1335895490094831428 -8.42695958157
1335895490228045877 -10.6863927183
1335895490361457315 -9.27150693892
1335895490461334731 -13.4769773079
1335895490594774691 -13.014751844
1335895490727991743 -12.3925820656
1335895490861361638 -10.6581997057
1335895490994746224 -12.636744527
1335895491128049644 -11.2730077249
1335895491228151714 -10.7675843752
1335895491361588347 -12.545682423
1335895491461508367 -8.56341731362
1335895491594726336 -9.99668968627
1335895491728126056 -8.00527962941
1335895491828125302 -8.67520893337
1335895492128112607 -9.85768557621
1335895492428001592 -10.1951913478
1335895492561325662 -17.7049347746
1335895492894738387 -7.51359515904
1335895493028079173 -16.0934028957
1335895493194717021 -11.6003063395
1335895493327944804 -10.5038178918
1335895493594678678 -12.4018627842
1335895493828232344 -8.73232929496
1335895494061511601 -12.1153429084
1335895494228145437 -11.2046050575
1335895500761391260 0.777353340337
1335895500894573205 0.453685043351
1335895501028106681 2.94884590348
1335895502328471705 0.151147241165
1335895502461381904 9.61678384046
1335895502561296205 8.39170864048
1335895502694709912 2.29345806144
1335895502794775587 9.21763822127
1335895502928065944 4.15991084623
1335895503061457874 4.80469080475
1335895503328052984 -11.1820052187
1335895503461481664 -5.24966525545
1335895503594859244 2.17866416959
1335895503728114611 6.35722105405
1335895503828086422 5.90354908901
1335895503928202992 7.70211742459
1335895504061193736 7.69760697143
1335895504194669045 8.62147054015
1335895504328285772 7.19481389884
1335895504428101181 7.38287283988
1335895504561346475 7.48049891674
1335895504661455714 6.86785552629
1335895504794707492 6.73638358002
1335895504928083666 7.07976333473
1335895505061439086 6.95718814519
1335895505194880404 6.92297052107
1335895505328101459 5.10991647195
1335895505461473954 3.40230756926
1335895505561519915 4.98746223174
1335895505694668072 -6.13476342289
1335895505828070452 -9.76753219065
1335895505961320035 -8.42243346773
1335895506128081425 -8.10490942405
1335895506328320782 -12.839503602
1335895506628157843 -13.9250833363
1335895506828018423 -11.6795512789
1335895507061436773 -10.9115029192
1335895507261392268 -10.8014225172
1335895507461400470 -11.8196767183
1335895507727972387 -6.04896709984
1335895507928087981 -5.18112026366
1335895508161510111 -6.6297475655
1335895508361306868 -6.27224275842
1335895508561400144 -10.6470552398
1335895508761517947 -7.71946174618
1335895508961490663 -12.6868485185
1335895509094651145 -14.2536269068
1335895509361321626 -14.2480371503
1335895509528428739 -10.1621184064
1335895509728060191 -9.65750524262
1335895509894711596 -15.6448057265
1335895510094722289 -9.8999984976
1335895510261452005 -12.7793938716
1335895510461328530 -9.5728170561
1335895510628004420 -10.7180344545
1335895510894661495 -9.99346449484
1335895515528026610 -8.33309273906
1335895515728044427 -10.6015125903
1335895515961300071 -11.1945938313
1335895516194683437 -10.2791865598
1335895516394768444 -10.1115084659
1335895516594842714 -8.39115870541
1335895516828343973 -9.91074108235
1335895517027986849 -9.06424247949
1335895517261528729 -12.2025359324
1335895517494849917 -15.6366553095
1335895517761518509 -10.6137186401
1335895518094684820 -12.244752703
1335895518294742375 -12.2696604386
1335895518527951013 -10.6180632311
1335895518794699480 10.5919877119
1335895518994672472 15.7645792749
1335895519228038886 14.5724713881
1335895519494639357 13.397768591
1335895519728075279 16.4537640111
1335895519928103069 11.8942639617
1335895520161507513 12.7689159301
1335895520361410796 13.1107599346
1335895520594780230 11.1820128087
1335895520794824228 11.8872664975
1335895521028161577 8.25348349038
1335895521228010286 11.8154645418
1335895521494811115 13.2374046003
1335895521728094227 12.8852965984
1335895521928050765 12.7233149597
1335895522128034905 13.8287990171
1335895522361447895 7.55466467217
1335895522561404432 9.74140502979
1335895522728147258 9.83122439609
1335895522928027544 9.08161324269
1335895523094813355 8.02202297677
1335895523228040062 1.71203115848
1335895523394719497 9.31615638277
1335895523494723850 5.06200688414
1335895523628046039 5.18212958578
1335895523794668341 8.0638130476
1335895523894760935 4.56519201821
1335895524027959046 -5.36000703787
1335895524161289469 -12.8838919805
1335895524294649929 -12.064658778
1335895524428224142 -12.5710330086
1335895524561491856 -14.3347109881
1335895524694646061 -17.6846402979
1335895524828102952 -16.7426911422
1335895524961364471 -17.8130330301
1335895525094766966 -15.8358955561
1335895525228047201 -17.2866183798
1335895525361372975 -16.4968588142
1335895525494630813 -15.7994192672
1335895525594661010 -17.6586358302
1335895525728013506 -17.0997787622
1335895525928119344 -19.3378589505
1335895526028098481 -16.8071686318
1335895526194694552 -18.8610474995
1335895526328022046 -16.4313878273
1335895526461457843 -18.0698941666
1335895526594648740 -17.7854045751
1335895526728012397 -17.0600411143
1335895526894811894 -18.9846866288
1335895527028048910 -18.0935002199
1335895527161420814 -19.7364582647
1335895527261421374 -18.5189798781
1335895527394775948 -19.3351252881
1335895527527960009 -19.3679995809
1335895527628051856 -17.9287684043
1335895527761494762 -16.3464701278
1335895527894647177 -16.3582283039
1335895528028155503 -14.0095435717
1335895528161419088 -12.9798729434
1335895528294670160 -9.64563463281
1335895528394662752 -4.46589159502
1335895528528158456 -6.35678182844
1335895528694671127 -3.7632110097
1335895528828277549 -9.68049236267
1335895528961557853 -3.83967507393
1335895529128145969 -8.40654438679
1335895529294869820 -7.58124841984
1335895529461324658 -7.15836336598
1335895529627970797 -10.5833233673
1335895529828255306 -10.8323552795
1335895529994682229 -9.98918383363
1335895530194695097 -10.6926153023
1335895530394809155 -9.49950395917
1335895530561360345 -7.47806078778
1335895530728379091 -9.31971402022
1335895530861312154 -10.6001290123
1335895531028459476 -11.461936672
1335895531128013217 -8.25584183564
1335895536228185692 -0.109553803905
1335895536328068716 -1.47904317914
1335895536461460222 -12.6217096236
1335895536594612836 -12.3198753308
1335895536895027352 -5.91049100669
1335895536994690781 -8.4757031538
1335895537128039661 -6.78211372748
1335895537261578495 -7.37250023165
1335895537394711644 -2.72557074042
1335895537528035013 -3.82865930999
1335895537694733076 -4.99708101313
1335895537828040551 -1.91167939703
1335895537927969908 -0.81365891271
1335895538061315615 -2.22357383256
1335895538194826277 -2.12353193364
1335895538294718714 -4.18426582952
1335895538428067279 -3.13378926457
1335895538528119424 -4.22986340944
1335895538661454237 -3.23863825562
1335895538794665797 -4.45352279859
1335895538928028585 -4.38901217831
1335895539028151614 -6.38056027865
1335895539161376127 -8.60495078994
1335895539294697817 -13.6845183224
1335895539428020461 -13.5012790592
1335895539561450754 -12.548529358
1335895539661335354 -12.7066761745
1335895539761289646 -12.4708758995
1335895539894738053 -12.904957778
1335895540161385230 -2.08259246101
1335895540261581491 -13.5701098382
1335895540394692133 -14.0487551355
1335895540494713984 -13.505007991
1335895540627971788 -10.5674525939
1335895540761273230 -13.1803068817
1335895540861294126 -14.0195632226
1335895540994775886 -13.6943788902
1335895541094790967 -11.3748372828
1335895541228018102 -3.08177717796
1335895541361330509 0.957889701807
1335895541461518906 0.117894436034
1335895541628063378 1.62452758241
1335895541761368800 3.47963507774
1335895541861316506 3.19289360709
1335895541961299542 4.49186644946
1335895542094777454 5.11556546156
1335895542228028136 2.28827033167
1335895542361426279 3.56823474016
1335895542461534682 2.37308343904
1335895542561533733 3.1904544441
1335895542694867362 1.72277710434
1335895542794752319 2.50869458235
1335895542927957291 0.594966551209
1335895543028181753 0.32394326411
1335895543161441171 2.34279124338
1335895543294761743 1.34447134836
1335895543394796129 2.02805143319
1335895543528114242 1.1311035987
1335895543728051881 5.07815636983
1335895543928054840 0.672963174809
1335895544128120889 -6.11764233597
1335895544328034961 -3.99798135524
1335895544528047542 -3.82096928179
1335895544761386182 -0.181652538156
1335895545061580477 -1.2106381204
1335895545261384990 -3.05967467899
1335895545461370030 -3.07213622155
1335895545661501209 -2.32197227291
1335895545861346782 -3.37403474193
1335895546094692879 5.42763181198
1335895546294841035 8.46543199373
1335895546528171368 7.30957866044
1335895546728055352 10.4636120972
1335895546961359792 8.17179000056
1335895547194699063 9.92261980822
1335895547394767857 15.1971434354
1335895547628068677 15.290401629
1335895547828162161 15.4326363352
1335895548027990730 16.6362805153
1335895548294828408 19.2166368421
1335895548494752897 17.4727180841
1335895548694806257 10.9822268816
1335895548894776004 -9.35448814416
1335895549194808362 -13.2976578048
1335895549394569814 -18.3827237356
1335895549594657309 -9.63794987246
1335895549794610537 -14.3220741334
1335895550061506120 -12.0900225627
1335895550261474112 -14.3474299546
1335895550461339909 -14.9564660177
1335895550694768715 -11.077987698
1335895550894689402 -12.7419704196
1335895551094659509 -9.87628783544
1335895551361406940 -9.45596846861
1335895551561735071 -10.3032424863
1335895551728093711 -12.0509910752
1335895551861578711 -13.1985180449
1335895552028082464 -16.1588531456
1335895552161335029 -14.8714426022
1335895552394644603 -13.6295960558
1335895552594650643 -17.0779124671
1335895552794784254 -6.17891670005
1335895552928116917 -2.07720182196
1335895557628105436 -5.00595422864
1335895568428126312 -10.3069901488
1335895568627985839 -6.94221180804
1335895568961386322 -11.6933289251
1335895569161291894 -12.4504421402
1335895569361405585 -7.45743170055
1335895569561371735 -4.07959814493
1335895569794720585 -6.67681309846
1335895569994796429 -4.96389604296
1335895570194689528 -2.73099272924
1335895570394736397 -0.50519575945
1335895570628051264 1.64848342386
1335895570827966593 1.9570151879
1335895571028131612 3.88547434121
1335895571261491768 3.59237197695
1335895571494713321 2.953577366
1335895571761240146 5.57128338222
1335895571994625871 4.77856930664
1335895572228028415 5.40333201533
1335895572428489943 6.87275135893
1335895572627992297 7.06068287445
1335895572794774274 6.80018619931
1335895572994557106 8.27247875579
1335895573194565136 9.83398283909
1335895573428092160 9.2773604924
1335895573628018082 5.92888864855
1335895573828056857 6.4067242252
1335895574028155249 2.27155571513
1335895574194996235 2.20496417798
1335895574394717689 -3.16742003935
1335895574561400202 -6.96204541017
1335895574761278602 -10.6348881975
1335895574928064182 -16.8237588781
1335895575128420499 -7.008923984
1335895575328119860 -6.5144943301
1335895575561530249 -7.03785554833
1335895575728134779 -7.68768388323
1335895575961407626 -8.57113836404
1335895576161443809 -8.62228854382
1335895576394687820 -7.76137323553
1335895576561293047 -8.77582897209
1335895576794679669 -9.32557712348
1335895576994745134 -9.9173650835
1335895577194666305 -2.87525415552
1335895577361347494 -9.96562411902
1335895577561331670 -4.55196539279
1335895577761546122 -3.98997688884
1335895577928018028 -4.00486935625
1335895578094681092 -5.21892093906
1335895578294693590 -7.36643366326
1335895578494900643 -12.1837954848
1335895578694829084 -10.6622506471
1335895578894954209 -13.8957057063
1335895579094802656 -12.7416435073
1335895579294719518 -13.034065663
1335895579494689534 -12.6585260992
1335895579661324757 -5.03163928796
1335895579861361526 -14.2726991424
1335895580028042871 -13.3790946698
1335895580228253813 -4.13832155747
1335895580494798519 -9.94397979531
1335895580661335339 -6.37591713703
1335895582994761556 -9.71391698246
1335895583161360084 -17.3731467302
1335895583361352759 -16.4884014208
1335895583628001859 -15.4693116635
1335895583994800052 -14.0233777557
1335895584228106772 -12.9574033516
1335895584461558186 -10.0172747061
1335895584661401236 -11.044372362
1335895584861469983 -11.5364350824
1335895585128030786 -8.68371064248
1335895585328009744 -10.3961086052
1335895585594605570 -12.164633925
1335895585827981677 -10.1890250536
1335895586061464915 -8.42962047616
1335895586261452409 -9.38463211698
1335895586494630193 -9.26319144913
1335895586694730060 -8.60561002361
1335895586894785127 -8.10885213848
1335895587127993418 -8.66793259606
1335895587361291313 -9.68909158418
1335895587594750929 -10.4540499983
1335895587828061560 -8.12918621647
1335895588027969432 -10.0810192558
1335895588228033375 -6.2665309117
1335895588461415789 -6.35792893991
1335895588694792354 -1.39638244476
1335895588894634163 1.97815703991
1335895589094825259 3.50056534953
1335895589328017680 2.18356107301
1335895589495139360 2.55383149339
1335895589761360841 3.14580354911
1335895589961315912 4.17598227823
1335895590228027391 2.98697875408
1335895590461392923 3.36325260284
1335895590661246768 2.57167744126
1335895590861265704 4.97596684941
1335895591094703675 3.16753231969
1335895591328107850 3.16543334122
1335895591561396710 -0.437623119759
1335895591861297208 -13.3742917919
1335895592061323928 -13.9224323663
1335895592228084571 -10.8289122362
1335895592428065662 -14.1436967884
1335895592561411865 -11.1039402651
1335895592727982426 -13.9976229456
1335895592894636994 -11.4890196242
1335895593094827516 -11.9870050466
1335895593261324448 -13.8940503661
1335895593427997734 -11.8799810644
1335895593561536874 -13.0510668024
1335895593761348798 -11.0215886963
1335895593928103249 -12.669176022
1335895594128022639 -13.7318367806
1335895594361368756 -16.2539539349
1335895594594806668 -13.9470372848
1335895603428000010 -18.7143875829
1335895603594734412 -18.1437829997
1335895603761446775 -17.9536720021
1335895603927984731 -17.112778374
1335895604127960917 -16.6237734069
1335895604328098146 -12.6105908905
1335895604527991501 -12.9585209888
1335895604728009428 -4.42507049101
1335895604894675891 -0.0847351124544
1335895605061259189 0.557913336718
1335895605228066275 0.57928496665
1335895605428099684 0.227321312739
1335895605661382634 0.801993114252
1335895605828083103 -0.244509758782
1335895606061457170 2.453392511
1335895606261329839 -0.104212249423
1335895606494584382 0.752081155903
1335895606694745854 -1.47656747903
1335895606894645587 0.747243420855
1335895607061411361 -0.785319895847
1335895607228005912 1.72374844335
1335895607394927058 0.96054243898
1335895607594644928 -0.360845787561
1335895607761819812 0.139147289671
1335895607961388746 -0.829513867542
1335895608161395858 -0.461124008043
1335895608328356900 -1.46992569949
1335895608528056352 -0.123907409441
1335895608761292115 -0.328453995982
1335895608961390002 1.68260551378
1335895609161470457 6.88847727001
1335895609328313139 7.26675484846
1335895609528220949 7.60192531942
1335895609694808725 7.64608189805
1335895609861534937 8.74708290702
1335895610061464235 7.79235005078
1335895610294788171 8.60864652117
1335895610494661280 8.15847874791
1335895610694695612 8.27868567088
1335895610894776005 9.17731145205
1335895611061514004 9.5385230625
1335895611261521390 7.50295936972
1335895611428083478 7.86162091807
1335895611627987317 8.18541792217
1335895611795150780 7.85818118701
1335895611994648016 8.01427966724
1335895612161320001 6.19194838473
1335895612328223060 6.31483691739
1335895612528103595 6.47598026184
1335895612728055495 6.89618340505
1335895612928009086 6.15635471759
1335895613094729469 6.58392836539
1335895613394697829 6.21046977861
1335895613561467883 5.61364536703
1335895613761288442 5.82626325546
1335895613928018803 6.3993559619
1335895614094676428 6.34780458058
1335895614294769115 9.40002986957
1335895614494638803 8.04531639473
1335895614661647714 7.5481180892
1335895614828120945 7.3817879823
1335895615028048355 7.84569359719
1335895615228151259 7.4316555642
1335895615394800211 8.13933009471
1335895615594710951 7.6216290552
1335895615794711106 9.58305952736
1335895615961376037 8.4648782253
1335895616128139591 6.62839161244
1335895616328047515 6.27800349386
1335895616494785308 7.65367672823
1335895616661631126 8.20888956842
1335895616861402406 7.14940969084
1335895617028016447 7.33723550549
1335895617194734686 7.24066414764
1335895617394802584 6.7570982162
1335895617594794300 7.46351041487
1335895617794784638 8.36847769838
1335895617994687151 7.15641372538
1335895618161636338 6.79218358337
1335895618328107860 7.33016859716
1335895618528056122 6.65814038637
1335895618728124516 6.34774109935
1335895618928149005 5.78428358631
1335895619094744490 7.94268901207
1335895619294638004 6.32542751476
1335895619494825002 3.55843652809
1335895619661389373 4.69765988686
1335895619861371723 5.11004777853
1335895620061525553 6.85946795229
1335895620228277218 6.98124939435
1335895620461343517 5.76321558444
1335895620661539972 4.97036034494
1335895620828090882 4.3749909708
1335895621061333750 1.70797218654
1335895621227986967 4.15114634465
1335895621428165441 5.080309612
1335895621628003462 3.72528909159
1335895621828064748 3.86397465003
1335895621994845938 5.62375968235
1335895622194669764 4.98920165012
1335895622394739647 5.28700535739
1335895622594604411 4.02707376493
1335895622794597488 7.27059983038
1335895622961355710 4.87606428485
1335895623161479464 3.00493959741
1335895623328194253 2.65111743548
1335895623494640331 6.52304685457
1335895623694644794 3.9014549041
1335895623861312092 4.07918345635
1335895624028006397 4.99789447957
1335895624294754883 4.43490297856
1335895624461586143 0.532384972473
1335895624661398214 4.85133579967
1335895624861463120 3.92919163839
1335895625027990433 2.10302899554
1335895625261306513 3.86105181612
1335895625427961226 2.36793730682
1335895625661448622 2.91419477293
1335895625828054332 3.42277416847
1335895625994852988 4.68336153582
1335895626194965834 1.22929757475
1335895626361452360 5.04364224532
1335895626561397686 3.89223981881
1335895626728200860 6.32709951608
1335895626928028798 3.48239983186
1335895627094755567 6.12520963871
1335895627294803120 4.94468813034
1335895627528085736 2.2504266927
1335895627694798707 4.35776610598
1335895627861379303 6.86377494
1335895628094647650 3.05495970432
1335895628294706430 5.90775271811
1335895628461326085 4.89848773566
1335895628661399993 6.06958302392
1335895628828163812 7.1349849624
1335895629027955599 5.35597500984
1335895629194638016 4.23397163137
1335895629394642459 7.61745686698
1335895629561438724 5.37067969194
1335895629728150181 8.44486011749
1335895629928052092 6.82794072806
1335895630161349558 8.15861610294
1335895630328337257 5.55338790984
1335895630528063314 4.06685855103
1335895635161435031 -0.193368429594
1335895635361458208 -9.24404992892
1335895635561349542 -6.28857154979
1335895635728040451 -8.63828638537
1335895635927955964 -14.3320999671
1335895636128066423 -15.0804608773
1335895636394882179 -15.9746385267
1335895636594803536 -16.8379537326
1335895636828350141 -14.3464096323
1335895637028138443 -17.3972521896
1335895637294801598 -19.3233809417
1335895637528042535 -12.1540920453
1335895642928013644 -9.90201378503
1335895643161632476 -7.29661276602
1335895646194806592 -3.17426495231
1335895646461366271 -3.51522779035
1335895646661518581 -1.56522282605
1335895646861292354 0.0646727251662
1335895647061448936 0.179274148072
1335895647294763461 0.566681529692
1335895647495027334 1.39788146346
1335895647694796804 -0.558721690504
1335895647861366919 1.51367239538
1335895648027959565 2.25091586985
1335895648194658987 2.14793257945
1335895648394681454 1.03641785306
1335895648561375326 2.21908158601
1335895648761340552 1.05387597743
1335895648928451978 -0.227639398814
1335895649128011733 -0.228742104123
1335895649328253214 1.21504346439
1335895649628023331 -0.375149089152
1335895649828145359 -1.02969748516
1335895650028005658 -0.44215006533
1335895650261488072 -0.636497946712
1335895650428072276 -2.72029045443
1335895650628039087 -4.58924260386
1335895650828122035 -1.64093949924
1335895650994794369 -0.897140574735
1335895651228070852 4.19737904887
1335895651394653170 0.669917202721
1335895651594611840 2.6528539378
1335895651761520813 -3.25736641189
1335895651894835788 -3.47689633721
1335895651994922400 -3.34697510229
1335895652161569639 -6.98066151957
1335895652261407840 -7.57506034325
1335895652461508379 -6.69240219931
1335895652594814284 -1.86659756181
1335895652694747466 -3.00050231846
1335895652828027117 -6.16726566147
1335895652961388454 -6.64882615108
1335895653094668756 -7.09052477669
1335895653228082903 -6.17182886099
1335895653328139445 -6.83979156602
1335895653428072252 -6.30256881828
1335895653561383230 -5.16961647531
1335895653694685884 -4.12406134952
1335895653794620649 -3.98109026126
1335895653928044310 -6.79140539056
1335895654061481731 -6.93210321312
1335895654161480667 -6.43879646576
1335895654261419588 -7.6409274045
1335895654394963531 -8.27268943586
1335895654494899847 -7.81640921688
1335895654628163756 -6.9321940715
1335895654728101925 -5.60136969112
1335895654861366911 -7.2374418402
1335895654961344859 -9.22590032687
1335895655094659170 -9.5241101883
1335895655194716305 -9.19189786701
1335895655361370590 -8.90831129489
1335895655528115832 -13.1121061904
1335895655694849931 -5.02019662042
1335895655861331400 -5.09724612903
1335895656061363924 -9.85084825533
1335895656228089718 -14.3095755027
1335895656428032931 -8.62606912808
1335895656661470716 -11.9619023549
1335895656894763484 -11.0355174079
1335895657094992018 -11.4460113955
1335895657294753102 -9.96233653963
1335895657494969980 -5.13058617224
1335895657694754278 -15.000736588
1335895657861291515 -8.21906012637
1335895658094657096 -5.1154529857
1335895658294854584 -8.10819999597
1335895658461335687 -7.91612170946
1335895658628038323 -8.82201662109
1335895658828133511 -12.0124545269
1335895659028152620 -6.212664202
1335895659228003387 -8.62253894842
1335895659394645911 -9.64273666766
1335895659527991559 -8.16942782799
1335895659627996682 -3.16670322932
1335895659828097910 -13.8278347123
1335895660028098348 -12.0470780607
1335895660194904104 -12.617704049
1335895660428007088 -9.00209799107
1335895660661610365 -9.91581563636
1335895660828107244 -9.19375759803
1335895660994660046 -7.87306626115
1335895661261507723 -9.74657374976
1335895661494830749 -11.9814479286
1335895661694715516 -13.4382940366
1335895661894729174 -13.5961984524
1335895662094625610 -4.77179833975
1335895662294662228 -6.33950293975
1335895662461412350 -2.52323642722
1335895662694758163 -4.80108363146
1335895662894662328 -5.0521715136
1335895663061465695 -4.61262997406
1335895663294797018 -1.76204523859
1335895663494839057 -0.207936131292
1335895663694670463 -4.56939953824
1335895663894670404 -1.137867414
1335895664128217835 -0.304704947041
1335895664294813044 -4.40761768681
1335895664461513134 -1.66358291325
1335895664661593666 -1.75206996932
1335895664928044699 -5.34849652531
1335895665194631003 -15.2167437889
1335895665394591886 -12.2178564624
1335895665594818191 -8.94813766397
1335895665794707292 -15.4311760012
1335895665994665672 -15.503202928
