# Supplementary material for: Infants Time Their Smiles to Make Their Moms Smile
Source: PLoS One. 2015 Sep 23;10(9):e0136492. doi: 10.1371/journal.pone.0136492 (PMC4580458; doi:10.1371/journal.pone.0136492)
Supplement: S1 Data — (ZIP) [file pone.0136492.s001.zip › DiegoSmileRawData/smilenew_sub_10_babyplus_2012-05-01-11-12-40.robotsmiles]

1 1335895974584811149
0 1335895976384642629
1 1335895978117934060
0 1335895979084754966
1 1335895990017933231
0 1335895994218055035
1 1335896018117995120
0 1335896021251391778
1 1335896025084661318
0 1335896030217979280
1 1335896046287495526
0 1335896049387457609
1 1335896055120736583
0 1335896058621016738
1 1335896063320803071
0 1335896066554205567
1 1335896073398118947
0 1335896075598242763
1 1335896084631611137
0 1335896089098390407
1 1335896126564889978
0 1335896130598183995
