# Supplementary material for: Infants Time Their Smiles to Make Their Moms Smile
Source: PLoS One. 2015 Sep 23;10(9):e0136492. doi: 10.1371/journal.pone.0136492 (PMC4580458; doi:10.1371/journal.pone.0136492)
Supplement: S1 Data — (ZIP) [file pone.0136492.s001.zip › DiegoSmileRawData/smilenew_sub_10_babyplus_2012-05-01-11-12-40.subjectsmiles]

1335895968351409459 -8.44910622303
1335895968551435579 -9.20757794634
1335895968718097238 -8.19343351197
1335895968917964900 -8.57887840606
1335895969118132355 -9.00160598515
1335895969318154289 -8.88273835437
1335895969484707206 -10.2128921335
1335895969684740221 -10.1627936447
1335895969884642773 -8.5190531485
1335895970084715053 -7.79500453839
1335895970284679399 -8.78638413219
1335895970484565167 -8.56852885462
1335895970651536034 -9.28490245476
1335895970851304901 -8.61042972138
1335895971051435976 -11.465582815
1335895971251394196 -7.73789201488
1335895971417945962 -7.34507622963
1335895971551277762 -7.61721621015
1335895971718071233 -9.24325513164
1335895971851402363 -8.07755648179
1335895972051432813 -8.35575102402
1335895972218209562 -5.32599981632
1335895972384587254 -6.08941772771
1335895972517993190 -7.95335904328
1335895972718034619 -9.92365746086
1335895972851517224 -9.53965761348
1335895973017858855 -7.1721637118
1335895973184696018 -6.18275948144
1335895973351410860 -7.15379457973
1335895973551300746 -12.2899213479
1335895973684828266 -11.7122375416
1335895973884625953 -10.8168986216
1335895974084652357 -12.2323548228
1335895974251446287 -12.9259743689
1335895974451432414 -8.53219147588
1335895975751343238 -17.708493701
1335895975984622023 -12.6258447501
1335895976218012103 -9.59587566278
1335895976384641063 -14.7207349592
1335895986751715169 -15.1766331528
1335895986951385105 -10.917064144
1335895987117888960 -12.7073861789
1335895987351335898 -11.851166857
1335895987517936311 -12.44851718
1335895987684683984 -9.54553594176
1335895987884659793 -10.2510023854
1335895988151364545 -5.92801608342
1335895988351418526 -1.29482972628
1335895988518134061 -0.441978864398
1335895988718005615 0.563037741589
1335895988884641764 1.68005730496
1335895989084678348 2.5157395216
1335895989251270733 0.957949765938
1335895989451425805 0.172419639628
1335895989618040315 1.26228216021
1335895989817933352 3.36875214765
1335895990018090918 3.25902377547
1335895990217896499 5.07450509633
1335895990418136776 7.18351446252
1335895990584708054 6.72822081929
1335895990784696636 5.62242082233
1335895990951357908 6.34951675272
1335895991118074547 4.59454763306
1335895991351500242 5.36497213839
1335895991551371986 3.83884271867
1335895991784598812 9.80229764066
1335895991984605110 7.08979566845
1335895992251485384 6.26191302059
1335895992484649871 5.5258359844
1335895992684763010 4.46151155671
1335895992884612301 6.8616762186
1335895993051478596 4.87057436032
1335895993251429676 6.14577376556
1335895993418149136 -11.0173564174
1335895993617977543 -12.1813785758
1335895993818031513 -12.5781565464
1335895993984688939 -12.4570233579
1335895994218136340 -12.5086620068
1335895994384599733 -14.1576414009
1335895994551310282 -13.1488440029
1335895994751525457 -14.2341297002
1335895994917897347 -13.3685391004
1335895995118012455 -13.5494845684
1335895995284680283 -14.1428186717
1335895995518073123 -14.7822281628
1335895995751385683 -14.5981354827
1335895995984894771 -16.8733074443
1335895996184814349 -15.8775867643
1335895996384598956 -16.1704894021
1335895996618033534 -16.4569038753
1335895996818098588 -14.0983084609
1335895996984587457 -14.5630043727
1335895997184907012 -13.5589574005
1335895997384684815 -14.1217115174
1335895997584626863 -14.8765859695
1335895997751258483 -14.1695521716
1335895997951406406 -15.7529913701
1335895998151297389 -19.0387301826
1335895998318517258 -19.8473332875
1335895998517962665 -22.1643591769
1335895998684658887 -20.1712421222
1335895998851310166 -17.1416413989
1335895999051317795 -12.6653129111
1335895999217955880 -16.4905652203
1335895999418166834 -14.2712950774
1335895999651324477 -10.803298524
1335895999851324937 -9.58440127006
1335896000051358651 -14.9341495328
1335896000218083783 -16.566209741
1335896000518447399 -12.6106087395
1335896000718029500 -15.3654503394
1335896000884667640 -8.20347882855
1335896001184722902 -10.0931111904
1335896001384623152 -13.8184704507
1335896001584740322 -14.349625497
1335896001784829242 -15.1058527955
1335896001951551753 -8.59581421878
1335896009951471548 -5.59918324617
1335896010084642417 -13.8639297461
1335896010251611952 -11.6028963416
1335896010384665330 -12.1869848039
1335896010551508858 -11.5331552796
1335896010718145593 -11.7914874273
1335896010851530867 -10.5770817089
1335896011018109039 -10.0641181044
1335896011151379001 -9.61423754984
1335896011318053716 -6.42138900121
1335896011518173630 -1.99112843068
1335896011651380329 -1.2583510168
1335896011818039570 -0.0148089845881
1335896011951353418 -1.28838726082
1335896012118320139 -0.97246829202
1335896012251518121 -1.44452704293
1335896012418060659 -1.60511261984
1335896012584674421 -1.48888417219
1335896012718019838 -3.39875426909
1335896012851405968 -0.403111151638
1335896012984760089 -2.15097445441
1335896013151462314 -1.27227458708
1335896013318338836 0.388034915998
1335896013451419451 -3.7627765624
1335896013584690501 0.844037964129
1335896013718172313 0.16180262879
1335896013851499601 -2.33056051235
1335896013984869205 -2.59116163768
1335896014151283279 -2.23987986309
1335896014284622972 -4.05772436539
1335896014451341659 -0.907448065439
1335896014618102668 -1.12483078352
1335896014784696339 -1.89885114066
1335896014951282251 -2.20025927596
1335896015117998047 -4.17402039651
1335896015251406808 -4.08670680646
1335896015451330576 -3.16937645174
1335896015618106473 -3.26718652378
1335896015784741531 -3.58915882169
1335896015951392197 -0.960787834758
1335896016084590179 -2.2082364499
1335896016251369138 0.21038172262
1335896016418003710 0.665822276301
1335896016584802539 -0.985242330538
1335896016718107912 -0.244656137859
1335896016884744258 0.754159442779
1335896017118934807 -3.54279541618
1335896017251378441 -0.856272087635
1335896017417999943 -0.853290207894
1335896017651424335 -0.610386851358
1335896017784638851 4.74145248372
1335896017951373248 8.48484835997
1335896018118007662 2.87736254502
1335896018284608866 8.35612518961
1335896018418059990 8.68909906859
1335896018584654662 10.1161762603
1335896018751331264 7.64540506457
1335896018918155508 7.90093440756
1335896019051461056 4.78655469794
1335896019251334986 4.44219230342
1335896019418141241 7.20758577313
1335896019584839423 5.7404818402
1335896019751326717 9.19038181782
1335896019918030610 5.04035449569
1335896020084752318 5.37995550944
1335896020251407677 4.14728880127
1335896020384663790 2.98842540495
1335896020551262096 3.67119670943
1335896020718083937 5.43884053461
1335896020884702808 5.5272177489
1335896021051339438 6.24878659825
1335896021251600213 7.22299493868
1335896021451420624 4.43206187759
1335896021651496763 -3.96245758934
1335896021884748593 -0.750649704447
1335896022051401058 -2.61906206162
1335896022284688146 -0.345650930959
1335896022484616530 -3.80836830045
1335896022684689105 -3.92106305887
1335896022884667620 1.4282878753
1335896023151333755 -2.43213430221
1335896023384720329 -2.09677856592
1335896023551301568 -3.81583842041
1335896023751354935 -5.63029626142
1335896023984723453 -5.19314308122
1335896024151334053 -5.01855301139
1335896024351280414 -5.04214163002
1335896024518057226 -4.91440648189
1335896024718219415 -5.16851495534
1335896024884708139 -8.70553746471
1335896025084675485 -5.18753385197
1335896025251395097 -6.71422269072
1335896025417992345 -7.2942151123
1335896025584797142 -13.1487151956
1335896025718027141 -8.95248094192
1335896025884785771 -11.4212119729
1335896026051380373 -10.9834441828
1335896026251490834 -8.90173129201
1335896026384680569 -11.9940768484
1335896026551326950 -8.99532425133
1335896026684615704 -10.1276197882
1335896026884941274 -9.54318190947
1335896027051381263 -13.8896457904
1335896027218049401 -10.7452776253
1335896027384725300 -10.406165691
1335896027551410148 -14.9732538833
1335896027718076317 -14.602372973
1335896027918038842 -12.5852320177
1335896028117975675 -12.4245668469
1335896028351484828 -12.7762402699
1335896028551465765 -10.8253463651
1335896028784731231 -10.6897637076
1335896029017952900 -14.7273484635
1335896029251435724 -14.1127620429
1335896029484686756 -13.7168018194
1335896029684736448 -14.8894099118
1335896029851368471 -15.8128301195
1335896030051427818 -13.2925216558
1335896030218248933 -14.1000609482
1335896030384860214 -12.9683624477
1335896030551379822 -13.0775834271
1335896030717926884 -14.0433278428
1335896030918136209 -12.6504331677
1335896031117953558 -12.1065855087
1335896031351557968 -13.4784704121
1335896031551358430 -12.5761522604
1335896031751279270 -12.3601233367
1335896031951292196 -12.4288217842
1335896032151324467 -13.5566389257
1335896032318022032 -14.468410198
1335896032518061493 -15.2461797755
1335896032718269579 -14.1193579581
1335896032917956365 -15.9741404533
1335896033084775794 -13.096563008
1335896033251361371 -11.3038616984
1335896033384586019 -11.4682605863
1335896033551271889 -12.2912874158
1335896033751452863 -12.8766079451
1335896033918148339 -12.6534193446
1335896034084750993 -11.9164344478
1335896034218017229 -11.3911111439
1335896034384614400 -11.7955720798
1335896034551330118 -11.321730084
1335896034718060584 -10.5024562958
1335896034884798465 -13.1211360638
1335896035051294672 -12.2860357222
1335896035351297587 -13.0214460756
1335896035484650916 -10.9056160677
1335896035818037193 -7.49806715063
1335896036351373925 -6.65417071939
1335896036584665347 -12.8635507956
1335896036784737689 -13.9210395225
1335896036984682046 -8.15657733634
1335896037151353530 -12.6957735201
1335896037318015977 -11.7882372262
1335896037484737079 -12.7530837823
1335896037651424751 -13.7390068251
1335896037818146918 -10.6234734065
1335896038018222073 -10.3404070382
1335896038184678479 -8.01356599564
1335896038351549524 -10.4996082489
1335896038518024299 -10.2388659793
1335896038684812966 -10.4772405516
1335896038851517589 -9.15854168068
1335896039018143533 -8.6581795296
1335896039184679823 -7.65759172921
1335896039418010096 -10.6940379671
1335896039551347684 -9.49811730282
1335896039751329443 -7.78523444245
1335896039951407555 -9.05821543576
1335896040084758759 -13.6495089512
1335896040184878934 -1.51575219102
1335896040618076149 -15.2854890488
1335896040884818710 -13.5849502262
1335896041087441366 -13.935463326
1335896041287416686 -12.8873859913
1335896041487412316 -13.0140543552
1335896041720817716 -13.4128422259
1335896041887426880 -14.1988017368
1335896042087422820 -13.6593366496
1335896042287441934 -14.109343328
1335896042487454426 -11.9680178246
1335896042687508635 -9.53948400287
1335896042920738001 -10.2148971973
1335896043154194536 -12.3135172802
1335896043320691540 -14.9727597109
1335896043454108819 -7.03009767631
1335896043654059528 -16.7464950976
1335896043820776463 -9.39856142678
1335896043987413749 -13.5985494333
1335896044187688543 -12.5211810985
1335896044354278043 -13.4415002296
1335896044520821437 -10.0940600002
1335896044687923101 -13.0157536626
1335896044854261948 -12.944656986
1335896045054172656 -14.0288390436
1335896045220946667 -10.7770984533
1335896045420900616 -10.9065562945
1335896045620888557 -10.2595419266
1335896045821046801 -10.9338268607
1335896046020863271 -7.860892011
1335896046287690535 -11.8291949214
1335896046487352003 -11.3003214771
1335896046654134562 -9.82096069879
1335896046889209857 -11.2323942942
1335896047087628798 -11.8727184991
1335896047287458948 -11.6797965301
1335896047454151864 -11.8618098394
1335896047654127569 -11.6751581946
1335896047820652116 -13.4506411666
1335896048020741698 -13.5138257679
1335896048220836039 -14.0523668076
1335896048420894966 -14.5167574458
1335896048587362312 -13.9040924886
1335896048787520364 -12.7629735835
1335896048987454383 -14.0758622317
1335896049187514277 -11.8308151661
1335896049387385298 -13.7847567564
1335896049587524027 -15.3168755165
1335896049754094762 -15.5096810795
1335896049953972887 -16.6916724291
1335896050154116611 -15.1505845211
1335896050354053357 -15.518465741
1335896050554045274 -16.2628784453
1335896050787466034 -15.5737038818
1335896050954199587 -16.0837853481
1335896051153907192 -14.8351281135
1335896051354329141 -14.6057876866
1335896051520863135 -14.0528383311
1335896051720792917 -13.6606192218
1335896051920778949 -14.1656539172
1335896052120694417 -14.4056553474
1335896052320899048 -12.275748723
1335896052554032660 -13.9799002519
1335896052754200258 -13.3101282799
1335896052987344815 -11.8684735358
1335896053187548724 4.83982672865
1335896053354055293 -5.25964593433
1335896053554167338 -13.3224157803
1335896053754120121 -11.2130937743
1335896053954252944 -10.8239270463
1335896054120867933 -11.4696838709
1335896054320688620 -12.7178951596
1335896054487490608 11.9351806365
1335896054720888425 11.9747192879
1335896054920675182 13.6634581694
1335896055120741921 -15.111013111
1335896055287478046 -12.7620961675
1335896055487471293 -11.6028442434
1335896055687408729 -11.6991642544
1335896055854249543 -11.5241133094
1335896056054215121 -15.1311079921
1335896056287519877 -12.7261775808
1335896056487536804 -12.4873617473
1335896056687614212 -11.8652727553
1335896056854106951 -12.5353344301
1335896057054154671 -14.2342471482
1335896057254033374 -13.7622599774
1335896057454199557 -13.5535658662
1335896057620783473 -12.8212793375
1335896057820786803 -13.65828372
1335896058020725872 -14.6364983664
1335896058220759803 -14.8680069251
1335896058454080431 -14.3750451204
1335896058621535793 -15.6960489934
1335896058854061388 -14.6942076552
1335896059087384583 -12.7999295179
1335896059320733782 -13.2608151596
1335896059520913904 -14.0126552305
1335896059720737175 -13.886350048
1335896059920744918 -13.3420792348
1335896060120903966 -11.4521900982
1335896060320943593 -14.521788099
1335896060487399231 -11.9938275712
1335896060687502707 -13.2900371248
1335896060887527388 -12.1419024498
1335896061087513293 -14.2793243312
1335896061387436079 -13.1976072227
1335896061587433605 -13.571018113
1335896061787384108 -13.2125664535
1335896062020676115 -12.038286723
1335896062254042572 -15.4805783053
1335896062420894537 -17.1695085428
1335896062620770088 -14.2650542233
1335896062820774105 -15.4944285225
1335896062987422904 -14.4243847086
1335896063187393164 -17.7091986439
1335896063320871043 -12.1769272995
1335896063487348646 -12.9392459339
1335896063687610139 -11.0400484867
1335896063854217925 -11.3916016238
1335896064020685919 -13.9448805317
1335896064187603737 -14.0100153169
1335896064354118454 -13.7337665253
1335896064520849322 -12.9687916259
1335896064721101047 -13.5469646031
1335896064887397587 -13.6212063752
1335896065054027789 -13.7612981668
1335896065254386207 -14.7479970759
1335896065420748220 -13.195102855
1335896065587461133 -14.9801708792
1335896065754169256 -14.2948167929
1335896066020877120 -14.9139620164
1335896066220723552 -14.6183086965
1335896066387359072 -14.2609983328
1335896066554223564 -14.8138722572
1335896066720705563 -14.8137272837
1335896066954115160 -14.9680370169
1335896067120917515 -14.0759421237
1335896067287371622 -13.4728081571
1335896067454034532 -13.4634368242
1335896067653982141 -14.7972012046
1335896067820758894 -14.9895422836
1335896067987472920 -13.7922578051
1335896068154249498 -15.2850822054
1335896068320699699 -14.6697428351
1335896068520821221 -15.3162945195
1335896068687419920 -12.774033364
1335896068853998762 -16.0659665621
1335896069054258011 -13.652620378
1335896069254271574 -16.358168833
1335896069454161687 -12.6754655996
1335896069620698468 -13.6701522218
1335896069820750381 -15.0019163437
1335896070020888182 -13.8914059494
1335896070220836705 -9.37214647073
1335896070387391311 -12.3495129409
1335896070620727582 2.37418614919
1335896070720745553 5.79057026282
1335896070887574200 3.57319190631
1335896071120774600 -11.2350831948
1335896071320702513 -1.26943420485
1335896071620719332 -5.95360840597
1335896071787397457 -9.22576779714
1335896072064934108 -2.85179531199
1335896072264796875 4.36372955619
1335896072431502036 6.18514324455
1335896072631432715 6.87924101275
1335896072764960567 2.05626999728
1335896072931466445 2.13253751105
1335896073164780437 8.65975634597
1335896073298302959 2.36514919443
1335896073398111859 -6.7884135085
1335896073564826218 3.10572937538
1335896073664851652 -4.45734951931
1335896074031496521 -12.656791292
1335896074164769761 -8.0346529927
1335896074264739224 -7.52474721852
1335896074398170060 -10.6551203539
1335896074531592424 -6.87612850147
1335896074631556688 -11.0022955284
1335896074798157055 -10.8853643299
1335896074931482092 -9.63663435434
1335896075098250282 -13.7006676261
1335896075231764289 -15.3114200536
1335896075431657023 -16.3440154289
1335896075598255824 -14.6083746762
1335896075731522551 -15.8660347584
1335896075898294002 -14.2407627767
1335896076031412539 -14.5349989391
1335896076231517941 -13.7227504348
1335896076398542061 -10.127347073
1335896076564976735 -13.7966177889
1335896076764921953 -14.9732795783
1335896076898102782 -14.6351675405
1335896077064818298 -15.1659911929
1335896077231988235 -14.6320834621
1335896077398201311 -14.7458727649
1335896077564847840 -13.1858451215
1335896077731572151 -13.2490196078
1335896077898177977 -14.3174134261
1335896078031520162 -1.98625530321
1335896078198187128 -7.00520943963
1335896078331424367 -2.61146921237
1335896079064831922 2.80656100361
1335896079298263468 -9.69556155746
1335896079531706515 -8.31329270503
1335896079698371769 -6.37497145093
1335896080164892862 -4.41681969512
1335896082131565294 0.448141860492
1335896082431769455 -7.56942516179
1335896082864983635 -6.19826741366
1335896083131445409 -14.9929817573
1335896084064848971 9.85392895776
1335896084331517009 -2.17881621841
1335896084631618582 8.86497241092
1335896084831579520 6.00155664392
1335896084931621522 9.35562816794
1335896085098095723 4.62773275177
1335896085198198849 9.14659091014
1335896085364955474 4.14127570119
1335896085464775529 6.49726118609
1335896085631635226 10.2517322016
1335896085764762092 10.0805179845
1335896085864798197 6.5849649151
1335896086464764881 -1.31370206625
1335896088631561647 1.66870319173
1335896093498290591 -14.1917068331
1335896093664829341 -16.1032403951
1335896093898385505 -16.2376748913
1335896094031615528 -18.8446851993
1335896094198200097 -17.4116588445
1335896094364988653 -18.7578298509
1335896094531465269 -17.9244234531
1335896094731582722 -14.3426873099
1335896094898196166 -12.5414267238
1335896095064688260 -12.3472940996
1335896095264860975 -12.9447894099
1335896095431519567 -14.1670438261
1335896095631509446 -13.0964941268
1335896107231722810 -5.54968779083
1335896107664857208 -12.827582551
1335896107798043508 -13.1938871185
1335896107898188765 -8.75795274533
1335896107998177190 -9.55048944023
1335896108131678157 -4.53507184155
1335896108231466100 -10.9922186317
1335896108331444611 -15.2099223581
1335896108431542152 -11.1174055623
1335896108531534449 -11.3400364806
1335896108664809069 -10.7665186437
1335896108798162376 -10.1225798874
1335896108964858449 -11.2550708644
1335896109098191784 -7.51732762881
1335896109198090572 -6.89110882528
1335896109331601577 -11.3280608828
1335896109464746060 -10.7587254847
1335896109564813891 -8.70883776335
1335896109664793712 -8.31479633729
1335896109798230317 -5.76042714405
1335896109898184209 -8.93497372985
1335896109998278746 -7.98084897773
1335896110098198145 -9.65073350059
1335896110231570026 -12.174837982
1335896110331559120 -6.50599363044
1335896110464860854 -6.80434313882
1335896110565014785 -5.86373075989
1335896110698151597 -8.64781386311
1335896110831515975 -5.62996074189
1335896110964826440 -11.1093010404
1335896111064927504 -9.81473857262
1335896111164847119 -6.83629527461
1335896111265008572 -8.33775492824
1335896111398152666 -7.21841825064
1335896111498159627 -8.52089021755
1335896111598163539 -7.83105846718
1335896111731502087 -6.2240601461
1335896111831481700 -8.08188202851
1335896111931577949 -9.65042706913
1335896112064865710 -10.5180000723
1335896112164873318 -9.45940374925
1335896112298186268 -10.8559653135
1335896112431508532 -9.38407413779
1335896112564858708 -11.4763851879
1335896112664832118 -8.12157354741
1335896112764830790 -11.0568134335
1335896112865001929 -11.4167333654
1335896112998195632 -9.80844831737
1335896113098118936 -7.08562141793
1335896113198089926 -8.45036494841
1335896113331474343 -8.90844587334
1335896113431488333 -9.71054574235
1335896113564848410 -9.2858922309
1335896113664824608 -13.3705975192
1335896113764874029 -11.7783819541
1335896113898175321 -10.2448573341
1335896113998195099 -8.88351101476
1335896114098325653 -9.02876324505
1335896114231504977 -11.8539414776
1335896114331603615 -12.9904912482
1335896124731516906 -1.87400883291
1335896124931539591 -4.82039367549
1335896125098072815 -5.59546735941
1335896125331577455 -7.47272276452
1335896125498195133 -9.01695617754
1335896125798284314 -9.71695680073
1335896125964890339 -0.871155539089
1335896126164776357 7.26771677107
1335896126364793953 7.00097537026
1335896126564876038 5.00720272241
1335896126764971285 4.08058830639
1335896126931524620 4.78611843071
1335896127164949805 7.90805985668
1335896127365027577 10.7744097602
1335896127564872558 8.21935831452
1335896127731614729 8.93299309385
1335896127964931248 7.97943934402
1335896128164895563 6.62298001336
1335896128364794362 6.20340342114
1335896128531570155 7.84205966296
1335896128731443543 7.73458889185
1335896128964845190 6.58259067377
1335896129131654746 6.96749765961
1335896129331664653 5.01999004561
1335896129531432995 3.41200048906
1335896129831574586 -1.70286203194
1335896130031642595 -6.04945005913
1335896130231544649 -3.2155018208
1335896130398199956 -1.28531810705
1335896130598192179 -3.64233720904
1335896130764919606 -7.14132651661
1335896130964894956 -7.42631254159
1335896131131553393 -5.32706111833
1335896131298179308 -8.05009706781
1335896131431479133 -11.0848688294
1335896131531533721 -4.68300058872
1335896131631478755 -4.91632673091
1335896131764864879 -5.76170021378
1335896131898221472 -6.35477246698
1335896132031532852 -7.1072531871
1335896132164754510 -7.84212554647
1335896132264932283 -9.85752658796
1335896132398386152 -11.2505465689
1335896132498113722 -9.5272380964
1335896132598213777 -11.7496407427
1335896132731543223 -15.4010118151
1335896132864887787 -21.739109314
1335896132964797424 -15.0219439151
1335896133064916729 -18.1493201131
1335896133164817179 -16.2923263395
1335896133298174172 -15.7734010688
1335896133398189049 -15.070855032
1335896133498228001 -16.7750852848
1335896133598310684 -17.2557135424
1335896133698251456 -18.2971367203
1335896133798212981 -18.4318492785
1335896133931527651 -18.1439053964
1335896134031557103 -17.2960411493
1335896134131546554 -15.4488464568
1335896134264855909 -16.0476173801
1335896134364878666 -16.8114266958
1335896134498176698 -18.3065580161
1335896134598354978 -17.5456468271
1335896134731462672 -17.9199038669
1335896134831841224 -15.6320556328
1335896134964924742 -15.2026095737
1335896135064910222 -16.7683309732
1335896135198494312 -18.7258125052
1335896135298242089 -14.0863181905
1335896135431436487 -13.0812506612
1335896135564733139 -14.4604860621
1335896135731634229 -14.9611355127
1335896135864924645 -13.6379046483
1335896136065011469 -11.721327128
1335896136231489151 -15.4790657868
1335896136398290923 -11.0494386872
1335896136598168174 -11.8806327314
1335896136831471073 -15.4526328955
1335896137031490408 -10.3965801873
1335896137264796142 -13.7836430748
1335896137431559574 -12.4639621949
1335896137631416440 -11.7400176084
1335896137798273120 -12.3216299546
1335896137998269245 -7.40184097717
1335896138164779219 -7.51479080949
1335896138364885752 -13.2369356797
1335896138531681669 -8.60650395179
1335896138731629923 -15.828757329
1335896138931882745 -12.1527817467
1335896139131567029 -9.27902401648
1335896139331817449 -11.2580487768
1335896139531620073 -11.7094924332
1335896139731518963 -14.6589237814
1335896139931443699 -13.2044006165
1335896140132012710 -12.7118529406
1335896140364874331 -12.2715849783
1335896140531574844 -11.4606492366
1335896140731671501 -12.7676529265
1335896140898170277 -13.922288968
1335896141098152227 -7.43425702234
1335896141331534089 -9.68114172272
1335896141531573905 -9.12401268931
1335896141731679870 -11.3273292287
1335896141931566022 -8.1655515126
1335896142131598263 -9.20578131706
1335896145664853707 -9.08061512151
1335896145865157807 -9.59567785505
1335896146064861995 -8.56066050835
1335896146264923746 -9.88106701581
1335896146464801645 -11.0575525917
1335896146698221124 -12.091900019
1335896146864762478 -10.5648014542
1335896147031541677 -13.2747153353
1335896147231576583 -16.6403759413
1335896147398257182 -16.6227435592
1335896147598339625 -18.7935012383
1335896147765056480 -21.6334424552
1335896147931629268 -23.11436577
