# Supplementary material for: Infants Time Their Smiles to Make Their Moms Smile
Source: PLoS One. 2015 Sep 23;10(9):e0136492. doi: 10.1371/journal.pone.0136492 (PMC4580458; doi:10.1371/journal.pone.0136492)
Supplement: S1 Data — (ZIP) [file pone.0136492.s001.zip › DiegoSmileRawData/smilenew_sub_10_mirror_2012-05-01-10-57-03.robotsmiles]

1 1335895047611716374
0 1335895049378470739
1 1335895065445024435
0 1335895069211923867
1 1335895093545176965
0 1335895096645135386
1 1335895100245189769
0 1335895102411799983
1 1335895134438859254
0 1335895139405592608
1 1335895157438812643
0 1335895161272201108
1 1335895180172193206
0 1335895182272247333
1 1335895186305735431
0 1335895188605596175
1 1335895195672168158
0 1335895198872279094
1 1335895204172238518
0 1335895206272220738
1 1335895208805693056
