# Supplementary material for: Infants Time Their Smiles to Make Their Moms Smile
Source: PLoS One. 2015 Sep 23;10(9):e0136492. doi: 10.1371/journal.pone.0136492 (PMC4580458; doi:10.1371/journal.pone.0136492)
Supplement: S1 Data — (ZIP) [file pone.0136492.s001.zip › DiegoSmileRawData/smilenew_sub_10_mirror_2012-05-01-10-57-03.subjectsmiles]

1335895031245028542 -10.8479090414
1335895031445160920 -8.88684988677
1335895031578456704 -9.99563668759
1335895031711863912 -9.37635066906
1335895031811657454 -11.0911987488
1335895031945013756 -10.2024131129
1335895032111887649 -7.11482474228
1335895032245005904 -8.81485282188
1335895032378398496 -7.56305125504
1335895032511722328 -7.27110978804
1335895032645068098 -7.71385396161
1335895032778393812 -5.44599330373
1335895032878456325 -11.147477723
1335895033011703526 -6.3461829309
1335895033145138822 -7.2159894141
1335895033311645985 -7.3832600189
1335895033411707252 -3.83322994732
1335895033545033609 -4.58412839642
1335895033678320430 -5.13462070585
1335895033845087825 -3.7095625036
1335895034011767052 -3.34334385916
1335895034211738342 -6.37416562887
1335895034378407419 -2.85059539034
1335895034545173775 -5.11024826893
1335895034745147044 -4.66804471853
1335895034944997197 -5.29821865139
1335895035111772293 -7.85431587665
1335895035278443200 -10.5825202859
1335895035445177034 -7.65097066397
1335895035578413966 -9.44423582228
1335895035745092891 -9.52817742696
1335895035878384039 -14.2221023319
1335895036078387933 -3.91384918853
1335895036211954666 -8.55326783768
1335895036345036663 -7.50829752223
1335895036511834078 -8.18459004566
1335895036678430579 -6.8243665649
1335895036811956250 -4.21578742317
1335895036945024719 -7.07159412944
1335895037078489645 -12.0636988186
1335895037245094868 -11.1905426211
1335895037378383681 -11.8853913586
1335895037511857201 -13.8909099168
1335895037678385380 -12.8178507744
1335895037844989326 -10.596020258
1335895038044972956 -12.190017488
1335895038211729929 -12.5931336361
1335895038411748011 -8.17327326414
1335895041045090140 -3.77852229212
1335895041211919218 -14.4435598426
1335895041445163076 -11.9820557461
1335895041644976769 -13.3019558254
1335895041878421654 -11.4990053112
1335895042345016622 -13.0584838532
1335895042578499814 -12.1021253665
1335895042811828274 -11.374346036
1335895043078411106 -13.0588385963
1335895043345240190 -16.3105356316
1335895043511740744 -1.7061480186
1335895043645058904 -2.54789957627
1335895043878426135 -14.394427884
1335895044078354827 -15.5658407162
1335895044244983189 -14.2200616452
1335895044511855486 -13.210060677
1335895044711775153 -11.5990766794
1335895044911847915 1.52572758105
1335895045111723720 -3.88582876747
1335895045311840843 -0.736838013734
1335895045578446468 -1.33713184977
1335895045745110385 0.753312197201
1335895045911782158 -8.14474804985
1335895046045058052 -6.43979928326
1335895046311765603 -1.47199602563
1335895046511754788 1.49382840497
1335895046711763913 0.453552104643
1335895046911761971 -4.34031949027
1335895047078551777 -4.53291857838
1335895047611663345 2.85621644854
1335895047844991737 5.19605221408
1335895048044985443 7.49679899807
1335895048278613604 6.31376554836
1335895051678563597 -1.82185219948
1335895051911817823 -11.3296830527
1335895052111725475 -15.4440012863
1335895052311738496 -17.5142730658
1335895052545171829 -16.8465174674
1335895052778505959 -13.0944114826
1335895052978412611 -14.945257362
1335895053178359326 -9.28121133728
1335895053412056654 -13.6312194928
1335895053645146265 -17.0452871084
1335895053844994852 -14.4633333749
1335895056678594713 -7.02772674033
1335895056878379788 -11.6165080609
1335895057111775805 -13.6722540702
1335895057345114458 -11.5179060149
1335895057578442896 -12.2865483192
1335895057811617235 -9.04584568649
1335895058078460496 -9.11413890851
1335895058311766425 -11.0338856069
1335895058545088652 -10.5846521045
1335895058845082281 -9.33626942541
1335895059111728400 -12.1851261014
1335895059311789281 -14.0789974515
1335895059544999288 -9.59828212924
1335895059778358471 -11.6064208254
1335895059978476772 -12.775500929
1335895060211803433 -8.92532062229
1335895060478513592 -13.5422455784
1335895060678404949 -11.7781404983
1335895060878390394 -10.7075938558
1335895061111772253 -11.0842242951
1335895061311893018 -11.5276301995
1335895061511717826 -10.6493982196
1335895061711684184 -11.1940104083
1335895061945001144 -9.90951720755
1335895062211872186 -12.5823233344
1335895062811654477 -7.20105729668
1335895062945106308 -7.02280317929
1335895063178402811 -5.43055259329
1335895063411692596 -13.0327449318
1335895063611715531 -10.2923326832
1335895063811814681 -11.6252479481
1335895064011733083 -11.2545117825
1335895064211728507 -11.0023338668
1335895064411829384 -12.1428266087
1335895064578344525 -10.5890657521
1335895064778478960 -7.53213300017
1335895065045097190 -10.722355902
1335895065245022467 -1.28273220527
1335895065444960850 6.99042805303
1335895065644949995 6.51908083736
1335895065845038356 11.639604816
1335895066111878372 7.62307517743
1335895066311646878 10.483345854
1335895066511795799 10.0367114103
1335895066744960968 7.74149263959
1335895066978443988 9.19273143626
1335895067212426246 11.9074723036
1335895067411683886 10.9761727763
1335895067611840790 7.9802763068
1335895067811840885 8.45662176034
1335895068011719240 8.22102193426
1335895068278552506 14.4321477971
1335895068478508892 8.0275479133
1335895068778387215 6.65590024986
1335895069011776398 -5.63854369628
1335895069211892777 -12.4065441229
1335895069445061199 -11.2877958753
1335895069645080793 -10.1928099638
1335895069878340828 -10.0328716801
1335895070078325473 -8.96567845822
1335895070278527743 -12.7313381376
1335895070511917972 -13.6255622663
1335895070711783182 -15.1567367284
1335895070945126760 -13.6978016587
1335895071111809642 -12.5615568995
1335895071345278473 -11.313477133
1335895071545234860 -11.5906440655
1335895071745108935 -7.47363706958
1335895072011699352 -11.9030132231
1335895072211833946 -11.9281676715
1335895072411718985 -9.12544807099
1335895072611757393 -11.071671068
1335895072811725589 -12.3210926979
1335895073044999351 -15.1192278554
1335895073278466874 -13.3560984814
1335895073445089706 -12.9274471651
1335895073644990599 -13.6422874691
1335895073845080874 -13.5010475006
1335895074078640487 -11.7871474174
1335895074278494590 -12.1916911234
1335895074478402480 -12.2935528355
1335895074678901705 -14.3062605744
1335895074878390602 -14.0876351741
1335895075078447306 -13.0894224899
1335895075278357049 -13.2969073609
1335895075511703884 -14.3600639646
1335895075711771371 -12.38614792
1335895075944990616 -12.1806630103
1335895076145052383 -12.9013115217
1335895076345122469 -11.6929080555
1335895076545022798 -13.9399692016
1335895076778394846 -12.7813264627
1335895077011737357 -13.1848653688
1335895077211759308 -13.2520726706
1335895077411713776 -15.2232954561
1335895077611795833 -14.7546157121
1335895077811726256 -14.6510016929
1335895078045003371 -14.3569750445
1335895078244984840 -13.5810678406
1335895078445139081 -13.5266033844
1335895078645032678 -12.057508607
1335895078845053684 -12.2263137309
1335895079045024243 -14.5329677849
1335895079278334050 -12.5870508929
1335895079612241359 -13.8477584147
1335895079845039166 -14.9605317887
1335895080045027754 -15.617243986
1335895080278386672 -14.029759658
1335895080511815690 -15.0586915385
1335895080711780887 -16.4282378806
1335895080978448458 -16.2692987732
1335895081211707220 -15.4312475963
1335895081445164576 -15.884369713
1335895081645007533 -15.3275271585
1335895081811757002 -14.3074475348
1335895082045128802 -13.9095529792
1335895082211761223 -16.2139006013
1335895082445040650 -10.702327397
1335895082644972519 -10.3271442461
1335895082878438010 -13.0228350006
1335895083111795666 -7.50203676274
1335895083311771324 -13.5516672639
1335895083511786166 -8.01715623808
1335895083745069706 -12.082244214
1335895083978442543 -9.96363491102
1335895084212182541 -10.8870105869
1335895084711802901 -10.5083676003
1335895085045141068 -9.31511506117
1335895085511698662 -7.07753105905
1335895085778394095 -5.87849081409
1335895085978834175 -5.56408466868
1335895087145071195 -4.90550377157
1335895087345051299 -9.57863911394
1335895087611664413 -4.38918065691
1335895087811611190 -0.571008667981
1335895088511689663 -0.592618518226
1335895088978551122 -11.8318539852
1335895089178527752 -9.26416193076
1335895089378357407 -8.72409864729
1335895089611801815 -12.7726770267
1335895089845125309 -4.83242432555
1335895090044932594 -10.6681833178
1335895090245083200 -6.48305492815
1335895090478394061 -6.01959876786
1335895090678373259 -6.65024048662
1335895090878376661 -3.29370429063
1335895091111871537 -6.22663552596
1335895091378390392 -6.79953669754
1335895091612768631 -7.32859684466
1335895091778428330 -5.64086439561
1335895092011713442 -3.7380900924
1335895092244991674 -6.02875934126
1335895092445176244 -7.22642278727
1335895092712003621 -6.24370295448
1335895092945161754 -3.38078058493
1335895093145066722 -1.48130445334
1335895093345110592 0.868209479716
1335895093545034703 2.45886937644
1335895093745042944 0.277296281066
1335895093945176361 5.25999654777
1335895094111764503 4.0607139304
1335895094311775516 5.45756188245
1335895094511815026 5.579880169
1335895094711838500 8.73848435733
1335895094911716873 4.5060045921
1335895095145107967 4.93679216538
1335895095345095427 -0.421517150679
1335895095578375191 -6.75907652686
1335895095811863833 -5.28806398623
1335895096012006969 -8.67012994982
1335895096211750487 -7.65711504784
1335895096411731791 -6.19826197092
1335895096645079597 -8.87887064366
1335895096845154307 -7.98310872243
1335895099378362860 -1.48137845362
1335895099578378932 -5.32130385765
1335895099778399242 -3.17752614556
1335895099978559879 1.03434079486
1335895100245021794 3.11717439868
1335895100478499827 4.13210363369
1335895100678484540 3.93236618682
1335895100911692387 5.76999937158
1335895101145161529 2.95283634877
1335895101345107950 8.20355447119
1335895101545106183 5.81908104268
1335895102878460508 -3.91610533555
1335895103078575646 0.0194911516695
1335895103278447410 5.86958582668
1335895103511794214 4.36981599612
1335895103745065190 9.22682834145
1335895103978372680 13.1379822003
1335895104211736150 9.9377811516
1335895104411703484 -6.32002612049
1335895104644950417 -9.51484833089
1335895104878345357 -11.0523860852
1335895105138926091 -12.8678965043
1335895105372162961 -10.2957616799
1335895105572034031 -8.10601857025
1335895105872205962 -10.7899106463
1335895106105542660 -12.3687953029
1335895106338973211 -12.4632449696
1335895106572209018 -13.7693678084
1335895106772131454 -12.8379820399
1335895106972234361 -15.3503454449
1335895107138822269 -13.9870116602
1335895107338858699 -10.4652463022
1335895107538810095 -14.9322348639
1335895107872209090 -9.16245041216
1335895108038763407 -10.1987146313
1335895108239012319 -6.49264671188
1335895120639072992 -19.3201427262
1335895120838822658 -14.0680958419
1335895121072042840 -15.0668851131
1335895121238775087 -14.1970117091
1335895131972107632 -9.49649849477
1335895132172156941 -10.9685420488
1335895132338819738 -11.323001355
1335895132538761724 -12.1624411942
1335895132705535461 -11.6244254895
1335895132905498191 -11.9050581875
1335895133105366460 -13.2222210513
1335895133272158587 -10.7541322782
1335895133472174116 -12.9514858372
1335895133672248156 -11.4553648892
1335895133872291148 -6.26601940979
1335895134038750655 -0.824749336575
1335895134238727338 -0.367219767982
1335895134438847527 2.70139154136
1335895134672237062 0.648314766338
1335895134838873091 -0.32737670512
1335895135039021506 -0.427622197715
1335895135238906161 0.508647631423
1335895135438817231 0.913030296095
1335895135638837675 -3.69478177068
1335895135838899315 2.94102709399
1335895136072265630 4.97146707394
1335895136305620650 17.4320007686
1335895136505482411 20.5282943678
1335895136738829933 13.8614629215
1335895136905679248 12.8394468953
1335895137105450503 14.3631450882
1335895137305550422 15.3013937843
1335895137505376536 12.009355892
1335895137705628695 9.0393551546
1335895137905455894 13.4091735432
1335895138138881443 20.5129558305
1335895138305514776 20.5469035967
1335895138505419431 19.0368157834
1335895138705455426 6.61758601553
1335895138938751112 10.88350624
1335895139172173114 -4.55832100971
1335895139405579175 -10.3067264708
1335895139638815387 -10.6697495631
1335895139838713177 -10.4909692763
1335895140072166347 -9.23193530759
1335895140305500652 -12.1066099022
1335895140538850290 -14.5575269855
1335895140772254159 -9.71185320998
1335895141005471645 -10.1782902031
1335895141238893916 -12.5289085158
1335895141438776799 -12.845691246
1335895141605497072 -13.5909465321
1335895141805426377 -9.41273082019
1335895142005415440 -12.4280581122
1335895142205539724 -12.8426504187
1335895142438736425 -14.8310555924
1335895142605659352 -12.6026923746
1335895142805586905 -10.058957385
1335895142972375480 -12.2930073306
1335895143138949686 -11.3650582095
1335895143305468563 -13.0423306204
1335895143472061280 -11.6947075842
1335895143638904252 -12.1157087982
1335895143872191441 -13.9236300942
1335895144072235002 -12.789120355
1335895155138732646 -0.912328388664
1335895155205342379 -1.04471459092
1335895155305473782 -4.71530803519
1335895155405361339 -3.5507883957
1335895155505449428 -1.05776389914
1335895155605426058 -2.44131364103
1335895155705496906 -4.83312037055
1335895155838878386 -0.930295555607
1335895155938962462 -5.08050535427
1335895156038743621 -3.11187216301
1335895156138804297 -1.39151446604
1335895156238805051 -4.65816859382
1335895156338913598 -1.89536020875
1335895156438819819 -3.98106056414
1335895156505506845 -4.29250623642
1335895156672122888 -4.99045196286
1335895156905405891 -3.18317937713
1335895157105597243 -1.39692309946
1335895157272076897 -2.73603754576
1335895157438796433 3.53152998433
1335895157672284727 7.05321817504
1335895157838798195 7.28632482511
1335895158005580947 7.10162728596
1335895158205395271 11.9757405104
1335895158372114520 11.6695812904
1335895158572280691 13.1947302169
1335895158738866952 10.1137133526
1335895158905682329 9.13967419404
1335895159105640862 5.10786627281
1335895159272149790 4.52219847084
1335895159438811012 7.33796071449
1335895159605570488 4.2945337111
1335895159772097810 10.5047110969
1335895159972059634 3.62217139343
1335895160172082149 7.38451906601
1335895160372403332 9.78198520793
1335895160572080318 9.96863223043
1335895160838787963 10.1762951122
1335895161072183468 -4.89809852724
1335895161272163052 -7.96140073355
1335895161472141238 -7.99267510533
1335895161672150148 -5.68418465299
1335895161938825660 -6.66042562943
1335895162105545948 -5.19612467049
1335895162305600723 -4.56664045389
1335895162472202101 -6.03397488387
1335895162638760063 -5.19580720035
1335895162838806660 -5.59620890897
1335895163005523908 -5.82464422556
1335895163172216382 -7.26362969517
1335895163372175225 -7.45641394957
1335895163572253147 -3.7796367149
1335895163772185328 -4.15839928216
1335895163938807581 -0.379630167828
1335895164139002665 -5.53196161218
1335895164305668316 -3.79679494852
1335895164505422243 -6.9376157388
1335895164672097211 -13.741822318
1335895164872124611 -14.8687770777
1335895165072100234 -13.1233048528
1335895165238813393 -13.8921303811
1335895165405400378 -11.995225795
1335895165572232324 -11.0129661053
1335895165772160963 -10.103402733
1335895165938913549 -10.8856591188
1335895166105377707 -11.3106463974
1335895166305573850 -12.3415582161
1335895166472069949 -10.6622101718
1335895166672203713 -10.4160715006
1335895166872135922 -12.2370129334
1335895167105471243 -13.458177937
1335895167305631644 -10.7586308212
1335895167539027154 -10.9820790897
1335895168005535051 -11.5516969025
1335895168605450725 -14.6349581059
1335895168838753903 -8.79864615837
1335895169072210030 -19.2521202749
1335895180172142530 6.15349940486
1335895180338836613 9.60489787421
1335895180538887613 11.1306130703
1335895180738907955 12.2766932023
1335895180905602925 14.6223678691
1335895181105652080 14.5735298521
1335895181305557220 13.5864417574
1335895181505456406 10.9021163162
1335895181672230332 -7.16204842009
1335895186305542082 3.30400136386
1335895186505558048 7.50255304983
1335895186705476879 11.2881714353
1335895187038722005 10.5084135669
1335895187238807203 9.39690394388
1335895187472115583 12.4918721948
1335895187638958849 10.9053170774
1335895187838800093 6.65256076396
1335895190972209091 -7.67916908129
1335895191172162579 -4.6230098215
1335895191405485798 1.34660343621
1335895191672259757 -1.85983532996
1335895191938724900 -6.13821570255
1335895192172084954 -8.92075554837
1335895192372277506 -10.0350210798
1335895192605510175 -13.5226468659
1335895192805490003 -15.9085246251
1335895193005560585 -17.034895612
1335895193272208149 -13.3802363571
1335895193505414419 -12.7472956345
1335895193705404056 -11.4078329816
1335895193972177861 -8.30579951658
1335895194172070310 -0.986996058297
1335895194372233724 -0.927783442396
1335895194605397848 -0.24603499244
1335895194805392295 0.562423678264
1335895195005528350 -0.496038698819
1335895195239075552 -0.0806572428633
1335895195472163518 -0.326998873279
1335895195672159769 12.2131185323
1335895195872137935 12.5636670703
1335895196138888874 11.7517256416
1335895196338749268 10.4529069547
1335895196572130983 11.5190619599
1335895196772126084 6.05523755891
1335895196972270202 5.21230901105
1335895197205380985 8.3625812612
1335895197372272558 5.081665156
1335895197605511770 8.76174895943
1335895197805460009 0.75430508835
1335895198005545682 -1.39165612142
1335895198205402784 -0.975710832435
1335895198405561224 0.468453929561
1335895198605578412 1.20232824613
1335895198872264890 -14.537571222
1335895199105500864 -19.9794071705
1335895199305444804 -18.9034392197
1335895199572309764 -17.6274689085
1335895199805440922 -16.1909998154
1335895200005373951 -15.5652867865
1335895200205436083 -17.6829443743
1335895200438841261 -15.4906371391
1335895202838820807 -5.60026959689
1335895203338841611 -8.54811639508
1335895203538878427 -16.5992378007
1335895203772166718 -17.9618628524
1335895203972132861 1.5109673243
1335895204172198014 12.029315842
1335895204438783500 13.4095950381
1335895204638802448 11.3744861656
1335895204838816426 11.9133785905
1335895205072102743 10.1393133679
1335895205272108137 -1.45306702187
1335895205372170390 -6.35599003995
1335895205505564304 -9.83267188066
1335895205705602136 -7.78408201702
1335895205872275983 -9.40252855569
1335895205972150828 -6.17601364971
1335895208338799777 -5.35330939607
1335895208572212594 1.85463933973
1335895208805506998 1.23471322863
1335895209072280988 2.12086665889
1335895209305472310 2.96259931405
1335895209538804632 1.19757751734
1335895209738729424 2.77881133543
1335895209972107918 7.05361010234
1335895210205486848 6.3796871644
1335895210472155001 7.84287825201
1335895210705491018 6.01468369438
1335895210905602713 -3.76466343094
