# Supplementary material for: Infants Time Their Smiles to Make Their Moms Smile
Source: PLoS One. 2015 Sep 23;10(9):e0136492. doi: 10.1371/journal.pone.0136492 (PMC4580458; doi:10.1371/journal.pone.0136492)
Supplement: S1 Data — (ZIP) [file pone.0136492.s001.zip › DiegoSmileRawData/smilenew_sub_10_yoked_2012-05-01-10-49-27.robotsmiles]

1 1335894580116136545
0 1335894583715966836
1 1335894588115991279
0 1335894595082524121
1 1335894599816157030
0 1335894606716041036
1 1335894609449188519
0 1335894611749313209
1 1335894613682739498
0 1335894615615895239
1 1335894618715871694
0 1335894622849247404
1 1335894627149352888
0 1335894631882739407
1 1335894634582673064
0 1335894636982981175
1 1335894641216152403
0 1335894643915996809
1 1335894653515975520
0 1335894655382766614
1 1335894657249302164
0 1335894660816020037
1 1335894667415896931
0 1335894669949277973
1 1335894682882670377
0 1335894685816213340
1 1335894690049256016
0 1335894692382684243
1 1335894699282524752
0 1335894700982452336
1 1335894703915965762
0 1335894706515981809
1 1335894709816091536
0 1335894712182779718
1 1335894721149227466
0 1335894722749224109
1 1335894726249267502
0 1335894731782820854
1 1335894734349629348
0 1335894739282729735
1 1335894741249411449
0 1335894744182591830
1 1335894747982584935
0 1335894752982718367
