# Supplementary material for: Infants Time Their Smiles to Make Their Moms Smile
Source: PLoS One. 2015 Sep 23;10(9):e0136492. doi: 10.1371/journal.pone.0136492 (PMC4580458; doi:10.1371/journal.pone.0136492)
Supplement: S1 Data — (ZIP) [file pone.0136492.s001.zip › DiegoSmileRawData/smilenew_sub_10_yoked_2012-05-01-10-49-27.subjectsmiles]

1335894574448206802 5.87537133876
1335894574714848107 6.1867418398
1335894574881537115 1.80288853583
1335894575048266234 2.62949138655
1335894575181590161 1.06981547835
1335894575381539156 3.72510724268
1335894575548299293 2.89929924674
1335894575714855387 3.86141052957
1335894575881576346 2.72494104278
1335894576048256396 -0.189458170824
1335894576248281798 -1.73903920515
1335894576414928976 -1.38691963507
1335894576581563559 -1.85383788231
1335894576781667332 -2.22710456453
1335894576948210643 -3.08609952781
1335894577114866785 -1.22777233223
1335894577315027598 -2.41558883665
1335894577481658831 -0.309691737074
1335894577615043694 -2.64406947386
1335894577748176922 -3.20112499921
1335894577848158195 -3.65020843433
1335894577981709654 -6.41678337016
1335894578148233302 -1.72221524603
1335894578281487735 -1.89505895308
1335894578414922971 -3.20079394854
1335894578548495188 -5.14212093685
1335894578681514054 -5.3846441233
1335894578814854469 -3.94721961769
1335894578948364021 -1.51367831858
1335894579081538829 -5.35433647194
1335894579248197188 0.176830573915
1335894579414942403 0.561082423004
1335894579514773446 -3.70701826048
1335894579948175908 -8.34145233727
1335894580148146359 -10.4943602177
1335894580348181018 -6.23514987349
1335894580581526904 -6.8462935427
1335894580781729255 -4.66295262373
1335894580981544300 -2.17559397324
1335894581181674327 -3.87390600452
1335894581348177844 -0.891691043593
1335894581548247189 0.6952437571
1335894581748182906 4.19286074363
1335894581981647209 11.8497399238
1335894582181541208 16.1271887392
1335894582348181825 13.6549364467
1335894582548406720 14.3952952661
1335894582714851554 13.483577481
1335894582914807546 12.4885808865
1335894583114980962 12.7528000413
1335894583314957352 19.645052732
1335894583514822305 19.4734899878
1335894583681581317 22.7153162807
1335894583914825224 18.0813398806
1335894584148283752 18.7051232587
1335894584348205183 17.7418787931
1335894584514917333 18.7121146608
1335894584648161133 13.331611064
1335894584814819163 9.26043871597
1335894584948203851 7.81794480766
1335894585081588860 15.0805438414
1335894585181548572 9.87119825154
1335894585314943154 13.108157581
1335894585448242308 10.7644266161
1335894585581572821 8.69018164058
1335894585714863520 9.99415383057
1335894585814852916 -4.90955258414
1335894585981551182 -10.8644927784
1335894586148248293 -11.0060814411
1335894586248218131 -9.32323250563
1335894586381555538 -9.99735266152
1335894586481539301 -10.2122681837
1335894586614832745 -11.0804847896
1335894586748170308 -8.54227943532
1335894586914756989 -8.06933959956
1335894587114866980 -6.70677203028
1335894587315040212 -8.73992670967
1335894587514879707 -5.13076243369
1335894587714775112 -5.48566016674
1335894587948199743 -6.75103524452
1335894588181542842 -7.29335190945
1335894588414771922 -7.424381287
1335894588714843596 -8.48797177367
1335894588981578766 -3.78272976693
1335894589148262713 -4.66789313833
1335894589714910681 -9.29174069366
1335894589914900405 -9.9491277685
1335894590148227086 -13.5716973494
1335894590414904075 -12.3591803967
1335894590614898435 -13.6082515131
1335894590814854825 -14.7700537085
1335894591048195607 -11.957913235
1335894591315039567 -15.1008892922
1335894591581554143 -16.8808960497
1335894591848169113 -12.5303742177
1335894592114878316 -11.7468903271
1335894592381658537 -11.3713657381
1335894592615003612 -9.60841447335
1335894592948233075 -12.3235213705
1335894593181812806 -8.0429468564
1335894593414818816 -10.6711952861
1335894593714836622 -10.6746605375
1335894593881584805 -11.628511928
1335894594048220020 -10.8686651509
1335894594148171807 -12.0078684582
1335894594281488016 -9.15314406847
1335894594481500812 -10.929412407
1335894594681534572 -5.51837252732
1335894594881570292 -10.4009155856
1335894595048574984 -5.70149673034
1335894595181525953 -9.60843364423
1335894595348159037 -8.30347693369
1335894595448223868 -8.24497099097
1335894595681642048 -0.543368772624
1335894595814889195 -10.8270662087
1335894595981537648 -13.6013244842
1335894596181549323 -8.3697306056
1335894596314883478 -5.33511792073
1335894596481651102 -6.65097815495
1335894596648218289 -9.49898036742
1335894596881481792 -6.33065996815
1335894597048244499 -3.9565269995
1335894597214846069 -4.52526950496
1335894597414811087 -5.10792925462
1335894597548172292 2.20359778702
1335894598448196337 5.32677199126
1335894598581532493 5.45156391184
1335894598748155134 4.73661647702
1335894599615941414 9.2158030207
1335894599848188850 3.88069520693
1335894600314872438 7.60196414127
1335894600448169452 7.41201808445
1335894600614841182 3.60661797106
1335894600781604231 -1.68960344057
1335894600914840076 -7.86883383782
1335894601214829003 -7.06768449614
1335894601381544528 -2.96215173202
1335894601548195447 -2.31296040035
1335894601714793039 -1.64849974755
1335894601881529611 1.78878854659
1335894602048167816 1.41179843571
1335894602214954235 9.22915127753
1335894602448257979 10.1843435891
1335894602614907569 12.5701541501
1335894602781652807 15.8637694688
1335894603048217177 11.3851494613
1335894603281568316 19.7131578861
1335894603548250833 13.3040446385
1335894603781469683 12.3893384843
1335894603981562304 7.84978896394
1335894604181550848 12.3292452072
1335894604415986470 10.7239833021
1335894604614986548 2.83116275554
1335894604748212257 -8.79481536184
1335894604848276166 -10.8558728365
1335894605181489763 -7.23960024146
1335894605381606637 5.04038315955
1335894605581595350 3.21616208319
1335894605748315788 0.593048115574
1335894605981512022 7.87030854943
1335894606148186010 7.00120704718
1335894612448304002 -8.54639588319
1335894612648230699 -1.86454756419
1335894612814862880 -2.93601967036
1335894613048294113 -10.7938059658
1335894613248280395 -10.3666007655
1335894613448217580 -2.54307235427
1335894613648227728 5.38224877959
1335894613848140454 0.939451942884
1335894614048163370 -1.88016168471
1335894614281458600 -2.16414058886
1335894614481584155 -3.85786540157
1335894614881568007 -5.63912320505
1335894615114811030 -5.17046352369
1335894615348160981 -2.3367547423
1335894615514906133 -5.72114469233
1335894615714798700 -1.20253304277
1335894615914780621 -2.40437885088
1335894616114901702 -3.67824927062
1335894616314859031 -4.37741716235
1335894616481532872 0.28373585202
1335894616714806835 4.54588381847
1335894616948169424 0.274778148789
1335894617148175029 -0.0051045530712
1335894617348278440 -0.421283861053
1335894617548218323 -2.45800479999
1335894617881592291 -0.179537502513
1335894618081740407 0.695667390951
1335894618314879468 1.13431974027
1335894618514885963 -1.35368689252
1335894618681645362 0.336063251915
1335894618881586501 -0.133973833254
1335894619081501284 -1.19006874725
1335894619348163561 -0.600219326295
1335894619514893851 4.35360548993
1335894619781443545 4.29790476211
1335894619948219110 1.71290545847
1335894620148128096 3.13123342042
1335894620381498887 6.24296511387
1335894620581701246 4.7381167275
1335894620714836174 -4.67961906546
1335894621115062733 -7.03946007085
1335894621281618430 4.82802655467
1335894621514889235 1.67197592943
1335894627414899691 -1.61293958315
1335894627714839587 -0.178483007057
1335894627881538128 -0.475742648226
1335894628114895348 -3.82736690481
1335894628314964333 -1.62399831501
1335894628481494329 -1.91682437465
1335894628681540586 0.0538815391942
1335894628848244371 5.67823602679
1335894629048145783 10.4946869246
1335894629214878519 8.86456477656
1335894629414839547 13.6423167366
1335894629614816327 13.4243229173
1335894629848194144 14.7697858863
1335894630014804404 15.174183631
1335894630181604067 17.400588472
1335894630414932542 16.0491937701
1335894630614836858 11.5609610654
1335894630848191565 14.8789691211
1335894631048238583 15.7760998671
1335894631248184826 13.7995963418
1335894640548197996 -4.05568629137
1335894640815021076 -6.22302504257
1335894641048227844 -4.72687969911
1335894641381476919 -6.96268219788
1335894641614843206 -6.89779127132
1335894641848103912 -3.56973991262
1335894642114824072 -3.93631904306
1335894642381502694 -2.56621815487
1335894642614976535 -5.61838189119
1335894642881512018 -4.31144148093
1335894643148131831 -6.08860500419
1335894643415013700 -3.94883590733
1335894643681574789 -2.955350361
1335894643914881678 -1.84964144826
1335894644181568607 -2.66103880882
1335894644415007194 -5.9878381417
1335894644748199958 -1.86682823449
1335894645014873910 -3.04516034942
1335894645281615244 -0.184346660364
1335894645614796344 -0.669836920814
1335894645881497786 0.640070977719
1335894646148150249 -3.33879541708
1335894646448206630 -12.2523251325
1335894646781586594 -12.2642131682
1335894647081599918 -11.5509419074
1335894647381609413 -13.4404644759
1335894647648189520 -8.2009655649
1335894647881548894 -12.8382813244
1335894648214918645 -11.8555793051
1335894648481525388 -11.5220451765
1335894648748195591 -12.005961821
1335894649015662656 -10.8825174867
1335894649281602420 -10.9028948337
1335894649581607781 -11.0735552287
1335894650348211719 -1.91615972994
1335894651648208256 -7.51363718853
1335894651914815340 -6.62034766613
1335894652181566330 -6.78901463234
1335894652448153122 15.1396774938
1335894652814842706 21.7681308727
1335894653081501041 14.133277902
1335894653348140019 12.3789858721
1335894653614834854 12.0570680556
1335894653781486360 16.4372439736
1335894654015000833 16.2016245552
1335894654181599998 17.2552174972
1335894654314975748 12.8560828597
1335894654481621878 11.5574021223
1335894654614897562 14.3941255154
1335894654748175206 16.5894641431
1335894654881786424 20.7581713466
1335894655048209687 19.845512204
1335894655181493906 20.4658432193
1335894655281573042 21.2377683267
1335894655448201425 25.3263201824
1335894655581594692 19.6775129831
1335894655714924450 21.0112759187
1335894655848217575 23.6094373456
1335894656014906400 20.1234758219
1335894656148284949 16.2996499812
1335894656314914406 15.6831995178
1335894656614932422 14.6393186076
1335894656814816332 12.4532326565
1335894656948283918 15.4116331445
1335894657114851050 22.079640693
1335894657348258755 24.308181621
1335894657481516238 18.7284206413
1335894657681558707 14.9227937985
1335894657848112173 15.9683943195
1335894658015319349 16.5076038708
1335894658214934930 9.83560396155
1335894658381546107 11.1300337643
1335894658581603543 12.8612222085
1335894658748233859 15.7162636302
1335894658948205295 16.2982802593
1335894659248263612 15.3858397481
1335894659414868944 13.2000669553
1335894659648199730 13.2796984573
1335894659848091664 6.9330104127
1335894660015032431 16.4097393225
1335894660248370151 5.89478251566
1335894660414878501 13.9065755672
1335894660648140700 10.5961644741
1335894660814804960 17.527574661
1335894661014752931 10.8224735508
1335894661214861947 1.73364446706
1335894661381537734 6.95484842454
1335894661548205158 8.93741517608
1335894661714934945 10.8035370202
1335894661848268379 10.0185025367
1335894662048140630 9.49758136737
1335894662248258743 7.19040353239
1335894662414829528 4.42888255236
1335894662615001533 -5.78902387586
1335894662781596088 -13.935579776
1335894665281665432 -14.0330566434
1335894665481686787 -12.6263132639
1335894665648206978 -13.4127926756
1335894668614895476 -0.883062284063
1335894668814818105 -3.0265638352
1335894669048175331 -4.7652782002
1335894669248166930 -0.232889621948
1335894669481561204 -0.578715105583
1335894669748252555 -2.80607170303
1335894669981589679 -2.86233666308
1335894670281633193 0.229126446909
1335894670481633462 -4.08353282876
1335894670681577210 0.367207693307
1335894670881564413 -4.69265146045
1335894671114995504 -5.90138397901
1335894671314757876 -8.44091083917
1335894671514964127 -2.12607879607
1335894671714809825 -3.04987332012
1335894671948253874 -5.77002024583
1335894672248196468 -11.0766780148
1335894672448327205 -4.61720564438
1335894672648188862 -3.99050098946
1335894672914925578 11.0686427466
1335894673215002063 16.6231180854
1335894673448312079 15.5829828169
1335894673681619718 17.1799457209
1335894673914843049 17.3730632467
1335894674148224244 15.5621393179
1335894674381614937 14.128780092
1335894674614827083 14.4672382455
1335894674881453211 12.3824141165
1335894675114909832 11.0224596978
1335894675381512853 11.1155060243
1335894675681640119 -8.7483448726
1335894675981675964 -8.14671908052
1335894676181604108 -12.5785682902
1335894676448328135 -9.11379452019
1335894676648188797 -10.9812611563
1335894676848335401 -10.9204069311
1335894677048515096 -10.7408802178
1335894677281589773 -11.7675483997
1335894677514798249 -12.3227274803
1335894677714891595 -9.31214165909
1335894677981617856 -3.37230220254
1335894678214818785 -3.58640176293
1335894678414915441 -4.59129443896
1335894678648175836 -3.24956391993
1335894678814878608 -5.65319872198
1335894679248241874 -11.4694608127
1335894679481635110 -2.30805563526
1335894679714959743 -5.43336857661
1335894679914920034 -12.6065420371
1335894693214892211 -12.047839161
1335894693348163306 -5.52567439589
1335894693548283069 -5.43266303055
1335894693748198104 -1.31075577231
1335894693948245149 -1.93169635849
1335894694214867499 -0.616357843725
1335894694414861651 -0.654625342273
1335894694614908355 -4.04567647129
1335894694815227600 -9.75045014384
1335894695048200843 -6.40176849417
1335894695248269070 -5.09231079589
1335894695481594180 -5.84859895151
1335894695714878037 -7.0121541139
1335894695948135756 -4.52346553189
1335894696148234750 -5.44200674042
1335894696414865439 -3.36756149486
1335894696614851631 -7.76045259496
1335894696814829496 -5.12199828473
1335894697014917650 -7.28566397949
1335894697214864097 -11.9060343527
1335894697381541170 -7.05588805991
1335894697648178034 -5.55721826589
1335894697848255190 -1.45809010727
1335894698081590883 -0.345249893157
1335894698314927241 -3.44680397379
1335894698481729288 -3.62986625613
1335894698714847928 -3.32848119983
1335894698914997378 -5.61628676591
1335894699148309668 -5.32925424331
1335894699314863443 -3.25636125851
1335894699548172052 0.439878808824
1335894699781769463 12.4922016106
1335894699981733384 12.9705319338
1335894700214953142 7.58848054916
1335894700381540773 2.47792512232
1335894719648430556 -3.60103242636
1335894719814905763 -1.18694939544
1335894720014804424 1.5467507122
1335894720215049761 -3.58542957791
1335894720414864749 -2.47447167057
1335894720648374563 1.52261967681
1335894720848201498 -1.08643859789
1335894721081527828 1.91535102664
1335894721281537304 0.38107206086
1335894721481536920 1.49320841641
1335894721681485528 -0.846849018594
1335894721914807169 -1.9209573256
1335894722114885043 -2.73522622882
1335894722348230666 1.58807018521
1335894722548194648 2.29569663066
1335894722714813110 3.11237270995
1335894722948257922 0.687427355071
1335894723114797766 0.484405752914
1335894723481684743 4.45448926954
1335894723681608584 -1.35309262146
1335894723881591699 -5.21291824814
1335894724081555854 -4.80521735203
1335894724282544109 -7.25354593963
1335894724414917797 -8.34920365458
1335894724581471195 -9.39071559415
1335894724714867248 -9.23148429653
1335894724914832119 -5.22390853186
1335894725114862524 -3.18973947324
1335894725314892719 -2.34421278088
1335894725514950276 2.32293615106
1335894725781659000 -1.85662117035
1335894726081589792 3.23882880302
1335894726348236757 6.22966608804
1335894726548329783 7.42348838005
1335894726781584195 3.83445471142
1335894729814948214 1.87057473579
1335894729981504114 -4.78619829329
1335894731014846800 -10.3877477916
1335894731214819980 -5.82808461771
1335894731381571957 -8.25388508569
1335894731548258888 -7.22529214265
1335894731748302652 -8.69752886535
1335894731948302954 -3.61647541671
1335894732148196959 -5.3091138707
1335894732314833811 -3.86632511682
1335894732514769213 -3.54031145869
1335894732681495013 -6.59697858343
1335894732848086069 -4.79883745088
1335894733048212757 -5.4299602139
1335894733214919718 -4.58820222954
1335894733381455959 -4.48447650782
1335894733581548908 -2.54459136636
1335894733814868503 -3.99208495344
1335894733981560405 -4.35004227859
1335894734181562432 -1.7920734716
1335894734348197374 -2.20929451648
1335894734548321859 0.885320166539
1335894734781512320 -2.11882629802
1335894734948300179 -2.18489454151
1335894735114901426 -1.14591413737
1335894735314828911 -0.771539497964
1335894735481542287 -1.49338124726
1335894735681507902 1.11380146065
1335894735814892096 4.9187093601
1335894735981585871 9.48826199839
1335894736181446153 10.7887121448
1335894736381702392 9.56712548424
1335894736514827578 12.1594103096
1335894736681523671 14.9529949665
1335894736848727051 16.0834010922
1335894737048208686 15.648584339
1335894737214968434 12.6939512159
1335894737381583480 16.3311659132
1335894737548209010 14.2417237687
1335894737748230013 15.8079873576
1335894737881666370 11.8445548185
1335894738048326176 14.4431367488
1335894738148350871 12.9867378008
1335894738281540698 12.9944847838
1335894738448274391 15.0826970069
1335894738614796748 11.7500932655
1335894738748201117 11.864946727
1335894738914841015 11.0000128954
1335894739014884760 11.905484362
1335894739148256457 10.0293811999
1335894739282026869 9.5292587704
1335894739415013285 5.46754223851
1335894739514868986 7.06210206574
1335894739681627606 7.97657800392
1335894739814890651 5.27173130925
1335894739948297506 1.41207369269
1335894740181574730 1.34043425192
1335894740414821465 1.72556147187
1335894740648242895 -2.3807723013
1335894740814824976 -0.105264715161
1335894740981660594 -4.58314801129
1335894741181597142 -2.5555339985
1335894741381491115 -4.58537178028
1335894741581519978 -2.18650117172
1335894741781532418 -5.99357062963
1335894741981525083 -6.26819650541
1335894742181531980 -3.71547383428
1335894751814901929 -5.03217875415
1335894752014860398 1.40942643119
