# Supplementary material for: Infants Time Their Smiles to Make Their Moms Smile
Source: PLoS One. 2015 Sep 23;10(9):e0136492. doi: 10.1371/journal.pone.0136492 (PMC4580458; doi:10.1371/journal.pone.0136492)
Supplement: S1 Data — (ZIP) [file pone.0136492.s001.zip › DiegoSmileRawData/smilenew_sub_11_actual_2012-05-01-12-07-22.robotsmiles]

1 1335899254008470538
0 1335899262775327999
1 1335899279208583880
0 1335899288541921325
1 1335899304441949036
0 1335899308775278621
1 1335899312241869320
0 1335899315708644518
1 1335899323741986628
0 1335899328675253847
1 1335899346608505362
0 1335899347275099720
1 1335899351208553752
0 1335899354141881598
1 1335899356775310463
0 1335899357741879792
1 1335899363008696240
0 1335899366075177642
1 1335899371208581957
0 1335899372475316997
1 1335899375308759356
0 1335899376641875838
1 1335899388741721733
0 1335899392442101616
1 1335899398408526453
0 1335899408108505470
1 1335899411441900503
0 1335899415508686505
