# Supplementary material for: Infants Time Their Smiles to Make Their Moms Smile
Source: PLoS One. 2015 Sep 23;10(9):e0136492. doi: 10.1371/journal.pone.0136492 (PMC4580458; doi:10.1371/journal.pone.0136492)
Supplement: S1 Data — (ZIP) [file pone.0136492.s001.zip › DiegoSmileRawData/smilenew_sub_11_actual_2012-05-01-12-07-22.subjectsmiles]

1335899249975261882 -3.1298008181
1335899250142013513 -3.86121391017
1335899250275167748 -3.78440463261
1335899250441764553 -0.2905132143
1335899250608942514 -4.29313741448
1335899250775199960 -5.43170095471
1335899251041750815 -3.08595268862
1335899251208523617 -4.3675079063
1335899251375305760 -4.40430084213
1335899251541879750 -4.61200526776
1335899251741713548 -1.00434481484
1335899251908523218 -0.960417597788
1335899252075173130 -3.51531937372
1335899252242005917 -0.0574533832641
1335899252408712845 -3.21896339327
1335899252575114894 -1.2543539154
1335899252775168080 -0.726462592293
1335899252941855164 -3.23215754246
1335899253108719173 -0.639544651279
1335899253308547636 -1.28466154703
1335899253475386470 -0.554977217197
1335899253641745234 -0.289472481518
1335899253808593515 -0.439880199608
1335899254008468647 1.18575229045
1335899254175374084 -0.715111825745
1335899254375217813 -3.05253797623
1335899254541802625 -1.15107613224
1335899254708627677 -1.09246693059
1335899254875102115 -2.53244716809
1335899255041836523 -5.61338556574
1335899255208559366 -2.4075508598
1335899255375121664 -2.42740482094
1335899255542123472 -0.442240968226
1335899255708563574 -1.486249763
1335899255875229062 0.358686750627
1335899256041987670 -3.61552502231
1335899256175563106 -3.69801985551
1335899256341960843 -4.32717606163
1335899256508677767 -2.28738513992
1335899256675225628 -2.07379042065
1335899256842246728 -3.64760698098
1335899257008883168 -2.56638680405
1335899257175253141 -4.97468426959
1335899257341946866 -3.75466450722
1335899257575192702 -0.618585356405
1335899257741969301 -2.27562516782
1335899257908473660 -1.66730152055
1335899258075380518 -2.42784889851
1335899258275235868 -1.02206420897
1335899258475297696 -4.57686429781
1335899258641860710 0.332833884488
1335899258842012407 -0.471352488368
1335899259008617555 -2.92085800503
1335899259208775096 -4.83586643674
1335899259375323024 -2.15571117168
1335899259542085330 -0.731634041583
1335899259741868295 -1.51405887713
1335899259908676484 -1.86832671756
1335899260041827559 -0.793585376298
1335899260208560298 -1.46148603631
1335899260375513624 -0.954837983021
1335899260541837324 -2.42910929532
1335899260741916350 -4.04522503797
1335899260908686659 -1.94409869934
1335899261075177756 -1.646565421
1335899261241834889 -2.054451876
1335899261408576485 -2.10252941086
1335899261608713025 -2.52035496585
1335899263408647756 3.31243375613
1335899263575418396 2.46032807579
1335899263775396400 0.968852845869
1335899263941957636 -4.44562794114
1335899270708682490 0.178965362254
1335899273308623939 -0.763126932139
1335899273475293811 0.592923458188
1335899273641936678 5.18176202631
1335899273841808726 7.40299893861
1335899274008616092 3.44064783901
1335899274175375450 10.087413554
1335899274375412282 9.42216362818
1335899274541981683 9.38343895016
1335899274741906448 12.312508129
1335899274942138995 10.4249137423
1335899275108467417 10.679316336
1335899275275306423 8.81069400214
1335899275441775164 10.1096989289
1335899275641821479 10.2111832058
1335899275875131349 9.73325470731
1335899276041795951 4.12421372491
1335899276341846525 1.76154860709
1335899276508443599 4.51820676762
1335899276708586822 5.66973894959
1335899276875123163 3.03719429812
1335899277041795321 0.615378807242
1335899277208478757 3.85305037119
1335899277408516687 3.7549712551
1335899277575080341 3.32662120783
1335899277741834083 4.19996588609
1335899277975333113 6.86964353609
1335899278141894670 4.8857890292
1335899278308495926 4.49748372742
1335899278508505593 3.15470742565
1335899278675254470 3.92531740742
1335899278875451059 1.14420223642
1335899279042136808 2.9719035853
1335899279208702594 1.20528265784
1335899279408514063 5.70687092635
1335899279575367975 1.24764113148
1335899279775270820 0.260811841507
1335899279908639293 3.63680387322
1335899280108686147 2.19222006558
1335899280308523711 0.232433965579
1335899280475264673 2.83159469847
1335899280641920476 4.82618148896
1335899280808898749 4.84138283181
1335899280975336574 5.53961382761
1335899281208670326 4.33698298236
1335899281375299596 5.37283998767
1335899281541979095 6.62339798548
1335899281741868211 0.187277996702
1335899281908542493 -0.378675287445
1335899282108494085 3.7675269447
1335899282275153253 1.40304863823
1335899282475163768 3.83140395825
1335899282675326903 4.99682582238
1335899282875149809 3.97826629242
1335899283075142544 4.90920790419
1335899283275169617 3.70633205964
1335899283441864724 4.23283525303
1335899283641762223 5.37072729643
1335899283808657567 4.79552945084
1335899284008692449 2.81333127428
1335899284208588142 4.48905194834
1335899284408599746 3.25709856291
1335899284575084519 4.23972575091
1335899284775294024 6.51686918528
1335899284941977485 7.4063863727
1335899285141860908 5.68153732945
1335899285342046177 5.18152686454
1335899285541862422 6.73547972783
1335899285708588192 5.73079637208
1335899285941852927 6.01493375654
1335899286141866055 3.09178759565
1335899286308557141 1.27640979884
1335899286475268056 -1.52584203452
1335899286675364358 4.69061737323
1335899286841858837 2.3687855085
1335899287008661905 2.7779710322
1335899287175310335 2.80645779539
1335899287575247887 -3.85030417029
1335899287875361345 -0.569469019026
1335899288541952436 -3.38244691878
1335899288708675006 -2.33525041771
1335899290908721168 -4.92590982771
1335899292375385258 -1.82871775898
1335899292541959768 0.0485109320989
1335899292708472183 -4.39032033855
1335899292875204208 2.36951802338
1335899301808557661 -12.3747621601
1335899301975211770 -4.32819985852
1335899302141793331 -3.16466792758
1335899302342095655 -3.72518595882
1335899302508514387 -6.76507529182
1335899302708540928 -6.26662156126
1335899302875274747 -6.76979626751
1335899303042154302 -3.76945703241
1335899303275031192 -4.27253115146
1335899303441844442 -4.99345289573
1335899303642056083 -3.90962225715
1335899303841943853 -4.34198432205
1335899304041876148 -4.40848597831
1335899304242002206 -4.27177756929
1335899304442013050 -3.16096355561
1335899304675309249 -2.73003616489
1335899304875281695 -2.43585370321
1335899305075341893 -0.559788139901
1335899305308709540 -0.0334435866791
1335899305475160251 -2.21557071935
1335899305675224363 0.756095473593
1335899305875266992 -0.0456572753483
1335899306075382666 -2.06298601293
1335899306275220186 1.55141565192
1335899306508511479 1.77303486395
1335899306708526229 -0.430116537344
1335899306908694480 -0.962386560634
1335899307142043189 2.80568243075
1335899307341825205 -1.57838688774
1335899307541839428 0.49753308514
1335899307741860842 0.548835220605
1335899307941864494 -0.960320977881
1335899308141788210 -0.782461079097
1335899308342027669 1.58968586315
1335899308575168384 1.09627510569
1335899308775295585 -2.04531985257
1335899308942063622 1.4814062533
1335899309175313455 0.252813224796
1335899309375088859 -0.135107868604
1335899309642219050 -0.362599759665
1335899309841959097 0.639528993016
1335899310041896666 -1.92236199553
1335899310242072672 -1.47612582441
1335899310408455731 0.0244441483963
1335899310675405473 -1.11569121075
1335899310875401726 -3.84047940437
1335899311075171707 -2.08298358346
1335899311275249577 -3.04076415501
1335899311475207979 -0.654678736193
1335899311675316084 -0.754008223303
1335899311841907761 0.857656043808
1335899312041849095 -1.35193911463
1335899312241948771 1.1271528755
1335899312408668323 0.57346554839
1335899312642156849 -0.888279689704
1335899312875199624 0.214842793054
1335899313041779436 2.4376644535
1335899313208470139 2.4279515909
1335899313408580857 2.5576496706
1335899313575287603 1.77778988251
1335899313775446581 2.14410775022
1335899313975238157 2.09695478351
1335899314141767882 1.55041525847
1335899314308636070 4.4779501147
1335899314441878161 2.57256001057
1335899314608696232 3.73103060255
1335899314741821177 3.97609773557
1335899314875217227 4.09987515579
1335899315042043384 -2.17362657842
1335899315208640515 1.64273617843
1335899315375204873 3.10258377923
1335899315541780972 -2.74289449198
1335899315708602201 1.87798487222
1335899315841986402 -5.56589383382
1335899316008598612 -7.96093243932
1335899321441913865 -1.55096252022
1335899321641883893 0.48925783199
1335899321842125879 -4.30201759253
1335899322041899033 -7.44782674084
1335899322242014239 -3.23450921856
1335899322408572821 -7.48281694948
1335899322608580044 -7.54260288112
1335899322775236975 -5.42352351477
1335899322941872469 -4.98855881003
1335899323075197640 -1.73548094312
1335899323241730296 -4.57514198115
1335899323408563267 -1.80661752049
1335899323541798573 -1.83067207435
1335899323741945822 -3.57877349424
1335899323908905796 3.02646444362
1335899324075167341 -4.33363071707
1335899324175305469 -2.77026147281
1335899324308537691 0.914584041511
1335899324441762619 -2.71996652347
1335899324575340983 -6.34051183515
1335899324708668280 -4.48353303418
1335899324842038049 -6.28906162717
1335899325008679821 -6.0713545346
1335899325175279495 -5.41324804798
1335899325341891862 -6.16421249351
1335899325508510172 -0.561775191125
1335899325675228039 -3.5660712282
1335899325841951226 -2.88183004846
1335899326041937633 -4.30570794129
1335899326208527956 -4.19955432664
1335899326408737479 -6.41992516048
1335899326575231996 -4.43318940622
1335899326741945460 -4.8016766009
1335899326908539288 -1.49252859786
1335899327141924965 -1.8338223312
1335899327308669280 -6.38375698326
1335899327475264807 -10.2282204695
1335899327641855198 -8.07923661863
1335899327808610564 -7.03264657716
1335899327975221571 -5.00357906687
1335899328208732992 -4.4955668497
1335899328475193477 -1.85877985808
1335899328675464290 -0.632972882055
1335899329608841931 -4.14911337608
1335899329775361168 -4.37455469533
1335899329941850245 -3.94294869261
1335899330075219681 -4.33119845389
1335899330242024531 -1.92169002124
1335899330408562960 -7.03859063021
1335899330541773309 -2.68353831327
1335899330675363940 -2.06758624525
1335899330808495706 -1.39990202174
1335899330942001888 -5.58495922704
1335899331108547603 -6.22236730396
1335899331275332228 -4.79670649423
1335899331441823570 -1.85985161923
1335899331608575719 -3.07736651247
1335899349775494844 -4.05367396247
1335899349975202926 -4.32671367756
1335899350175432181 -3.51132486578
1335899350375245973 -2.76329725803
1335899350575274120 0.583767432128
1335899350741787033 2.83304079542
1335899351041929410 0.164821590052
1335899351208566644 -0.607307394824
1335899351442176376 1.29375609332
1335899351641790095 0.165311335531
1335899351841865919 0.296510194033
1335899352041922763 1.38236934047
1335899352208618925 -1.42558702017
1335899352375209488 -1.0045820839
1335899352575195511 -0.339143793043
1335899352741932146 -0.16053812301
1335899352908660924 -1.38384126428
1335899353108738206 0.0544005257075
1335899353275214872 0.175202995896
1335899353441854908 -1.66699163396
1335899353608450956 -0.00231082946669
1335899353775245160 1.70575377009
1335899353975171652 0.684777016545
1335899354141882665 -1.79522258697
1335899354375277641 -5.55349997673
1335899354541816168 -1.66632558039
1335899354741847566 -2.59783153037
1335899354942083661 -2.88827298485
1335899359875266489 -0.303336073697
1335899360075169836 -2.69237422117
1335899360241926104 -4.00182673479
1335899360408540143 -2.46108679669
1335899360575340867 -3.62125116767
1335899360775513799 -2.43518713297
1335899360941860285 -1.02108191263
1335899361108499514 -3.2318656842
1335899361341883300 -4.10771935038
1335899361508693036 -0.864298497323
1335899361741879114 -1.8521320688
1335899361941956946 -0.587256111017
1335899362108580876 -2.68413685159
1335899362308644102 -1.11072492326
1335899362475233184 0.0755422679743
1335899362642019635 0.34533544632
1335899362808560562 1.06612919299
1335899363008727137 -0.167087150135
1335899363175182136 -2.10916716893
1335899363375072552 1.20923684224
1335899363575192744 -1.93547316016
1335899363741884586 -0.988569240623
1335899363942022420 -0.715421274341
1335899364141814246 -4.58918280154
1335899364941970408 -7.16792924627
1335899365175359578 -5.65010599348
1335899365342313239 -4.49984864336
1335899365508859826 -4.5762630387
1335899365675340422 -1.86456817507
1335899365875257642 3.6177018511
1335899366075183859 -1.97993745708
1335899366241829724 -1.11452311991
1335899366441954114 -1.86588490155
1335899366641897115 -2.00657819119
1335899366808720103 -2.70668122187
1335899367008853876 -3.67835030463
1335899367208476403 -3.83586497607
1335899367375118652 -2.16126224758
1335899367575363497 -3.0377837749
1335899367742025072 -2.22801732165
1335899367975307549 -3.07684554217
1335899368141762822 -4.26525108027
1335899368308702417 -2.37582211569
1335899368475321974 1.06844178502
1335899368741762174 -2.00003678608
1335899368941815433 0.255550456162
1335899369108803612 -2.99215334409
1335899369308764558 -3.22843420515
1335899369475190089 -3.08899657732
1335899369641958075 -6.17946850248
1335899369775323080 -0.696670122514
1335899370475316851 3.47018980221
1335899373508661073 -3.26990811692
1335899373741863350 -4.74520259251
1335899373941785850 -3.83672796401
1335899374141705834 -6.12493963465
1335899374375418229 -5.19699262351
1335899374575280426 -6.80060940986
1335899374775153191 -5.94875988698
1335899374975293947 -9.45398623578
1335899384308443916 -7.41127843617
1335899384508457991 -5.04665461222
1335899384675471189 -4.09198044588
1335899384875178472 -8.16441214861
1335899385075161175 -5.18884621442
1335899385275420738 -3.6771118932
1335899385541894038 -4.95076147104
1335899385841926407 -4.77513818248
1335899386041828469 -4.7948915565
1335899386241940182 -5.0686874105
1335899386442002384 -5.30240753495
1335899386641860709 -6.44121840683
1335899386841916731 -7.38004045065
1335899387041850682 -6.53153763242
1335899387342142083 -6.83388315925
1335899387541881639 -6.02156291731
1335899387741749964 -6.12878990326
1335899387908632865 -7.88011930028
1335899388908610671 -6.78156730049
1335899389075126596 -3.69932429961
1335899389275220852 -5.49435473742
1335899389475227058 -7.4592203892
1335899389675362781 -4.02414187273
1335899389841864246 -7.81837029938
1335899390042069465 -8.05171674788
1335899390275289236 -7.61530315162
1335899390475319525 -8.20410374038
1335899390641949349 -6.5441323139
1335899390842102625 -7.05695626015
1335899391008565549 -6.05642525589
1335899391208528958 -8.16255355161
1335899391375067194 -9.48610204882
1335899391575283513 -7.2031954587
1335899391841981205 -5.9472542228
1335899392041786253 -9.12763626211
1335899392241858809 -7.25575567209
1335899392441872407 -4.76573832406
1335899392675270583 -7.9387788025
1335899392875334827 -9.09001789189
1335899393075259445 -9.67485517047
1335899393275264574 -7.69563665495
1335899393508549213 -6.26752802325
1335899393708459662 -7.35768934237
1335899393875313254 -8.09390720319
1335899394075469795 -6.36622528681
1335899394275202061 -6.86417933497
1335899394475302912 -6.2099139202
1335899394741858441 -8.33535069767
1335899394941858705 -6.72635927144
1335899395208546665 -7.79146041206
1335899395408936359 -6.29800430049
1335899395608679295 -7.64096225312
1335899395808489644 -6.37936513079
1335899396075114091 -8.36206663259
1335899396275153075 -7.2659727159
1335899396475190490 -7.09700251503
1335899396675239296 -8.11716584249
1335899396875438847 -8.11545674948
1335899397075269378 -7.20324788614
1335899397275120753 -7.78216305193
1335899397508493219 -9.07665137846
1335899397708389553 -8.16161588901
1335899397975190487 -8.54107731287
1335899398175149180 -8.18024338801
1335899398408644761 -8.2674983782
1335899398608579846 -7.54568050441
1335899398841879440 -8.98821951897
1335899399041831071 -6.47517626375
1335899399275251073 -7.35454637423
1335899399675185922 -7.82325486464
1335899399908513115 -7.17390861938
1335899400141845642 -7.777492352
1335899400341955763 -6.87788483199
1335899400541897228 -9.29924860096
1335899400743934037 -8.62831508537
1335899400975146310 -7.02616199892
1335899401208692037 -6.77185039983
1335899401408477273 -4.74265486746
1335899401608520715 -3.23979169564
1335899401842041757 -3.70207193795
1335899402041893282 -2.75972671804
1335899402275287649 0.891376867838
1335899402508620151 -2.23344309517
1335899402741924707 -1.1824434952
1335899402941800573 -0.699969736876
1335899403141863339 -1.32497814222
1335899403341922310 -4.4971431693
1335899403575162665 -0.402404963781
1335899403841926710 0.0647188908712
1335899404075360060 -1.8027617155
1335899404275170579 -3.55386693676
1335899404475420609 -5.46246722946
1335899404675213651 -1.83581804101
1335899404875186905 -0.645767520722
1335899405075310228 -3.2615132119
1335899405308618907 -4.80575166775
1335899405508565488 -3.98817426868
1335899405708611131 -5.28937513727
1335899405908513531 -2.16319117871
1335899406108660279 -7.4008435411
1335899406341766181 -0.44526926812
1335899406541831426 -4.9274645632
1335899406775189351 -6.81219246246
1335899407008596903 -1.49688212752
1335899407242010102 -5.96950384217
1335899407441893128 -1.5596052207
1335899407641879552 -0.285499321867
1335899407875185251 -3.94530365602
1335899408108476785 -6.87664534478
1335899408341961444 -3.9478741929
1335899408575203450 -7.82909016075
1335899408775211670 -5.06534288208
1335899408975250006 -4.01560230545
1335899409175168536 -2.2733522663
1335899409341969196 -5.1867473631
1335899409575170656 -1.29813167082
1335899409775271355 -2.22305669004
1335899409975217605 -1.50377078134
1335899410208539663 -2.38158452525
1335899410409277832 -5.15490305074
1335899410608688594 -7.18689291495
1335899410841983539 -6.93901374759
1335899411041941852 -5.13737920593
1335899411241874894 -6.96654757575
1335899411441976419 -4.8538222567
1335899411642018028 -6.69761025128
1335899411875128909 -4.25611334853
1335899412075230567 -3.13749025667
1335899412275307588 -4.4495109451
1335899412475407221 -5.93470573842
1335899412708557615 -6.78040703319
1335899412908644590 -2.23056733122
1335899413075352408 -4.83689133701
1335899413275332108 -2.25782027875
1335899413475332373 -3.11043818003
1335899413675144835 -2.77280169099
1335899413842131794 -5.83217799612
1335899414041782634 -3.56459142347
1335899414275141695 -6.35042271832
1335899414475277913 -4.17854296011
1335899414708589082 -4.20309896297
1335899414908628085 -6.57990115397
1335899415108579609 -4.92276971195
1335899415308613908 -7.82730651169
1335899415508774840 -5.80343231381
1335899415708609793 -5.49602569565
1335899415975213565 -5.47106468716
1335899416208614371 -4.92750167264
1335899416375277369 -3.84877641935
1335899416608531755 -8.60519168325
1335899416808481705 -4.20357682623
1335899417008558725 -0.508035038457
1335899417175330601 -6.53186497229
1335899417341868821 -3.61053330727
1335899417541857139 -4.66297193762
1335899417741800541 -5.97192182268
1335899429242133492 -5.49081900045
1335899429408594670 -3.80362939607
1335899429608528468 -3.42521499042
