# Supplementary material for: Infants Time Their Smiles to Make Their Moms Smile
Source: PLoS One. 2015 Sep 23;10(9):e0136492. doi: 10.1371/journal.pone.0136492 (PMC4580458; doi:10.1371/journal.pone.0136492)
Supplement: S1 Data — (ZIP) [file pone.0136492.s001.zip › DiegoSmileRawData/smilenew_sub_11_babyplus_2012-05-01-12-13-57.robotsmiles]

1 1335899645269300230
0 1335899648269396111
1 1335899664836017326
0 1335899667869272601
1 1335899670469411605
0 1335899673169335379
1 1335899675235931254
0 1335899677736058399
1 1335899682836009179
0 1335899685402607305
1 1335899688202733565
0 1335899690102677664
1 1335899703436081504
0 1335899708836027236
1 1335899748236078534
0 1335899752235989877
1 1335899756269258709
0 1335899759835897345
1 1335899766669392104
0 1335899771002881451
1 1335899773702710092
0 1335899776736070755
1 1335899795436004600
0 1335899797869267462
1 1335899800536400400
0 1335899803869309444
1 1335899808735962535
0 1335899812069462753
1 1335899815902599513
0 1335899818402788343
