# Supplementary material for: Infants Time Their Smiles to Make Their Moms Smile
Source: PLoS One. 2015 Sep 23;10(9):e0136492. doi: 10.1371/journal.pone.0136492 (PMC4580458; doi:10.1371/journal.pone.0136492)
Supplement: S1 Data — (ZIP) [file pone.0136492.s001.zip › DiegoSmileRawData/smilenew_sub_11_babyplus_2012-05-01-12-13-57.subjectsmiles]

1335899644936023222 -0.458560696872
1335899645102684426 -4.64436914505
1335899645269397318 -4.65448742993
1335899645469436824 -2.20395379891
1335899645635997842 -4.10360204391
1335899645802653219 -2.6125158551
1335899646002784016 -1.2619984543
1335899646169352429 -2.78060588776
1335899646369315591 0.0622864844828
1335899646536281305 -2.20592236158
1335899646702709853 -1.35913743588
1335899646869409368 -1.28612327905
1335899647036046520 0.611675561409
1335899647202967497 -1.46314039975
1335899647369466520 -2.38407299677
1335899647569352378 -6.62669991606
1335899647736293613 -2.42872207464
1335899647902709780 -2.13332687602
1335899648102638965 -0.579844321835
1335899648269390022 -1.67858731207
1335899648502592301 -3.94722741767
1335899648702587250 -2.87066495022
1335899648869444736 -3.67995785547
1335899649035935839 -2.66548732236
1335899649202792900 1.2671585389
1335899649336114165 -1.81167165508
1335899649502742403 -1.01787973825
1335899649669418646 -1.57383215962
1335899649836157698 -0.692651648836
1335899650002910678 -3.49626592053
1335899650235979418 -1.81449168371
1335899650369388563 -2.70618625885
1335899650569506791 -4.96224762575
1335899650802705505 -3.92944605418
1335899650935877681 -3.0579060637
1335899651136090842 -4.52612051339
1335899651302604692 -2.79402399029
1335899651469231024 -1.86595808628
1335899651636005715 -1.62448933413
1335899651836148683 -2.68775549056
1335899652002622974 -2.7949179689
1335899652169379594 -3.29903801915
1335899652336063790 -3.35440377929
1335899652502961658 -2.352368726
1335899652669517799 -3.7293482057
1335899652836059130 -2.65529837621
1335899653002859043 -2.10469119992
1335899653169381559 -3.55456815119
1335899653336184890 -3.7146809757
1335899653502599155 -4.17731029408
1335899653669592270 -0.936185060194
1335899653836234794 -12.0149465311
1335899654036239042 -3.71519241624
1335899654202638643 -4.57870274147
1335899654369296868 -4.81609005006
1335899654535889556 -7.03476555205
1335899654702687300 -5.38611423143
1335899654835947021 -5.80177145929
1335899655002689044 -7.478390115
1335899655169399979 -6.93138101044
1335899655336194770 -5.31132988119
1335899655469348315 -5.45567968775
1335899655669360725 -3.67233018493
1335899655836091515 -3.46275116303
1335899655969401797 -2.87250777185
1335899656135992591 -3.18168443785
1335899656302700949 -2.9366350448
1335899656471041436 -5.00389028224
1335899656636216255 -3.25843010883
1335899656769279412 -4.02033601772
1335899656936111496 -4.32098902616
1335899657102734001 -3.31840254937
1335899657236032351 -2.21539153811
1335899658602751274 -8.49840673412
1335899658769409299 -6.13371016046
1335899658936031946 -4.42538614324
1335899659102711309 -5.55303178228
1335899659402661272 -5.6713027759
1335899659636013315 -5.61270554777
1335899659802668408 -4.87320720529
1335899659969399294 -6.82936054942
1335899660136075794 -5.83624341547
1335899660302975489 -5.70691601027
1335899660502757487 -6.07709402785
1335899660669449828 -5.4650423155
1335899660836063128 -7.29810155597
1335899661036053876 -7.85601104803
1335899661169485239 -1.1772422654
1335899661369472960 -3.13503604576
1335899661736053195 -2.70650583055
1335899661902627206 -5.36504961478
1335899662136077186 -5.63527497127
1335899662302670096 -6.93287666225
1335899662502644490 -6.40182877062
1335899662702756814 -4.35604719153
1335899662869329706 -3.59611259112
1335899663036114199 -2.66890562229
1335899663236293881 -3.58777467327
1335899663402649841 -1.97499841002
1335899663569297172 -2.99237714271
1335899663835967242 -2.76177587482
1335899664002833063 -4.34960799478
1335899664169318362 -1.41880360811
1335899664402632646 -1.02127566645
1335899664569401297 -1.63804497685
1335899664836141941 -2.17379761582
1335899665102646236 -0.854041607142
1335899665269343533 -4.1466170221
1335899665469407571 -1.4005821526
1335899665669323195 -3.29537722519
1335899665902664018 -6.57253338865
1335899666069739973 -2.16071523217
1335899666235988682 -5.65367591206
1335899666402923591 -2.47325562014
1335899666569422801 -8.39796272172
1335899666735945094 -7.75828709368
1335899666902869861 -3.4183164588
1335899667036035622 -6.01052088282
1335899667202630715 -6.81763958912
1335899667369353096 -5.51721707421
1335899667535954228 -6.54712496816
1335899667702635634 -8.31234290508
1335899667869284329 -4.29290127448
1335899668069563572 -2.21773815372
1335899668236040834 -7.00513732013
1335899669469365441 -1.22210896426
1335899669602783381 -8.12038325638
1335899669735933471 -7.31010903405
1335899669902887266 -4.42209005274
1335899670102753411 -5.59664636722
1335899670269291535 -6.07991985361
1335899670469480987 -6.09680202116
1335899670635959995 -4.74107730702
1335899670802572025 -4.86230183252
1335899670969400301 -7.44347173458
1335899671135968621 -3.4324141345
1335899671335961842 -0.731234315621
1335899671503273326 -2.64031245856
1335899671669524429 -5.11525227536
1335899671836047816 -3.55186984447
1335899672003108069 -6.28913567123
1335899672135972963 -7.27367948843
1335899672269329262 -4.48416474161
1335899672436024916 -4.64693510183
1335899672569286385 -7.04970736182
1335899672736047456 -3.63249773834
1335899672869310414 -5.19725376865
1335899673002715639 -5.53258673863
1335899673169279535 -5.48226670392
1335899673335994100 -4.33056480552
1335899673502688955 -6.82168577066
1335899673669355236 -6.11038158641
1335899673802802448 -5.29926245345
1335899673935972322 -6.12000394301
1335899674102712759 -8.57925787908
1335899674269508341 -3.14715419683
1335899674369339790 -2.24317470728
1335899676402638046 11.5654632949
1335899676569369560 -4.56748396056
1335899676702687241 -4.73774327945
1335899676869332083 -1.99352500319
1335899677036037248 0.651436181955
1335899677236067280 -4.37553533705
1335899677402667640 -10.1102977099
1335899677569406289 -8.35868841101
1335899677736018432 -9.12573151311
1335899677969342602 -8.38543846314
1335899678135994368 -7.2240435879
1335899678369317554 -8.41923391065
1335899678536118683 -8.40113247615
1335899678702618868 -7.275807291
1335899678869526673 -7.55103663895
1335899679069503793 -6.60671472458
1335899679269347495 -10.0991631575
1335899679469403425 -8.01355857828
1335899679636078938 -10.6957216753
1335899679835899843 -11.7282905029
1335899680002734401 -7.41360172854
1335899680202668264 -2.2629699305
1335899680402561147 1.20050575202
1335899680602607197 -1.42038293704
1335899680802815377 -1.51113830207
1335899681002747619 -1.51998460774
1335899681169349197 0.0074647979931
1335899681336025247 -3.54756988162
1335899681536172739 -8.00578646126
1335899681702585222 -6.51869471447
1335899681902612642 -4.21977445753
1335899682102674999 1.96485697667
1335899682302656672 -0.0717101466094
1335899682502561037 1.34000910177
1335899682669373571 0.128725306333
1335899682836019170 -3.08219690928
1335899683036054967 -2.72230887098
1335899683202665788 -3.13188832107
1335899683402877344 -3.03364274588
1335899683602597583 -2.69756200501
1335899683769305197 -2.23303880526
1335899683936058405 -4.76269025041
1335899684102832622 -4.19253036942
1335899684236033417 -3.35866422698
1335899684402920960 -3.59911412387
1335899684569649144 -1.75797826012
1335899684735961678 -1.67020740159
1335899684902871708 0.326516019592
1335899685069355451 0.418117826792
1335899685236014753 -0.220491432601
1335899685402631523 2.08435288287
1335899685569396581 -1.48372815424
1335899685769271273 -3.04852371402
1335899685935949910 -3.97604640066
1335899686136001843 -4.30792467849
1335899686302637191 -5.3485887544
1335899686502680385 -4.05044698759
1335899686669315630 -4.68862926957
1335899686835950510 -1.48672111182
1335899687002644425 -3.6035353238
1335899687202707972 -4.07142187329
1335899687402586558 -4.46214121342
1335899687602663941 -2.69492856284
1335899687802616170 -2.64357032024
1335899687969265699 -2.66722806624
1335899688202719511 -5.67566980676
1335899688369210686 -2.63735338688
1335899688535965540 -1.58722460454
1335899688736007937 -2.90013471688
1335899688902745651 -2.89497472721
1335899689069326597 -3.4533167627
1335899689269409469 -1.40432788757
1335899689436106346 -2.79175029311
1335899692969309181 -10.6782627481
1335899693135979034 -8.11237509035
1335899693302689816 -6.65925696067
1335899693502684685 -8.69829390916
1335899693702664999 -6.37422197252
1335899693869319735 -4.23121489781
1335899694069421712 -4.06480823063
1335899694235989522 -4.26653851495
1335899694402646138 -6.75479630333
1335899694702626071 -6.8216065627
1335899694869296504 -4.23985472285
1335899695035957904 -5.09102941516
1335899695236455281 -6.34496127829
1335899695402737178 -7.01620423728
1335899695636144467 -5.49478686243
1335899695769264332 -7.1841930868
1335899695969404558 -3.03349857246
1335899702002845282 -6.54767612986
1335899702202701234 -7.25841404505
1335899702402699243 -8.08341814065
1335899702569355176 -10.7910844334
1335899702736039011 -10.5282850038
1335899702902590131 -9.29400525234
1335899703069227062 -9.47867274367
1335899703236089097 -9.05980399882
1335899703436075838 -9.69776496401
1335899703602681974 -9.77369863692
1335899703769261533 -8.68844330646
1335899703935972438 -8.8223568578
1335899704069423038 -11.4986644626
1335899704235936936 -6.8807980782
1335899704436055247 -6.08620271135
1335899704635961540 -6.15274971633
1335899704836191546 -7.13508149916
1335899705002855739 -6.80228704092
1335899705202682027 -7.55712413963
1335899705369372036 -6.62628371964
1335899705569375917 -7.92060039317
1335899705735987928 -8.89820137353
1335899705936048467 -7.74918495588
1335899706102696116 -9.36305118774
1335899706269301285 -7.65946382852
1335899706502740505 -7.43931606633
1335899706669361105 -8.88673709421
1335899706869364820 -4.99082967245
1335899707102697096 -4.28321101722
1335899707302621503 -5.54005344033
1335899707469229891 -5.04819245401
1335899707669372970 -6.90136499734
1335899707936084268 -7.12428916467
1335899708102614898 -6.34448322928
1335899708302798496 -6.67689638784
1335899708469343302 -8.28518976015
1335899708636018218 -6.15593045066
1335899708835980099 -7.00918767236
1335899709002920520 -6.78732068288
1335899709235930081 -7.30271236378
1335899709402695058 -6.5253044428
1335899709535991479 -8.03562705433
1335899709702751251 -9.46675791205
1335899709869292524 -10.9621344925
1335899710069556685 -10.6324454603
1335899710235901763 -8.54310687505
1335899710436096438 -9.65084515027
1335899710602806248 -10.4873513972
1335899710803066036 -11.0712605336
1335899711002628404 -9.0657080039
1335899711169655160 -9.61085058843
1335899711336069175 -8.95388814028
1335899711569265626 -12.6826736836
1335899711736257932 -8.93506163752
1335899711902729879 -7.31471118229
1335899712169544662 -3.28006707037
1335899712369319646 -4.5250223682
1335899712536086008 -8.49363329873
1335899712769323328 -5.00662286005
1335899712936284965 -5.6993762391
1335899713102653993 -7.44763657249
1335899713302694887 -7.44624188657
1335899713469352184 -8.38938588903
1335899713636052408 -6.43899034072
1335899713836108148 -4.65741722182
1335899714002565993 -8.06291207192
1335899714169230313 -7.62006087349
1335899714335991275 -4.38748558614
1335899714502707991 -2.49575229106
1335899714669441993 -6.77667374721
1335899714869408566 -7.02633241667
1335899715069342053 -10.3656931978
1335899715269353376 -7.27766782399
1335899715436011066 -4.12990124533
1335899715636192921 -2.24716698905
1335899715802839056 -5.12665560795
1335899716002807629 -0.373920386035
1335899716169607353 -9.21539258336
1335899716336096362 -4.91596904233
1335899716536008845 -2.93802663836
1335899716702791028 -3.97378778646
1335899716902731634 -4.17137403862
1335899717102713324 -7.60794171241
1335899717269315239 -5.88986123375
1335899717469302150 -6.74828675721
1335899717636015536 -7.42257057023
1335899717836049244 -4.23472885673
1335899718002628960 -4.72591661724
1335899718169321422 -9.39992973841
1335899718636101579 1.22266662177
1335899718802655761 6.41631851076
1335899718935967371 -4.73029630746
1335899719202738078 -7.65386637565
1335899719902659248 -5.07380282062
1335899720102584132 -10.0272734873
1335899722169619992 -4.77232500559
1335899722335975423 -4.12088988881
1335899722535915807 -5.92376667771
1335899722702711575 -6.99561548994
1335899722869255661 -2.23292545479
1335899723069264095 -4.56875652702
1335899723269409647 -1.94340734618
1335899723435931586 -5.1316684345
1335899723636049233 -7.21808285506
1335899723802787045 -3.40344986849
1335899724036088832 -3.11554551415
1335899724202683482 -2.76030334347
1335899724436275999 -2.54335021072
1335899724602607864 -3.35075404673
1335899724802628041 -0.47972371273
1335899725002852408 -3.64034457625
1335899725202696141 -3.27498158892
1335899725369473746 -4.05178330922
1335899725569450931 -4.21632455253
1335899725736186082 -2.52957611838
1335899725902746695 -3.89672804965
1335899726102682364 -5.26041416672
1335899726269307717 -5.42565258949
1335899726435981229 -3.66401266675
1335899726602636134 -4.73218145735
1335899726769297102 -3.97110147015
1335899726935997140 -4.69528237402
1335899727136085859 -4.75325125264
1335899727336082980 -2.82784239687
1335899727502672025 -5.32615227503
1335899727669470814 -6.49929660781
1335899727869344386 -5.06014852667
1335899728036040402 -5.48080618166
1335899728235939646 -3.79640009479
1335899728402669754 -4.77085146223
1335899728569336073 -1.05295549442
1335899728735966931 -4.12720497986
1335899728902554500 -2.73243460194
1335899729102577746 -3.44466306251
1335899729302650394 -5.70095637491
1335899729469554649 -3.08099912301
1335899729602724948 -5.66797308635
1335899729769480699 -5.31840360683
1335899729935959038 -3.52881626038
1335899730102961242 -6.25843149029
1335899730302852458 -4.0040988652
1335899730469345856 -5.53018791025
1335899730635970695 -5.20789319357
1335899730802608828 -5.94918742458
1335899730969360210 -6.58978729892
1335899731169365413 -3.90935573097
1335899731336038498 -4.17118759854
1335899731502622120 -4.63028339537
1335899731669345153 -2.53213553582
1335899731869435411 -4.63517686768
1335899732036019936 -4.78806567965
1335899732202813469 -3.4339454517
1335899732402577558 -4.80725691211
1335899732569385086 -3.80172343103
1335899732736085506 -5.28120657584
1335899732902712673 -5.0676551597
1335899733069414073 -5.21689238763
1335899733269422765 -5.19845518116
1335899733436078603 -5.88588921436
1335899733602614090 -3.17747204485
1335899733802668840 -6.7371824851
1335899733969304320 -6.90914116335
1335899734136002031 -4.13829728786
1335899734336283576 -3.36885093372
1335899734536109159 -4.60868180661
1335899734702846782 -5.21368926375
1335899734902612518 -7.78166661533
1335899735069275869 -5.87547795467
1335899735269307973 -4.25290612356
1335899735436016210 -7.28191861964
1335899735602709093 -7.09151714567
1335899735836147932 -8.04574047141
1335899736002691630 -7.30882231925
1335899736169408452 -6.41671906475
1335899736335972965 -6.67724052247
1335899736502805639 -7.37666942536
1335899736736001594 -7.72524759203
1335899736936117182 -7.5723497475
1335899737136012117 -6.56424242596
1335899737336069159 -5.03466193865
1335899737502830666 -5.16576837215
1335899737669413156 -6.53893051818
1335899737836004236 -7.91478319607
1335899738002909673 -6.52268819409
1335899738169481838 -6.1720969306
1335899738336015221 -6.64980582975
1335899738569390255 -5.45473597034
1335899738736132884 -7.75869311528
1335899738902604143 -5.1932669514
1335899739069284169 -6.45313162912
1335899739235973545 -4.646068859
1335899739402851034 -6.50484583655
1335899739569447991 -3.92925152157
1335899739702688308 -7.73352141923
1335899739902673397 -6.09012256046
1335899740069495664 -5.9376508282
1335899740236101987 -6.65795465387
1335899740402767259 -1.81614114636
1335899740569374820 -5.24256034397
1335899740736037049 -4.75381461393
1335899740902673579 -5.41057281576
1335899741069367125 -4.02748524251
1335899741269355967 -1.73954724034
1335899741469365396 -5.10109362848
1335899741635953525 -4.14715963986
1335899741802764292 -5.91371977143
1335899741969575900 -6.47988204003
1335899742136013299 -2.66704561606
1335899742302628654 -4.96834273127
1335899742736048382 -2.60788638601
1335899742869409895 -3.50547077838
1335899743036054724 -4.7131987195
1335899743702659162 -4.88375837146
1335899743902848661 -4.090387105
1335899744102762577 -0.61816065853
1335899744502804061 -6.42082998587
1335899747836017217 -8.04170402331
1335899748036035664 -3.6272945199
1335899748236103907 -4.53583180613
1335899748402793249 -2.88496075941
1335899748569375726 -1.49671633272
1335899748735991749 -3.43953325685
1335899748902632534 -6.71838835229
1335899749069412732 -3.04225400424
1335899749202668224 -2.1429454248
1335899749369437651 -4.49950481378
1335899749536128367 -3.95584239191
1335899749702656231 -4.54367490855
1335899749835934147 -9.96653336674
1335899750036105552 -7.38379324342
1335899750202600249 -8.69358741659
1335899750369437353 -3.78619716791
1335899750536070066 -7.11592376589
1335899750702762449 -5.40807243625
1335899750869410507 -4.96080049845
1335899751036030478 -6.03206487672
1335899751236179846 -6.06312574353
1335899751436033980 -3.80818366269
1335899751669544997 -0.763679315667
1335899751869615426 -4.42872795382
1335899752036062278 0.139901851572
1335899752236003197 -6.0763994187
1335899752402610023 -3.12771212914
1335899752569333358 -7.16239964391
1335899752736076525 -2.39161944069
1335899752969307603 -4.44889927081
1335899753136065167 -1.17978869253
1335899753302742703 -2.33915338739
1335899753469554886 -6.36919835568
1335899753602683059 -3.76859583146
1335899753802675614 -3.59874012781
1335899753969374788 -4.1845669836
1335899754102639702 -8.41271474038
1335899754269350293 -2.01177238121
1335899754435947456 -5.6690285523
1335899754602917967 -3.36488796567
1335899754769644525 -2.97829543186
1335899754936188766 -8.05977185628
1335899755102828240 -1.04475905138
1335899755269372700 -8.68786897463
1335899755436011875 -7.90507799017
1335899755602612213 -7.20388847953
1335899755769460627 -3.55050196083
1335899755936131902 -4.86701715612
1335899756102693303 -8.22427188954
1335899756269281960 -10.8882309754
1335899756435968577 -6.39870072231
1335899756602657241 -6.17545049251
1335899756769392172 -5.30595805333
1335899756936122788 -7.26109112513
1335899757102730335 -9.25546538246
1335899757269370030 -3.1424626115
1335899757402616293 -6.30177361811
1335899757602715487 -5.71609195679
1335899757769553146 -7.04980655195
1335899757902784644 -6.94889892961
1335899758069366849 -7.21502781903
1335899758202655180 -8.09460616523
1335899758369314617 -7.61757155645
1335899758536140315 -5.71819216127
1335899758702822875 -8.52720710251
1335899758869480762 -8.09427367901
1335899759036051932 -7.60632745056
1335899759202636923 0.739491099863
1335899759369449791 -7.50901491365
1335899759536122585 -7.28045682218
1335899759669469130 -6.75918975479
1335899759835912545 -3.86807669664
1335899759969425893 -6.71275286913
1335899760136015018 -6.0735925292
1335899760269389897 -6.25680357513
1335899760436086926 -5.76214449028
1335899760569316477 -4.59968269113
1335899760735958173 -5.00428328331
1335899760936092324 -5.52024620471
1335899761102745112 -6.77525275898
1335899761269344903 -5.28060063242
1335899761469307310 -7.86723595659
1335899761636060440 -7.38318788603
1335899761802836138 -4.9370793555
1335899761936201119 -6.00733283564
1335899762102698592 -4.4676056652
1335899762269266765 -6.05385321506
1335899762436070233 -7.3258405857
1335899762569451795 -5.39211912655
1335899762702985538 -6.77441587254
1335899762869333756 -7.41144982902
1335899763035953713 -8.28640331265
1335899763202703301 -8.45232517398
1335899763369407358 -8.43316950031
1335899763602773844 -7.48955353313
1335899763769489902 -5.17933269066
1335899763936183504 -1.77055872985
1335899764069350188 -3.69621506394
1335899764236007170 -2.89390797957
1335899764402766366 -7.50751001088
1335899764535933593 -2.83842659578
1335899764702595123 -2.09938033528
1335899764869287073 -5.12828545439
1335899765036174130 -4.97001582874
1335899765202619688 0.841376816725
1335899765369306506 -0.635900740881
1335899765535992984 -5.14901850688
1335899765702671145 -7.50742233475
1335899765835950212 -4.20647908615
1335899766002817964 -8.92245754846
1335899766169487297 -5.09019778641
1335899766336021319 -8.09757507352
1335899766502597406 -7.41959305791
1335899766669624043 -8.17154718353
1335899766802731311 -2.138363047
1335899766969297352 -6.85222118132
1335899767136020107 -8.42063393703
1335899767336302819 -8.74433698327
1335899767469321409 -6.99827303815
1335899767636083434 -5.72811946881
1335899767802688894 -5.60016412998
1335899767969508616 -4.84106701701
1335899768136166655 -7.06736189818
1335899768269345906 -6.9938109709
1335899768436116715 -6.58298203064
1335899768569283590 -8.50894736622
1335899768736088540 -6.83168064115
1335899768869390571 -4.95095257045
1335899769035922456 -6.64570827415
1335899769169351886 -8.51583901544
1335899769336154033 -5.74576983449
1335899769502701068 -6.02652930342
1335899769669336059 -6.86401883906
1335899769835991874 -6.09652287858
1335899769969305670 -8.33322399148
1335899770202595005 -5.14728490983
1335899770336104153 -5.3754897877
1335899770502824284 -5.47044440866
1335899770670061309 -6.84706276421
1335899770836111734 -6.01214677583
1335899771002763836 -5.30204803364
1335899771136003488 -6.37305813144
1335899771302664533 -3.23353484872
1335899771469330422 -3.27743155758
1335899771636083099 -3.46799480818
1335899771769382366 -3.01959875195
1335899771936147143 -3.62516840865
1335899772102584339 -4.89751274461
1335899772236007510 -4.17935647227
1335899772402684554 -4.18594607727
1335899772569361482 -3.77660009952
1335899772769467989 -4.75307527574
1335899772902678164 -5.72256557289
1335899773102637753 -4.53354454861
1335899773236046963 -4.69733949399
1335899773402699038 -3.4928290197
1335899773536020672 -3.10749054946
1335899773702731742 -5.29244666137
1335899773869558634 -4.58316735473
1335899774035933456 -6.15143472048
1335899774169437741 -3.91294169988
1335899774336008459 -7.22368095836
1335899774469218995 -8.62539465389
1335899774635999661 -5.4058074986
1335899774802766827 -4.80981255273
1335899774936034320 -4.1711627363
1335899775102709771 -4.22534237389
1335899775236063434 -5.3586834193
1335899775402786800 -3.9517534865
1335899775502723492 -1.68886937082
1335899776936000397 -3.21411609384
1335899777069145044 -3.406849361
1335899777202607124 -5.46871138103
1335899777335999916 -2.14345261611
1335899777502606974 -3.62209828272
1335899777636076389 -3.95215001658
1335899777769333756 -2.44221999946
1335899777936074774 -4.15453421504
1335899778069408109 -3.04059529016
1335899778235987229 -3.62591940386
1335899778402722044 -3.28065168781
1335899778569450725 -4.53552471077
1335899778736070583 -2.94707322236
1335899778869284409 -1.1879863224
1335899779002733600 -3.82515033514
1335899779169384592 -3.21928139065
1335899779336034879 -3.62804605995
1335899779502714494 -2.14923493479
1335899779669398830 0.059951489602
1335899779802714186 -3.05784128214
1335899779969294137 -3.44309753525
1335899780102644015 -3.92692062771
1335899780236126541 -4.74430759624
1335899780402918769 -4.89898299627
1335899780536080309 -3.24935636144
1335899780702527175 -4.743671339
1335899780869498063 -4.56064194563
1335899781035973771 -3.3691723612
1335899781169360745 -5.0515927674
1335899781402618644 -1.77576865888
1335899781569583627 -4.61321492663
1335899781735940114 -3.07854508532
1335899781869265505 -3.11267747654
1335899782036076008 -3.77624381546
1335899782202654728 -4.21292889162
1335899782336017535 -6.09302534311
1335899782502666716 -3.74082463939
1335899782636014948 -5.68323489434
1335899782802717936 -4.56532656579
1335899783002620251 -4.82303389729
1335899783136011646 -4.34874046575
1335899783302680878 -3.65421000348
1335899783469400998 -5.04298583441
1335899783636067266 -3.52597541204
1335899783802652995 -4.13762176469
1335899783936104515 -4.72452875796
1335899784136156338 -6.36566443045
1335899784269424822 -3.42241543661
1335899784435975614 -5.23239858285
1335899784569335853 -6.10962109218
1335899784736112254 -5.14403442729
1335899784869298983 -4.32162558149
1335899785002676030 -6.20034202241
1335899785136102573 -3.06706754906
1335899785302711853 -5.75773281641
1335899785469337726 -3.89269718625
1335899785636032868 -3.95919563433
1335899785769297504 -3.73592476381
1335899785935878382 -4.31289002061
1335899786069266026 -4.55871835203
1335899786203078653 -3.15197184274
1335899786335974785 -3.11062746713
1335899786469829610 -4.84207529679
1335899786636278305 -4.24720240671
1335899786802655008 -2.6579482206
1335899786935916256 -4.96964822469
1335899787069378550 -4.94186120239
1335899787236067126 -3.03127231975
1335899787369508632 -5.23570935884
1335899787536014840 -4.11820669977
1335899787702756449 -4.79267913078
1335899787836002002 -4.47151845199
1335899788069321975 -5.92007624617
1335899788202669857 -3.40412400322
1335899788369447600 -5.93208431645
1335899788535981820 -6.07638393886
1335899788702825595 -4.27952842186
1335899788836120549 -5.04841606381
1335899789002855387 -5.44461399901
1335899792369442910 -1.75961322525
1335899792502677066 -2.35414743905
1335899792669331672 -3.46682750947
1335899792835953595 -2.52763970027
1335899793002706121 -2.90572768887
1335899793169487318 -2.03126261109
1335899793335987582 -3.36965833349
1335899793502732814 -2.79621753185
1335899793669450105 -2.50912248561
1335899793902696264 -0.506986388019
1335899794035957644 -2.08745792236
1335899794235997854 -1.97008563814
1335899794369279670 -1.92457648591
1335899794535952021 -3.3946443664
1335899794702623757 -1.77600850095
1335899794835999625 -3.75458510323
1335899794969354782 -4.59566006956
1335899795138451494 -2.8707476609
1335899795302660323 -1.83054592264
1335899795436011924 -3.62456109225
1335899795569258854 -3.64310233114
1335899795702626656 -3.80710856588
1335899795869236442 -4.60798029115
1335899796002581416 -3.01384139993
1335899796136067643 -4.32440037188
1335899796269592081 -1.68662036553
1335899796435988122 -3.22425506469
1335899796569320401 -4.47194339955
1335899796736043506 -6.98481089805
1335899796869300188 -6.742335989
1335899797036144505 -4.85007986014
1335899797169323045 -7.41101998677
1335899797302679601 -3.77797468006
1335899797469259982 -7.37334960758
1335899797602785188 -8.50636792159
1335899797736075223 -6.46524998515
1335899797869287064 -5.17617925779
1335899798002850247 -7.86527167804
1335899798169569355 -3.54404751046
1335899798336243740 -3.461283072
1335899798502712802 -1.49931797286
1335899798669579432 -4.4737852692
1335899798836232420 -5.70999320095
1335899798969437406 -0.981991253802
1335899799135948806 -2.40782588031
1335899799302920462 -4.18115158932
1335899799435995604 -5.3096946391
1335899799569254311 -3.53117362381
1335899799736119845 -6.39300879909
1335899799869296605 -5.32495684343
1335899800035915714 -1.63071250447
1335899800202746075 -4.72613049572
1335899800335958093 -3.59856413187
1335899800536429290 -3.36600923865
1335899800769302763 -2.79677665989
1335899800902613058 -4.2166967241
1335899801069379837 -2.89858506836
1335899801235958540 -4.62593009641
1335899801402643910 -4.47561462943
1335899801536413696 -5.48842592071
1335899801702624327 -6.5749329291
1335899801836013745 -5.31636371988
1335899801969460026 -4.60179984244
1335899802102668120 -8.02769784724
1335899802235919302 -8.14909908721
1335899802369325106 -6.30827943668
1335899802502599282 -5.50698788566
1335899802669414389 -9.32491320867
1335899802802764010 -6.98004223245
1335899802936006627 -5.51491759939
1335899803102903481 -7.32608122493
1335899803235976593 -8.42807660728
1335899803402736321 -6.50354221147
1335899803535937724 -6.0364575388
1335899803702737076 -4.50776219879
1335899803869334471 -4.0775036838
1335899804069397084 -3.8346755577
1335899804269366484 -4.13883954669
1335899804402699420 -1.74386609896
1335899804602634629 -2.96128555024
1335899804769465021 -5.25335127003
1335899804935974044 -1.97943450753
1335899805069402182 -4.8572048678
1335899805236044605 -3.48663329569
1335899805536053283 -1.26237196807
1335899805669218994 -1.76605595068
1335899805869302100 -5.5308667922
1335899806002702557 -2.53017997516
1335899806169360976 -0.0846682617423
1335899806335976770 -2.8785765919
1335899806469408589 -1.15711580385
1335899806635965354 -2.40602528053
1335899806769344984 -2.48798633708
1335899806935925587 -2.66573674653
1335899807069253051 -4.04062623812
1335899807236067542 -3.05283066712
1335899807369324887 -3.83025178531
1335899807502788711 -2.91396763154
1335899807669333761 -2.10987578894
1335899807835954048 -1.37628291261
1335899807969332629 -2.37937513511
1335899808136010302 -2.90112915379
1335899808269278570 -4.28479994158
1335899808436079060 -2.123701454
1335899808602662276 -1.23593869566
1335899808735987575 -2.12990093773
1335899808902610615 -2.00380870239
1335899809036141314 -2.92812825927
1335899809202633865 -2.82919307275
1335899809336137455 -3.07748303833
1335899809502778715 -1.95564635607
1335899809636028087 -1.75425874343
1335899809769365936 -4.96877278064
1335899809935984707 -1.47772751361
1335899810069526717 -4.20972160236
1335899810236076235 -5.7696332652
1335899810369683324 -4.92988352296
1335899810536080058 -4.4577093734
1335899810636042496 -6.49332528352
1335899810803082415 -2.43797121012
1335899810969477714 -4.93535671334
1335899811102691924 -4.82304277896
1335899811235997251 -2.93494011653
1335899811369402767 -4.48520023785
1335899811536048244 -3.53115869623
1335899811736076673 -3.89139767545
1335899811936134695 -4.9471682087
1335899812069798752 -1.87222273555
1335899812235948117 -3.88542113433
1335899812402751283 -4.90665477805
1335899812535964789 -1.9344430304
1335899812669349442 -4.52485258298
1335899812802637484 -1.55464252893
1335899812969404927 -6.02241196683
1335899813102639828 -3.06347000424
1335899813269411723 -4.78540427102
1335899813402658780 -3.38945300063
1335899813569379517 -5.21946791506
1335899813735982814 -4.07933250291
1335899813869372519 -4.05253725315
1335899814036025116 -7.96545301661
1335899814202686022 -11.0611103236
1335899814369351580 -7.37652539974
1335899814602656609 -9.25608198818
1335899814736100335 -9.73169611874
1335899814902620404 -10.8192356702
1335899815069319723 -9.845875783
1335899815236131834 -8.17592278095
1335899815369498515 -7.72607419184
1335899815536060093 -10.3949024506
1335899815702711552 -9.97553990521
1335899815902673784 -8.82269216335
1335899816069307041 -10.4341590422
1335899816236019368 -8.05880628256
1335899816369331171 -9.28128909436
1335899816536002495 -8.3688083741
1335899816735946126 -9.5393631067
1335899816869256989 -13.0798912073
1335899817002740430 -8.08267466995
1335899817169556494 -13.0324976407
1335899817302839471 -10.2040718127
1335899817402596111 -7.95894470602
1335899817569536240 -5.72749187276
1335899817702678988 -10.8802483707
1335899817836264692 -9.16552485385
1335899817969459559 -7.99345326959
1335899818136046057 -5.77356527359
1335899818269380510 -8.58010756643
1335899818403000579 -11.2649795961
1335899818569475859 -10.1050525319
1335899818735901927 -10.9464516909
1335899818902673470 -10.7041960379
1335899819036011320 -10.3438181621
1335899819202665179 -4.91157622246
1335899819369388610 -7.06844372291
1335899819502641241 -5.72545327488
1335899819702666710 -8.01409422184
1335899819869279271 -8.47766825885
1335899820002723083 -7.51744194203
1335899820202694722 -8.94811246218
1335899820369259509 -9.19436601947
1335899820536140683 -5.67143757856
1335899820669695437 -8.65375002979
1335899820836363658 -8.34522410652
1335899820969347459 -9.5092333662
1335899821136127827 -7.30468077804
1335899821269338014 -3.04712568521
1335899821436070515 -6.68784059663
1335899821602703726 -10.3737275239
1335899821769309540 -7.56545829463
1335899821902783208 -9.21579350937
1335899822069337108 -8.83999533184
1335899822236008013 -9.25164914095
1335899822369349090 -7.45629178435
1335899822536012991 -8.38180817256
1335899822702708343 -8.18394188831
1335899822835934183 -7.96989727632
1335899823002734679 -7.93224919189
1335899823202620703 -8.80122345331
1335899823369449854 -8.24744592011
1335899823502680553 -9.24206857865
1335899823669258724 -9.02557096961
1335899823836061806 -7.2304335566
1335899823969343685 -9.28404085462
1335899824102643709 -7.49106234042
1335899824269339771 -7.25697417519
1335899824435928934 -5.62997417726
