# Supplementary material for: Infants Time Their Smiles to Make Their Moms Smile
Source: PLoS One. 2015 Sep 23;10(9):e0136492. doi: 10.1371/journal.pone.0136492 (PMC4580458; doi:10.1371/journal.pone.0136492)
Supplement: S1 Data — (ZIP) [file pone.0136492.s001.zip › DiegoSmileRawData/smilenew_sub_11_mirror_2012-05-01-11-59-41.robotsmiles]

0 1335898790466552014
1 1335898791733303493
0 1335898792699787431
1 1335898793866590227
0 1335898795033203494
1 1335898796033140290
0 1335898797166463236
1 1335898798266489996
0 1335898799699815851
1 1335898803501350531
0 1335898805666661979
1 1335898807866759532
0 1335898808833337071
1 1335898809966566767
0 1335898823699791200
1 1335898827199869433
0 1335898829133271543
1 1335898836233287443
0 1335898837633056286
1 1335898842233118365
0 1335898862733342208
1 1335898864499914012
0 1335898876499903681
1 1335898891666419664
0 1335898899766517119
1 1335898906299763506
0 1335898907299840608
1 1335898910866743824
0 1335898913099952764
1 1335898923533233268
0 1335898926433463907
1 1335898929233255697
0 1335898936699963595
1 1335898940566657202
0 1335898943199958716
1 1335898948599856592
0 1335898952066644457
1 1335898960633434649
0 1335898964766538472
