# Supplementary material for: Infants Time Their Smiles to Make Their Moms Smile
Source: PLoS One. 2015 Sep 23;10(9):e0136492. doi: 10.1371/journal.pone.0136492 (PMC4580458; doi:10.1371/journal.pone.0136492)
Supplement: S1 Data — (ZIP) [file pone.0136492.s001.zip › DiegoSmileRawData/smilenew_sub_11_mirror_2012-05-01-11-59-41.subjectsmiles]

1335898789066493293 5.75479340306
1335898789133164292 5.2812630966
1335898789233190571 4.97336215705
1335898789366672799 6.72971216882
1335898789466582104 6.46649532837
1335898789766467371 2.97030694344
1335898789966425255 1.03879781027
1335898790166457475 2.59267088529
1335898790366581678 7.45976202092
1335898790699815107 6.09632118351
1335898790899982891 7.34551667658
1335898791066668605 5.59390554032
1335898791433162426 7.08817800565
1335898793099856201 6.15312636734
1335898793199877141 4.61888195489
1335898793300292141 4.23530603773
1335898793399958663 6.93248542609
1335898793533604974 8.89047916828
1335898793733099902 10.8085253172
1335898794066740364 11.7857883326
1335898795133312728 5.74266154085
1335898795799940899 7.18827278259
1335898795899846986 5.18896863833
1335898795966490976 5.70581626125
1335898796199952254 4.3470752423
1335898796433253952 5.64360376705
1335898796566974126 5.91172422471
1335898797266586818 9.13964042863
1335898797366592265 9.24401812383
1335898797499944126 3.83394365394
1335898797966481845 4.50807538996
1335898798066546774 11.4505101022
1335898798166429786 9.62032361138
1335898798366663004 0.0175754612868
1335898798533141025 2.68549873825
1335898798633144053 1.04175545792
1335898798733095444 4.42885308262
1335898798799814807 2.46524450647
1335898798966671026 2.3067122276
1335898799033516819 2.83348539779
1335898799199855244 5.56999108934
1335898799333090416 2.43401088081
1335898799566493138 6.62561938429
1335898799899881354 3.7577173661
1335898800533282454 0.161304426846
1335898803501370715 8.24275926324
1335898803599924446 9.42520933535
1335898803733089652 3.0587106806
1335898803833136222 2.72515326939
1335898803966630405 2.78042047474
1335898804099843091 4.37390048405
1335898804233129466 6.72173052396
1335898804399728004 -1.37471293114
1335898804566502360 3.43861359354
1335898804733277529 2.7325873656
1335898804899823336 4.71130589006
1335898805033343326 -3.83519540815
1335898805199875490 -1.32512831135
1335898805366594850 -1.49855502162
1335898805499937355 -0.366899478226
1335898805666804308 -0.818445046407
1335898805799990904 2.70575628819
1335898805966525796 1.69024477916
1335898806133164974 4.20322642644
1335898806266489093 3.95659234866
1335898806433144025 8.93772682236
1335898806599889518 10.0614146114
1335898806766542417 2.44568190283
1335898806933136310 5.7891751192
1335898807100023431 2.88089251749
1335898807266594596 1.74763649538
1335898807433154281 3.2974684531
1335898807599806591 3.48293766736
1335898807733108305 1.14328659616
1335898809633114768 -0.0485561008066
1335898809799933358 1.85952339797
1335898809966567674 7.0143881425
1335898810099817403 5.6322037727
1335898810266606454 1.19976344045
1335898810466482864 3.75036521321
1335898810633146759 9.4284288267
1335898810799887507 6.47716647659
1335898810966569097 7.5008710696
1335898811099787741 7.38585498654
1335898811299881777 3.11596127061
1335898811433245173 9.64761770798
1335898811599780233 9.40016160821
1335898811766712784 6.07762487895
1335898811899841143 6.99613350679
1335898812066717190 9.40598849955
1335898812299854501 11.3424876654
1335898812466563822 10.8697549535
1335898812633272803 9.55483428266
1335898812799806312 12.5957557757
1335898812966538483 11.9993766403
1335898813133244942 12.6170563689
1335898813300002556 10.0890835373
1335898813499827591 8.94312983795
1335898813633144392 9.60995896063
1335898813799837751 10.2504829385
1335898814033033586 8.4255342656
1335898814199912365 10.3099048228
1335898814366517956 14.1809032251
1335898814533268770 10.8470576044
1335898814699890421 12.3548349821
1335898814866523626 11.3640886442
1335898815033296316 12.7891032895
1335898815233169942 12.2978067343
1335898815433110580 13.1793102826
1335898815599901871 9.50144305203
1335898815766543748 11.527902333
1335898815966406090 11.3035266637
1335898816100081427 12.332712606
1335898816266560974 12.8884754243
1335898816433382621 10.5988496155
1335898816599904918 10.8617766138
1335898816766475737 9.78749810939
1335898816999819203 8.02194202897
1335898817166445772 8.87602201021
1335898817333238064 8.7599941496
1335898817499850895 11.086976902
1335898817666557991 10.3625496531
1335898817833118416 8.73292650671
1335898817999864799 9.48624031558
1335898818133300542 11.4226730358
1335898818300111104 13.2141630316
1335898818466447095 9.46077123831
1335898818666489295 9.19046762586
1335898818833186975 13.1001455572
1335898819033637313 10.6547218222
1335898819199950891 12.7727421446
1335898819366507357 10.6225082389
1335898819533202609 9.09926157057
1335898819700259830 11.5598569742
1335898819866492961 5.13065572516
1335898820099818141 9.99181282301
1335898820266501487 11.3123011039
1335898820466530824 11.1520731465
1335898820633114185 12.4206798541
1335898820799776357 10.9887651886
1335898820966393973 13.6992551889
1335898821133238916 9.18240495836
1335898821333105495 8.08857146903
1335898821499979775 10.773721891
1335898821666454248 9.4100182363
1335898821866990408 9.18466410084
1335898822033502780 10.4039248411
1335898822366510186 11.4889425961
1335898822533360454 11.0790641696
1335898822699849111 10.9083021771
1335898822866900737 -0.173289949849
1335898822999958371 0.616036612658
1335898823166581342 -2.15658062311
1335898823366513406 11.1491805489
1335898823533155989 4.96327024977
1335898823699803477 -8.99801656144
1335898823900278328 0.0476445507559
1335898824100032673 1.33593494104
1335898824299843048 7.9417260186
1335898824533270944 6.30214068096
1335898824733312538 5.60236046472
1335898824933314042 6.30663221306
1335898825132983210 7.60812626982
1335898825333266635 6.17462603871
1335898825533514306 5.1187412195
1335898825766518254 -1.2345355131
1335898825933291474 0.151408286907
1335898826199828554 -0.0104407095542
1335898826366734860 -1.05327136919
1335898826566678936 -0.722391584279
1335898826733693574 0.318069684362
1335898826866551530 -1.6637690221
1335898827033202745 -0.152129635266
1335898827199707057 0.843948082027
1335898827366554303 1.20884749278
1335898827500001487 0.911125393333
1335898827666499848 1.68461615072
1335898827833155001 1.72524469726
1335898827999782245 0.0199961391999
1335898828166440611 -1.73115786375
1335898828299903157 0.56335702122
1335898828466563881 -2.27543265318
1335898828599838690 -7.14027201776
1335898828766584306 -5.35814277279
1335898828966506839 -1.12337964829
1335898835699777179 -9.36423685256
1335898835933115211 4.97567247158
1335898836233096302 2.48401474718
1335898836499895037 1.12036560912
1335898836666431728 3.49136537769
1335898836899932761 -1.13849248931
1335898837066555072 -2.70819865899
1335898842233133977 6.14930563712
1335898842366524829 8.18749539359
1335898842533110391 5.42968495061
1335898842733110315 6.51107611827
1335898842899901277 4.39081248711
1335898843066461742 3.87860633612
1335898843266746570 3.58068221411
1335898843466628533 2.74161648407
1335898843633157467 4.09029684659
1335898843833188991 1.83109521475
1335898844033137836 6.70211677147
1335898844233093548 8.26766545709
1335898844433161740 8.45465954503
1335898844600712202 6.10709075669
1335898844766678615 6.39004258762
1335898844999913845 8.27283563624
1335898845166544282 7.84901774282
1335898845366572816 5.8101392565
1335898845599957409 8.39959151263
1335898845766647453 8.00163332769
1335898845966603102 9.02153250832
1335898846133070407 7.32854020751
1335898846299848010 9.59502355852
1335898846499888801 7.57653564336
1335898846699828475 10.4453121171
1335898846900166696 6.55976191294
1335898847099946574 6.67435976432
1335898847299853093 10.391519354
1335898847499746780 9.77964514349
1335898847666372758 3.81152353402
1335898847866469890 6.67566888649
1335898848066536511 7.32929382245
1335898848233050048 6.37838238929
1335898848399699406 8.36468869504
1335898848599868579 7.84162293328
1335898848799834817 9.92625903972
1335898848999789557 6.03221009718
1335898849166403298 10.0574242591
1335898849366515793 7.95257934641
1335898849533162832 9.63168608281
1335898849733203252 10.0295829454
1335898849933135366 8.71954218245
1335898850133122458 6.42546939726
1335898850366429608 6.51101820755
1335898850567236436 4.48400996812
1335898850733225930 6.42330668938
1335898850966408038 6.56819911603
1335898851133239627 1.04737200156
1335898851333188177 4.02588342381
1335898851499939076 1.64430053567
1335898851699794124 0.754386683751
1335898851899897875 2.59416583223
1335898852066428025 3.32775533398
1335898852266507650 5.67438130177
1335898852500058247 3.87911990878
1335898852699991989 5.4209678368
1335898852899727414 7.66807943661
1335898853066540605 6.75635156472
1335898853266548914 5.96815514047
1335898853499788918 5.14395853368
1335898853666435640 9.61522629649
1335898853866599881 10.047827648
1335898854033360604 8.19521147656
1335898854199732269 6.94897541131
1335898854400261202 8.38772904182
1335898854566666380 7.44218410477
1335898854733203007 9.41159328768
1335898854966502709 12.3175660001
1335898855166585586 10.2494900351
1335898855366685232 11.0156330036
1335898855666555524 9.20163405685
1335898855833124149 12.4508683483
1335898856033454517 11.6822019016
1335898856199732093 8.57598650767
1335898856399754629 12.1768856514
1335898856599741119 10.7167836119
1335898856766592046 9.72787129897
1335898856966487540 11.2000650984
1335898857166697145 8.97779168919
1335898857366473485 10.240395852
1335898857699749849 12.9812573396
1335898857899880638 10.3891918989
1335898858099869029 10.8704792635
1335898858266463626 6.74967992626
1335898858499887813 10.7513982578
1335898858699928088 9.70138815313
1335898858899953184 6.4870758866
1335898859100079116 8.70159361665
1335898859266436576 7.61884019567
1335898859433134969 5.35305474047
1335898859666594294 3.42880497852
1335898859833077586 8.63158727437
1335898860033286873 6.73903222347
1335898860199753898 5.10269768311
1335898860400588595 9.93605076504
1335898860566573633 12.5131539734
1335898860766578103 5.26014443392
1335898860933119920 10.0876468369
1335898861133400673 8.91360555895
1335898861299870698 4.15758550056
1335898861499903756 4.4905295615
1335898861733276412 4.96930148372
1335898861933122519 6.68689873807
1335898862099800474 6.3885860893
1335898862266399600 4.61573590924
1335898862433155174 4.87163458509
1335898862599891986 2.34630073606
1335898863099654799 10.0395192914
1335898863333327782 0.58026056054
1335898863566464110 -2.11267426492
1335898863699753084 3.60057466471
1335898863833061336 3.85828672297
1335898864033043396 3.78899080653
1335898864199906097 2.2391416379
1335898864333331519 0.961630216288
1335898864499930092 2.10052352169
1335898864666469161 1.29054648025
1335898864866492556 2.88639985635
1335898865033330342 3.60702745233
1335898865200026558 4.16722872428
1335898865366547279 -0.187077972173
1335898865533296302 3.12515373122
1335898865699997542 3.86994819328
1335898865866635217 5.34371570478
1335898866033445492 1.45177173182
1335898866200167035 3.31433756212
1335898866366680174 3.27905190372
1335898866599869456 2.94345344978
1335898866766767548 5.96576695374
1335898866933136473 2.57900812263
1335898867099793176 -0.484031085678
1335898867299917556 4.82281886241
1335898867533340085 3.71578516999
1335898867700208943 3.76111536047
1335898867900076123 4.46897080207
1335898868099807313 2.20018228264
1335898868266492526 7.81417789753
1335898868466567965 5.95771732787
1335898868666559499 7.82804791134
1335898868866663051 7.97515262688
1335898869033140671 9.280624295
1335898869266461212 7.11385488862
1335898869432987333 9.12089108377
1335898869633086049 9.92676203409
1335898869799781163 5.62714818178
1335898870033044200 9.01600192281
1335898870199840565 9.51382598608
1335898870399823462 9.2862321672
1335898870599804406 7.15513700639
1335898870833185224 5.3538314988
1335898871033550190 6.3047371822
1335898871233076187 5.47328265545
1335898871399953564 7.01432432566
1335898871633148148 4.04547162658
1335898871833050833 2.30622425201
1335898872000091215 7.41717787091
1335898872200054802 9.08478163242
1335898872399922777 6.03916267089
1335898872566790063 7.4406671099
1335898872799791207 5.01432019741
1335898873033050151 1.62841603031
1335898873266464484 5.19046438775
1335898873466412590 5.54500497893
1335898873633091758 6.92609241364
1335898873833166302 3.94019014477
1335898874099913611 4.77260229338
1335898874299925241 4.37992877774
1335898874500019956 5.68427475365
1335898874766502172 5.47255865854
1335898874966499577 3.09751702649
1335898875166621002 3.01835612961
1335898875333133382 4.07086896236
1335898875566421453 0.907875144611
1335898875766560598 7.22133548955
1335898875933360572 7.05032036895
1335898876133174721 6.87595144322
1335898876299890686 8.40836204043
1335898891500100225 1.90805619522
1335898891666466165 4.24464933584
1335898891866542991 8.43624568761
1335898892133186468 7.57477360695
1335898892799895383 5.75406208635
1335898892966562409 7.09171513168
1335898893233096108 4.21252265883
1335898893433135493 3.31828415533
1335898893599961195 8.25357672437
1335898893799923752 5.72877154309
1335898893966605693 8.93049478226
1335898894166829904 9.66444320212
1335898894333209774 7.01042546105
1335898894599821444 5.6758950317
1335898894766600212 4.29404066719
1335898895000004976 4.68189032668
1335898895166533626 4.85870234205
1335898895433137639 3.68665366076
1335898895633229254 7.03640740656
1335898895799888423 6.77334222868
1335898896066392055 5.73953211109
1335898896266335288 4.06412590824
1335898896499798103 5.37930415994
1335898896666506731 7.30778264415
1335898896833112943 8.3721092117
1335898896999784623 2.06007917983
1335898897233252854 5.43252852558
1335898897433133293 8.1532412913
1335898897633214195 7.24630417128
1335898897866417524 7.28638254602
1335898898033153809 6.91521825125
1335898898233079197 6.91556814453
1335898898399930587 8.61690740745
1335898898566489646 8.27374249512
1335898898767435954 5.95676959127
1335898898933387868 6.32669114032
1335898899133256232 2.61280184398
1335898899299842915 4.78492423785
1335898899466565690 7.13448709082
1335898899666543670 -0.991891663073
1335898906133255979 -0.899771895764
1335898906299871472 1.51252234324
1335898910866913653 4.01034869205
1335898911066651754 5.98560464753
1335898911499730697 4.70219116603
1335898911733355732 7.63067621376
1335898911933141374 5.13860092359
1335898912099874931 5.78458055214
1335898912266453937 7.23125782274
1335898912466462229 5.8697038056
1335898912633125165 4.58976074676
1335898912799892314 2.80820417088
1335898912966586405 0.424466071183
1335898923366741051 1.44630175635
1335898923533249088 2.45428396614
1335898923733239792 2.54327158845
1335898923900080434 2.19622595229
1335898924099924454 -2.65289742951
1335898924299890574 -0.267531390877
1335898924499813298 -0.788960756791
1335898924733086197 -0.0170821888337
1335898924933581883 -0.517700971726
1335898925133116388 -4.02388983559
1335898925333158606 -4.42369860307
1335898925499816805 -2.42407812571
1335898925666491823 -3.58027007356
1335898925866412641 -4.2863571807
1335898926033177600 -3.39326511518
1335898926233164181 -1.26533516779
1335898926433457360 -1.52222478704
1335898926599917897 -1.10797846094
1335898926833174005 0.971318379033
1335898926999775617 0.80696769286
1335898927199788805 -0.367464901278
1335898927366621108 0.930754751694
1335898927533469689 2.78421812713
1335898927733315666 2.15263964186
1335898927899838082 3.27116769839
1335898928099923932 3.76568615718
1335898928299853530 1.6949861115
1335898928499699954 1.4980159915
1335898928666489209 2.71039431729
1335898928866503797 3.00113658535
1335898929033101821 3.34827279691
1335898929233306575 8.44833420888
1335898929433059969 7.12453584233
1335898929633277095 5.82254587913
1335898929800048867 8.14965587192
1335898930033168747 5.13976874505
1335898930199810322 7.21057701549
1335898930433248078 9.66300329951
1335898930633404173 4.30170462691
1335898930833226981 7.92843123667
1335898930999712447 3.73230946562
1335898931199999892 5.97052768585
1335898931399829840 5.22378720341
1335898931566528835 7.37723576079
1335898931766422389 3.25910549701
1335898931966462379 6.10725223832
1335898932166392950 5.41494265939
1335898932366446892 5.56695581208
1335898932566525491 3.97040219484
1335898932800017502 1.03026821056
1335898932999739584 6.18313150044
1335898933166529704 3.01605548126
1335898933366596502 4.34079584547
1335898933599889769 7.88264723196
1335898933799803116 5.98200176917
1335898933999904853 5.86509721205
1335898934166484384 7.001643518
1335898934366634700 5.32557234856
1335898934666748784 2.86680271351
1335898934833304268 6.92144238854
1335898935033227625 5.05777401003
1335898935200141284 6.72923011799
1335898935399784790 7.67845441623
1335898935566441915 3.85146043965
1335898935766429548 5.1052045555
1335898935966398013 5.70547299914
1335898936133110429 4.83960576662
1335898936333182699 -1.1107448072
1335898936533207712 -1.75319349939
1335898936700029826 -3.32387162724
1335898936899903985 -4.03281896872
1335898937099929833 -2.09565399086
1335898937300072649 -1.83165273086
1335898937466482250 -3.79664453891
1335898937633097987 -3.19776394214
1335898937799912118 -2.41892953042
1335898937999975884 -3.80465618774
1335898938199961605 -1.48289211158
1335898938399934766 -2.44098462409
1335898938566585965 -2.71246036326
1335898938833315091 -2.67862796465
1335898938999877560 -0.899053410793
1335898939233019038 -1.45126198893
1335898939399800104 -3.03192934705
1335898939599801916 -2.07572529784
1335898939766572574 -0.651663785995
1335898939966604321 -2.18118435783
1335898940166650267 0.149901601817
1335898940366558101 0.355349545999
1335898940566745080 0.296221531907
1335898940733281562 0.408680013563
1335898940899837740 0.866038778321
1335898941133066745 1.63239127974
1335898941333084967 -1.31552884304
1335898941533215080 1.88935929956
1335898941699989776 -0.142228798509
1335898941833169772 -7.43060051702
1335898942033192951 -6.35489803959
1335898942233085864 -7.90579950709
1335898942399920972 -6.25334112978
1335898942599865056 -5.34295652594
1335898942766434220 -2.75454602576
1335898942966533747 -4.9349570423
1335898943166554130 -2.30082754378
1335898947766610415 -5.36151299044
1335898947999819340 -5.2240842655
1335898948199868693 -3.02263418846
1335898948366568471 0.29565380004
1335898948600218152 6.0865600491
1335898948800044250 2.59667818272
1335898949033252408 -0.846682569315
1335898949199914424 -1.34920258742
1335898949566878182 0.148465942445
1335898949733030865 3.0843430805
1335898949966631690 0.925520856503
1335898950133063851 0.126513944482
1335898950299936285 -0.106112049918
1335898950533357605 3.71913846844
1335898950700043185 5.67976200775
1335898950899931567 1.42936735134
1335898951066402278 3.36926665134
1335898951233234882 0.847558191997
1335898951466522628 3.45816381852
1335898951633541558 5.13366730029
1335898951799890858 0.996520627666
1335898951999895793 0.99036289599
1335898952233212038 3.20740071548
1335898952433052337 5.6490834483
1335898952599840056 1.43154052045
1335898952766485175 5.23325924537
1335898953033281237 7.20039132759
1335898953233050904 1.83717420612
1335898953399908478 -6.65617895555
1335898953599817535 -6.27463900109
1335898960633333866 5.30608003134
1335898960899966080 4.58153623771
1335898961166745380 1.80004049172
1335898961866418618 4.7181105622
1335898962100163071 5.8842887989
1335898962333110337 4.65595868525
1335898962499845462 9.48545340533
1335898962699894481 3.15967413976
1335898962899758381 2.77151961074
1335898963166630860 6.51181431978
1335898963333221263 5.49220302139
1335898963533283793 2.46954551756
1335898963699879351 4.9932733406
1335898963999936370 1.72205424179
1335898964166371583 4.240189917
1335898964366631678 6.73507231593
1335898964533334055 7.40558652584
