# Supplementary material for: Infants Time Their Smiles to Make Their Moms Smile
Source: PLoS One. 2015 Sep 23;10(9):e0136492. doi: 10.1371/journal.pone.0136492 (PMC4580458; doi:10.1371/journal.pone.0136492)
Supplement: S1 Data — (ZIP) [file pone.0136492.s001.zip › DiegoSmileRawData/smilenew_sub_11_yoked_2012-05-01-12-21-23.robotsmiles]

1 1335900098155336524
0 1335900101421929732
1 1335900107588650496
0 1335900111755422101
1 1335900115588740906
0 1335900117621845707
1 1335900141588693962
0 1335900144155328361
1 1335900163355385883
0 1335900164721934019
1 1335900173388668977
0 1335900177755267893
1 1335900180855405526
0 1335900185355442723
1 1335900197188583401
0 1335900201455451884
1 1335900210555462715
0 1335900217455399428
1 1335900221788771533
0 1335900225788873383
1 1335900229421897879
0 1335900233788624940
1 1335900243788640537
0 1335900244855291624
1 1335900254055633201
0 1335900257022066528
1 1335900264955236670
0 1335900270721704352
