# Supplementary material for: Infants Time Their Smiles to Make Their Moms Smile
Source: PLoS One. 2015 Sep 23;10(9):e0136492. doi: 10.1371/journal.pone.0136492 (PMC4580458; doi:10.1371/journal.pone.0136492)
Supplement: S1 Data — (ZIP) [file pone.0136492.s001.zip › DiegoSmileRawData/smilenew_sub_11_yoked_2012-05-01-12-21-23.subjectsmiles]

1335900091359907488 -3.67379055124
1335900091526497765 -5.00495766162
1335900091726595636 -4.1441846599
1335900091893197804 -2.62296075336
1335900092060134553 -3.24838485072
1335900092193201798 -3.94097525668
1335900092359800423 -6.05669207294
1335900092526607692 -11.1001047337
1335900092693288680 -8.2063655206
1335900092859795050 -3.36965123511
1335900093160018533 -6.19456707435
1335900093293280052 -6.944431266
1335900093560025793 -9.41468073594
1335900093726700352 -8.28316357151
1335900093893419741 -9.16124751395
1335900094093245758 -6.79446802601
1335900094293144055 -6.4547380961
1335900094459901093 -7.50239386883
1335900094659931832 -7.19092602249
1335900094859883091 -11.4454124352
1335900095059791166 -5.82470318566
1335900103026770861 -6.1429232017
1335900103193116579 -6.73732357147
1335900103359840871 -9.71424913639
1335900103493303076 -2.66482694488
1335900104693276981 -3.98749355735
1335900104993218621 -0.575397157544
1335900105193286537 -4.36562111834
1335900105359856863 -6.38651022295
1335900105526598637 -3.5258292887
1335900105793230939 -0.850708763684
1335900105959879659 -2.58760122574
1335900106126536711 -3.85901567543
1335900106326539054 -2.81370890032
1335900106493251155 -5.95925687471
1335900106660061307 -5.20032290124
1335900106859918667 -2.16592261314
1335900107026535488 -3.38666619506
1335900107193227887 -5.93417102863
1335900107393354338 -6.01340357983
1335900107593196857 -5.54245072477
1335900107793121963 -3.55842468852
1335900107926544524 -2.55208301757
1335900108093562345 -6.42088585336
1335900108326567685 -6.27201789768
1335900108493242937 -6.68940650727
1335900108693240593 -6.21477152949
1335900108859985064 -4.05570884516
1335900109026621708 -2.11591830597
1335900109160047227 -3.4381474582
1335900109326607615 -3.32810532834
1335900109493257634 -1.2901313973
1335900109660012353 -4.2502488048
1335900109859905829 -5.27759350151
1335900110026524700 -2.34514774373
1335900110193219522 -3.16440640285
1335900110326727622 -4.92964268852
1335900110526535204 -4.14726441476
1335900110726567849 -4.79654964595
1335900110893202009 -4.26063880092
1335900111059831522 -7.49603736198
1335900111226537971 -5.40288780921
1335900111360010436 -3.78499368533
1335900116493241523 0.274737968676
1335900116660005841 -2.53271582111
1335900116826593666 -4.35853665358
1335900117026675568 -4.54695579688
1335900117226682708 -7.26931588089
1335900123160103640 2.40960477351
1335900123326499334 -1.03322472871
1335900126426668979 -0.904779699337
1335900126593216488 -6.14257960663
1335900126759916494 -8.83878033294
1335900126926485394 -2.57851350761
1335900127093201127 -3.10659972946
1335900127293152704 -1.92001505024
1335900127493307950 -1.85849180357
1335900127659850750 0.174223595355
1335900127826680839 -1.62007272422
1335900128026555746 -1.7708870178
1335900128226610907 1.3460587336
1335900128393140614 1.70673665722
1335900128626543168 0.00421500414701
1335900128793140695 -1.4086222496
1335900128959905471 -3.17034593985
1335900129126513670 -2.56333893132
1335900129293241759 -2.87492132443
1335900129493167416 -1.64349491907
1335900129659918389 0.621911503363
1335900129859878848 0.334888958689
1335900130059878898 3.60950664397
1335900130226516166 1.22203717352
1335900130393208350 1.44809040582
1335900130559895345 -0.290662224037
1335900130693308316 -0.147504192042
1335900130893275513 1.22441004147
1335900131093299178 2.03996744166
1335900131326541163 2.99841155441
1335900131559884162 2.50978221186
1335900131726593319 0.28004490988
1335900131893249017 1.63036915196
1335900132059981391 0.383562766641
1335900132259908035 2.07116042561
1335900132426487488 -0.548476214978
1335900132593181246 1.14475385804
1335900132759843056 1.82857981011
1335900132959955280 1.08223866915
1335900133126470460 1.18462647957
1335900133293203722 1.02645639958
1335900133493225311 1.66649276665
1335900133659936652 2.20584761309
1335900133826446494 1.45491956199
1335900134026498147 1.88209338842
1335900134193251405 -0.189378576038
1335900134393243050 1.70062061799
1335900134593181674 2.49768673198
1335900134759883962 1.69596977307
1335900134926562060 0.221785211631
1335900135159929005 0.0939205354808
1335900135359890387 7.11018603369
1335900135559840144 8.03526675528
1335900135726519831 7.41155757504
1335900135960181846 8.20477957759
1335900136126567457 7.4831973155
1335900136293211341 6.58084053777
1335900136493401310 6.30993546581
1335900136660188517 -0.0437049679314
1335900138226622983 3.47296349567
1335900138393170394 1.25804360042
1335900138593254097 5.65302775729
1335900138826539024 5.37107122521
1335900144293214032 2.27116166421
1335900144493161369 -1.54721393003
1335900144693115189 -1.07786202626
1335900144859952833 0.811983650565
1335900145060040455 -2.70908021453
1335900145259871216 -2.49006655987
1335900145426522308 -5.32456591847
1335900145626534590 -6.09170321332
1335900145826619680 -3.19759601349
1335900145993300043 -1.81116230302
1335900146159864262 -4.99960420646
1335900146359926952 -4.91425599623
1335900146526494319 -3.18585267975
1335900146693277121 -4.12317052297
1335900146859861144 -1.62348011226
1335900147026593182 -5.45445996223
1335900147226613684 -1.46389910016
1335900147393655089 -2.93454942382
1335900147626580554 -5.16223836184
1335900147793228612 -5.2108909882
1335900147993172506 -5.68852456381
1335900148159919287 -1.65958857604
1335900148359848811 -0.145615123462
1335900148526439717 -4.42800306914
1335900148693261721 -2.07172443973
1335900148859881704 -2.77422220046
1335900149093175270 -3.1769903248
1335900149259909165 -3.46851405269
1335900149460077977 -3.01379827077
1335900149626484050 -5.21197701147
1335900149793255918 -2.97426595589
1335900150027044189 -1.76341222066
1335900150226520454 -2.84597581222
1335900150393088705 -1.41024374612
1335900150626775174 -3.08816544027
1335900150793401817 -3.88769629326
1335900150993162596 -2.41341233909
1335900151159812012 -2.64749879478
1335900151326592493 -3.97543877823
1335900151526645731 -3.73846244152
1335900151693306642 -5.37812748357
1335900151893127803 -3.70446546959
1335900152059931588 -4.39154752648
1335900152260036409 -5.14254437379
1335900152460143957 -4.17793731133
1335900152626592010 -2.76637465545
1335900152826566761 -6.35770931916
1335900152996539706 -3.7620594789
1335900153159878247 -5.71702126107
1335900153359825851 -5.36830967207
1335900153560284143 -0.796023183188
1335900153759936172 -5.16666134829
1335900153960120245 -3.61266536812
1335900154126558815 -3.16247918445
1335900154326737332 -4.02657381217
1335900154493319171 -2.98516164569
1335900154693477420 -4.30385830733
1335900154893304620 -4.02660316171
1335900155059986181 -6.81733688157
1335900155259919568 -5.94884388316
1335900155426526858 -4.13000886157
1335900155593423722 -4.418861989
1335900155793256296 -4.00178137654
1335900155959861301 -3.66287928654
1335900156126501142 -5.16879900971
1335900156359905211 -1.80033507633
1335900156526498882 -2.56922812059
1335900156695497400 -2.69655544651
1335900156893126393 -3.62511444828
1335900157093186609 0.269738739124
1335900157259881729 -0.85499275852
1335900157526482136 -2.57484478999
1335900157759957165 -1.23435717596
1335900157959929015 -0.898286440609
1335900158126557213 -2.21921434056
1335900158293132903 -0.0161382868721
1335900158526518140 -1.91542422279
1335900158693151819 -2.34187295771
1335900158893147345 -0.749574386049
1335900159059972862 -0.334470830843
1335900159259903279 -2.70490404222
1335900159426574222 -3.37552872139
1335900159559862008 -1.18762397207
1335900159759779359 -4.41936189636
1335900159993475050 0.771669742198
1335900160326637528 0.930163777506
1335900160626646798 2.16810289605
1335900160859876915 0.8861380359
1335900164660029911 -8.70673456107
1335900164826710508 -5.1462729897
1335900173193169702 -2.55596928343
1335900173359900742 -3.26332230857
1335900173526686188 -4.51096423686
1335900173693132141 -5.38765720226
1335900173893249499 -5.63286343481
1335900174026507271 -6.15747284935
1335900174260730240 -2.09490958041
1335900174393213793 -4.42812763856
1335900174559949839 -4.86061332519
1335900174726499302 -7.40359516049
1335900174926571817 -5.20227673708
1335900175093184539 -4.49197447605
1335900175259870663 -6.27792646984
1335900175426476940 -5.40277240658
1335900175593197147 -5.03293716939
1335900175726625453 -6.04384425802
1335900175893268574 -5.67734376726
1335900176093296078 -4.74835827334
1335900176226456559 -6.27576456264
1335900176393423142 -5.3085682465
1335900176559844275 -5.86153863186
1335900176693232609 -5.55061932137
1335900176893222831 -3.80112772498
1335900177093182736 -5.39615671632
1335900177293229788 -5.90552098124
1335900177459824857 -6.05321295465
1335900177626562413 -0.763686392283
1335900177826626948 -4.46198995704
1335900178026545735 -3.04341507515
1335900178226558014 -3.82159431909
1335900178393197601 -5.0460776396
1335900178593241965 -3.30412386183
1335900178759856386 -8.56623861578
1335900178926548495 -4.88383996618
1335900179093365900 -7.78435968488
1335900179260024096 -6.25746056557
1335900179459919100 -3.71432890293
1335900179593177441 -5.31070951247
1335900179793285237 -3.80583017241
1335900179993242715 -2.09766364774
1335900180126642560 -3.14575421854
1335900180293331032 -4.95263150569
1335900180459972163 -3.01090584223
1335900180726642448 -4.4196077351
1335900180926683024 -4.18681670051
1335900181093169554 -4.07481698151
1335900181259933816 -2.3077313649
1335900181526584014 -3.12246113839
1335900181726504523 -4.00259608664
1335900181893184696 -3.94359155151
1335900182060002742 -4.0666305617
1335900182226571367 -4.68636949786
1335900182393335846 -3.99759796261
1335900182559891591 -6.29225151664
1335900182760081432 -6.90527161196
1335900182960046824 -4.40178394464
1335900183093269779 -6.32528353289
1335900183259945951 -7.44610418806
1335900183459969402 -5.33842201626
1335900183626583896 -4.59601976724
1335900183893251680 -5.87020684544
1335900184093173773 -8.28819331217
1335900184259891469 -4.40578158446
1335900184426587534 -6.30091450247
1335900184593245135 -7.64648819238
1335900184759840430 -5.79796148927
1335900184926610657 -5.42184454868
1335900185126631756 -3.23259605883
1335900185293161298 -4.02150083176
1335900185493354457 -2.79046615716
1335900185659826722 -4.39423894402
1335900185859808485 -4.0990895747
1335900186026545248 -6.89826330086
1335900186193140319 -5.58098763475
1335900186359950827 -3.60178550864
1335900186526690568 -3.83308941077
1335900186693223258 -4.82695997979
1335900186859905422 -2.97625786223
1335900187060034614 -5.22409515071
1335900187226596102 -6.00538181906
1335900187459899966 -8.27038849858
1335900187626563327 -8.19236807518
1335900187793233280 -7.8480212692
1335900187993241364 -5.43674314621
1335900188159875512 -4.66895866445
1335900188326728208 -5.9191905197
1335900188493339868 -3.57982148492
1335900188659882028 -5.55170911442
1335900188859867985 -4.69386091242
1335900189026535122 -3.78628799882
1335900189226565418 -6.80489009537
1335900189459815756 -7.67530710819
1335900189626507891 -5.97602914963
1335900189793294983 -4.27708117329
1335900189959862921 -4.32574774981
1335900190159892431 -0.217381332783
1335900190326558917 2.52670488487
1335900190526556758 0.440696386393
1335900190693247500 1.08322965772
1335900190859827081 -3.64947338328
1335900191059916042 1.96867317454
1335900191226564211 1.09408238896
1335900191526556318 0.133049703222
1335900191693297306 -0.981403194526
1335900191860008412 1.65580492085
1335900192059906638 -0.525913605455
1335900192226682171 -3.69826055056
1335900192393294763 -2.24120581599
1335900192560002155 -2.34452599582
1335900192726507904 -1.51119053183
1335900192959941121 -1.1794736426
1335900193126786805 -1.77668443055
1335900193293292953 -1.46937384833
1335900193526687326 -2.94765000527
1335900193693208576 -4.66470914091
1335900193859807024 2.41755282025
1335900196726684059 -2.01341920423
1335900196959899464 -0.280828031767
1335900197126552715 -2.81409258068
1335900197326521929 -3.15360804697
1335900200193209445 -4.43933549876
1335900200393105187 -1.26110693287
1335900200559769378 -6.35766842884
1335900200793230286 -8.3664761148
1335900200993261552 -8.22634715346
1335900201159821764 -4.48529430989
1335900201359893333 -4.02703739912
1335900201526478613 -0.712747727254
1335900201726648465 -2.27749479592
1335900201893246793 -2.28255482487
1335900202059912629 -1.07902117287
1335900202259842233 -5.87331872606
1335900202459980394 -3.07266436949
1335900202626611420 -2.56956402904
1335900202793440464 -5.78280117794
1335900202959900379 -2.11422926748
1335900203159962215 -0.436022456603
1335900203326539078 -1.10833664212
1335900203493300926 -1.18985673092
1335900203626583614 -2.91159296775
1335900203826727720 -2.63563883998
1335900203993324963 -2.89211567255
1335900204159954746 -3.35143904817
1335900204326629953 -2.81389754364
1335900204493393416 -2.40736582274
1335900204693187820 -1.93642874615
1335900204859900712 -5.09992199978
1335900205026711763 -5.94325307548
1335900205226631810 -4.84026451351
1335900205393255775 -5.13718839643
1335900205593232413 -3.6951021935
1335900205760067885 -3.50492558558
1335900205926653445 -4.98515209743
1335900206126617068 -4.2597102418
1335900206293167860 -2.77855025061
1335900206459860325 -3.75878000115
1335900206626515553 -2.16964643172
1335900206826619388 -4.02122589701
1335900206993228983 -4.43014988933
1335900207126572295 0.365498484533
1335900207359936500 0.0357520901559
1335900207526606169 0.0443168654919
1335900207693233553 -2.75800521968
1335900207860013135 -1.52671803621
1335900208026567101 -5.26047132331
1335900208159975607 -2.84413736765
1335900208393281586 -4.12958021123
1335900208559954804 -2.67273412625
1335900208959863868 1.0951926866
1335900209126500946 -3.81377847172
1335900209293352819 -4.47821786367
1335900209426646117 -4.65894630033
1335900209626608021 -5.62494101768
1335900209759944375 -3.81061106778
1335900209926632459 -5.39012649568
1335900210093309413 -1.60828217101
1335900210260013274 -2.68745618988
1335900210426650841 -4.58371985192
1335900210593252636 -3.65870727082
1335900210726556805 -2.65291793825
1335900210893160277 -5.4856513075
1335900211059925805 -4.04686649874
1335900211226535765 -4.00973788679
1335900211393605543 -6.62706729639
1335900211559920131 -3.26839218196
1335900211826652369 -2.03203457165
1335900211993236723 -3.71228200924
1335900212159940903 -4.88614245093
1335900212326761211 -3.38390463201
1335900212459837678 -4.63115549407
1335900212660081119 -4.70958238902
1335900212793173651 -3.52857304818
1335900212959901757 -3.97236832312
1335900213126617467 -4.08982272513
1335900213293110680 -5.38181079385
1335900213426552901 -5.43526441187
1335900213593227556 -6.77766832705
1335900213893253294 -3.55076751489
1335900214059925696 -4.61301431313
1335900214259966127 -4.82034945844
1335900214459985780 -4.95485833123
1335900214626552695 -6.81437485795
1335900214826665866 -4.795398715
1335900215126558994 -3.53021620307
1335900215259936184 -5.28466472869
1335900215426573762 -5.02082442591
1335900215593164728 -1.85138381868
1335900215793290363 -3.83565791038
1335900215993358762 -4.42795275084
1335900216159872304 -4.82191901116
1335900216326528628 -4.29804615508
1335900216559876981 -5.11273399383
1335900216726682650 -4.61407474679
1335900216893174444 -4.73146034335
1335900217059906700 -2.5581879366
1335900217193181851 -3.78876804959
1335900217426465693 -4.62453992144
1335900217593333342 -6.31007496776
1335900217759864825 -6.08311529322
1335900217926552376 -3.28819078623
1335900218093127839 -4.04947645526
1335900218259954370 -6.70741868814
1335900218426537090 -3.5339572935
1335900218593481478 -4.93918910288
1335900218726542518 -2.95026318977
1335900218893230869 -3.86149271925
1335900219126666690 -4.16460009316
1335900219293304685 -4.40775147383
1335900219493344885 -4.08782689514
1335900219659905263 -3.95056171315
1335900219859901277 -4.75785253468
1335900220026649632 -4.76522856319
1335900220326584570 -6.12808042521
1335900220493399626 -5.70803476479
1335900220660139375 -4.00169897968
1335900220793244222 -5.80297308159
1335900220959970606 -4.27108858756
1335900221126636527 -4.65779773717
1335900221293278877 -6.19258663696
1335900221459884000 -6.71313190565
1335900221593111680 -4.04108735614
1335900221759882724 -6.84860779906
1335900221926580539 -5.14599887021
1335900222126794796 -4.66123213686
1335900222326583958 -6.1288875774
1335900222459937321 -3.38898514215
1335900222626525348 -4.78599843629
1335900224293547502 -9.39272588256
1335900224459880873 -7.26802132914
1335900224626839945 -5.90790475854
1335900224759933618 -2.79378957166
1335900224926566275 -5.56423447602
1335900225093136289 -5.7543866561
1335900225260673847 -1.63796097926
1335900225459892393 -5.79582626173
1335900225626619060 -4.31088084583
1335900225793171453 -2.15717582921
1335900225959988927 -0.290651600599
1335900226193154601 -2.70879225673
1335900226393137556 -3.15802186908
1335900226593326101 -6.22547710046
1335900226759991716 3.09318197868
1335900227326696792 4.18003063299
1335900227493309781 -3.06646251282
1335900227693156167 -2.21648699036
1335900227893220306 0.639248027157
1335900228093259829 0.0301089185298
1335900228326513219 -0.478217116195
1335900228593168044 -3.8209261779
1335900228793197273 -5.16986050341
1335900228993172758 -0.847756497652
1335900229193173809 -0.803686739817
1335900229393260092 -3.63791876172
1335900229593142882 -1.81908195675
1335900229859828480 -2.0748910411
1335900230126636541 -2.23737005736
1335900230326632062 -3.09598189106
1335900230526610179 -8.44342892468
1335900230693329737 -8.69928285844
1335900230893181234 -7.84679725661
1335900231093222741 -7.11677798318
1335900231259906112 -6.14509402675
1335900231459859151 -9.40925556091
1335900231659878678 -9.7606439038
1335900231826591251 -9.98568591983
1335900232026473843 -11.6033226751
1335900232226548024 -5.21600874266
1335900232393141308 -3.7092936332
1335900232593179977 -8.71775481965
1335900232793243477 -7.39304368262
1335900233026495443 -5.86903801721
1335900233259971241 -5.19312233816
1335900233459782299 -4.46672166398
1335900233626540622 -3.93130541671
1335900233859872668 -7.01622027595
1335900234059765832 -8.53112550922
1335900234259825910 -6.87785101912
1335900234459768021 -5.83305399375
1335900234660045232 -2.57821947218
1335900234826796460 -6.34252896687
1335900235026577616 -8.25389153746
1335900235193178359 -5.35062477997
1335900235393207362 -4.72211903649
1335900235559844964 -2.08569891794
1335900235759978197 -4.06826597894
1335900235959880205 -3.27493393004
1335900240293166560 -7.90502347293
1335900240459903118 -5.08304361834
1335900240693223119 -5.29248779867
1335900240860061311 -3.28547079352
1335900241059760592 -4.08782752587
1335900241226525798 -4.8118864991
1335900241459845647 -7.65689261364
1335900241659747549 -5.65769886644
1335900241826707549 -5.78771568248
1335900242026525089 -5.73188582997
1335900242193315186 -6.70627602372
1335900242393181018 -7.68873490853
1335900242559947847 -5.72876309053
1335900242759920895 -5.68747439646
1335900242926494581 -4.96460191133
1335900243126515549 -3.96637492801
1335900243293164172 -2.30116948485
1335900243526559668 -2.75817762326
1335900243693308897 -3.98222701382
1335900243893312974 -8.75740940981
1335900244093255985 -7.49229740598
1335900244259874405 -7.05838682442
1335900244459995513 -6.02067253383
1335900244626558932 -2.58696220729
1335900244793153011 -2.72598610842
1335900244993513144 -8.68903424854
1335900245926520143 -11.1160395589
1335900246093254424 -9.62293266239
1335900246260054451 -4.32976752705
1335900246459795694 -4.6817660596
1335900246659867039 -2.92218958986
1335900246859972997 -2.1284721117
1335900247026603579 -2.90553513995
1335900247193296329 -2.93417423491
1335900247426503510 -2.42229967179
1335900247593154663 -3.24600909268
1335900247759936871 -6.3872086679
1335900247959858197 -3.60322793009
1335900251426593920 -6.54191857528
1335900251593207512 -0.674152887139
1335900251759853345 2.59712558718
1335900251959952886 -0.857536470726
1335900252159888965 -1.42882833917
1335900252326581566 -2.99894629661
1335900252559988639 -2.8443645648
1335900252759952227 0.484766550214
1335900252959779899 0.00489878602574
1335900253159885025 -1.25521103787
1335900253359899695 0.0629127791461
1335900253559888926 -0.885960139662
1335900253759886559 -3.51556024163
1335900253959977641 -2.96255015239
1335900254160144594 -1.31949912041
1335900254326873643 -1.73693794782
1335900254526481811 -3.36979827732
1335900254726521449 -3.15221602617
1335900254926507771 -7.00996131227
1335900255093216202 -3.40873192835
1335900255293213230 -4.10146551358
1335900255459947632 -7.45340008923
1335900255626518169 -9.96944845362
1335900255793209467 -6.69027727377
1335900255959930284 -7.5257514681
1335900256126603137 -7.74330084184
1335900256293178723 -5.24634055431
1335900256460029689 -4.08599494297
1335900256693243774 -6.01820394627
1335900256860103374 -1.84975053037
1335900257026600316 -0.217680312922
1335900257226573478 -4.05825568803
1335900257393368361 -4.75339793751
1335900257593251680 -2.09683353476
1335900257759978756 -3.93172402433
1335900257926555870 -2.71965718836
1335900258126713889 -1.07237824502
1335900258327022938 -3.72621955893
1335900258493209650 -1.50566659076
1335900258693262261 -1.52728473305
1335900258859961763 -4.52078876939
1335900259059961626 -3.39492292956
1335900259226772399 -4.58288795084
1335900259426606965 -2.36367454881
1335900259593242136 -4.75316960697
1335900259759895636 -3.011990984
1335900259960076403 -2.66358282124
1335900260159929079 -2.27617582254
1335900260326613926 -3.43686438212
1335900260526656925 -3.47914712917
1335900260693342235 -3.32429918274
1335900260859925521 -2.94962286775
1335900261026568292 -4.02862961423
1335900261259786671 -4.81833057312
1335900261459876664 -4.9465765308
1335900261659938169 -1.32783103655
1335900261859894539 -7.72372631532
1335900262026491806 -7.63321791554
1335900262193324046 -4.35493616165
1335900262359860278 -5.47314844101
1335900262559842713 -4.65999240832
1335900262726599785 -6.44658401323
1335900262926535789 -3.93069864467
1335900263059743591 -5.48914971349
1335900263259801785 -2.65554127081
1335900263426702357 -5.52300124946
1335900263626530932 -7.02522284454
1335900263759981993 8.69379382934
1335900263926471604 7.4778432242
1335900264126646830 8.00305422314
1335900264359826965 8.18149533274
1335900264493155203 6.38408895664
1335900264626608928 6.98116433019
1335900264860047630 5.72082778923
1335900264993240777 5.45779691405
1335900265226526331 5.52137265278
1335900265593175602 4.28825112331
1335900265693165968 5.40617236361
1335900265926678514 4.17043032419
1335900267659843898 -2.33896619257
1335900268093292493 6.46071406957
1335900268259899091 4.31279141645
1335900268459836316 6.01413023494
1335900268593138665 6.55553989875
1335900268726602323 6.21755432626
1335900268859838857 5.77925588294
1335900269093216743 6.93070398003
1335900269293226329 7.10213208706
1335900269426628243 1.73376605061
1335900269626603145 4.32696780495
1335900269726507430 -7.86761323572
1335900269826787517 -0.980959567079
1335900269960008945 3.75587466785
1335900270160359908 4.61832391546
1335900270293179513 5.468729382
1335900270426607337 4.83518403245
1335900270593117734 5.9172935468
1335900270726777943 6.3089361819
1335900270893301060 3.93229117182
