# Supplementary material for: Infants Time Their Smiles to Make Their Moms Smile
Source: PLoS One. 2015 Sep 23;10(9):e0136492. doi: 10.1371/journal.pone.0136492 (PMC4580458; doi:10.1371/journal.pone.0136492)
Supplement: S1 Data — (ZIP) [file pone.0136492.s001.zip › DiegoSmileRawData/smilenew_sub_12_actual_2012-05-01-12-49-43.robotsmiles]

1 1335901791558125475
0 1335901794958120118
1 1335901803191589542
0 1335901804324831785
1 1335901823591479239
0 1335901826458192525
1 1335901829658149868
0 1335901834191678034
1 1335901839425489335
0 1335901843558073711
1 1335901846724719245
0 1335901850358204235
1 1335901855658135115
0 1335901859858077436
1 1335901863791532370
0 1335901867591546604
1 1335901871158095799
0 1335901875358064824
1 1335901878591342856
0 1335901879391524313
1 1335901883258154311
0 1335901886058316542
1 1335901890358150370
0 1335901892924724154
1 1335901905224827752
0 1335901906191456990
1 1335901932058139140
0 1335901935691482335
1 1335901947458108272
0 1335901951058139623
1 1335901961124726292
0 1335901968191478509
