# Supplementary material for: Infants Time Their Smiles to Make Their Moms Smile
Source: PLoS One. 2015 Sep 23;10(9):e0136492. doi: 10.1371/journal.pone.0136492 (PMC4580458; doi:10.1371/journal.pone.0136492)
Supplement: S1 Data — (ZIP) [file pone.0136492.s001.zip › DiegoSmileRawData/smilenew_sub_12_actual_2012-05-01-12-49-43.subjectsmiles]

1335901791558290628 -15.3140408619
1335901791758145623 -14.1315699919
1335901791958170808 -16.198296791
1335901792158002407 -17.384492963
1335901792324930695 -17.489024032
1335901792524924464 -15.7017975651
1335901792724886061 -17.2768199653
1335901792924638497 -13.737962707
1335901793124884684 -13.289259055
1335901793424827460 -13.5311198804
1335901793624861772 -10.7007912611
1335901793791447843 -11.1511387798
1335901793991371369 -4.81829434455
1335901794158197465 -5.74949839512
1335901794358101900 -6.77823878293
1335901794558098113 -9.35981187116
1335901794725157088 -10.1160515641
1335901794958117143 -11.8160440846
1335901795124858282 -11.8086939522
1335901795324851133 -12.7224751264
1335901795525173020 -12.7302143604
1335901795758011057 -11.7899535996
1335901795958068476 -10.9541140832
1335901796158083187 -10.4654661507
1335901796358311932 -12.4897601238
1335901796557973418 -13.6772989693
1335901796758132875 -13.916479945
1335901797024748245 -13.7858024857
1335901797224818721 -15.282657813
1335901797424832276 -15.5387998124
1335901797624851188 -14.917953558
1335901797791388196 -16.3312534515
1335901797991489008 -13.9372105769
1335901801891429754 -6.75829838922
1335901802124923021 -15.1469732478
1335901802291517982 -8.90463905162
1335901808158101870 -11.811775802
1335901808358214342 -16.8953878303
1335901808591498526 -14.6253490591
1335901808758116000 -12.4945587584
1335901808958189835 -14.6841917383
1335901809158127100 -14.6368965574
1335901809358214528 -16.8726497869
1335901809558192570 -6.06449965156
1335901809724950172 -9.49944721425
1335901809925196884 -11.9898999825
1335901810124777087 -17.3069374837
1335901810324840487 -11.6528293353
1335901810524806177 -14.4991568791
1335901810724695309 -15.3274906525
1335901810958045483 -18.0384489083
1335901811158228189 -18.3954784027
1335901811391375479 -13.1626984357
1335901811591425182 -18.4858862231
1335901811791485293 -16.3541300405
1335901811991474387 -15.2105178258
1335901812191572924 -14.1953809891
1335901812391393725 -4.54990361418
1335901812558004384 -4.43414569068
1335901812724918865 -8.32347419996
1335901812924806330 -5.12568821957
1335901813124825856 -2.95529874346
1335901813291338108 -3.66665638997
1335901813491447702 -2.46257276595
1335901813658144673 -2.42580524776
1335901813824730761 -2.66103887023
1335901813991403008 -1.10427336765
1335901814124755955 -3.57664141413
1335901814291555805 -6.21629707173
1335901814458050892 -2.4432038172
1335901814658217359 -3.56456144754
1335901814824875036 -4.5392718617
1335901814991412315 0.468741919724
1335901815191540164 -2.55129133877
1335901815391436165 -8.97518575302
1335901815591478035 -12.7591855608
1335901815758143397 -9.28241717123
1335901815958228334 -6.12459984187
1335901816158264038 -7.35692510835
1335901816391559759 -11.9205057208
1335901816558838493 -15.0643165358
1335901816758119039 -10.8201808245
1335901816924723563 -8.57108410084
1335901817091433156 -12.2636056395
1335901817258147556 -9.82589263065
1335901817458257952 -8.99426772053
1335901817624673942 -12.1251213629
1335901817791491850 -14.7226062638
1335901817991639902 -11.3050886921
1335901818158080943 -13.5445731327
1335901818358095905 -13.6476569526
1335901818591468587 -13.3356880239
1335901818758110305 -15.3575307771
1335901818924746110 -14.2412806221
1335901819125535994 -13.7414016546
1335901819291473781 -13.2806638766
1335901819491493477 -14.4311965552
1335901819691380345 -13.7901793832
1335901819858417616 -13.2893086114
1335901820058132058 -14.8521232788
1335901820258657347 -9.11920424429
1335901820458143539 -0.673671973612
1335901820724859870 -1.33696411025
1335901820891399453 0.26892549917
1335901821091428753 -0.685082324109
1335901821291541515 0.253868185934
1335901821491617951 0.396487488723
1335901821691462307 -14.378396111
1335901821858151354 -11.061114039
1335901822024844379 -11.7088765337
1335901822191458229 -13.6602972101
1335901822358245457 -14.4652249499
1335901822558138668 -14.1564344263
1335901822724858258 -11.3134732715
1335901822891487880 -12.9043646872
1335901823058088889 -12.3798786986
1335901823224794074 -11.7616904266
1335901823424805970 -11.8954402961
1335901823591493034 -11.1321598743
1335901823791519759 -8.815598926
1335901823958163060 -10.7562413004
1335901824124826015 -12.4934365423
1335901824324914786 -12.6077225669
1335901824491383385 -12.5979711472
1335901824624804623 -9.57338083492
1335901824791510428 -9.57617788283
1335901824991473538 -9.78888671669
1335901825158099788 -12.0214541893
1335901825324778763 -11.5459789665
1335901825491410744 -8.8605059943
1335901825658196254 -11.4805084043
1335901825824748983 -10.6510560844
1335901826024787585 -9.27987286891
1335901826258289492 -9.0012237224
1335901826458206131 -7.26599712441
1335901826658102353 -6.1815416963
1335901826858222823 -8.55072157722
1335901827091347641 -8.87217479796
1335901827291467419 -11.6436719111
1335901827458167108 -7.81769235541
1335901827691661984 -8.29372621066
1335901827858220364 -12.077122167
1335901828058148591 -12.957409987
1335901828257996278 -13.3196647084
1335901828458126974 -12.631585982
1335901828658076686 -16.2245184733
1335901828824696459 -12.4986790347
1335901829025000292 -12.6633180916
1335901829224744211 -12.517480355
1335901829424743173 -11.8472832529
1335901829658137613 -10.7581595138
1335901829858065293 -11.8341224914
1335901830058182246 -10.204150442
1335901830291327732 -12.761483979
1335901830491387999 -11.5931327904
1335901830691637356 -10.8896967994
1335901830891671968 -10.2269027884
1335901831058193511 -10.8228718858
1335901831258230358 -10.5494040619
1335901831458115964 -10.0856424446
1335901831658083782 -10.7201726474
1335901831858141843 -11.7380747038
1335901832024802168 -10.5097087692
1335901832224702316 -10.7728359055
1335901832424783833 -12.9411734162
1335901832624778489 -11.1579116097
1335901832824862823 -10.777209601
1335901833024754449 -11.0376959787
1335901833224854914 -12.0546778351
1335901833391380899 -14.6131888442
1335901833591360509 -18.4415218361
1335901833758098528 -14.6158597107
1335901833958156007 -16.6707344002
1335901834191667899 -11.2522310143
1335901834358096663 -13.0956426051
1335901834591469529 -15.0815789559
1335901834758143145 -8.04060331886
1335901834958330432 -14.7875871315
1335901835191454224 -14.5848916412
1335901835391422267 -16.0776936832
1335901835691567722 -15.3471925533
1335901835891455593 -11.6820114264
1335901836058150893 -15.4921611522
1335901836258057036 -17.2735759432
1335901836624797499 -15.3607592239
1335901839024780343 -4.95188671977
1335901839224904584 -6.20336249407
1335901839425515322 -7.1960673379
1335901839591487797 -5.82144910033
1335901839791337030 -6.04799123387
1335901839991359363 -6.43000344613
1335901840193049339 -5.22813509698
1335901840358146020 -10.8922106957
1335901840658156920 -10.9829282085
1335901840858238841 -6.68102119249
1335901841124731846 -5.64316688296
1335901841324789333 -5.10572693085
1335901841491506216 -7.49607472408
1335901841691496873 -6.05026437385
1335901841858095965 -4.89070974258
1335901842024821667 -6.53923021837
1335901842224738075 -8.84489570911
1335901842424805511 -8.58163301905
1335901842624697089 -9.13376402592
1335901842791412272 -6.69125126476
1335901842991424616 -4.90714633426
1335901843158074494 -6.64956644824
1335901843358251443 -8.53537733598
1335901843558063832 -7.46728053395
1335901843724736288 -8.93535504511
1335901843924921242 -8.03477969282
1335901844124745388 -7.08272270934
1335901844324726885 -10.3755628808
1335901844491460363 -5.74435879192
1335901844658138918 -7.73614562856
1335901844858135932 -7.46490728981
1335901845024821817 -6.70054712882
1335901845191413251 -8.23278403071
1335901845358259850 -5.72926442363
1335901845558285643 -11.2293449909
1335901845758050342 -8.19078415445
1335901845958046599 -13.3925382561
1335901846124779986 -10.8566534564
1335901846324828740 -10.6376176647
1335901846524847587 -6.66059970738
1335901846724991004 -5.33228747669
1335901846891431795 -5.84726433594
1335901847091465347 -6.84521480767
1335901847291361455 -6.46573451607
1335901847524835274 -6.51956715775
1335901847724733162 -7.20879405769
1335901847891417972 -7.30094692776
1335901848058165835 -7.07366386468
1335901848258098222 -11.4333277979
1335901848424704272 -10.7590303418
1335901848658026732 -11.5069846513
1335901848825013162 -14.8843736618
1335901849024818216 -14.6174827683
1335901849191558943 -14.4198407381
1335901849391447651 -14.507110185
1335901849624743229 -14.1942460884
1335901849791479453 -8.62359118931
1335901849991416967 -6.59307130565
1335901850158168208 -7.22239494284
1335901850358225998 -6.79032398076
1335901850558106537 -13.4065329447
1335901850758076749 -14.4761283559
1335901850924737242 -15.6656222608
1335901851124803546 -14.6158803437
1335901851358228871 -15.8784768667
1335901851558085370 -17.2365745042
1335901851758085062 -16.2348500187
1335901851924936689 -15.283469292
1335901852124788817 -8.2946231114
1335901852358390205 -7.80078602749
1335901852524852874 -7.78080025139
1335901852724769774 -7.06666551305
1335901852891460370 -7.81995468197
1335901853058113597 -9.69521397696
1335901853224797298 -9.59345547101
1335901853424757343 -6.97841108092
1335901853624784663 -17.1681846574
1335901853791697728 -14.8766559486
1335901855091446447 -6.9186500507
1335901855258067681 -12.8198528415
1335901855424802423 -16.3286086206
1335901855658131238 -13.7956272522
1335901855824810479 -5.7130300435
1335901856024728957 -2.83411606118
1335901856191586885 -6.41651367294
1335901856358054661 -9.72872380459
1335901856558078218 -12.9708952056
1335901856724725285 -13.359556725
1335901856891391487 -13.1277944616
1335901857058079167 -18.4621994884
1335901857224845174 -15.9188214858
1335901857458102067 -15.5632539321
1335901857691354404 -14.6561559995
1335901857858107082 -11.7169111612
1335901858024752436 -12.7930093011
1335901858191477522 -15.4337165428
1335901858391547299 -13.5635061691
1335901858624843858 -16.9407227904
1335901858791633723 -15.4305048705
1335901858991496987 -17.4216316068
1335901859191466272 -17.5888122175
1335901859358157793 -15.9242672954
1335901859524774370 -14.9475307609
1335901859691408696 -13.4339349134
1335901859858139809 -14.4761122663
1335901860024817271 -13.3089718921
1335901860191513106 -15.0211662533
1335901860391354467 -14.7929880162
1335901860558093961 -13.6117177548
1335901860758095072 -15.6713359867
1335901860924751649 -14.8096644571
1335901861124659888 -14.9314596264
1335901861291397176 -15.9673288561
1335901861491407388 -12.678420882
1335901861691549923 -13.1724555513
1335901861891403334 -16.0452620938
1335901862158161243 -14.4938755683
1335901862324758567 -15.995789751
1335901862525047087 -15.2561982518
1335901862724771395 -15.7115027381
1335901862924694842 -13.9835532096
1335901863091491966 -14.1261714398
1335901863258130465 -13.464446319
1335901863458205195 -13.4538777721
1335901863624751190 -13.06836106
1335901863791533513 -13.1471941847
1335901863958211800 -15.1795730326
1335901864157977483 -14.0396645445
1335901864324915263 -14.5732987728
1335901864524777152 -16.1893534399
1335901864691622933 -15.5819997617
1335901864858287025 -16.9154008968
1335901865024752013 -16.6170532985
1335901865224742502 -16.2432409308
1335901865424835411 -15.0484980754
1335901865624752101 -15.7740089284
1335901865791368079 -14.1753529051
1335901865958149308 -15.6098548645
1335901866158168010 -15.5211567804
1335901866325134393 -15.1682812449
1335901866491446204 -14.5413930512
1335901866691363279 -13.7151357058
1335901866858192826 -11.4133679773
1335901867024714537 -12.7987620644
1335901867191479803 -15.0798168422
1335901867391360969 -12.8497478117
1335901867591578601 -13.7433195971
1335901867724754758 -15.6720613499
1335901867891441584 -14.8713748886
1335901868058048401 -11.8703810628
1335901868258319985 -8.04355638421
1335901868391452717 -10.5305415718
1335901868558139294 -10.2349492229
1335901868724782160 -10.1978010292
1335901868891525036 -11.87873659
1335901869058177589 -10.6176087288
1335901869224810877 -10.246361615
1335901869391327172 -13.5858807927
1335901869524761304 -12.0896528161
1335901869724850646 -13.0367952072
1335901869891422454 -12.8550954374
1335901870058188244 -12.7556062378
1335901870258112842 -10.9888055671
1335901870424803985 -12.2737362327
1335901870591372386 -10.3941459724
1335901870791666346 -13.8074856222
1335901870991430369 -11.5966277764
1335901871158188559 -11.1634099441
1335901871324856579 -13.888866626
1335901871491579729 -11.2645392401
1335901871658190020 -11.9210318622
1335901871824888032 -12.3289965422
1335901872024893590 -13.4006104011
1335901872191486208 -11.9620070708
1335901872358223600 -12.5814242242
1335901872524774252 -12.0595465603
1335901872691412095 -12.5751355249
1335901872891449156 -13.9963322858
1335901873058156775 -15.5610840265
1335901873224840061 -17.120244909
1335901873391491507 -15.8769267549
1335901873558025022 -17.067349882
1335901873758125028 -14.6130310809
1335901873924719925 -17.1802683348
1335901874091388041 -11.8232706093
1335901874291435722 -11.8486986296
1335901874591457221 -12.1271397456
1335901874758086397 -15.3928680214
1335901874924682535 -13.5996586297
1335901875158138416 -15.6591683037
1335901875358108031 -16.2232633107
1335901875558233960 -17.3778729719
1335901875691512539 -17.0333231243
1335901875858124687 -16.1548476727
1335901876024851390 -16.8560027521
1335901876191437822 -16.2520594172
1335901876391446254 -14.5627886786
1335901876558152075 -16.9531972956
1335901876758450911 -17.8887398887
1335901876958088438 -13.9603195955
1335901877124804063 -9.31591462141
1335901877324853553 -11.3090991181
1335901877491556704 -16.7299675955
1335901877691536711 -12.2889736258
1335901880024818040 -6.36905248054
1335901880191418020 -7.91236245631
1335901880391467591 -7.2409149137
1335901880591639212 -9.84447991934
1335901880758126223 -12.0163091162
1335901880991585896 -9.34993724539
1335901881224750890 -9.35333498799
1335901881424734450 -9.27429091426
1335901881624759088 -12.2284643604
1335901881791391417 -8.79393649152
1335901881991361179 -13.1320236886
1335901882191514624 -13.1446476988
1335901882358418777 -11.7100474806
1335901882558137304 -11.378136965
1335901882724755838 -7.92439281875
1335901882891430398 -5.68595749009
1335901883024896563 -11.3147093222
1335901883124840305 -6.84100928843
1335901883258153384 0.184167186522
1335901883324778201 2.02264521672
1335901883991548383 -4.93847344732
1335901884158206961 -1.74154098145
1335901884291525492 -3.8013299265
1335901884458057158 -10.9981145474
1335901884624744685 -10.7643102422
1335901884758094334 -7.09242297666
1335901889691501163 -8.80457804916
1335901889858170340 -11.4729825475
1335901889991399351 -10.2118226258
1335901890191488504 -11.4177082494
1335901890358250885 -12.1570053452
1335901890524828717 -11.6252992572
1335901890658174601 -11.2041093901
1335901890824783890 -15.0783985163
1335901890958136505 -11.2048783318
1335901891124754632 -13.0459144225
1335901891291407911 -13.4254817129
1335901891458092779 -12.7360951581
1335901891591461328 -12.3566539286
1335901891791579465 -13.8996015495
1335901891924924791 -11.5390455306
1335901892091368117 -12.7869533679
1335901892224782524 -13.3892599788
1335901892358378134 -12.1127653408
1335901892491416235 -7.70767520307
1335901892624712284 -7.04059901944
1335901892791535792 -8.58501925608
1335901892924728568 -8.29065698349
1335901893091453550 -6.44893980845
1335901893224742200 0.702963947922
1335901893358172353 9.1268589945
1335901893491425068 6.10180071793
1335901893691459246 4.38412713954
1335901893858143519 9.57740810924
1335901896591485472 -5.13997593743
1335901896758210206 -11.1000754009
1335901896958082822 -9.35997116242
1335901900258137490 -10.5189183331
1335901900424780371 -4.02958291588
1335901903758193702 -10.4627373769
1335901903924703932 -13.8326288716
1335901912391482282 -15.8730437632
1335901912558045141 -14.2055470943
1335901912691523326 -15.4089306837
1335901912858139711 -11.0783210047
1335901912991477656 -9.23093296773
1335901913158076446 -7.28723890643
1335901913324822679 -9.24417544091
1335901913624776592 -5.05343649522
1335901918025144099 -7.7107648143
1335901918158086825 -7.34681118251
1335901918258185046 -8.21496085903
1335901918391539952 -6.51243912894
1335901918491441726 -8.72671019473
1335901918624798158 -12.5780477599
1335901918724759996 -11.933259671
1335901918858068264 -12.6610795972
1335901918958245327 -11.6470229344
1335901919124924304 -11.4717678014
1335901919258128123 -10.9979819387
1335901919358103936 -11.3829558262
1335901919491441600 -11.1971117191
1335901919591413158 -10.7728375887
1335901919791446206 -10.1815637002
1335901919891412986 -12.4862335404
1335901920024745299 -12.0233102173
1335901920124807825 -13.9198923707
1335901920258149063 -12.6971502739
1335901920424839613 -11.0141253828
1335901920524933225 -12.7273918691
1335901920658315358 -12.4726785286
1335901920758180303 -13.0912560782
1335901920891427886 -12.4990601581
1335901920991426584 -7.74041506077
1335901921124776211 -9.77190404415
1335901921258093638 -8.15155306007
1335901921358153036 -10.8325048575
1335901921524755765 -9.59310350801
1335901921724729569 -9.90916278668
1335901921891431805 -13.7530304957
1335901922024889944 -14.9160425714
1335901922124748508 -12.7922995276
1335901922258154860 -11.5812181434
1335901922358187933 -13.7046146589
1335901922491555474 -12.9193864411
1335901922591550630 -13.6786660587
1335901922724768290 -8.08433080099
1335901922824684151 -9.65667842675
1335901922958151850 -8.19427884505
1335901923091376018 -6.09884716124
1335901923224740944 -10.2680059464
1335901923358183329 -10.3433299978
1335901923491563329 -8.98942743391
1335901923658148890 -3.14056026036
1335901923824774861 -8.05950438655
1335901923991462386 -8.54588659333
1335901924158102635 -13.4017710012
1335901924358123073 -15.3135086383
1335901924524941598 -12.9081925446
1335901924858052599 -9.02234643285
1335901925024918186 -11.2324144759
1335901925224763858 -11.8155684088
1335901925458098837 -11.3600159319
1335901925658040347 -12.4643408894
1335901925858149172 -13.0573938317
1335901926058376781 -16.2256279698
1335901926258160726 -16.230749838
1335901926424765023 -16.7066324429
1335901926624710097 -15.4823156623
1335901926824746615 -12.706096639
1335901927024784920 -2.89772508444
1335901927224713820 2.28300587455
1335901927424684537 4.31881767452
1335901927624790304 -3.76612110318
1335901927824798473 -1.26429623588
1335901927991594074 -2.83275542312
1335901928191509627 -2.92901510434
1335901928491528274 -3.1252002422
1335901928658301022 -2.5925788845
1335901928858208206 -2.48982332312
1335901929058185082 -2.52242033872
1335901929258237355 -3.1702476564
1335901929458084184 -5.57452971915
1335901929658147188 -5.76401825902
1335901929858171889 -5.44244045793
1335901930058265827 -4.69775415247
1335901930224776541 -3.08754647865
1335901930424859745 -4.43489547007
1335901930624790213 -4.1864397341
1335901930791378545 -5.00762174541
1335901930991588111 -6.27116100605
1335901931158260697 -6.78262291044
1335901931391405815 -6.86310379982
1335901931591499304 -6.92011782736
1335901931791479747 -6.70678715051
1335901932058154556 -7.42603078845
1335901932291573618 -2.73455409745
1335901932491439408 2.77994630876
1335901932691373619 4.06595032835
1335901932891330217 3.61910814551
1335901933058164596 2.12609329906
1335901933258158757 2.52974131961
1335901933424693943 1.23158404079
1335901933624764130 2.00498180285
1335901933791450118 -0.679967802811
1335901933991405260 0.532205459592
1335901934191516610 1.1763681856
1335901934358343255 -2.95555819847
1335901937624798174 -9.13260001183
1335901937791420209 -9.24785184103
1335901937991407545 -8.96776014709
1335901938224830275 -10.0866688387
1335901938458033934 -8.45491048259
1335901938624850800 -11.139252207
1335901938824678273 -10.9671720959
1335901939024802649 -11.9604656153
1335901939224768423 -13.9972974034
1335901939424845512 -10.9296792396
1335901939591392046 -9.65604247262
1335901939791370714 -10.0235194393
1335901939991375531 -10.3239973755
1335901940191502086 -8.18886286956
1335901940391456897 -6.56831580346
1335901940591381433 -7.14472560743
1335901940791398274 -10.7419654051
1335901940958190612 -11.5084311517
1335901941158033309 -9.85055916894
1335901941358168105 -12.9270770561
1335901941558199482 -12.8099868939
1335901945958061384 -1.51952094616
1335901946124790514 -10.6616039527
1335901946358293851 -15.3136798835
1335901946558072034 -13.3328419884
1335901946791417317 -14.234694936
1335901946991420518 -12.3924987413
1335901947258009995 -9.12069258594
1335901947458175685 -8.41865656226
1335901947658067550 -7.27623034729
1335901947858095689 -4.34759968933
1335901948058068455 -6.39101917038
1335901948224840860 -8.9404386767
1335901948424814996 -8.40927103118
1335901948624737316 -8.84923322919
1335901948791462743 -11.8359597874
1335901948991571858 -10.4378040292
1335901949191587207 -11.0691975858
1335901949358115894 -13.1452118265
1335901949558174541 -12.4490543443
1335901949791498451 -10.1653835753
1335901949991464457 -12.7227540831
1335901950191526873 -11.8686261095
1335901950391348944 -11.9064298373
1335901950591593312 -11.6509418043
1335901950824740775 -8.84389046289
1335901951058355943 -9.67502745961
1335901951258081089 -7.48532380272
1335901951458174556 -11.8324921389
1335901951624752169 -15.8622334647
1335901951858289038 -13.1241685455
1335901952024814509 -13.4151681493
1335901952224798288 -10.2641687062
1335901952391521342 -10.0478046049
1335901952624835890 -8.45212497801
1335901952824740922 -9.55019911564
1335901953024848960 -8.71622596767
1335901953224848390 -9.9310691192
1335901953424776327 -10.2699276688
1335901953624881080 -9.78568636277
1335901953824834973 -8.12087992563
1335901954024737205 -12.3774955315
1335901954191599102 -11.8507723488
1335901954458042398 -4.70765466212
1335901956391479739 -4.05932525736
1335901956591481239 -6.58890273093
1335901956791565368 -12.4234823341
1335901956991425828 -13.9925170989
1335901957191493414 -10.5559946566
1335901957391335525 -10.094322596
1335901957591431068 -7.62459164052
1335901957824935588 -6.96363869335
1335901957991420120 -7.39241376422
1335901958291475574 -7.70076207573
1335901958491400598 -12.682270614
1335901958724869703 -12.2257284323
1335901958924992143 -9.92379764172
1335901959158131187 -11.9272283423
1335901959358099013 -10.7571636696
1335901959558077297 -9.69510392087
1335901959758160038 -8.98385184319
1335901959924672176 -9.3546612816
1335901960124744208 -11.0283412407
1335901960358087067 -10.404731979
1335901960558120015 -13.5856641107
1335901960758179459 -11.2023922258
1335901960958064537 -10.6655596739
1335901961124747592 -13.0792641007
1335901961324768349 -12.6595367209
1335901961491418871 -10.6242892091
1335901961691383716 -13.1718350024
1335901961891471130 -11.5496907125
1335901962091440098 -12.0319612892
1335901962258378777 -12.9994502879
1335901962424744023 -10.9959963737
1335901962591411339 -13.6803886748
1335901962758073697 -14.5180161093
1335901962924851311 -14.4326948491
1335901963091506449 -9.15489418017
1335901963324768967 -10.5137378355
1335901963491429200 -12.6225936188
1335901963658153102 -11.9163265805
1335901963824818674 -11.7745423379
1335901964058038253 -12.9443738161
1335901964258483999 -11.9613843824
1335901964424663640 -14.0402617515
1335901964758124086 -9.08764350751
1335901965024718362 -12.6342272703
1335901965191449917 -13.0052148841
1335901965458159855 -12.4278377602
1335901965658215114 -11.0055884233
1335901965824764376 -8.75252459738
1335901966024739960 -10.7627071359
1335901966191410483 -13.4572076792
1335901966425000287 -17.3449092416
1335901966658064769 -22.2767348943
1335901966858187031 -19.0848953981
1335901967124681505 -16.2880013823
1335901967324717955 -19.5034779657
1335901967591396662 -20.4736339301
1335901967791386182 -10.1918188483
1335901967991468465 -9.41229293102
1335901968191556453 -3.61664125944
1335901968391501254 -7.2945193683
1335901968558039663 -8.51822682181
1335901968758017628 -7.80718603548
1335901968958137091 -10.4228917197
1335901969158265029 -10.8493534081
1335901969324863667 -9.32590434333
1335901969524759655 -10.808484951
1335901969758066780 -7.63287629144
1335901969958243371 -7.51676220915
1335901970124767027 -4.93058752069
1335901970324783197 -5.42638589272
