# Supplementary material for: Infants Time Their Smiles to Make Their Moms Smile
Source: PLoS One. 2015 Sep 23;10(9):e0136492. doi: 10.1371/journal.pone.0136492 (PMC4580458; doi:10.1371/journal.pone.0136492)
Supplement: S1 Data — (ZIP) [file pone.0136492.s001.zip › DiegoSmileRawData/smilenew_sub_12_babyplus_2012-05-01-12-43-59.robotsmiles]

1 1335901469435170647
0 1335901472835257877
1 1335901480335312030
0 1335901484069136584
1 1335901491535181260
0 1335901494035246372
1 1335901510368782847
0 1335901511335175528
1 1335901531002001502
0 1335901533602047418
1 1335901556602002485
0 1335901559768558783
1 1335901562768699806
0 1335901566468660978
1 1335901576235207015
0 1335901577635303712
1 1335901586268680135
0 1335901589935192614
1 1335901594901866252
0 1335901597901830407
1 1335901608668568822
0 1335901613135221073
