# Supplementary material for: Infants Time Their Smiles to Make Their Moms Smile
Source: PLoS One. 2015 Sep 23;10(9):e0136492. doi: 10.1371/journal.pone.0136492 (PMC4580458; doi:10.1371/journal.pone.0136492)
Supplement: S1 Data — (ZIP) [file pone.0136492.s001.zip › DiegoSmileRawData/smilenew_sub_12_babyplus_2012-05-01-12-43-59.subjectsmiles]

1335901447235293149 -12.2820801858
1335901447468465365 -14.4357098779
1335901447601860139 -14.7069572675
1335901447768406410 -14.6537798237
1335901447968478941 -14.1987323011
1335901448101814659 -16.5747290788
1335901448268514478 -15.0919629437
1335901448468447291 -9.30516650421
1335901448602019008 -4.68326457721
1335901448768489165 -11.4086598969
1335901449001808668 -13.2735249525
1335901449201753708 -11.8242954489
1335901449401792474 -11.0272070898
1335901449568558755 -12.970230459
1335901449735128985 -14.5649443986
1335901449901893979 -15.4017150004
1335901450035072366 -15.068486487
1335901450201749453 -13.0410141924
1335901450368510869 -8.93855380564
1335901450535229579 -8.02502710521
1335901450701725100 -6.39713648196
1335901450868391075 -9.30098672389
1335901451035133020 -9.90946388312
1335901451201976687 -15.802279797
1335901451401782516 -15.5343315336
1335901451568519362 -16.4224236052
1335901451768552702 -13.9159359878
1335901451935153746 -13.4140583563
1335901452101682347 -18.1761811128
1335901452301716626 -16.1119552071
1335901452468688431 -14.5224353156
1335901452635159938 -16.392741357
1335901452835021968 -13.0790301608
1335901456601758967 -8.1020823463
1335901456801778130 -9.87010306084
1335901461101802567 -10.5093689675
1335901461268864170 -18.3475858177
1335901461435099941 -16.3741383926
1335901461635078620 -12.4072958273
1335901461768453751 -15.5271601821
1335901461935165275 -12.1890517503
1335901462135152980 -10.6121009485
1335901462301695822 -11.4900614749
1335901462468451371 -13.97808337
1335901462701691689 -13.5966870343
1335901462868490057 -11.3010368428
1335901463035088176 -16.1734494905
1335901463201795235 -10.3492683257
1335901463368500158 -18.28157002
1335901463535132753 -16.4276051763
1335901463701759191 -17.4228245151
1335901463868464976 -14.7128753099
1335901464035115990 -16.0151735941
1335901464268519690 -14.8803303212
1335901464435149392 -13.8682656481
1335901464635138631 -10.1090815796
1335901467835140634 -7.39442004538
1335901468501827080 -9.7281961806
1335901468668467769 -8.34788061671
1335901468901752188 -10.325983481
1335901469068457680 -9.70840813871
1335901469235046636 -11.2249186836
1335901469435005037 -12.1401740061
1335901469601729602 -12.030639351
1335901469768424064 -11.9339352488
1335901469968433348 -12.5524964394
1335901470135043219 -11.8836674942
1335901470335173441 -12.0843294708
1335901470501740327 -11.452311358
1335901470701685673 -12.9124884054
1335901470901732758 -12.5942459642
1335901471101749405 -12.3753663847
1335901471268498414 -12.381530515
1335901471435125983 -12.6678476164
1335901471635127758 -11.9524320203
1335901471801889281 -13.0131020388
1335901472001795919 -13.2907597497
1335901472168491446 -12.5537220605
1335901472335100805 -12.8075570359
1335901480501802158 -8.68446343058
1335901480668392174 -10.5942160113
1335901480835117292 -14.7376581854
1335901481035329592 -12.3021594706
1335901481268603228 -14.4515428127
1335901481435168059 -14.3664097791
1335901481701716451 -14.9303186697
1335901481868401461 -13.6184369977
1335901482101795199 -10.9355215187
1335901482268526209 -11.0472152028
1335901482435116380 -10.7803357277
1335901482568513942 -12.8695224738
1335901482735002563 -11.8843932122
1335901482901732542 -12.225230802
1335901483101779063 -10.9942455343
1335901483268835506 -12.6887007053
1335901483435244612 -12.0082011022
1335901483568420515 -12.7504183271
1335901483735181337 -11.0787288924
1335901483901865764 -11.938617697
1335901484068730495 -9.74647418645
1335901484235042880 -12.6815815311
1335901484401661944 -9.71286260339
1335901484601819647 -8.94671153251
1335901484801771060 -9.4700208132
1335901484968477555 -8.92949638312
1335901485135098258 -10.4270896594
1335901485335236295 -7.6905218963
1335901485501753001 -6.64112807955
1335901485735134664 -6.6786042111
1335901485935084239 -6.51711319701
1335901486268485644 -9.37637884729
1335901486468630878 -10.8464802622
1335901486668525829 -11.3008713205
1335901486835138813 -10.2328330618
1335901487035190982 -12.9915540109
1335901487201730587 -13.2943294303
1335901487368492713 -12.6948483206
1335901487535028232 -14.3181809954
1335901487701919208 -13.2594019982
1335901487868673798 -13.9846016893
1335901488035111856 -13.0486187313
1335901488201743216 -12.7003295252
1335901488402053823 -11.5140473492
1335901490001848948 -7.07679471628
1335901490168381127 -13.5841663881
1335901490335140174 -14.7824171598
1335901490501635102 -14.1414271652
1335901490701719549 -14.2027661921
1335901490868457973 -15.565384068
1335901491068453646 -17.4845229822
1335901491235115935 -14.5623990877
1335901491401860305 -13.7558188217
1335901491535149317 -12.7966472476
1335901491701788636 -15.7386525903
1335901491868401507 -13.7990291589
1335901492068430145 -10.0508078087
1335901492235184545 -11.2987080729
1335901492368548526 -10.7369012279
1335901492568646519 -8.28822817574
1335901492735098541 -8.17156392125
1335901492901735572 -7.84012259028
1335901493068578336 0.332815928545
1335901493235435628 3.50320336463
1335901493401856009 9.75186239335
1335901493568491972 8.45458088427
1335901493735121266 8.42625249416
1335901493902245042 6.04747947888
1335901494035202868 6.76988610589
1335901494201757880 6.42275447806
1335901494368515452 10.4621125773
1335901494535147459 6.4596664789
1335901494701767411 6.27647016159
1335901494835071427 2.10679423773
1335901495001690589 2.69180148658
1335901495168553058 6.3709856383
1335901495335159713 4.72360662886
1335901495468474615 3.38523432345
1335901495635078548 1.34898301701
1335901495835127132 2.00301826166
1335901496001794138 4.41852898464
1335901496201683393 5.49501692511
1335901496334985676 0.985230144104
1335901496501866071 3.12713401783
1335901496668468029 -1.59016652457
1335901496868447513 -2.23796775742
1335901497035103549 -5.75193971751
1335901497201763236 -5.97303946772
1335901497368500739 -10.7329844818
1335901497535197251 -9.77790411902
1335901497668508944 -7.28647561345
1335901497835096907 -6.17789563965
1335901497968580932 -4.59242742996
1335901498168367293 -3.96257220927
1335901498301719596 -6.59926682257
1335901498468486465 -9.93229925039
1335901498635098175 -10.9830002916
1335901498768853692 -7.86802137682
1335901498935207629 -7.95810691829
1335901499102582866 -6.2217152419
1335901499268519740 -5.57281190654
1335901499435146442 -6.44793420127
1335901499601722939 -9.24761789163
1335901499768531315 -11.7256986851
1335901499968573408 -18.1819577434
1335901505235219901 -10.9985741866
1335901505401740047 -10.6501379725
1335901505601819974 -12.3357468964
1335901505735106959 -13.0732523296
1335901505901832995 -11.2173771202
1335901506101704960 -10.279408659
1335901506268405293 -11.1643687977
1335901506435054495 -8.60785682274
1335901506635138728 -8.49096380366
1335901506801722044 -12.0872254676
1335901506968522650 -10.8029017509
1335901507135258059 -8.41069999429
1335901507335059283 -8.58765882958
1335901507501894703 -11.2373828109
1335901507668484838 -9.18340238915
1335901507835114413 -7.3742487826
1335901508001787002 -9.13304574236
1335901508237746601 -11.0173271749
1335901508435068014 -10.128370857
1335901508601696257 -11.0468575053
1335901508768479094 -12.192679674
1335901509001865728 -6.40542849227
1335901509135132875 -5.44373693537
1335901512668462819 -4.4955951209
1335901512801771463 -11.0837987099
1335901512968445433 -12.2106417098
1335901513168559516 -11.7584206177
1335901513335119800 -18.3771245412
1335901513501845632 -9.68790968615
1335901513668555780 -8.76192770557
1335901522968334047 -15.0283065677
1335901523101818138 -14.3421271772
1335901523235138114 -14.5450570003
1335901523401662218 -16.601471757
1335901523535032940 -18.4806320144
1335901523668549109 -16.8347027928
1335901523801812036 -19.3530157746
1335901524035172842 -18.1842935636
1335901524168463189 -16.3590919613
1335901524335046872 -19.2727490681
1335901524535046886 -17.8108831211
1335901524668443726 -16.3285640979
1335901524835099784 -16.878712734
1335901524968491849 -15.6702056739
1335901525101771662 -17.0133736896
1335901525268472831 -18.1030172143
1335901525401824404 -19.4362288785
1335901525568411039 -17.0520645568
1335901525735062487 -15.6231873794
1335901525868421360 -15.0662183284
1335901526001759174 -14.1629545089
1335901526201699604 -14.2997425805
1335901526335030016 -16.7141973491
1335901526468435881 -15.3313127332
1335901526635180134 -14.9856092335
1335901526768515465 -17.133704164
1335901526968418539 -15.4942049887
1335901527168511899 -16.7134263666
1335901527302213954 -16.323572784
1335901527468573987 -14.4680882835
1335901527635100081 -15.9580206895
1335901527801816723 -12.6143620337
1335901527968534889 -13.6487132129
1335901528101799169 -13.079813716
1335901528268551515 -15.7344132432
1335901528401797825 -15.6288001783
1335901528568513634 -15.2939584008
1335901528735192685 -13.677462989
1335901528868560721 -13.8982602233
1335901529035185737 -15.2155440699
1335901529235129522 -14.0055687454
1335901529368498586 -14.4556571662
1335901529535111965 -13.1180882433
1335901529701842808 -12.799943023
1335901529935087897 -14.1275208788
1335901530068468843 -14.483122552
1335901530201771864 -12.5990060115
1335901530335083061 -13.205257921
1335901530501821695 -13.9204303753
1335901530635357601 -5.35785670905
1335901530768545016 -11.9566604905
1335901531001816751 -7.76273516604
1335901531135108682 -13.8109609915
1335901531301912390 -10.4780610394
1335901531468610280 -13.3427335703
1335901531601827203 -12.8414851874
1335901531768481985 -8.82118836746
1335901531901720490 -15.7718215572
1335901532068563643 -7.75456900852
1335901532235152285 -14.3251454034
1335901532435342623 -14.9500306065
1335901532568535448 -11.124391424
1335901532701736951 -11.0636398888
1335901532868457946 -9.20911268656
1335901533035196925 -12.1296269447
1335901533168377694 -13.727992993
1335901533335191079 -13.2525145856
1335901535468468100 -13.1272767836
1335901535601788909 -12.6444239914
1335901535768457511 -15.0218983125
1335901535935146781 -14.2878708109
1335901536068585017 -12.9600289437
1335901536235109101 -11.7510595651
1335901536401840416 -11.4342212035
1335901536568426377 -11.7484527625
1335901536735091726 -8.58084238105
1335901536901718478 -11.067491313
1335901537068508277 -8.09907615026
1335901537201661380 -9.08135027922
1335901537368440817 -9.92382786703
1335901537535086829 -10.5953517305
1335901537668408494 -10.0979435093
1335901537901704444 -8.65401229536
1335901538068456671 -10.5734245769
1335901538235100401 -12.8441671458
1335901538401713297 -11.0922870952
1335901538535159038 -9.74515231525
1335901538668496822 -8.52647236191
1335901538801830118 -10.8331138352
1335901538968489906 -11.7553659917
1335901539101801897 -16.3159139436
1335901539268575107 -13.8434523578
1335901539435224896 -13.5794508194
1335901540468536045 -6.56431197489
1335901540601821548 -8.89373537711
1335901540735185894 -8.65565636688
1335901540868462840 -7.93071587981
1335901541035165649 -5.07727758979
1335901541201672108 -13.2212631466
1335901547268540748 -8.36323663426
1335901547435235735 -12.821080484
1335901547668556810 -12.4971158886
1335901547868557499 -13.975378943
1335901548035154615 -11.7122598314
1335901548301815663 -9.74147746651
1335901548501835529 -7.13865511239
1335901548701661026 -2.70768308783
1335901548901799235 -1.7298071737
1335901549068401302 -8.82512122122
1335901549235101530 -4.21046847703
1335901549401853603 -5.69507472099
1335901549568565797 -12.9245339855
1335901549735102607 -17.2046355702
1335901549901799550 -15.7225079069
1335901550068508940 -13.3671685113
1335901550301716113 -12.2398879641
1335901550435092030 -9.4403270896
1335901550635212227 -9.60252653213
1335901550801808490 -13.179423118
1335901550968491765 -13.6797078697
1335901551135137827 -9.39800880416
1335901551301853442 -14.945807488
1335901551468480048 -12.7108325453
1335901551635166957 -15.9334210802
1335901551835086996 -19.5489174682
1335901552001858524 -15.8864917325
1335901552135097976 -6.47616901509
1335901555835212342 -14.6271696131
1335901556001920882 -8.8917786616
1335901556201809297 -11.1210983309
1335901556401917643 -10.4483738011
1335901556601783727 -7.88472756243
1335901556801777170 -11.9154316261
1335901557001904583 -10.0110397559
1335901557168458674 -7.52945290657
1335901557335186085 -7.74786748621
1335901557568408111 -4.86161995774
1335901557735139199 -0.625835858517
1335901557936576508 -2.28874524607
1335901558101932926 -3.22935992814
1335901558268507740 -1.5124840759
1335901558435177969 -1.70562258971
1335901558668490582 -8.27705338124
1335901558868391908 -9.10547769961
1335901559068550861 -7.24541462293
1335901559235139766 -7.80407673385
1335901559401719918 -5.79295450831
1335901559601730848 -5.56591086306
1335901559768454185 -5.75134987821
1335901559968442246 -2.26002588969
1335901560135105288 -8.49234995015
1335901560301765255 -3.86127078108
1335901560501816764 -4.60759562237
1335901560868573513 -6.87004300452
1335901561068450425 -5.02278863749
1335901561235171991 -3.83253772324
1335901561435178232 -5.48564612489
1335901561601739580 -9.05821105805
1335901561801844522 -10.639308326
1335901562001949971 -6.17303163373
1335901562201925742 -4.00473619833
1335901562368515827 -6.22299593972
1335901562568583486 -8.15910879664
1335901562768468569 -4.65160408853
1335901562968671709 -8.85707900424
1335901563301778797 -7.68507221135
1335901563535210745 -11.9079256924
1335901563701846909 -6.67718694696
1335901563901770098 -4.71890509598
1335901564101819697 0.513949453102
1335901564301722511 -14.9249917008
1335901564535193006 -7.31394938208
1335901564735375574 -4.02251989572
1335901564935480362 -1.34037607268
1335901565135190991 -4.04232360936
1335901565335519515 -6.01327291758
1335901565501807061 -7.00023432206
1335901565701656911 -2.42275558326
1335901565868471214 -4.21372256416
1335901566068513382 -7.62584145252
1335901566268453293 1.75229006833
1335901566468493346 0.37019989986
1335901566635164048 1.13428079989
1335901566835085048 -0.978945481078
1335901567035186938 -0.76554542494
1335901567301790490 -0.125552174591
1335901567501715257 -1.18363526562
1335901567668597543 -0.253130398561
1335901567868476937 -6.94526746919
1335901568035218893 -4.16132997444
1335901568201731124 -7.2941656372
1335901570935300442 -9.02971449956
1335901571101750294 -8.88280936991
1335901571301820792 -1.59812263673
1335901571502029884 -10.9095606822
1335901571668495752 -12.2336252672
1335901571868533538 -4.3504771876
1335901572068537031 -6.71879233288
1335901572235455170 -6.38505027071
1335901575201672361 -8.31594183924
1335901575401846937 -17.7212734016
1335901575568369817 -17.5238087106
1335901575735198666 -8.44385893656
1335901575901857530 -5.90401341303
1335901577635156694 -5.33894809397
1335901577801857313 -10.7079711117
1335901577968403259 -9.39674671113
1335901578135131788 -7.80917350277
1335901585002033906 -7.98641198748
1335901585168433255 -10.995303254
1335901585335163365 -17.9912232753
1335901585501793271 -10.6234168152
1335901585701739482 -15.8125854916
1335901585868482350 -15.3626607467
1335901586068673255 -15.5895938509
1335901586268628784 -18.7964456182
1335901586468462274 -15.6412229519
1335901586668459599 -15.8429246092
1335901586835058228 -14.553363516
1335901587001807244 -14.6009029785
1335901587168486589 -13.9107978722
1335901587335075393 -14.6421884421
1335901587601887617 -13.3925769243
1335901587768491159 -12.712934705
1335901587901755036 -13.0996550496
1335901588035136637 -12.9654776232
1335901588235169982 -13.8056001186
1335901588368467146 -14.988846747
1335901588568376214 -12.1026591787
1335901588735155833 -14.2816238079
1335901588901767415 -14.2001342942
1335901589068495314 -13.7029117258
1335901589235215887 -14.0436681338
1335901589368477047 -13.3899665883
1335901589601852111 -13.617215144
1335901589768516758 -12.5223885447
1335901589935270268 -12.3299434778
1335901590101929563 -13.01669875
1335901590301796375 -13.5227688761
1335901590435117527 -13.6774898174
1335901590668596926 -12.4494205368
1335901590835159122 -14.3540318412
1335901591035080209 -15.8924875415
1335901591201679435 -13.3075968348
1335901591335141666 -14.0752023565
1335901591501738972 -12.3426616836
1335901591668388902 -12.3665448518
1335901591835041866 -13.7520244115
1335901592001709051 -14.5437141086
1335901592168374465 -14.26117875
1335901592335094928 -15.8665418772
1335901592535137399 -13.0749878042
1335901592668438042 -14.6658994048
1335901592868405299 -15.4937017742
1335901593035119278 -15.4249201947
1335901593201745417 -17.6291969136
1335901593368480388 -18.2902592072
1335901593535314882 -16.9257543903
1335901593735120222 -17.1615879105
1335901593868367160 -16.28941647
1335901594035105841 -16.709014613
1335901594168455236 -17.9332664681
1335901594368419000 -18.7325383584
1335901594568635699 -18.1603627985
1335901594735153958 -19.7279100847
1335901594901785575 -14.7262989972
1335901595101742141 -15.0207362903
1335901595268527589 -17.3183171791
1335901595435119152 -16.236670103
1335901595635164887 -16.9228265215
1335901595835175090 -16.4396094114
1335901596001818275 -15.8948533047
1335901596202019481 -15.4695130898
1335901596368443218 -15.1412332702
1335901596535148072 -14.4885716987
1335901596735100826 -17.5065903463
1335901596901814267 -18.1422136595
1335901597101839722 -14.5618094675
1335901597335214674 -17.5143858411
1335901597501848790 -14.8295759089
1335901606468491497 -13.7857988962
1335901606835167531 -14.4246134626
1335901606968419168 -13.5088216826
1335901607201707077 -11.1847283372
1335901607368442786 -16.1425595793
1335901607601787468 -15.9499181406
1335901607768520741 -14.1724201373
1335901607935126811 -15.3516873194
1335901608101728633 -15.3397922819
1335901608268506141 -13.6817558754
1335901608468632944 -8.05303656561
1335901608668518203 -9.44037590511
1335901608835223712 -12.3129860298
1335901609035121518 -12.2424242082
1335901609201776586 -11.2184724473
1335901609401735957 -8.15883053371
1335901609601786942 -10.8868296785
1335901609835164072 -11.0182612462
1335901610002057152 -13.2927900647
1335901610235174145 -11.6576024666
1335901610435109303 3.01277174877
1335901610601737678 -12.8107903049
1335901610835251647 -11.2892330702
1335901611035041841 -8.79568892583
1335901611235082624 -12.1027369337
1335901611435082908 -10.8424725919
1335901611601904433 -11.2667626081
1335901611768444368 -12.1516397513
1335901611968421172 -13.8313070558
1335901612201730418 -11.3818147753
1335901612368400028 -11.4653870769
1335901612535069887 -11.4670043576
1335901612735330796 -14.7242716374
1335901612901830829 -6.81583894057
1335901613135313582 -12.7563319549
1335901613335234021 -13.35237168
1335901613701715615 -11.5107232101
1335901614235178427 -12.6528793611
1335901614401687648 -8.7390697349
1335901614601764185 -10.7072621343
1335901614801773251 -16.0924793794
1335901615001706144 -11.6473423244
1335901615201711162 -11.7093753543
1335901615401672000 -11.1415387681
1335901615601793703 -6.65321503102
1335901615768549063 -9.72123371198
1335901615968502505 -11.3979390726
1335901616168413342 -10.8036545978
1335901616368536034 -13.3742561041
1335901616568464721 -11.7733678478
1335901616768488220 -8.33506608052
1335901616935269918 -10.0193036301
1335901617135157495 -10.0885542714
1335901617301713314 -10.55802329
1335901617501857188 -11.88324997
1335901617701802233 -10.5767957668
1335901617868510855 -8.32611956617
1335901618068578175 -9.03726894556
1335901618235150208 -9.76558944065
1335901618401731359 -11.2835998466
1335901618601773898 -8.46351675549
1335901618801837424 -8.86087353725
1335901619001816902 -9.56068414916
1335901619201862630 -11.0131898394
1335901619401896814 -11.6533929451
1335901619568446930 -10.1409763956
1335901619768500351 -11.4169690195
1335901619935170500 -11.6618924594
1335901620135109796 -11.0861970584
1335901620301817336 -9.91831292406
1335901620501826593 -11.6580622026
1335901620668498613 -10.7899618597
1335901620835116719 -9.63971247776
1335901621001760431 -8.22888607918
1335901621201788803 -6.85010986368
1335901621368510639 -10.8577747788
1335901621535184813 -9.8459175515
1335901621701849581 -10.5507627428
1335901621868596635 -12.7014372472
1335901622035088699 -10.1512746146
1335901622201742670 -5.47395835235
1335901622368578989 -7.38225557941
1335901622535098464 -9.35424148102
1335901622701771694 -12.5857482497
1335901622868515791 -10.8973613654
1335901623068552219 -13.4125449602
1335901623268565402 -13.7057095944
1335901623435032567 -12.7009854118
1335901623601814225 -14.9230730815
1335901623868519710 -14.3347062591
1335901624035145109 -10.5083175763
1335901624201719243 -14.6421904639
