# Supplementary material for: Infants Time Their Smiles to Make Their Moms Smile
Source: PLoS One. 2015 Sep 23;10(9):e0136492. doi: 10.1371/journal.pone.0136492 (PMC4580458; doi:10.1371/journal.pone.0136492)
Supplement: S1 Data — (ZIP) [file pone.0136492.s001.zip › DiegoSmileRawData/smilenew_sub_12_mirror_2012-05-01-12-37-30.robotsmiles]

1 1335901084890834376
0 1335901097124257867
1 1335901102590899829
0 1335901109490802773
1 1335901112690829073
0 1335901131957397459
1 1335901161890864041
0 1335901166424326568
1 1335901182457558302
0 1335901185490693224
