# Supplementary material for: Infants Time Their Smiles to Make Their Moms Smile
Source: PLoS One. 2015 Sep 23;10(9):e0136492. doi: 10.1371/journal.pone.0136492 (PMC4580458; doi:10.1371/journal.pone.0136492)
Supplement: S1 Data — (ZIP) [file pone.0136492.s001.zip › DiegoSmileRawData/smilenew_sub_12_mirror_2012-05-01-12-37-30.subjectsmiles]

1335901058290781548 -8.93676792108
1335901058457513625 -9.51919632184
1335901058624245886 -9.78234013289
1335901058824125358 -7.17033105759
1335901058990838827 -9.54512467693
1335901059157482616 -7.96264160297
1335901059324088371 -6.84011084892
1335901059524112713 -7.47243701433
1335901059757777820 -8.97420702804
1335901059924157854 -5.70836301412
1335901060091017317 -5.71062099959
1335901060290765711 -4.19481184378
1335901060490713045 -3.26141614015
1335901060624091734 -6.25138095591
1335901060857498263 -7.48430504085
1335901061024153608 -6.2182270315
1335901061190902344 -4.84061075071
1335901061357560351 -5.58667372051
1335901061557564458 -7.02456549826
1335901061724138321 -6.13996047308
1335901061890849741 -4.10912311399
1335901062090699338 -4.42664275026
1335901062257631450 -2.83513699493
1335901062457543427 -3.18285401674
1335901062657486598 -2.70501240434
1335901062857571808 -6.03194150169
1335901063057484413 -3.19371904287
1335901063257468595 -5.6726344944
1335901063424400103 -5.04994168267
1335901063590783719 -4.12838993264
1335901063757526299 -6.70108205811
1335901063924110798 -5.99008574367
1335901064124462711 -7.50340692502
1335901064290764969 -7.61445487793
1335901064490803752 -6.91925490865
1335901064690823997 -6.47344306168
1335901064858017012 -5.57021836466
1335901065024145987 -6.46073703869
1335901065224057137 -7.99585262481
1335901065424287980 -6.80668358553
1335901065624907886 -6.98585472575
1335901065790883599 -7.81455663427
1335901065957552646 -4.49269226926
1335901066124020317 -6.77689161276
1335901066324150266 -6.89475314763
1335901066491060787 -5.44979821528
1335901066657517197 -3.46960010748
1335901066824111881 -3.63840400061
1335901067057518149 -3.71648278728
1335901067257523749 -2.75522291891
1335901067457502850 -4.68717363421
1335901067624105590 -3.51943996642
1335901067791054402 -6.02322473749
1335901067957443041 -4.50385300931
1335901068124068927 -3.64187150208
1335901068324110811 -3.08870138054
1335901068490857036 -4.4397511971
1335901068657391310 -3.8794147537
1335901068824148376 -4.03635953651
1335901069024205964 -5.33420930713
1335901069224109342 -4.73425553588
1335901069390864504 -3.62895708824
1335901069557588028 -3.86786664973
1335901069724149043 -3.07280052434
1335901069890778566 -4.03549377864
1335901070090989311 -3.77141180397
1335901070257702841 -5.32834587842
1335901070424207975 -5.50433043472
1335901070624378320 -1.49050370327
1335901070790825595 -2.07406282909
1335901070957586604 -1.12285708993
1335901071157962079 -5.91629565861
1335901071324388042 -5.51395430717
1335901071557423872 -4.55207817061
1335901071724102860 -7.49798367244
1335901071890766250 -9.50755317685
1335901072057384833 -9.77445106747
1335901072257466895 -8.56287242656
1335901072457411136 -8.00019294641
1335901072623983619 -7.92374802932
1335901072824103529 -6.49480865192
1335901072990785622 -5.68597588336
1335901073190799555 -6.23349228776
1335901073357695538 -3.76799133841
1335901073557386151 -5.33776107037
1335901073724160368 -5.50767514234
1335901073890805646 -4.52541745014
1335901074090744452 -4.67383450508
1335901074257522573 -6.25284200014
1335901074457679309 -5.53300430496
1335901074624044475 -5.65515112103
1335901074790824263 -7.30145712442
1335901074990918341 -3.56022522446
1335901075224068473 -4.44873337257
1335901075390726780 -4.46347080082
1335901075590748229 -3.68037578936
1335901075757401542 -5.22418221174
1335901075924091475 -4.09175850271
1335901076090820170 -5.37622023661
1335901076257460669 -6.26491638933
1335901076490856276 -4.2314446257
1335901076657487526 -5.18243623987
1335901076824251216 -4.24769939218
1335901077024180487 -3.21854343784
1335901077190954507 -2.77425952641
1335901077390807043 -5.78409488646
1335901077557552998 -7.65393435372
1335901077724429049 -9.01526803352
1335901077890739460 -7.77392207313
1335901078057502712 -9.66920175606
1335901078224085006 -6.63940822768
1335901078357581625 -6.91039446037
1335901078524255585 -3.60456690504
1335901078690935709 -4.99644418718
1335901078857421013 -4.9047196363
1335901079057544285 -3.51921544761
1335901079190797053 -7.71544327762
1335901079357527490 -6.51039842058
1335901079524077236 -5.33698844282
1335901079691068713 -4.21527648709
1335901079824159599 -6.34156298904
1335901080024105069 -4.99729896558
1335901080190871666 -4.79321042926
1335901080357626435 -5.36112058497
1335901080557643993 -4.8073741784
1335901080724153118 -5.83009083839
1335901080890756527 -5.14210163285
1335901081057357115 -4.84841847371
1335901081257591730 -4.21667505931
1335901081424148252 -4.13638309282
1335901081590741310 -4.52852980733
1335901081757602768 -5.01622418823
1335901081957520665 -4.83949091956
1335901082090763531 -6.90001469328
1335901082257603428 -6.5794592307
1335901082390882585 -5.05744559296
1335901082557563475 -4.49427318742
1335901082724411112 -5.75391738076
1335901082957683023 -6.11589284959
1335901083124152615 -5.80196582755
1335901083324234205 -5.17902441464
1335901083490800573 -5.17282547232
1335901083657446014 -6.46404793072
1335901083824242658 -5.95920298428
1335901083991163083 -5.31973610134
1335901084157515665 -3.89535964638
1335901084324140871 -3.59826594568
1335901084524387598 -0.947732657405
1335901084690762527 -0.296813626479
1335901084890849480 3.63391463296
1335901085057544436 -3.34564622689
1335901085224154968 -4.47979550915
1335901085390886073 -3.20374964877
1335901085557469942 -1.03230419792
1335901085724165967 0.736640852513
1335901085890926421 -1.33977081747
1335901086057518480 -2.05841193792
1335901086257577906 -0.899385370386
1335901086390746275 2.79115898537
1335901086557509007 13.0574434353
1335901086724170895 12.8585470864
1335901086890727638 14.5813101866
1335901087090711940 17.9215913418
1335901087290738877 13.6514684517
1335901087457467953 12.4973748845
1335901087657565962 4.27826502288
1335901087857660022 2.86341736681
1335901088024434044 2.53025300779
1335901088190798067 0.692829720222
1335901088357861516 2.06486199613
1335901088524359265 1.5291545697
1335901088690758198 1.42885671822
1335901088924171538 1.84904892648
1335901089090887464 -0.425202042368
1335901089257615868 -0.398934614777
1335901089424204673 4.96354430792
1335901089590832287 4.77404092733
1335901089757499518 2.16462342924
1335901089924310271 0.510385503244
1335901090124147067 1.26879893791
1335901090290965847 3.49453115668
1335901090457493003 6.68622317107
1335901090624145514 7.46018445124
1335901090824125345 6.67467358871
1335901090990868783 8.93071289396
1335901091157556208 2.79981050674
1335901091324049297 6.52071432061
1335901091457473262 5.5942494389
1335901091624092148 8.7143102533
1335901091824248881 7.51278356762
1335901091957528604 7.98457627666
1335901092124103769 9.85396635412
1335901092257394991 7.69599362895
1335901092424257708 6.99591980747
1335901092590771742 5.74930961129
1335901092724050855 8.31669850634
1335901092924083585 5.046504158
1335901093090814185 7.21180902521
1335901093224103161 5.44861356629
1335901093390852291 4.78331701628
1335901093590885513 3.73784252812
1335901093724171683 3.43994828316
1335901093924124787 -0.246193435676
1335901094090805033 5.90136644769
1335901094257561113 7.06237236227
1335901094424213309 5.06644801019
1335901094590806872 4.05128534282
1335901094757523742 1.25914878947
1335901094924110259 4.49615670559
1335901095091160276 0.535510952141
1335901095257466217 4.30484789839
1335901095457578424 1.36766849107
1335901095624127981 5.25972354379
1335901095790804194 3.1303661202
1335901095957346790 3.68284996003
1335901096124223080 5.94273884523
1335901096290806295 2.1529437517
1335901096457377842 1.93666260567
1335901096624083498 5.68546781063
1335901096790821226 0.879422799336
1335901096957652092 0.658518405516
1335901097124227176 -3.99171503581
1335901097324167777 -3.27520635674
1335901097490769295 -0.136192615895
1335901097657615511 -1.92805227283
1335901097824098030 0.116607216997
1335901097990821498 0.161923569916
1335901098257417295 -2.52777608953
1335901098424132797 -1.94582663811
1335901098624122172 1.43060771644
1335901098790776033 -0.947492687536
1335901098957392073 -0.175708896986
1335901099124191683 -5.0261258427
1335901099290741811 -3.66671406352
1335901099457575781 -1.13480523867
1335901099624184567 -2.10010540787
1335901099824145637 -1.90863403305
1335901099990784143 -2.73961829963
1335901100157474303 -2.65507709749
1335901100324127208 -1.86606779609
1335901100490759479 -2.74357980285
1335901100657808218 -3.55425684353
1335901100857494447 -0.805809714265
1335901101024270752 -1.05307994351
1335901101224114448 -0.267436640058
1335901101390810142 -1.40764247236
1335901101557486479 0.137302701166
1335901101724147961 0.123501936409
1335901101891283261 0.0275267433006
1335901102090902953 -0.624461304048
1335901102257425233 -0.0616525560483
1335901102424076817 -2.14610882355
1335901102591023825 1.33381166988
1335901102790862129 -0.187273381255
1335901102957592290 0.854112447177
1335901103099829742 1.55043301988
1335901103290754820 0.359480879962
1335901103457693642 -1.20337342277
1335901103624210655 -1.14816917154
1335901103790757194 5.94266573638
1335901103957433157 7.38221716667
1335901104124286230 5.49871158626
1335901104324090224 15.9057874324
1335901104491103798 17.8271449971
1335901104624099075 15.9251047195
1335901104790858464 19.1436322972
1335901104990902447 19.1803863047
1335901105124223976 13.2739891591
1335901105290801137 18.4937946103
1335901105457586605 20.7438045955
1335901105657485368 15.5729095542
1335901105857441081 18.65392643
1335901106024152148 18.3213815064
1335901106190772944 7.36400920479
1335901106357539390 6.13681904039
1335901106524221880 14.4952411016
1335901106724076832 3.27417546878
1335901106924096846 4.18204446482
1335901107057487141 10.5508494639
1335901107257478214 6.47937325356
1335901107424308440 3.47636996607
1335901107557643064 5.16290194172
1335901107790823094 11.322839714
1335901107957493586 10.1509541197
1335901108124169709 10.7852974897
1335901108291017735 10.1623465125
1335901108457599517 5.01924482435
1335901108624164484 4.46950789365
1335901108790794081 4.84129151306
1335901108957894692 3.88297331375
1335901109157615990 2.04293486959
1335901109324222787 3.83051539923
1335901109490862678 -6.56049705841
1335901109624089752 -7.00235485063
1335901109790869378 -1.31934881882
1335901109957481114 -2.72145855503
1335901110124115815 -4.1777681429
1335901110290949227 -5.92924310914
1335901110490785577 -9.30232672642
1335901110690970506 -8.04512485236
1335901110857537440 -5.66223554555
1335901110990853975 -4.74758480361
1335901111157556678 -5.18012934146
1335901111324171885 -8.68182227961
1335901111490753047 -9.01633513802
1335901111657449578 -9.04505426946
1335901111824073860 -9.26678759158
1335901111990855639 -7.85627460596
1335901112157470785 -8.67130633429
1335901112324273817 -7.69138626867
1335901112524185376 -0.860727014288
1335901112690940663 6.70555219609
1335901112857569178 13.5882691145
1335901113024148148 15.8513261207
1335901113190823637 14.3855225213
1335901113357715655 13.0863174999
1335901113557539165 14.0678162611
1335901113724120290 13.183527699
1335901113890929504 12.851015059
1335901114057549723 13.2505712217
1335901114290849202 14.6528115908
1335901114457560461 16.1897706344
1335901114590762734 16.1947333943
1335901114757422895 15.4674112761
1335901114924179318 13.816225257
1335901115090919736 11.3813964257
1335901115290818436 13.9372457771
1335901115457672242 11.3897328507
1335901115624110498 11.3388625068
1335901115790893432 11.7331058901
1335901115990680726 11.8804060952
1335901116157553578 13.169748886
1335901116324200071 11.8919951302
1335901116490792830 11.4411115309
1335901116657457227 10.6160696031
1335901116890795872 11.0393504155
1335901117090747053 11.8777124792
1335901117424159333 11.9536648749
1335901117624130658 7.33992092758
1335901117790805185 8.2776935452
1335901118057635033 6.6188445919
1335901118224315827 7.10030678725
1335901118390893103 5.75488395897
1335901118557457562 6.8266741324
1335901118757503694 4.75810541565
1335901118924550477 5.41003969484
1335901119090873503 5.53162962896
1335901119257527227 5.3551714769
1335901119424130543 4.55886523624
1335901119590952354 8.0177497843
1335901119790960099 5.36807182726
1335901119990862442 4.20473725374
1335901120157566940 5.0361206196
1335901120324228446 3.23919416371
1335901120490758170 5.40334062666
1335901120724053920 4.05252388676
1335901120890702420 1.10316313112
1335901121057572165 3.62769532291
1335901121224141920 3.21484075351
1335901121390822193 1.83652418824
1335901121557644854 0.423861814206
1335901121724191981 2.05594095193
1335901121890853086 2.87989623258
1335901122057520649 5.23559786366
1335901122224226236 3.00622846209
1335901122457530150 4.07044999579
1335901122690897955 1.71520304243
1335901122857525385 3.73497041589
1335901122990830307 0.539443922303
1335901123157483817 3.26024230263
1335901123324248558 0.703621336632
1335901123457584390 3.79729614583
1335901123624156351 4.6183426129
1335901123824468540 4.72961359045
1335901123990735869 4.53320192447
1335901124157538067 3.98598468579
1335901124357412384 3.53790764511
1335901124524198722 1.22432479074
1335901124690894048 3.14253723107
1335901124859463652 4.2267552256
1335901125024160545 3.14044831131
1335901125191051712 1.28228535299
1335901125390892422 0.591616033481
1335901125557412173 4.78191387669
1335901125724212529 4.62889723227
1335901125890950550 1.6713703936
1335901126090811051 3.20616369896
1335901126257443778 2.20246822561
1335901126424151467 5.01094141016
1335901126624334393 3.80116815243
1335901126791026608 5.51038351756
1335901126957407045 2.04453951762
1335901127124141130 2.42843467617
1335901127290802946 3.40713485786
1335901127457465947 5.15161619806
1335901127624155893 1.85686775119
1335901127824128397 2.81803694536
1335901128057393373 0.0765726295391
1335901128224163564 3.47920132214
1335901128390776666 2.73951830478
1335901128557533001 0.169643995906
1335901128757555938 -0.719272594175
1335901128890841955 2.6918140249
1335901129090855638 3.47172869969
1335901129224160802 2.05064056083
1335901129390867443 3.41438225537
1335901129557542514 2.38457740566
1335901129724133672 3.98688288402
1335901129890771243 4.31261295377
1335901130057490943 1.50730005375
1335901130224134012 2.98600659044
1335901130390849347 4.36178088335
1335901130557504791 0.94097841206
1335901130724357653 2.39509793724
1335901130957537406 1.97612715451
1335901131124214137 0.567854120565
1335901131290797428 2.20381415369
1335901131424113069 0.765417079119
1335901131590862798 1.56831569076
1335901131790758002 1.84019133374
1335901131957411589 -1.88536896572
1335901132124225147 -0.553887297004
1335901132290847098 -0.170165380105
1335901132457598685 -0.846482383951
1335901132624154027 -2.59494275384
1335901132790875129 -2.1740233163
1335901132990746633 -2.61611903819
1335901133157626135 -4.52005475246
1335901133357504769 -4.24910011219
1335901133524442786 -3.79446120219
1335901133690855332 -3.0141740624
1335901133857567475 -4.64873319575
1335901134024162327 -3.8558053523
1335901134190957180 -2.22316782254
1335901134357476568 -2.8872262554
1335901134557495396 -1.93835821472
1335901134724136520 -2.90879766196
1335901134891223300 -2.11305301674
1335901135057486828 -4.29337261284
1335901135257646640 -1.87005360508
1335901135457630245 -1.52552495586
1335901135624166086 -6.45444069507
1335901135790912959 -6.81190947145
1335901135990865094 -2.9319146005
1335901136124092489 -3.01796160448
1335901136324126485 -6.38980604243
1335901136457422333 -13.3654702603
1335901136657514800 -7.47611205449
1335901136824101236 -6.73778367968
1335901136991065970 -7.75479628937
1335901137190858003 -5.40922826336
1335901137357416207 -4.95789115048
1335901137524140527 -8.27402436406
1335901137690802628 -5.28067372911
1335901137857517339 -7.72378254272
1335901138024049356 -6.31041873603
1335901138224158414 -11.9613682596
1335901138390827996 -7.43743742539
1335901138557556289 -7.2113813514
1335901138757520765 -4.63111321155
1335901138924124318 -6.0420258649
1335901139090715657 -9.55882950318
1335901139224147775 -6.86720659509
1335901139390846860 -5.49921281607
1335901139557607208 -5.1545084151
1335901139724208712 -6.14832251269
1335901139891126527 -7.42414782542
1335901140057437671 -4.6051195707
1335901140224300829 -5.20123952688
1335901140390840308 -8.46216733492
1335901140557480575 -8.80940559107
1335901140724162281 -7.29893473417
1335901140890756631 -10.0588136634
1335901141057492683 -11.7674631653
1335901141224067459 -12.9786693723
1335901141424029871 -11.2652099101
1335901141590740817 -12.6569413837
1335901141757529825 -12.6653780873
1335901141924151258 -13.233240398
1335901142124155061 -11.5440695271
1335901142290862907 -12.7163076881
1335901142490930920 -12.3752399758
1335901142657444846 -12.6321556514
1335901142824145065 -12.0155878272
1335901143024120102 -13.5187086994
1335901143290801769 -12.0899774559
1335901143524235049 -12.951149625
1335901143724113491 -8.2715951106
1335901143924126230 -11.2956210048
1335901144090770188 -8.92017088257
1335901144257970115 -10.1435070927
1335901144490801579 -10.6733795878
1335901144690856893 -10.1135084445
1335901144857579826 -10.0467381567
1335901145024272597 -11.1282472043
1335901145190787412 -8.53619359138
1335901145357645691 -11.5026445176
1335901145524239426 -10.4526020245
1335901145690852197 -10.3228305329
1335901145890909876 -11.0175140957
1335901146090811628 -10.4992491008
1335901146290846173 -8.76756047391
1335901146457470302 -6.39910501923
1335901146624179952 -6.44725445447
1335901146790803353 -7.37371566374
1335901146924114877 -10.8696222736
1335901147090826651 -10.0835481709
1335901147257557570 -8.53621378734
1335901147524138396 -9.77651314462
1335901147690870231 -9.2483312392
1335901147857733108 -9.51936146796
1335901148024163236 -10.0034227093
1335901148190762548 -9.57364976642
1335901148358073368 -9.30768907518
1335901148624206621 -9.70282171004
1335901148790807679 -8.56249911023
1335901148957511016 -7.31130355177
1335901149124093920 -7.16379516557
1335901149290728772 -8.06157689221
1335901149490821151 -8.18324733816
1335901149657440272 -7.3101134829
1335901149824225052 -7.23266938787
1335901149990740210 -7.20977752776
1335901150157550816 -7.81219589807
1335901150324156925 -8.24356376494
1335901150490810955 -6.27784945028
1335901150657467697 -7.21461359351
1335901150824144562 -5.95704397674
1335901150990934696 -8.01603432878
1335901151190943739 -8.01720125798
1335901151357584015 -2.56547754918
1335901151524309298 -5.10755035164
1335901151690805223 -3.10293280438
1335901151857555606 -2.57025510517
1335901152057476770 -3.07110480852
1335901152224234917 -3.02248347132
1335901152424098986 -2.93703868281
1335901152624081869 -3.01026845701
1335901152790873628 -4.63676090253
1335901152957505133 -4.62199692837
1335901153124122190 -4.66363035789
1335901153290772569 -5.19031215798
1335901153457529683 -3.24269830887
1335901153624091969 -5.49322152257
1335901153790893072 -5.01081375695
1335901153957572268 -3.50563661805
1335901154124161638 -4.29855794853
1335901154324160844 -5.20129128091
1335901154490875980 -4.96022488762
1335901154657528848 -4.78195217602
1335901154857520476 -5.95628114991
1335901155091090264 -4.76716649142
1335901155290884598 -6.28579863702
1335901155424234298 -5.90577605304
1335901155590840895 -3.99077184707
1335901155757511826 -6.13066733614
1335901155924097147 -7.18991741812
1335901156090828172 -5.40183230462
1335901156257380598 -5.03576479862
1335901156457453264 -6.44699622117
1335901156624161229 -10.400884145
1335901156790973229 -5.00048489744
1335901156990801226 -6.19035553071
1335901157224178537 -6.32723511284
1335901157357479756 -8.93274330328
1335901157524251649 -6.95545586
1335901159124186896 -3.61917987412
1335901159290858452 -5.67640209012
1335901159424178152 -6.49030550782
1335901159590805553 -8.23747106967
1335901159757534922 -4.22808088966
1335901159924107230 -3.18520883531
1335901160090778322 -2.49552221065
1335901160224136916 -3.8426632085
1335901160390765407 -4.39752641759
1335901160490899657 -3.99305352147
1335901160657459968 -2.93069520472
1335901160790831207 -1.965447345
1335901160924145146 -4.01114159357
1335901161090757695 -2.16922014686
1335901161290818186 0.798018785632
1335901161457531323 -2.49956980977
1335901161624134141 -3.47106981376
1335901161757442661 0.670617914652
1335901161890872194 4.18954369843
1335901162057695927 4.74906979885
1335901162224171801 2.52059838403
1335901162524143318 7.18028606635
1335901162690865794 13.4170903104
1335901162857740888 11.7525946057
1335901163057397114 12.3254392239
1335901163224160667 10.0762665609
1335901163390772033 11.9065528384
1335901163524688598 9.22378714873
1335901163690813423 12.3821967824
1335901163858777580 9.22411994727
1335901163990775958 5.89178289317
1335901164190859280 7.3254047121
1335901164357630541 7.8242965774
1335901164490791689 5.89082623477
1335901164657632460 8.41947406668
1335901164824261109 8.87395569075
1335901164957611698 9.09659678589
1335901165157514180 6.19930352568
1335901165290751550 4.9757235837
1335901165457533011 7.80530722518
1335901165624072161 7.54659798951
1335901165790740362 5.27370833529
1335901165957495792 4.27369338143
1335901166124218335 2.77273659676
1335901166257523310 -2.80428094351
1335901166424322061 -6.76111091332
1335901166557502882 -2.0384636003
1335901166690842250 -1.86948952824
1335901166857426560 1.07246633866
1335901166957460967 0.347746754292
1335901167090827867 -1.80147159287
1335901167257566374 3.81630376106
1335901167390874783 -1.29484611138
1335901167657529439 0.746132653454
1335901168290858858 -6.61018762108
1335901168724288175 -10.5409299723
1335901168990732097 -4.83108640856
1335901169157461539 -11.2405864262
1335901169324120916 -10.3214149549
1335901169490747849 -9.92521968935
1335901169657425133 -11.3636436018
1335901169824044955 -11.7611197417
1335901169990933555 -9.73911871026
1335901170157499395 -9.15469347307
1335901170357557854 -9.76271337923
1335901170490799171 -9.48403480402
1335901170657606522 -7.35633423913
1335901170857608130 -7.67730374471
1335901171024187492 -8.52940584484
1335901171224303220 -8.37889648998
1335901171424102554 -10.3266815232
1335901171590796405 -7.64427071388
1335901171757426341 -9.41091532657
1335901171924343318 -9.38950525714
1335901172090772108 -9.14293763827
1335901172257423866 -10.8263447862
1335901172424167559 -10.8769707724
1335901172591300416 -9.73319507565
1335901172791032719 -11.543874822
1335901172957502663 -8.4221831055
1335901177024294193 -12.5504670046
1335901177157445532 -4.7531880379
1335901177324074954 -8.97306355121
1335901177490802042 -9.69545146066
1335901177657455151 -9.0757213554
1335901177957556428 -4.18901235589
1335901179890812353 -4.58099725312
1335901180024187812 -2.89273973428
1335901180191045423 -7.46057672804
1335901180390740824 -7.963633725
1335901180557573557 -9.64654575724
1335901180724097760 -6.88420036329
1335901180857585146 -8.99284809781
1335901181024121454 -9.69521870103
1335901181190985428 -5.29585285653
1335901181357539619 -6.10211993402
1335901181524129818 -0.857508621368
1335901181690824812 0.759638105559
1335901182324046104 1.53367842212
1335901182457567143 1.34243283065
1335901182624106969 1.45595639401
1335901182757690669 3.47986561872
1335901182924130088 4.88159084563
1335901183090905865 6.7584897632
1335901183290913902 6.53628191163
1335901183457435427 7.29423113874
1335901183624085983 6.85140061798
1335901183790897243 8.14663397568
1335901183957485342 4.60925297899
1335901184124136143 1.94678186428
1335901184290809819 4.36785649414
1335901184424167466 5.54879336756
1335901184624356782 3.40363426225
1335901184757472910 1.72685807937
1335901184957565192 4.20710052033
1335901185124127363 3.02093208862
1335901185324223409 1.14581134003
1335901185490812687 -2.30786397381
1335901185690858822 -0.414004686573
1335901185857505470 -3.5313038517
1335901186024221923 -4.36070889742
1335901186191202659 -1.69493629798
1335901186390835067 -3.2454164988
1335901186557543573 -3.36098903971
1335901186724093026 -2.50436039806
1335901186924282520 -2.22334489671
1335901187090778013 -1.78394179633
1335901187290745355 -3.99886407052
1335901187457621446 -4.00310315145
1335901187590724424 -3.70020036912
1335901187790775987 -3.25554426854
1335901187990760225 -1.79074163281
1335901188157335889 -3.61048524741
1335901188324094479 -2.74446129214
1335901188457562351 -2.84320553848
1335901188624052406 -5.34882944254
1335901188790914628 -3.4358761326
1335901188990851373 -3.95625955237
1335901189157521407 -4.02730911024
1335901189290910930 -3.79113582449
1335901189457656600 -3.34142312757
1335901189624215088 -3.27580870904
1335901189790783673 -7.01870437115
1335901189990934415 -4.63101807659
1335901190190983038 -6.32094311508
1335901190390775564 -9.59528161222
1335901190590801861 -10.5091726208
1335901190790802729 -9.14475407932
1335901190990852286 -11.4017698646
1335901191190921916 -6.37670247553
1335901191390773222 -5.72625057714
1335901191590842752 -6.21172571908
1335901191757387778 -5.93224898035
1335901192024156060 -9.76567038926
1335901192190760997 -9.83144436142
1335901192457509469 -9.82443550706
1335901192690731990 -11.8955018728
1335901192857592193 -11.7944128368
1335901193090873905 -11.2272300833
1335901193324138420 -11.6135227671
1335901193491392795 -12.0646700884
1335901193757487232 -12.0982412336
1335901193957487166 -10.3954452038
1335901194191060784 -11.9665680905
1335901194424062597 -9.74956304923
1335901194624151873 -8.17477138413
1335901194790820848 -13.3018456838
1335901201857498832 -12.6475383527
1335901202024175513 -12.4081428845
1335901202224109957 -10.7056393834
1335901202390719570 -10.825403133
1335901202524129899 -10.1996905619
1335901202724142377 -11.8866071861
1335901202890783540 -12.3384739546
1335901203057411838 -10.6696679248
1335901203224086323 -11.6335519418
1335901203390749847 -3.20291803817
1335901203590811941 -0.212943682922
1335901203757465090 -4.58554233446
1335901203924287005 -3.85837830361
1335901204090922642 -8.60173022621
1335901204257484204 -7.13961454693
1335901204390998902 -4.88182689962
1335901204590727383 -5.48586240863
1335901204724070376 -5.46815887646
1335901204890817642 -4.44980466058
1335901205190870535 -2.38649478783
1335901205357547501 -6.57275753256
1335901205557676698 -6.44963612212
1335901205724138142 -8.96979271203
1335901205857411904 -10.02930186
1335901206024093875 -12.4120045042
1335901206224266625 -2.51342566264
1335901206357669052 -1.71416190404
1335901206524157796 -8.31080079416
1335901206691050749 -7.47176080473
1335901206890913801 -9.53723576817
1335901207090877530 -11.3991843312
1335901207290810118 -9.13977205526
1335901207457423639 -10.6025580019
1335901207624257950 -9.14701884168
1335901207924087276 -8.7688011487
1335901208091036630 -9.05728641913
1335901208290834975 -10.223747852
1335901208457510035 -10.0905398573
1335901208657403633 -10.4031202592
1335901208824078147 -9.78900799238
1335901209024409762 -9.87873975827
1335901209190960016 -12.1510482164
1335901209357608896 -11.5855586161
1335901209524153543 -11.1786610079
1335901209691008470 -11.0180121242
1335901209857526064 -10.6152826608
1335901210024127678 -9.62276699793
1335901210224091002 -8.64473113033
1335901210424059970 -8.81033999041
1335901210624116669 -8.39810416466
1335901210790853353 -9.66752437468
1335901210957574309 -9.92428691021
1335901211157509263 -9.97054990137
1335901211324288360 -9.78512485413
1335901211490745458 -11.1350425392
1335901211657395026 -10.3349686229
1335901211824074585 -9.04262309088
1335901211990990375 -10.600592466
1335901212157496049 -10.528511407
1335901212324193737 -10.1122062155
1335901212490974733 -9.8869499856
1335901212657721624 -10.5601784316
1335901212824108150 -11.0833602491
1335901212990926861 -9.84105498458
1335901213157469963 -9.65687035209
1335901213324103799 -10.1791881834
1335901213490866163 -11.145436847
1335901213690730749 -9.9332075997
1335901213890869048 -9.5786111599
1335901214090905379 -5.92713215144
1335901214290840972 -6.00674913412
1335901214490794800 -5.84918194487
1335901214724059614 -4.22784179285
1335901214924114782 -4.41491228383
1335901215090827967 -6.72213280425
1335901215324034910 -5.14581748651
1335901215524032180 -5.02480771723
1335901215757720907 -2.90188534853
1335901215957549339 -4.68348018525
1335901216224218796 -4.56248838847
1335901216424117533 -4.25493714814
1335901216624157905 -4.2094229642
1335901216824161494 -2.81880435906
1335901217057743230 -3.47385177215
1335901217224174696 -3.34878756995
1335901217424183818 -1.66878603499
1335901217624083739 -5.17667625054
1335901217890713331 -6.6616163552
1335901218090803551 -4.87787156097
1335901218257382081 -2.92459590163
1335901218457461311 -4.10435991465
1335901218624113745 -5.09435045489
1335901218857558487 -4.46158475568
1335901219057454920 -5.93107087436
1335901219257548759 -4.51435532974
1335901219424248146 -5.73186690263
1335901219690800166 -3.88874302559
1335901219857592833 -5.38744479158
1335901220057593526 -4.99952085276
1335901220257517969 -4.58259982603
1335901220457417477 -3.8692494913
1335901220624172207 -3.02824581948
1335901220824155744 -2.9081097092
1335901221024293085 -4.8080124212
1335901221224256444 -2.98828525885
1335901221424080547 -4.61607646439
1335901221624153998 -1.88288491679
1335901221790699912 -4.78851542333
1335901222024183403 -7.96997768853
1335901222190780579 -5.16318921211
1335901222390738456 -5.49159742492
1335901222557541941 -5.80199400491
1335901222757482535 -3.47098357578
1335901222990837625 -5.29556399348
1335901223157520667 -4.04467467632
1335901223357513445 -4.98433912814
1335901223524271256 -4.37526769641
1335901223690787414 -5.9424991437
1335901223890789735 -5.18255849581
1335901224057514193 -4.7940811725
1335901224224179447 -5.23666804352
1335901224390938556 -4.5280489801
1335901224590918156 -4.25885018745
1335901224790928506 -4.46673441143
1335901224957497760 -4.12532283015
1335901225124126925 -6.59203354395
1335901225324195391 -5.8122757691
1335901225524137940 -4.78999296415
1335901225690777751 -5.90641306484
1335901225857566692 -5.17970886287
1335901226057483445 -10.463990059
1335901226224186265 -13.4608779354
1335901226390836793 -9.65569560401
1335901230191359113 -3.85303930625
1335901230357612730 -12.0411053696
1335901230524187393 -9.14215089829
1335901230691049533 -10.2342765827
1335901230890900473 -8.48053976006
1335901231024206017 -8.19458922719
1335901231190819014 -6.30225375257
1335901231357608660 -7.21615850759
1335901231524376010 -10.9125724276
1335901231690861011 -11.2625142036
1335901231857558768 -11.4799722126
1335901232024110272 -10.84120945
1335901232190837697 -12.1352525546
1335901232357586568 -11.1652649241
1335901232524223690 -12.2240211356
1335901232690793095 -12.5813118105
1335901232857553715 -10.9476085094
1335901233024302608 -11.5121819404
1335901233224115045 -10.7993411256
1335901233390880763 -10.4978426583
1335901233557625827 -9.0811260245
1335901233724124633 -9.36939000638
1335901233924036196 -11.0871684661
1335901234124238487 -11.755639654
1335901234290922885 -12.0258422612
1335901234457426201 -10.824178551
1335901234624095548 -9.57242260482
1335901234824077544 -11.2642078847
1335901234990863933 -6.39934178335
1335901235157461307 -4.58727222774
1335901235324290376 -9.80288513756
1335901235457690735 -5.88046818124
1335901235624107043 -8.95883589656
1335901235791105135 -3.78173251184
