# Supplementary material for: Infants Time Their Smiles to Make Their Moms Smile
Source: PLoS One. 2015 Sep 23;10(9):e0136492. doi: 10.1371/journal.pone.0136492 (PMC4580458; doi:10.1371/journal.pone.0136492)
Supplement: S1 Data — (ZIP) [file pone.0136492.s001.zip › DiegoSmileRawData/smilenew_sub_12_yoked_2012-05-01-12-55-05.robotsmiles]

1 1335902117257339715
0 1335902126023976660
1 1335902142457382499
0 1335902151790851427
1 1335902167690763082
0 1335902172024009380
1 1335902175490620619
0 1335902178957338014
1 1335902186990743629
0 1335902191924056759
1 1335902209857285139
0 1335902210523807737
1 1335902214457297742
0 1335902217390625262
1 1335902220024055648
0 1335902220990517075
1 1335902226257470824
0 1335902229323959378
1 1335902234457350840
0 1335902235724252877
1 1335902238557508889
0 1335902239890686430
1 1335902251990676229
0 1335902255690863913
1 1335902261657262880
0 1335902271357377276
1 1335902274690696680
0 1335902278757400531
