# Supplementary material for: Infants Time Their Smiles to Make Their Moms Smile
Source: PLoS One. 2015 Sep 23;10(9):e0136492. doi: 10.1371/journal.pone.0136492 (PMC4580458; doi:10.1371/journal.pone.0136492)
Supplement: S1 Data — (ZIP) [file pone.0136492.s001.zip › DiegoSmileRawData/smilenew_sub_12_yoked_2012-05-01-12-55-05.subjectsmiles]

1335902112943135553 -3.39664236006
1335902113076453679 -4.73969859074
1335902113209641622 -3.90240852375
1335902113376203252 -4.01495809911
1335902113576478831 -2.40239887471
1335902113709634977 -7.14320840875
1335902113876436798 -10.5773544519
1335902114042959748 -10.4042782512
1335902114210023544 -11.1370223645
1335902114409651289 -13.5124767636
1335902114576379141 -9.85854389101
1335902114743225363 -9.71647410357
1335902114909784391 -11.5633235774
1335902115042947949 -3.20269798697
1335902115209555118 -4.25291407026
1335902115342941663 -3.34932411434
1335902115509695302 -8.73342277949
1335902115676278225 -8.18461139651
1335902115809613680 -9.20507375903
1335902116009771873 -9.60944870681
1335902116176541104 -17.1749554253
1335902116343139892 -17.0260062879
1335902116509603921 -18.4804388021
1335902116676261704 -16.0044980836
1335902116876311742 -14.3257115496
1335902117043139914 -17.8920086023
1335902117209741917 -14.0775988728
1335902117376359924 -14.636182944
1335902117543009451 -11.9424865412
1335902117709650920 -14.9892653963
1335902117876299101 -11.3186176845
1335902118043360045 1.30352484634
1335902118243036081 2.96383284572
1335902118409725282 -2.11129901938
1335902118576454689 -1.50679424577
1335902118776244626 -1.43209823869
1335902118942965750 -4.30991032618
1335902119143075750 -2.86214393601
1335902119309847842 -2.18120515465
1335902119509774523 -4.58622854655
1335902119643161301 -3.86572138906
1335902119809796424 2.1575703191
1335902119976447353 -0.184967798488
1335902120142971747 -3.59628424026
1335902120309679352 -5.08342204953
1335902120509618984 -4.25869365706
1335902120676384476 -10.4869621092
1335902120843255684 -9.36654305372
1335902120976424215 -11.1313966106
1335902121142966619 -12.5276394584
1335902121309648532 -8.87779230886
1335902121476329778 -5.33706808262
1335902121643101104 -5.79002065494
1335902121809786284 -7.41023884853
1335902121976369731 -9.98479614121
1335902122142977478 -4.10243871478
1335902122343112293 -7.50970959039
1335902122476428941 -7.99601499514
1335902122643094153 -9.14921358726
1335902122842943215 -9.34515833207
1335902123009759691 -9.63352494004
1335902123176361455 -9.55645265237
1335902123309748495 -11.333374958
1335902123476317086 -14.8030671851
1335902123643453821 -15.3978921721
1335902123876399546 -16.32427474
1335902124043158478 -14.6531273148
1335902124209701021 -13.3959980784
1335902124376251581 -13.5599277585
1335902124543139962 -17.4759461031
1335902124709766840 -13.3093502522
1335902124876302046 -13.8557612923
1335902125043265590 -9.58394474013
1335902125209638586 -8.75604628817
1335902125442901861 -9.55044319702
1335902125609632473 -3.45471931359
1335902125876446116 -11.6269910676
1335902126076338538 -1.14029165261
1335902126243087036 -7.76081953858
1335902126476422527 -8.31859148038
1335902126709775953 -5.69408553247
1335902127276427449 -4.87182016461
1335902127443138850 -8.26494562294
1335902127642978177 -9.11982085398
1335902127976515843 -6.58170197547
1335902128276457374 -6.15010498058
1335902128476287687 1.56152902485
1335902128676269791 0.234607365175
1335902129076315606 7.59933993841
1335902130376430687 -4.4060143259
1335902130576365139 -12.2537887381
1335902130776344213 -14.9296329167
1335902131643092305 -2.6904973373
1335902131776390541 -8.03394886987
1335902131876505980 -10.5899832397
1335902132009561514 -10.2261180284
1335902132176509456 -12.2933759829
1335902132309887206 -11.5608675276
1335902132476343302 -11.4764776724
1335902132676254527 -19.7901433994
1335902132843040910 -14.806794935
1335902133009758134 -17.7232636256
1335902133209679301 -12.369259834
1335902133442874545 -5.04663578136
1335902133643050387 -2.41920116836
1335902133809687729 -5.95654398143
1335902134009663940 -4.04986374489
1335902134242932529 -8.03176822087
1335902136409684916 -0.511204061005
1335902136609699398 1.40429550886
1335902136743096993 1.01907689327
1335902136943047408 2.89837589954
1335902137109694869 4.06111650177
1335902137309724230 1.0910376021
1335902137476407304 0.785763813197
1335902137676278847 -2.32528079541
1335902137843023434 -0.511919067577
1335902138009648490 -2.40758303327
1335902138176368869 -3.04514120951
1335902138309979366 -5.71641214091
1335902138442997852 -4.16462179175
1335902138576301407 -4.6269051464
1335902138742953949 -3.83798101123
1335902138876507186 -1.64908397772
1335902139043062149 -1.02930082788
1335902139176237272 -3.07067244442
1335902139376313153 0.939579677924
1335902139543043734 5.0647316659
1335902140676299894 9.04007150084
1335902140843067600 5.10323479231
1335902141009643179 3.8013798212
1335902141176527857 4.26758501445
1335902141309661391 3.06709789983
1335902141509699999 0.0886467341701
1335902141676384424 0.994894626935
1335902141876292911 0.581576941774
1335902142042970997 -1.51045722885
1335902142209731808 -3.40273316714
1335902142409634795 -1.80037786288
1335902142576368591 -9.3015817866
1335902142743090472 -5.85036648682
1335902142909666617 -6.57152612011
1335902143109777853 -11.0040486815
1335902143276362055 -9.65116744936
1335902143476323425 -14.1627584587
1335902143676327365 -14.8205837092
1335902143876385173 -13.7074414088
1335902144043156659 -14.5778002774
1335902144209849519 -15.2982743745
1335902144376373090 -14.3224067057
1335902144576367638 -14.1686900313
1335902144743065178 -13.1337806537
1335902144942995589 -14.2957612135
1335902145143111638 -11.8350271934
1335902145310509357 -13.2373720737
1335902145509661687 -13.7352543127
1335902145676388717 -12.1393125495
1335902145909866144 -12.7498954182
1335902146109752095 -13.2145669122
1335902146276281216 -14.668060191
1335902146476424251 -12.7815203763
1335902146642934281 -14.1193605593
1335902146843168318 -16.0461660919
1335902147009641846 -9.25245551304
1335902147209706781 0.410156314316
1335902147409701865 -4.24584491306
1335902155376443107 -5.83280841305
1335902155509756824 -2.43559974927
1335902155642982529 -14.8666305182
1335902155809744565 -6.79002940779
1335902155943108897 -14.7709740546
1335902156109787809 -17.4195155322
1335902156276274322 -13.4985820424
1335902156976422650 -13.2589852556
1335902157142970271 -12.3496468581
1335902157309647458 -14.4852635867
1335902157476375576 -16.208002083
1335902157643044875 -14.4694386716
1335902157876409301 -14.473356593
1335902158009766402 -15.6009985873
1335902158209751775 -16.4919719096
1335902158376318780 -16.6567374859
1335902158509659535 -15.6191609863
1335902158676443383 -15.4481373857
1335902158843045588 -16.2680356796
1335902159009761927 -15.3645796507
1335902164743030007 -6.85232361607
1335902164843084424 -10.6572266409
1335902164976456264 -9.48044700395
1335902165109628970 -10.3822088643
1335902165276265332 -10.2408447526
1335902165442990992 -11.5333908015
1335902165576288244 -11.6390315669
1335902165709750874 -11.7278346486
1335902165876279866 -12.8629054536
1335902166043089344 -11.2560425653
1335902166176322116 -15.5757510725
1335902166409742812 -15.4203674665
1335902166609720083 -15.3327304129
1335902166742956403 -13.6141204875
1335902166909702646 -11.6966168426
1335902167043009110 -15.7669759847
1335902167209765774 -11.3959043282
1335902167343084354 -11.2284274856
1335902167509721420 -13.2832821439
1335902167676361089 -13.6612452848
1335902167843114962 -17.1130086034
1335902167976353018 -13.9661904953
1335902168143048419 -14.4162000628
1335902168276437106 -16.4591187318
1335902168443677855 -18.1363875544
1335902168576281666 -14.7250708763
1335902168776238403 -11.8244019595
1335902168942951055 -13.1537131081
1335902169076424996 -12.238414536
1335902169242986018 -14.1642622918
1335902169409700480 -12.7600725111
1335902169542942335 -12.685392812
1335902169709708871 -10.951918313
1335902169876503516 -10.4364610999
1335902170009700185 -11.7546615337
1335902170176227909 -10.7118922617
1335902170309732951 -8.671212511
1335902170476439346 -12.2812772412
1335902170643193504 -7.96459243384
1335902170809707550 -11.2395880988
1335902170942898816 -13.7392901171
1335902171109733578 -10.918785202
1335902171243022682 -10.5223365729
1335902171409678759 -14.759602178
1335902171576447785 -11.3251706359
1335902171743086038 -11.3611191032
1335902171909709446 -9.93959221439
1335902172076293809 -8.58619147504
1335902172242895030 -12.8235734916
1335902172409714599 -10.9043343891
1335902172576615060 -10.3400512547
1335902172743010977 -10.6691179776
1335902172909568822 -12.5951791351
1335902173076277396 -14.1952942543
1335902173209725979 -13.268062471
1335902173409752964 -14.6411354537
1335902173576307681 -17.0951810506
1335902173709699780 -13.7630636633
1335902173876392019 -13.1033025084
1335902174043069779 -10.9138501595
1335902174176308693 -9.95367960468
1335902174376379408 -11.6136492416
1335902174509755462 -8.94265525077
1335902174676333482 -11.7611805799
1335902174842950962 -11.5987789241
1335902174976457446 -11.0216395726
1335902175176418426 -9.43804333978
1335902175343038630 -6.93164521442
1335902175876285926 -5.67615280465
1335902175942970004 0.772258544047
1335902178476435213 -17.2951912078
1335902178676265310 -5.6842188442
1335902178809762840 -2.72351231367
1335902178976312277 -7.73645082722
1335902179176484078 -11.316021235
1335902179342932749 -10.825049234
1335902179509767954 -12.0820157052
1335902179709788587 -10.3655870647
1335902179876206275 -10.9507981259
1335902180076306017 -11.7133952962
1335902180243027360 -12.7364815158
1335902180443007632 -11.4983603852
1335902183076410075 -7.4188748725
1335902183276390913 -11.6037419333
1335902183443019246 -9.42585907582
1335902188076455046 -12.6352572858
1335902188242978130 -12.1859108249
1335902188409805954 -8.18169700245
1335902188643118473 -6.54067497894
1335902188809913281 -2.93217538222
1335902188976400560 -6.89497218001
1335902189209670078 -7.69775667741
1335902189409662138 -6.51887166734
1335902189576349432 -5.13207469982
1335902189776496126 -8.5309826041
1335902189909581860 -7.75003739201
1335902190076248180 -7.00105526657
1335902190243009039 -6.36389170679
1335902190409727621 -9.96336623777
1335902190576290029 -11.0198038966
1335902190776500560 -12.0562002011
1335902190943104146 -11.4500425703
1335902191109777335 -13.7812970039
1335902191309647330 -7.54955600867
1335902191509666289 -8.54605034162
1335902193143168775 -9.00472561497
1335902193342967136 -11.7406617267
1335902193542968101 -13.5186531241
1335902193709680217 -16.2586790284
1335902193876449610 -12.4433618848
1335902194077531957 -10.6279862333
1335902210142991090 -8.74599140729
1335902210276367232 -6.63469588444
1335902210443015061 -8.73651693741
1335902210676516654 -10.2683865476
1335902210843006956 -10.8011946578
1335902211042924103 -10.6982759188
1335902211209621835 -9.29164330721
1335902211409680068 -8.18213242761
1335902211576483855 -6.84815896588
1335902211742939162 -6.87027301439
1335902211976331260 -11.6911462519
1335902212143222447 -8.57667019597
1335902212309619173 0.718007607339
1335902212509858595 1.95282671037
1335902212676538640 0.779636306419
1335902212876556654 -0.243643285537
1335902213042979915 -2.52477737542
1335902213209734200 -3.38660933029
1335902213409795780 -1.21376512642
1335902213643262130 -1.86702535014
1335902213809628001 -3.4446773838
1335902214009806075 -2.42957677713
1335902214243108054 -4.88371899057
1335902214443139645 -5.74312861663
1335902214609617675 -3.63278322425
1335902214809658700 -5.12153262406
1335902215009635177 -4.36343452123
1335902215176316580 -4.50223676058
1335902215376287211 -5.02164488888
1335902215576324554 -6.70886664611
1335902215743170179 -5.89145119841
1335902215943039528 -7.18313774208
1335902216109790833 -5.35404607571
1335902216309690345 -4.31178484605
1335902216509733200 -4.94339860685
1335902216709903653 -7.18446716512
1335902216876296751 -4.56359256628
1335902217076394295 -10.0008706618
1335902217276280523 -4.60655755081
1335902217442988928 -4.07237002245
1335902217609705685 -5.23009392367
1335902217809796092 -4.25832003863
1335902217976451575 -3.76470767295
1335902218143751742 -3.09799080316
1335902218343143311 -3.20446780581
1335902218509633968 -2.71384232727
1335902218709753064 -2.82663130011
1335902218876320365 -2.8122644439
1335902219009771766 -4.15370382792
1335902219176485578 -3.45839874527
1335902219343022387 -2.02915751847
1335902219543089515 -3.00360815933
1335902219709804490 -4.33007114173
1335902219876395820 -2.96416795967
1335902220076349838 -2.44822843811
1335902220243061935 -5.26150871314
1335902220409703556 -3.13338305109
1335902220576424369 -5.0533431465
1335902220743006633 -5.94979717148
1335902220943063490 -4.17351247153
1335902221109698549 -4.99976085689
1335902221276397589 -5.12879957832
1335902221443045365 -3.10691384767
1335902221609706594 -2.98534194159
1335902221809696810 -5.78275411775
1335902221976568818 -4.1135215732
1335902222243205070 -4.15412167879
1335902222409580125 -9.07030980731
1335902222609757292 -5.61856766571
1335902223642944182 -9.42998360324
1335902223809858541 -4.89864016402
1335902223943071023 -8.38733661404
1335902225176389414 -9.83994758606
1335902225376459206 -13.3640096901
1335902225542942093 -9.15944643215
1335902234776344883 -16.1258140594
1335902234909709492 -9.10088050842
1335902235043053166 -9.87184659757
1335902235176441794 -16.0776626873
1335902247009791047 -9.61596362439
1335902249276387904 -13.1070070803
1335902249443206763 -16.3913360446
1335902249643092240 -13.4298721883
1335902249843229674 -6.0117369919
1335902251209763354 -11.4282916949
1335902251809647670 -1.33815057371
1335902251942933275 -5.44744631367
1335902252076322419 -8.94910503699
1335902252242992033 -10.4133838396
1335902252443018946 -11.8366261853
1335902252643056919 -8.75031089749
1335902252809820546 -7.55508260092
1335902252976331800 -7.13557314887
1335902253142976867 -8.65813827397
1335902253309753061 -8.48329030836
1335902253509799522 -9.38144488253
1335902253676278019 -13.3663727609
1335902253876510104 -10.7554319267
1335902254043085155 -12.0362076161
1335902254242972235 -11.504918184
1335902254443056393 -12.8947402698
1335902254643070056 -13.0490740277
1335902254843096277 -11.8292182344
1335902255043204953 -13.9280369854
1335902255242972947 -14.9523578101
1335902255409700852 -12.4080426639
1335902255576547590 -9.62969702442
1335902255776377932 -15.7104496652
1335902255909798485 -12.7737576485
1335902256076362401 -3.57493645974
1335902256209632250 -0.562730054575
1335902257276328038 -0.770782047869
1335902257442984331 -14.5119732686
1335902257609631454 -16.3307772653
1335902257809682496 -10.6252439482
1335902257976333731 -11.5170922628
1335902258176322328 -13.7603637511
1335902258376375676 -11.446967178
1335902258543060674 -16.0722280985
1335902258709601353 -13.1880735981
1335902258909912874 -10.1953405707
1335902259143043292 -5.26317299003
1335902259309727337 -2.48563439062
1335902259476301464 -14.7034675834
1335902259676316450 -12.3368971579
1335902259842903627 -11.374680216
1335902260042939387 -11.8038843284
1335902260209639369 -12.7354595011
1335902260409674860 -15.705416562
1335902260576319481 -16.2327490111
1335902260742914595 -18.5027796087
1335902260909853453 -18.1764386261
1335902261076358959 -9.85852598395
1335902261243176574 -14.5303701252
1335902261442991052 -12.9364177638
1335902261609812165 -13.6240938223
1335902261843106592 -7.24934893527
1335902262109824236 -7.73291071901
1335902262276381046 -8.49003854448
1335902262476455239 -6.08723190454
1335902262676413022 -5.08168059382
1335902262876443939 -5.67622228634
1335902263043064935 -0.201160001303
1335902263243095870 -0.0329040274612
1335902263443039101 -3.50486608168
1335902263609825051 -0.988938790368
1335902263809659149 0.483867291339
1335902264043136943 0.858474843678
1335902264209736313 0.658040038571
1335902264409679010 -0.382234397253
1335902264609687426 -2.55496269078
1335902264809697267 2.89502393403
1335902265009699379 3.21990038641
1335902265243040884 -1.99126402549
1335902265442936113 1.76911235147
1335902265676301324 3.56811364074
1335902265876379583 1.09429688044
1335902266076487608 -4.4153590053
1335902266309940722 -4.51584780977
1335902266509729682 -6.38809617366
1335902266709941336 -7.20783843673
1335902266909654253 -7.01357333124
1335902267109742996 -7.26504272492
1335902267309670533 -7.72409444986
1335902267509760113 -6.34139789169
1335902267743099814 -9.03335686585
1335902267909688354 -10.1787067858
1335902268176281323 -12.1218479226
1335902268409889379 -9.30859578534
1335902268609733640 -11.0173793162
1335902268809783095 -10.5352792584
1335902269009671672 -11.9213678454
1335902269176332422 -9.75857128044
1335902269409744085 -10.6546783236
1335902269576353773 -10.7884971535
1335902269776344477 -12.1827080105
1335902270009606806 -6.91239467688
1335902270276521493 -11.5859312194
1335902270509749985 -4.61695869404
1335902270743039344 -5.12526636098
1335902270942951106 -10.7558947986
1335902271142969511 -7.14610461271
1335902271342988908 -8.72440874186
1335902271509891212 -9.16666593274
1335902271709720726 -12.6605296258
1335902271943045267 -4.95085255273
1335902272109694451 -4.41258842737
1335902272276336583 -4.28657873982
1335902272509718482 -4.34828616345
1335902272710002764 -7.22643421307
1335902272909664770 -5.13433634964
1335902273109685652 -5.26241419556
1335902273309835018 -3.99120015812
1335902273509713529 -4.21986232651
1335902273676375091 -4.03296398303
1335902273909754876 -4.12416707474
1335902274109684656 -3.03782717851
1335902274309753025 -8.90560625958
1335902275443310799 -8.48423090963
1335902275609630932 -6.77632025844
1335902275809778389 -8.36728007441
1335902276009784219 -14.079285326
1335902276176265427 -12.5566196134
1335902284476564900 -3.57287147256
1335902284643062036 -8.68158763433
1335902284809657870 -12.039245826
1335902284942926597 -10.8271971023
1335902285143047196 -13.5426193254
1335902285309592648 -11.4404024136
1335902285576426533 -12.4922617304
1335902285743007928 -13.8072730773
1335902285943045337 -13.7823255776
1335902286143115374 -11.0686531151
1335902286309763707 -13.1216386583
1335902286509639321 -11.7345503774
1335902286709789786 -11.0267960513
1335902286909591903 -12.3233173552
1335902287076257271 -11.9627039031
1335902287276321102 -11.0331356713
1335902287476593445 -8.54279385527
1335902287642982862 -3.00799512333
1335902289009683393 -10.7614425323
1335902289209698129 -11.8362108961
1335902289376327994 -12.0166357143
1335902289542968341 -8.41744617904
1335902289709683615 -9.37159490925
1335902289876429625 -7.84335854839
1335902291143043066 -5.84565974817
1335902291343034723 -2.22581946392
1335902291543029512 -4.43411745794
