# Supplementary material for: Infants Time Their Smiles to Make Their Moms Smile
Source: PLoS One. 2015 Sep 23;10(9):e0136492. doi: 10.1371/journal.pone.0136492 (PMC4580458; doi:10.1371/journal.pone.0136492)
Supplement: S1 Data — (ZIP) [file pone.0136492.s001.zip › DiegoSmileRawData/smilenew_sub_13_actual_2012-05-01-13-22-02.robotsmiles]

1 1335903730339821175
0 1335903734306427605
1 1335903765206511680
0 1335903767973123728
1 1335903771173126779
0 1335903774373227306
1 1335903788839874306
0 1335903793039896446
1 1335903797293108404
0 1335903801126279539
1 1335903803559734082
0 1335903805959497639
1 1335903856992930352
0 1335903859893040552
1 1335903866326228402
0 1335903869826411669
1 1335903884826230846
0 1335903889492831496
1 1335903896092754443
0 1335903898592882709
1 1335903900959834475
0 1335903908692950380
