# Supplementary material for: Infants Time Their Smiles to Make Their Moms Smile
Source: PLoS One. 2015 Sep 23;10(9):e0136492. doi: 10.1371/journal.pone.0136492 (PMC4580458; doi:10.1371/journal.pone.0136492)
Supplement: S1 Data — (ZIP) [file pone.0136492.s001.zip › DiegoSmileRawData/smilenew_sub_13_actual_2012-05-01-13-22-02.subjectsmiles]

1335903730339811674 -3.44589101591
1335903730406406669 -4.69901348146
1335903730506636172 -4.80039438291
1335903730606465657 -10.8245050834
1335903730773372049 -13.8064316893
1335903730906479763 -12.1308421214
1335903731073170940 -11.2137092325
1335903731206428101 -13.0409112651
1335903731340063398 -13.6269332618
1335903731506490003 -16.3012536339
1335903731706442905 -14.0758212706
1335903731839838160 -0.0538309940476
1335903731973224008 3.74639988365
1335903732073094079 4.33403602482
1335903732173047367 8.56162241476
1335903732273110450 10.182438662
1335903732373075357 9.28473251438
1335903732473108714 9.97904620221
1335903732606381099 10.9986639592
1335903732740022954 11.0597589301
1335903732839837950 11.1100242025
1335903733006448112 9.96501024935
1335903733106457922 10.8012096006
1335903733239792944 14.0474905749
1335903733373192858 13.0361248155
1335903733473383307 12.1401699712
1335903733573130413 11.7543436194
1335903733706494748 10.4014335643
1335903733839946961 9.864558155
1335903733939820004 10.1886165376
1335903734073259141 7.99153991778
1335903734173338798 8.60429800453
1335903734306700441 8.60004313485
1335903734406579301 7.84903641026
1335903734506489716 5.46439824714
1335903734606482329 4.81613279296
1335903734739851233 5.03133449163
1335903734839747061 4.89454885526
1335903734973243016 5.58661816021
1335903735073051715 5.28592022035
1335903735206448121 4.74440600526
1335903735306503616 6.00714914194
1335903735439835195 4.98014377792
1335903735539826872 5.42017483642
1335903735639874509 4.53579619579
1335903735773145964 4.01920089875
1335903735906387828 2.75930523775
1335903736006436053 3.75836721835
1335903736139904060 1.92519796412
1335903736239821253 2.35264240925
1335903736373269581 0.348976737406
1335903736473149082 -0.798573440066
1335903736573265203 0.534225919619
1335903736673139964 -0.0989644536062
1335903736806486496 -0.00323777543131
1335903736906674723 -1.76073245676
1335903737006696818 0.115205955976
1335903737139819573 -3.2727679795
1335903737273216810 -5.26438533204
1335903737406593253 -6.08313805851
1335903737539808926 -6.59503778758
1335903737673061679 -4.91644331562
1335903737773134076 -6.55598270858
1335903737873059734 -8.82824784243
1335903738006499554 -8.22573932596
1335903738106470086 -7.89226304758
1335903738239821191 -8.93437448554
1335903738339779445 -9.05337240042
1335903738439836453 -8.5808015263
1335903738606520445 -3.9192728105
1335903738873100348 -5.72478730849
1335903739073154663 -9.89033484923
1335903739239825736 -8.983974142
1335903739439817314 -9.05893796055
1335903739639803085 -9.4156607347
1335903739839752740 -6.93090237561
1335903740006419382 -10.0363278807
1335903740173215787 -8.59191293985
1335903740373105192 -6.90860334666
1335903740539861346 -11.8282910854
1335903740706558891 -13.6654100074
1335903740839801797 -17.9681617911
1335903741006352676 -17.7896389397
1335903741139868734 -16.5679192749
1335903741406484712 -17.9471540917
1335903741539745629 -13.02559498
1335903741673082150 -9.85693027655
1335903741839900770 -11.1728190937
1335903742006487117 -12.9283652477
1335903742173375117 -10.9645454698
1335903742339761027 -13.9696810777
1335903742473109481 -11.7907182287
1335903742639895414 -9.81809029292
1335903742806437414 -10.9824065949
1335903742973150198 -10.0719214275
1335903743106515634 -12.1962723763
1335903743273202655 -10.6844864004
1335903743439866786 -9.10317727769
1335903743606447436 -10.4074404115
1335903743739911413 -11.31110297
1335903743906507263 -7.26666772844
1335903744073248924 -0.843990140007
1335903744239918770 5.04106531715
1335903744373226105 3.09373472821
1335903744539811658 4.02412093393
1335903744673152151 4.68262509361
1335903744873097933 6.02884745301
1335903745006613985 7.38011276233
1335903745139782336 5.55698540544
1335903745273160088 5.99663184952
1335903745406619321 7.84854028888
1335903745506547454 7.23768459528
1335903745639846809 4.32228112528
1335903745739776974 -1.57985173789
1335903745839849594 1.41575948139
1335903745939775177 2.61604136535
1335903746073406812 -0.157600446392
1335903746206426137 0.224439677586
1335903746339756639 -3.12115634149
1335903746506426940 -6.71307258865
1335903746639788367 -6.30733923127
1335903746806490377 -9.8586641069
1335903746973105635 -6.84067374253
1335903747139777210 -7.29052512105
1335903747306478867 -7.48550399471
1335903747473140145 -9.78801680033
1335903747639824356 -13.3242767457
1335903747806514280 -10.0580907068
1335903747939887899 -10.0304455446
1335903748073069682 -8.7453961964
1335903748206426294 -9.36343995817
1335903748406574111 -12.2998370331
1335903748506574903 -1.83614825536
1335903748639910421 -5.35425212971
1335903748739772626 -12.0354366843
1335903748939938893 2.24349828698
1335903749072983912 -2.01767499696
1335903749206370173 -1.77092503988
1335903749339913574 0.656096198045
1335903749473377501 -4.45400912393
1335903749606485115 -4.25620241577
1335903749706404974 -4.19885111944
1335903749839894998 -2.24409125193
1335903749973402198 -3.82763852268
1335903750106465792 -2.30128760481
1335903750239833681 -2.88226520278
1335903750373057442 -3.05726791805
1335903750473393827 -3.61671646607
1335903750606634123 -4.07153350612
1335903750706608963 -3.87110468391
1335903750839868293 -5.70959331179
1335903750973278310 -4.12056047388
1335903751106444178 -5.30281951527
1335903751206572756 -2.97589245546
1335903751373390787 -4.33513407701
1335903751473334997 -5.34666609403
1335903751606400498 -6.08212828378
1335903751739917318 -6.23817342619
1335903751839809134 -5.74015973833
1335903751973182189 -4.91387506861
1335903752173122620 -4.88133612607
1335903752306455497 -3.71953539059
1335903752406613208 -6.06194708795
1335903752539867335 -5.14957094859
1335903752706439096 -4.65995777177
1335903752806823061 -3.22715342605
1335903752939823985 -4.41054630824
1335903753039774330 -5.30078597028
1335903753139762239 -7.14156657884
1335903753273263623 -6.10465462237
1335903753406448121 -6.86646186876
1335903753540023946 -5.97215648819
1335903753673121816 -5.27850736637
1335903753773149942 -2.94341220508
1335903753906580417 -3.61302919346
1335903754039780621 -2.66587058307
1335903754206385874 -2.34561170356
1335903754339790960 -3.97003869471
1335903754473043721 -4.4615074751
1335903754639896890 -6.15648573348
1335903754773109576 -7.94485756372
1335903754906500729 -6.04438190513
1335903755039795612 -9.10544287988
1335903755173077009 -12.9787884285
1335903755273089752 -13.6004340187
1335903755406506719 -13.1485752568
1335903755606444325 -16.0846090711
1335903755739855152 -10.124906559
1335903755873265250 -12.0478366954
1335903756006447062 -13.5607137742
1335903756106558415 -11.4406977823
1335903756339967845 -10.0644141276
1335903756539748474 -11.5568540248
1335903756873174266 -10.7379366761
1335903757040035328 -12.1392913684
1335903757139844124 -11.4274256821
1335903757273187184 -12.2771104003
1335903757373068469 -15.7297456433
1335903757506481030 -11.2677015919
1335903757673120239 -9.94484709225
1335903757839908143 -2.34482787405
1335903758006786906 -7.59834576158
1335903758173060284 -8.23761300349
1335903758306457123 -7.54585483705
1335903758439880112 -7.39069929829
1335903758573212657 -7.24405620844
1335903758673142717 -9.14211207459
1335903758806380926 -9.23264465411
1335903758906530775 -11.8210560289
1335903759039964253 -8.47604178801
1335903759173341916 -9.77983377276
1335903759273151169 -13.3781874775
1335903759373218201 -9.04897746259
1335903759506458639 -10.9302296826
1335903759639833846 -11.8724034619
1335903759739796542 -9.11933234868
1335903759839771981 -8.75609412257
1335903759973121471 -10.7903438392
1335903760073308668 -9.51918221589
1335903760206470412 -11.530224645
1335903760306548897 -11.9813908886
1335903760439736630 -11.073846525
1335903760539752587 -10.8460167502
1335903760639876139 -11.7909950284
1335903760773161981 -10.9417913905
1335903760873183072 -9.89315923905
1335903760973053483 -9.90780387475
1335903761106391307 -9.34923509503
1335903761239932335 -11.5125834206
1335903761373112908 -8.66475262533
1335903761506450415 -11.0684878612
1335903761639793389 -8.75970348821
1335903761806368231 -12.5170955058
1335903761939844270 -13.0364294823
1335903762073172138 -12.104664469
1335903762239760179 -9.48062401399
1335903762406528516 -8.89398060884
1335903762639721097 -9.03355492289
1335903762806548754 -10.3881726594
1335903763006519696 -9.5081617615
1335903763173224475 -8.67167234267
1335903763339888662 -9.29281076131
1335903763506489561 -9.97409120033
1335903763673079808 -9.80862284664
1335903763839817774 -7.94225135536
1335903764039837406 -8.47431752086
1335903764206432156 -9.56568718756
1335903764406442878 -11.2965254572
1335903764540074473 -14.8170962069
1335903764706565465 -11.6461645989
1335903764873130448 -10.4803058108
1335903765040088135 -7.36257756987
1335903765206561250 -1.3338985463
1335903765373130452 3.84024384571
1335903766639717401 -7.09139778423
1335903766773139269 -6.49974981674
1335903766939885588 -6.38953416725
1335903767073312836 -8.67591754137
1335903767206628851 -8.70291441509
1335903767373091480 -11.8306992441
1335903767506442110 -9.62896462776
1335903767673127574 -9.58473231501
1335903767806391228 -9.17031319532
1335903767973189041 -6.92929898925
1335903768106469324 -7.30972878474
1335903768273202621 -6.14479058292
1335903768439824065 -1.27323427642
1335903768606649835 -3.66382108761
1335903768740055372 -4.79296798224
1335903768906687851 -3.59432935539
1335903769073255470 -5.04574819773
1335903769206516317 -3.1668263992
1335903769373369189 -3.89762737256
1335903769539698451 -2.84561673808
1335903769773130176 -5.4287096345
1335903769939995625 -12.3567296394
1335903770106486569 -11.7620081628
1335903770339808125 -6.77279128777
1335903770473104362 -7.47368528673
1335903770639789671 -9.06610743477
1335903770806442196 -13.6862992741
1335903770973019069 -12.3647542454
1335903771173229432 -11.6078810524
1335903771339769408 -11.7214382395
1335903771506481886 -13.7985641265
1335903771639832198 -13.0811169656
1335903771806522921 -12.3078551323
1335903772006513665 -11.7293864947
1335903772139831388 -11.9007830546
1335903772273150489 -14.7191554046
1335903776173261945 2.33933235516
1335903776306418270 2.63786071419
1335903776473057984 2.78911492447
1335903776673043146 2.58209862245
1335903776873300137 -2.14840669529
1335903777039782493 -1.94831980574
1335903777173188328 -3.74447116653
1335903777306556726 -12.2320734715
1335903777439811404 -11.7515198161
1335903777573273357 -10.7604413431
1335903777673111793 -13.984376213
1335903777840626005 -13.2899682031
1335903777939954526 -13.8065164713
1335903778073156466 -12.5455684904
1335903778206469847 -14.2734518341
1335903778306564297 -16.6571142463
1335903778439879608 -15.8103286261
1335903778539813253 -14.6834948945
1335903778639792765 -14.3075297318
1335903778773107288 -9.89300873099
1335903778939881531 -12.648379665
1335903779039920476 -8.7964408645
1335903779173140582 -9.93189654191
1335903779306713340 -10.5727492466
1335903779406796292 -10.7188713721
1335903779606439251 -13.9643430016
1335903779740017837 -12.5269622933
1335903782439845426 -13.0957507853
1335903782506527799 -14.8128848798
1335903782606565017 -14.330442555
1335903782706599399 -9.75700471563
1335903782773182441 -10.3322310118
1335903782906342156 -10.9473521539
1335903783006504051 -12.0929592964
1335903783139739125 -11.2416139383
1335903783273176284 -11.0532072696
1335903783373222369 -11.8409128904
1335903783473116640 -11.4624604011
1335903783606427039 -13.0676452459
1335903783739842502 -11.7978508306
1335903783873225322 -12.7827530879
1335903783973210984 -11.7630579554
1335903784106400111 -10.4530603453
1335903784206368048 -11.3250529768
1335903784339825516 -12.9612572724
1335903784440097166 -15.0111766457
1335903784539808937 -14.5914014623
1335903784639847538 -12.4773172741
1335903784773096630 -12.0839131446
1335903784873039512 -12.6724649274
1335903784973237896 -10.0490744182
1335903785073146928 -10.9588219653
1335903785173059225 -13.1448105853
1335903785273123581 -12.4586983303
1335903785406551141 -11.3435100308
1335903785506486454 -11.257953997
1335903785606428899 -11.2018676778
1335903785739885426 -11.4517786861
1335903785840082293 -10.1977016706
1335903785940102248 -10.3277822409
1335903786040179929 -9.39323217052
1335903786173174432 -10.3164898342
1335903786273226356 -12.4823076987
1335903786406712833 -11.0997045107
1335903786506543491 -15.9277451272
1335903786639795555 -16.3894583963
1335903786806440470 -17.1940939246
1335903786906831370 -14.64119223
1335903787206487881 -15.398439632
1335903787339882713 -17.2190327894
1335903787440015363 -18.0843464434
1335903787573142446 -15.4850314601
1335903787673124067 -12.5271419414
1335903787806476972 -10.8968690969
1335903787973159123 -10.1259788508
1335903788506378356 -8.35462706178
1335903788606391914 -12.6262484889
1335903788706447746 -9.91997567775
1335903788839896234 -12.1658056789
1335903788940124317 -11.6563595246
1335903789073161074 -16.2244312644
1335903789839769001 -11.0217637841
1335903789939822435 -10.4676143939
1335903790039707055 -11.5685396941
1335903790206521417 -13.4920807938
1335903790339885188 -14.4425850647
1335903790473041208 -15.9657186201
1335903790573201034 -15.5245880172
1335903790673070804 -16.3288066019
1335903790773112889 -18.3297409856
1335903790906433248 -17.4690717546
1335903791006551024 -17.0110952585
1335903791106399354 -16.8940121519
1335903791206621605 -12.7836833861
1335903791306480567 -11.5833552506
1335903791439720779 -13.9495344184
1335903791539768620 -15.7180231327
1335903791673116869 -14.0602126221
1335903791773241336 -14.6874384726
1335903791906643413 -14.812691744
1335903792039887508 -13.7727569734
1335903792173187749 -14.0485599988
1335903792273042172 -7.99971673536
1335903792406802559 -10.6051793041
1335903792506698713 -12.1733351575
1335903792639769363 -13.4730718673
1335903792773221612 -13.8361063249
1335903792906488408 -13.8046413954
1335903793039938896 -11.403270756
1335903793139726338 -12.723095093
1335903793273102144 -12.0333588401
1335903793373076721 -10.4256409156
1335903793506554937 -13.0230848553
1335903793606566578 -12.4279834222
1335903793806488339 -16.7431737102
1335903793906602250 -12.101953387
1335903794039794888 -10.6011303532
1335903794139807520 -10.1828843587
1335903794273219575 -5.88676238846
1335903794406384283 -5.28689070395
1335903794573172686 -1.18695618143
1335903794673279140 -5.81624612044
1335903794806518116 -9.48345331699
1335903794939731580 -11.0987545019
1335903795073261282 -12.456525667
1335903795239811557 -13.9021065545
1335903795406573073 -14.9254576916
1335903795506396582 -15.6615157187
1335903795639804882 -15.7398633389
1335903795739797133 -14.1729255737
1335903795873042721 -17.2849068179
1335903795973205412 -18.0806274328
1335903796106532030 -16.0770041898
1335903796206423765 -16.1819297378
1335903796339753448 -17.0681434881
1335903796473200985 -18.1463778445
1335903796573182230 -18.660569971
1335903796706480457 -17.8114882843
1335903796826393205 -17.0851991233
1335903796926379925 -15.4984719187
1335903797059661204 -16.7823612294
1335903797159753979 -17.5955533991
1335903797293243171 -12.4003221878
1335903797392916320 -14.7432282872
1335903797492891974 -15.5444009841
1335903797692962919 -15.4280010784
1335903797826281308 -19.9484836095
1335903797959543322 -14.1467846084
1335903798059583219 -12.6304674426
1335903798192733739 -8.78445781123
1335903798292903367 -11.6459274248
1335903798426132606 -10.3652060427
1335903798559536627 -16.7894994124
1335903798692904470 -15.9304000418
1335903798892938124 -12.4585885717
1335903799059480765 -11.2453205391
1335903799759516012 -15.3920043234
1335903799892960056 -9.2673648215
1335903800092857510 -12.1016166323
1335903800259434769 -17.9901794984
1335903800426164529 -13.1440946845
1335903800626200897 -14.5008254292
1335903800726209745 -10.1133592097
1335903800859623007 -11.433058554
1335903801026207932 -10.1568465389
1335903801126201106 -8.53711539077
1335903801259605018 -10.72764295
1335903801393020939 -11.3227638762
1335903801492737120 -13.5105032454
1335903801626175330 -13.5109103743
1335903801759523073 -13.7722717925
1335903801859541947 -14.8007716683
1335903801959500759 -13.3915705369
1335903802059518235 -13.6443070381
1335903802159473188 -13.6346282116
1335903802292879777 -12.6515032608
1335903802392940813 -11.250427741
1335903802492857730 -11.5179187739
1335903802592771635 -10.1904286404
1335903802726266066 -11.114862632
1335903802826274256 -8.18234482618
1335903802959462005 -9.30071179484
1335903803126222080 -8.01157564089
1335903803226192861 -14.1873418011
1335903803392804617 -14.0358019598
1335903803559700392 -13.9997408388
1335903803692967217 -12.9609492498
1335903803859479455 -12.7076817613
1335903804026300282 -11.9404274763
1335903804159604014 -7.26359326432
1335903804292785580 -7.01940669576
1335903804392941343 -4.67914866015
1335903804493039701 -7.14452640718
1335903804659579859 -8.33002900746
1335903804759486815 -6.69576585841
1335903804859541967 -6.46568165379
1335903804959584679 -4.7045763842
1335903805092896063 -5.07333014462
1335903805192854259 -6.37096300343
1335903805293014643 -4.57832195766
1335903805392903660 -3.61763273482
1335903805493012727 -6.2301976937
1335903805626128243 -5.9570858484
1335903805726093814 -2.20136131371
1335903805859873137 2.15133144787
1335903805959513399 2.70014243834
1335903806092913211 -1.574255014
1335903806192896994 6.78662545638
1335903806326339628 3.63325655227
1335903806426286841 1.18325177311
1335903806559495283 -0.102403237685
1335903806726272887 -3.09010125872
1335903806892790380 -1.05899781175
1335903806992879829 0.0922276119449
1335903807092758205 -0.961104126497
1335903807226175359 -1.924389866
1335903807326172288 -2.96529822705
1335903807459543107 -6.11129435313
1335903807592971378 -4.51390631421
1335903807692777015 -5.64381420803
1335903807793077333 -4.53855790372
1335903807926136529 -6.33015795212
1335903808059637690 -5.50722384647
1335903808159569609 -7.93985529575
1335903808292836376 -4.75133439893
1335903808392893899 -6.24220921703
1335903808492885331 -6.42866315791
1335903808592935202 -2.20939039214
1335903808726182954 -3.92104080571
1335903808826186322 -0.830189887337
1335903808959629662 -1.99082679555
1335903809092829211 -0.655443251589
1335903809226135455 2.36360196603
1335903809326198336 -2.14709201616
1335903809426175160 -2.22373971712
1335903809559852337 -2.71513620209
1335903809692764671 -2.97946821082
1335903809792775023 -3.12540634017
1335903809892866577 -3.73231279849
1335903810026273720 -1.85542685759
1335903810126110094 -1.76310242776
1335903810259550104 -3.45503331895
1335903810392893192 -3.62256241227
1335903810492903184 -7.77521815765
1335903810626194224 -5.57752085621
1335903810726148362 -8.27674766467
1335903810826134946 -3.61216638947
1335903810926120022 -2.07892915352
1335903811059703885 -1.47212558499
1335903811159999333 -2.37553860869
1335903811259507109 -3.7838659033
1335903811359501452 -4.6512293639
1335903811493130176 -3.7742022156
1335903811659686977 -5.26145738756
1335903811792862896 -5.9123980981
1335903811926102031 -6.44697770205
1335903812026109877 -4.79351592645
1335903812126122515 -9.39264615083
1335903812226186467 -8.7407849433
1335903812359666682 -7.63583130525
1335903812459547511 -7.15974227692
1335903813092758062 -4.90093433697
1335903814392881420 -10.4034095763
1335903814559908824 -10.0541899163
1335903814692823529 -11.0623191837
1335903814826192834 -9.91618430424
1335903814960662722 -11.0021781892
1335903815092856032 -10.500463549
1335903815226293222 -10.3413889768
1335903815359564739 -12.6278774244
1335903815459630150 -16.0728839179
1335903815592880053 -15.8159867972
1335903815692839904 -14.3253865526
1335903815859642147 -8.78551783543
1335903815959654259 -7.16437578444
1335903816059552324 -6.00618342928
1335903816159470074 -8.03788722721
1335903816259460020 -14.6688473382
1335903816392838540 -13.0056757178
1335903816526095160 -9.1273296872
1335903816659616166 -10.3916235489
1335903816759600707 -9.89989439164
1335903816859518427 -10.4483291375
1335903816959625973 -11.7866590246
1335903817026183255 -2.62606488133
1335903817092881716 -5.57683810048
1335903817192771991 -3.01428188505
1335903817492914674 -9.29512633209
1335903817659621571 -6.51526130187
1335903817826967492 -11.2812983778
1335903822526198650 -11.0344731982
1335903822659564004 -8.30276570546
1335903822792862852 -8.82009552935
1335903823992932027 -13.8472627861
1335903824126176684 -9.95506029174
1335903824226259154 -12.871022427
1335903824359566356 -9.36729731736
1335903824526978845 -9.27815449488
1335903824692883453 -5.78552164536
1335903824826182609 -6.63728562157
1335903824992817309 -9.81456936025
1335903825159700843 -8.39893482525
1335903825292830615 -8.30533758937
1335903825426198020 -9.66817667231
1335903825559717448 -11.6150772643
1335903825692877171 -10.0150952937
1335903825826236697 -9.44601148468
1335903825926357012 -10.1846230911
1335903826059639256 -6.71108908527
1335903826192873008 -8.50674355389
1335903826326253620 -10.7614889003
1335903826559612708 -9.78396764209
1335903826726225810 -6.78285061224
1335903826892766921 -6.72298631188
1335903827059530769 -6.83480305959
1335903827226149669 -8.89207667893
1335903827459545219 -10.0117268113
1335903827659486635 -11.815893116
1335903827826146159 -13.7626901437
1335903827992833482 -16.3484654732
1335903832759431188 -10.0614319124
1335903832926148960 -10.2145163444
1335903833092935078 -8.8161289115
1335903833293117745 -5.22532982
1335903833492841540 -2.94988466552
1335903833692856789 -5.22149549502
1335903834526244170 -2.35127551255
1335903834659524483 -3.88142824421
1335903835026316746 -15.053726271
1335903835193019214 -13.2300119427
1335903835359490218 -15.0749682468
1335903835459468707 -14.2122041728
1335903835626208215 -6.94064503412
1335903835759656073 -6.04087298799
1335903835892932760 -5.53942956228
1335903836959641732 -14.2706037227
1335903837126178149 -13.8856609503
1335903837292835274 -12.5827399666
1335903837459575089 -11.9026513015
1335903837659589039 -13.0952850698
1335903837826157595 -14.0519845277
1335903837992957239 -14.3015435227
1335903838126218987 -15.5961079196
1335903838292852266 -13.7045140295
1335903838459631270 -12.703250003
1335903838659566431 -9.43265359809
1335903838792728250 -10.6410407771
1335903838959550195 -9.13306901634
1335903839092918225 -10.0714852551
1335903839259490912 -10.180443141
1335903839392802787 -6.43507807753
1335903839559510675 -6.83990377951
1335903839693007812 -4.85646489918
1335903839859650528 -7.1165230952
1335903840026168148 -7.4393546034
1335903840159501343 -5.0827022612
1335903840292756174 -9.91692800835
1335903840426144037 -8.82559969521
1335903840592845595 -8.59872327796
1335903840692937863 -6.60175504869
1335903840826420660 -5.49914053866
1335903840959476252 -4.26158614693
1335903841159547105 -9.92072853843
1335903841259635816 -11.9014021941
1335903841359728299 -16.1287263976
1335903841526532643 -11.5702021353
1335903841659468985 -9.83629411416
1335903841892907045 -5.83575552647
1335903842026257638 -3.85059654443
1335903842126182791 -1.15700405952
1335903842259721867 -0.889915207321
1335903843292814382 -0.257291569864
1335903843392843988 2.65525330046
1335903843492894686 1.14858479047
1335903843593311274 2.98662334031
1335903843759483649 5.22692487615
1335903843892909068 5.05237810169
1335903843992800001 3.69410868989
1335903844092893952 2.31066518237
1335903844226103988 0.633897681672
1335903844359406935 1.21423661767
1335903844459632223 -0.801608210844
1335903844626135628 -0.633190710663
1335903844726314867 -1.60698824884
1335903844826140642 -2.07726050173
1335903844959511384 -4.36812628195
1335903845092804264 -4.00462206467
1335903845226197168 -4.30243518474
1335903845359576358 -0.770950985627
1335903845459525151 -3.66210036983
1335903845593239826 -4.23018934718
1335903845759598609 -4.96829367084
1335903845859737008 -4.97776021213
1335903845992828966 -5.90194447384
1335903846126224520 -1.69192446939
1335903846259532469 -1.9357569455
1335903846392941762 -8.16486253735
1335903846526097641 -8.77682723948
1335903846659422786 -7.52177125802
1335903846826266985 -1.08672421258
1335903847026143536 -8.00640574966
1335903847159804261 -8.90948128113
1335903847292802742 -9.36912179908
1335903847426100040 -8.42510644086
1335903847559558861 -8.24618621348
1335903847659649264 -7.68102369556
1335903847793045658 -10.1186106637
1335903847892903597 -9.8005997732
1335903848026243147 -9.55608306088
1335903848126206024 -12.5343592057
1335903848259531196 -13.6688131523
1335903848359701726 -11.4777811874
1335903848459928743 -15.773484825
1335903848626267759 -13.2295521585
1335903848759639522 -9.9280015944
1335903848892918288 -8.707885928
1335903848992854274 -8.41141742141
1335903849126239916 -8.96478665994
1335903849226220115 -9.27774711936
1335903849326269495 -8.54204475196
1335903849459577386 -8.37011538948
1335903849559569332 -8.89198215583
1335903849692797730 -10.0097692092
1335903849793051866 -8.63981111021
1335903849926107058 -9.91811633921
1335903850059524410 -9.99469108408
1335903850159687788 -11.7793241374
1335903850259491971 -13.6382406875
1335903850392925841 -14.0874295621
1335903850493194987 -16.3988938249
1335903850626164789 -16.467988337
1335903850726240338 -14.2492072824
1335903850859642073 -14.0399753053
1335903850959466287 -13.002480423
1335903851092907608 -12.7158608894
1335903851192862278 -11.2633834728
1335903851326441915 -13.8468487155
1335903851426104525 -13.8122341775
1335903851559564335 -13.2021773389
1335903851759764515 -15.0701829101
1335903851892871757 -8.25374235199
1335903852026354454 -10.0168467392
1335903852126212840 -8.1558906021
1335903852226095116 -9.57014340644
1335903852392816766 -10.1714036468
1335903852526106522 -10.5022196692
1335903852626207689 -9.54757599124
1335903853292803867 -15.810000879
1335903853426113889 -16.3356183535
1335903853626153833 -14.3944701562
1335903853726315177 -12.8593132821
1335903853892880113 -8.76747747219
1335903853992907992 -8.78011126312
1335903854126193846 -7.29120638009
1335903854226147460 -8.07030328797
1335903854359484791 -7.62214374868
1335903854459616271 -5.91328586549
1335903854592892653 -7.5965548895
1335903854726116875 -14.1454208409
1335903854859480837 -14.5041591211
1335903854992862731 -15.4508756981
1335903855126211428 -13.7892423285
1335903855259634773 -13.6082301274
1335903855426235899 -12.8776099006
1335903855559590591 -14.0524870848
1335903855659573379 -14.4587902378
1335903855792948901 -13.7119276101
1335903855892911156 -12.5954679318
1335903856026383864 -13.5453779207
1335903856159568738 -13.6107901201
1335903856259497581 -12.1536839497
1335903856392885488 -11.5478583846
1335903856492987481 -10.6867440254
1335903856592915822 -10.2351901962
1335903856726227677 -8.16516901634
1335903856859711407 -9.82333715906
1335903856993015261 -12.4573672311
1335903857192779270 -12.5696351254
1335903857359517911 -7.75751874514
1335903857559477685 -9.70268499721
1335903857726772134 -6.96142931817
1335903857892858866 -7.12257319735
1335903858059396689 -11.2272129017
1335903858192927810 -8.98875842351
1335903858359500047 -12.313008778
1335903858492833471 -9.74791738835
1335903858592823975 -7.05212860451
1335903858726272689 -9.67019141515
1335903858859481455 -8.71525214362
1335903858993375303 -5.57135476244
1335903859092945531 -2.03433958702
1335903859226300871 -3.82064885941
1335903859326178428 -4.33408108564
1335903862892953509 -0.0650210615575
1335903863059599161 0.317977427445
1335903863159522785 5.17996025402
1335903863292888983 3.94022206669
1335903863359579106 5.50646351295
1335903863459666429 -3.16497724764
1335903865926148297 -7.98058172155
1335903865993063848 -12.731067931
1335903866059706058 -9.62436768294
1335903866159575589 -5.21806892885
1335903866226190976 -3.17718911005
1335903866326244620 -3.40009608362
1335903866459533648 -5.99770838378
1335903866626121327 -2.54228493917
1335903866792884680 -9.210846586
1335903866892865804 -2.77474665815
1335903866993677532 -9.19246087857
1335903867526115219 -5.9002012298
1335903867659482079 -7.36715122325
1335903867759472982 -5.18959592326
1335903867926145279 -4.86242602826
1335903868026237926 -4.38011675166
1335903868126224378 -1.94247320403
1335903868226262206 -5.35601183198
1335903868326199156 -2.62564865227
1335903868426201190 -2.65395678118
1335903868493091953 -0.764303417007
1335903868592871037 -1.48613064243
1335903868759479843 -5.67298090966
1335903868860018150 -6.29068815809
1335903868959497546 -6.53208384848
1335903869059560150 -5.0657251029
1335903869226255915 -2.95732156903
1335903869359571681 -2.36036455603
1335903869459554985 0.322438847487
1335903869593006969 1.24651913524
1335903869692876227 -0.0937997881529
1335903869826406321 0.935065099239
1335903869926161160 -1.43397173714
1335903870026185464 -5.39915433767
1335903870159563874 -5.24774102761
1335903870292902951 -5.22917229337
1335903870426075431 -1.94156511472
1335903870559543811 0.0915287919097
1335903870659672446 -3.11742020272
1335903870792851235 -3.36676250662
1335903870892981765 -5.70524772116
1335903871026255680 -5.95838069103
1335903871159666711 -5.04348122806
1335903871259569930 -3.47834610458
1335903871392853619 -5.81702833627
1335903871492858087 -2.7843244281
1335903871659606071 -4.05370582254
1335903871759522844 -3.90249670197
1335903871892779785 -0.316665184838
1335903872059638507 -3.9359895312
1335903872159639688 -3.93753371749
1335903872259566797 -5.12700858268
1335903872359531132 -3.80584416098
1335903872492889869 -5.47942084367
1335903872626120898 -3.7721057304
1335903872726191818 -2.75366698969
1335903872859523633 -2.18888596501
1335903872993057589 -2.06489656526
1335903873092879811 -1.89454681834
1335903873226041021 -2.65103251229
1335903873326152655 -2.80881219305
1335903873459584376 -1.04515692187
1335903873626221157 -2.86447331655
1335903873759599562 -1.90950703856
1335903873859789273 -3.68579468494
1335903874026239326 -1.73936643967
1335903874159605891 -1.67179571296
1335903874259456527 -4.09805389578
1335903874392811553 0.982940144522
1335903874492927790 -1.09457414648
1335903874626180132 -2.32492639348
1335903874726299895 -5.94791151545
1335903874859484367 -6.89085201623
1335903874992890156 -11.4665141865
1335903875092933477 -9.57005192447
1335903875226198969 -15.2146355177
1335903875359540125 -18.0448211893
1335903875492843591 -12.3751902012
1335903875592843838 -17.7032627671
1335903875726240049 -15.1363136897
1335903875826130047 -16.6671669792
1335903875926299370 -19.1240250283
1335903876059698907 -12.8090279914
1335903876159547390 -9.57994719451
1335903876292846625 -8.0049004419
1335903882559734121 -10.2754575735
1335903882759748884 -8.44321502584
1335903882959580105 -9.293977583
1335903883159620648 -9.27580244182
1335903884459547839 -4.09717785025
1335903884659475246 -5.70455280513
1335903884826219983 -4.08263140777
1335903885059570828 -4.04831198764
1335903885192830144 -10.8633638792
1335903885326120692 -13.7140171411
1335903885526109826 -8.03010264377
1335903885692995237 -9.49654446305
1335903885859533013 -6.19803163113
1335903886059483879 -10.7176919563
1335903886226186060 -11.9366645422
1335903886392846177 -7.45333786783
1335903886559619477 4.44762848647
1335903886726177843 7.17819846449
1335903886859459391 7.40027892165
1335903887026272034 2.33414787929
1335903887159610835 9.69946354644
1335903887326222931 10.8298522898
1335903887459572042 2.74576942964
1335903887592829902 9.49579599312
1335903887726118497 7.01565911033
1335903887859439812 11.3252182149
1335903887959597949 10.1616543026
1335903888092880618 8.66791130861
1335903888226206035 8.66375703448
1335903888359605623 1.46022436083
1335903888459628616 5.63670929394
1335903888559605528 5.77604848992
1335903888659696370 4.77377000148
1335903888759590176 5.07657698369
1335903888892848009 0.971569102609
1335903888992966995 4.78994285858
1335903889126440717 4.35981479991
1335903889259642224 2.42772243938
1335903889359557460 -0.671904880163
1335903889492824932 -3.02466785868
1335903889592944203 -5.25114993506
1335903889726212140 -3.75207046855
1335903889826157825 -5.22756502635
1335903889959669432 -6.17805854087
1335903890092860448 -6.90711585459
1335903890259650275 -4.04747974771
1335903890392707934 -1.70238005483
1335903890526177731 -1.49093118364
1335903890659545837 -5.39167118294
1335903890792844479 -2.33024729039
1335903890892817439 2.54547885063
1335903890992909780 3.3036185864
1335903891126185552 3.34708125496
1335903891226131616 4.57698708762
1335903891326589226 2.75444765843
1335903891459556092 1.41383717902
1335903891592755963 0.979389852891
1335903891692863675 -2.02634246551
1335903891792909069 -1.14866386985
1335903891926333390 0.708833351311
1335903892059704578 0.147260017814
1335903892192793707 0.321962699055
1335903892292839066 1.42071059636
1335903892393108715 -0.192077851126
1335903892526160523 2.11370726229
1335903892626179195 -2.8213894534
1335903892759559636 -0.752689045902
1335903892892843334 3.15029897143
1335903893026161887 -4.07079706379
1335903893926280062 2.89256675057
1335903894393053658 1.52425946028
1335903894526213619 3.45245544311
1335903894659567290 -1.22689193751
1335903894759558554 -0.547790286941
1335903894859448211 -1.20762162113
1335903895059587799 -4.03826419543
1335903895159600802 -2.40761702796
1335903895259549324 -4.3164388421
1335903895359495803 -4.91675405286
1335903895459480926 -5.3424474325
1335903895559513281 -6.87844538992
1335903895892864218 -8.38668681967
1335903895992983489 -10.1320567334
1335903896092756004 -9.82485033653
1335903896226298026 -10.6077800849
1335903896359544341 -10.3255950834
1335903896526148843 -5.71976278865
1335903896659501416 -12.3449969398
1335903896792895837 -11.1872934921
1335903896926150867 -4.28732128995
1335903897059708635 -7.86587617505
1335903897192793766 -8.43871833469
1335903897359484997 -6.17592123307
1335903897493324522 -1.20474939597
1335903897626113259 -6.58218595615
1335903897826275797 -7.5989232902
1335903897959424909 -2.62690372183
1335903898126179101 -6.10813744005
1335903898259476984 -5.5997037038
1335903898359625745 -4.07964154778
1335903898459511339 -1.98208017945
1335903898592961835 -2.45647681335
1335903898692979548 -2.70010836378
1335903898792832597 -3.93245402653
1335903898892995022 -3.91110830871
1335903898992855397 -2.19545136814
1335903899092825146 -2.03740533221
1335903899192816776 -0.0502846206772
1335903899259549418 -2.78426965536
1335903899392872021 -0.300839537858
1335903899492924124 -1.02183482039
1335903899592870602 -0.351200549792
1335903899726202191 -0.041933541864
1335903899892910286 8.39836817215
1335903899993130854 -3.11930322848
1335903900126251830 6.07152168273
1335903900592875070 -11.0444483431
1335903900726079984 -11.6965013665
1335903900826110073 -13.9593308593
1335903900959647137 -11.8947220491
1335903901059552013 -14.060671561
1335903901159622051 -12.3441653205
1335903901259556808 -12.7814791523
1335903901359725070 -11.9779035905
1335903901526238138 -11.2288165005
1335903901659498547 -10.0749478458
1335903901759513499 -10.2728224109
1335903901859493018 -10.183104942
1335903901992799509 -12.1418878291
1335903902092917650 -11.3409299029
1335903902226162584 -13.1601173476
1335903902326267590 -11.5802767953
1335903902426302131 -10.7978853877
1335903902559590329 -5.78575849243
1335903903059519376 -6.2855776445
1335903903192759518 -9.51901102354
1335903903326335763 -11.5744919038
1335903903426134735 -7.2802244945
1335903903526338324 -9.55863366146
1335903903626134163 -10.8529189082
1335903903759604546 -13.6493882052
1335903903892957463 -18.3075449045
1335903903992860537 -14.750552739
1335903904092804234 -16.4733498354
1335903904226205471 -17.5406711064
1335903904326361673 -17.0658270146
1335903904426154164 -13.3205357078
1335903904559504076 -13.7686675232
1335903904692962491 -16.4285112875
1335903904792796173 -5.88887503589
1335903904926251669 -1.79313480093
1335903905026257586 -1.9613036508
1335903905126188513 -4.0476264983
1335903905259626431 -3.75938458152
1335903905359609566 -0.0538812159477
1335903905492918197 -2.97613390534
1335903905592784089 0.247069065559
1335903905726198866 5.74932280157
1335903905826243055 7.28611440954
1335903905959571570 5.63197228547
1335903906059470041 3.11322070324
1335903906192900682 0.92204647139
1335903906326170099 2.63727675609
1335903908159639203 -2.68777607306
1335903908292867310 -3.8449095235
1335903908392807471 -3.21207191227
1335903908526430547 -2.46431975872
1335903908692904223 -10.5409717211
1335903908793022701 -7.27893464717
