# Supplementary material for: Infants Time Their Smiles to Make Their Moms Smile
Source: PLoS One. 2015 Sep 23;10(9):e0136492. doi: 10.1371/journal.pone.0136492 (PMC4580458; doi:10.1371/journal.pone.0136492)
Supplement: S1 Data — (ZIP) [file pone.0136492.s001.zip › DiegoSmileRawData/smilenew_sub_13_babyplus_2012-05-01-13-35-10.robotsmiles]

1 1335904519802320799
0 1335904522369269420
1 1335904546277727932
0 1335904548377907075
1 1335904551544388311
0 1335904553711099466
1 1335904575144450939
0 1335904577411205246
1 1335904588011150552
0 1335904590411359540
1 1335904601077841796
0 1335904602511142720
1 1335904613811221810
0 1335904616044450433
1 1335904634511073416
0 1335904637411318229
1 1335904648411241875
0 1335904650444836470
1 1335904652944469940
0 1335904655344516411
1 1335904657178098573
0 1335904657944449628
1 1335904668211281099
0 1335904669711297035
1 1335904681044567503
0 1335904683977961044
