# Supplementary material for: Infants Time Their Smiles to Make Their Moms Smile
Source: PLoS One. 2015 Sep 23;10(9):e0136492. doi: 10.1371/journal.pone.0136492 (PMC4580458; doi:10.1371/journal.pone.0136492)
Supplement: S1 Data — (ZIP) [file pone.0136492.s001.zip › DiegoSmileRawData/smilenew_sub_13_babyplus_2012-05-01-13-35-10.subjectsmiles]

1335904518335596883 -7.54280403028
1335904518435582411 -8.21023177894
1335904518568960789 -7.65027540283
1335904518702355693 -9.2158037399
1335904518802288904 -8.30929922855
1335904518902273246 -8.23507823316
1335904519002398409 -9.61985254769
1335904519102385078 -8.63160082675
1335904519202432935 -10.5047603525
1335904519335836412 -9.06071488645
1335904519435574843 -8.12051761876
1335904519569030055 -7.28312712337
1335904519669011950 -13.6266973517
1335904519802399072 -13.2958293437
1335904519902347248 -6.7706102158
1335904520002344181 -15.9953963508
1335904520135555390 -10.1062579471
1335904520269173174 -10.3453241427
1335904520369933066 -12.0625037691
1335904520502343259 -10.4551482074
1335904520602489564 -11.529207605
1335904520769487423 -7.92668323689
1335904520902456233 -8.49407869169
1335904521002388331 -8.21189380512
1335904521135674595 -7.82792073755
1335904521235715156 -6.960952261
1335904521402409884 -12.229407155
1335904521502426332 -7.81384049583
1335904523502348000 -4.64160109923
1335904525602438208 -10.9462249128
1335904525669090482 -14.2798111424
1335904525769339294 -9.42266639824
1335904526035769427 -13.7934244725
1335904526235768440 -10.2466454663
1335904526402291190 -13.1084823013
1335904526502320268 -12.3108391918
1335904528369447015 -10.0557812099
1335904528469142776 -14.2733888135
1335904528635785951 -14.865422765
1335904528735904199 -12.3308717691
1335904528869168749 -13.856305366
1335904528969038508 -13.6034952727
1335904529069113456 -13.7438260616
1335904529202404323 -13.3009912622
1335904529302322996 -15.7623799812
1335904529435691742 -14.5040499069
1335904529568964544 -14.178105848
1335904529668992048 -13.7944993341
1335904529802278494 -14.4604427199
1335904529902413634 -15.1420764967
1335904530002171218 -14.0579289473
1335904530102305226 -17.392482607
1335904532802342946 -11.186274776
1335904532902341521 -13.56573592
1335904533035640463 -8.41530465829
1335904533135788483 -7.43420163452
1335904533235721917 -11.3039590423
1335904533369380594 -12.2123264687
1335904533469057607 -12.9438955891
1335904533602303429 -13.1845017882
1335904533735645277 -11.3282319917
1335904538802562966 -13.840093784
1335904538935645894 -13.1082228751
1335904539035898483 -14.2818318289
1335904539202273322 -15.3448543756
1335904539369058954 -13.7744996319
1335904539469053646 -11.7874038802
1335904539602312010 -10.729439067
1335904539735830305 -10.2582669821
1335904539868946368 -10.085725625
1335904540002284628 -9.01996319154
1335904540102403896 -10.8278388639
1335904540235665312 -11.0404681374
1335904540369091485 -9.29505975148
1335904540502355164 -10.9122621108
1335904540635663733 -10.5327296711
1335904540735659778 -14.3026850772
1335904540869083344 -8.24937234889
1335904541002367853 -6.93611009216
1335904541102411522 -8.69087895832
1335904541235629240 -10.5994632371
1335904541335610519 -9.52076826607
1335904541435726230 -9.10777515987
1335904541535621957 -11.5510761771
1335904541635670305 -12.5970961315
1335904541768964810 -12.1088544137
1335904541902471266 -9.91509365284
1335904542002258367 -10.6014304715
1335904542135585531 -9.53134658496
1335904542269279926 -9.71825868
1335904542369071015 -8.42126300738
1335904542502544050 -8.4681857767
1335904542602428945 -8.19663497211
1335904542735666068 -8.00422569632
1335904542835622684 -10.2741630114
1335904542935755702 -7.66975421105
1335904543069112614 -11.0349126849
1335904543202238703 -10.51931023
1335904543302400879 -9.44147900417
1335904544902267599 -7.52787550984
1335904545035722915 -8.18784696862
1335904545135561262 -7.27628978094
1335904545269265389 -10.9595329596
1335904545377795429 -12.4963230464
1335904545477724103 -13.448396711
1335904545577848800 -10.2505821249
1335904545711478151 -8.76018803363
1335904545811468936 -12.8690949364
1335904545911460713 -14.59657623
1335904546044409404 -12.2701460332
1335904546177888615 -12.9851329676
1335904546277920728 -14.3249983058
1335904546377970122 -12.5435846243
1335904546477988282 -14.3148412314
1335904546611197676 -15.8398349336
1335904546711237802 -13.2184415523
1335904546811099477 -11.1884311875
1335904547077829644 -10.0899010315
1335904547211355452 -11.8129074929
1335904547344358117 -9.89000099087
1335904547444513339 -9.13370929615
1335904547544569294 -10.7886397548
1335904547677922274 -12.6737920631
1335904547811311773 -11.9617425967
1335904547944533592 -9.29621980255
1335904548044549164 -12.0771099577
1335904548177805503 -13.787928923
1335904548277831059 -7.30531101898
1335904548377936275 -7.22565941892
1335904548477828245 -9.52860247075
1335904548611219907 -8.6620081407
1335904548711132689 -8.9859227193
1335904548811177009 -7.98971938519
1335904548944463378 -7.66656286733
1335904549044467776 -11.2511176017
1335904549177901898 -9.50436674035
1335904549277740175 -11.622836604
1335904549378030692 -12.4330681361
1335904549477890015 -10.6934655434
1335904549611274293 -11.7315201998
1335904549711269151 -11.0113571243
1335904549811338609 -11.7767822951
1335904549944519648 -12.5172793904
1335904550077789182 -11.403727198
1335904550177822045 -9.45073021794
1335904550277862773 -11.8986263064
1335904550411227054 -9.70351463527
1335904550544703764 -13.4866256414
1335904550677899100 -13.1694244559
1335904550777849224 -11.2506218735
1335904550911249843 -12.6348223273
1335904551011571758 -13.9128232734
1335904551111370665 -13.670887644
1335904551244497059 -13.8754170122
1335904551344555046 -10.8534706202
1335904551444484401 -9.59070783927
1335904551544546824 -10.4705522954
1335904551711146676 -11.4138323654
1335904551844506222 -7.54735692268
1335904551944445816 -9.66243027105
1335904552077997614 -10.5368312224
1335904552211388763 -11.8743514444
1335904552377905706 -10.2022318873
1335904552477870249 -10.7220288756
1335904552611325776 -12.0880805256
1335904552744501719 -12.5844910329
1335904552844564120 -11.8160152352
1335904552977933756 -9.56225408949
1335904553144581544 -10.355090543
1335904553244460724 -9.66446089667
1335904553344473190 -4.04057117218
1335904553444526482 -3.85766622621
1335904553611265977 -2.92000976349
1335904553711106875 -4.28569264207
1335904553844599730 -5.33455779718
1335904553978037639 -8.70059103921
1335904554077822176 -4.45953443767
1335904554211177483 -4.50917773374
1335904554311313146 -7.76852397157
1335904554411194547 -12.1130705465
1335904554577815649 -10.9409747298
1335904554677852309 -12.6072432816
1335904554777894000 -11.9639069095
1335904554911234084 -12.7182490145
1335904555011349716 -11.0321760631
1335904555111184387 -12.1149992854
1335904555211438774 -10.7701577343
1335904555344536659 -7.45338726231
1335904555444501971 -6.83827131264
1335904555577947204 -6.56798314159
1335904555677839094 -9.29224012575
1335904555811242155 -9.50440886245
1335904555911181609 -11.25498057
1335904556011321848 -11.6247701385
1335904556111177667 -11.2865073427
1335904556211207590 -8.83780210283
1335904556344696309 -8.26189168193
1335904556444450224 -10.1084011559
1335904556544878108 -10.2162964994
1335904556677785310 -10.9739476913
1335904556811278936 -11.2790251799
1335904556944485049 -11.8404916324
1335904557077799059 -11.6043662383
1335904557211533796 -9.96091682092
1335904557344609161 -9.91973900866
1335904557444519631 -10.1624156873
1335904557578070068 -8.82070570221
1335904557677829270 -8.35811924372
1335904557811406047 -8.44233625029
1335904557944615123 -9.42379567643
1335904558077775600 -10.5379778227
1335904558211181616 -9.69670415693
1335904558311189491 -10.2962138202
1335904558411345227 -10.3671058831
1335904558544442615 -10.8732912512
1335904558677865219 -8.26330369499
1335904558777825500 -10.129821722
1335904558911310123 -5.79739214547
1335904559044490730 -7.22427240392
1335904559144573607 -6.57849664942
1335904559244421461 -6.92064286512
1335904559377909711 -7.34902088902
1335904559477763138 -4.0471620206
1335904559611083046 -9.41705883385
1335904559711123805 -7.22069818019
1335904559811328220 -5.88376575277
1335904559911508127 -4.88641338968
1335904560011252390 -7.09974768304
1335904560177828268 -6.56505804741
1335904560277839388 -7.25813644334
1335904560377752139 -6.65374682192
1335904560511337522 -6.84610535315
1335904560611131972 -7.84228674934
1335904560711204959 -5.50299602457
1335904560844608165 -9.03181381442
1335904560944530156 -8.51855491308
1335904561044481470 -9.44162852392
1335904561144737621 -9.37449940104
1335904561244727277 -10.3706595658
1335904561377867546 -7.32870047487
1335904561477791436 -7.60118313821
1335904561578326259 -10.4740436306
1335904561711441146 -9.56062698953
1335904561844520058 -11.8537782448
1335904561944448491 -12.7670340527
1335904562044810530 -13.8794770472
1335904562144483615 -15.7636140997
1335904562244590696 -15.7465677945
1335904562344480917 -17.979527274
1335904562444501751 -15.3464893234
1335904562577889989 -14.2613752554
1335904562711244849 -14.5502923733
1335904562844491263 -14.5313657973
1335904562977751867 -9.11901159701
1335904563077907366 -8.43267262558
1335904563177978187 -9.86312612126
1335904563311199551 -10.6533266517
1335904563444617697 -11.0817111684
1335904563578099603 -8.47364422279
1335904563677839030 -9.89543008639
1335904563811273871 -7.41539537468
1335904563944604806 -9.8298859098
1335904564044463797 -10.1649145995
1335904564177874267 -8.11937168084
1335904564277790825 -7.40503616844
1335904564377953670 -9.51820084861
1335904564477800209 -9.3699189519
1335904564611385936 -9.60091500758
1335904564711194165 -8.89797450147
1335904564845002153 -7.51566813518
1335904564944426069 -8.85556853911
1335904565044532161 -9.06211134614
1335904565144470040 -8.80015924141
1335904565244790329 -7.72801315528
1335904565411439832 -7.84854079057
1335904565544738506 -5.75614250802
1335904565644554662 -8.27393429336
1335904565744527617 -6.65081117425
1335904565877845463 -5.14841583499
1335904566011250256 -7.35238263415
1335904566111368109 -7.04887961873
1335904566211141995 -9.15983579482
1335904566344460591 -9.86658109742
1335904566444652851 -9.36276217502
1335904566544444099 -12.473630145
1335904566644366824 -10.7689403806
1335904566744417634 -10.5165280169
1335904566844436080 -13.84940718
1335904566944722266 -14.0927655677
1335904567078171451 -14.3463642333
1335904567177892638 -11.8258008914
1335904567277872431 -15.0785654277
1335904567377823015 -15.0241708261
1335904567511115595 -14.0922993312
1335904567611138603 -15.677909758
1335904567744440652 -15.2124800017
1335904567845697358 -14.1376105966
1335904567944660198 -10.8919555033
1335904568111429563 -14.6897309609
1335904571577904533 -2.21312294849
1335904571677848211 -2.87580555835
1335904571811163306 -11.0137424465
1335904571944367249 -8.83887937713
1335904572111215065 -11.4306588957
1335904572311175839 -8.24571736549
1335904572477835902 -5.08101702656
1335904572677931776 -8.77120729196
1335904572877749187 -10.6251658907
1335904573044369272 -9.32767235468
1335904573211113435 -12.4268930451
1335904573377929873 -15.0230906599
1335904573511325147 -14.0041676552
1335904573677792938 -13.2603747603
1335904573844812609 -11.6322802976
1335904574011094789 -11.2541494243
1335904574111196646 -14.667281745
1335904574211269241 -14.3964135545
1335904574311402063 -12.9378645456
1335904574444636963 -8.68167822343
1335904574544525079 -14.4258310523
1335904574644479090 -15.0099531731
1335904574777867067 -15.9654930563
1335904574911243846 -16.1418072025
1335904575044817360 -10.1259392792
1335904575144562545 -11.3871480386
1335904575277975463 -11.842428003
1335904575377874356 -11.7157371792
1335904575511235872 -14.1301647071
1335904575611311958 -12.8115256042
1335904575744566527 -11.281956106
1335904575844515559 -11.4874091606
1335904575977895773 -10.4813498952
1335904576111169944 -10.4648474269
1335904577811078930 -10.7891625693
1335904577911167104 -9.85568540366
1335904577978064649 -6.62828169698
1335904578077916470 -7.31086435652
1335904578177762385 -6.43488238482
1335904578311267203 -3.48772920059
1335904578444436147 -5.03080528743
1335904578577846895 -4.51895613938
1335904578711305340 -4.08529108627
1335904578844641130 -3.15619529224
1335904578944614667 -2.10129301455
1335904579144455370 -1.45038701359
1335904579244473743 -1.31738587065
1335904579377830301 -1.68276043103
1335904579544587396 -0.633383208141
1335904579645283393 -2.76510598149
1335904579777914259 -6.07440282152
1335904579877974355 -6.32270588432
1335904580077922564 -7.68924920956
1335904580211121893 -1.90627814321
1335904580311131272 -6.05731772596
1335904580444461031 -3.73959457809
1335904580544614586 -7.24125463177
1335904580711596661 -6.57172333242
1335904580811345126 -6.96556947292
1335904580877863375 -8.08290256561
1335904580977918723 -7.0213113863
1335904581144524506 -7.70752370363
1335904581245010064 -10.1045241682
1335904581377941404 -9.9807445104
1335904581544491002 -7.74808737188
1335904581644540663 -13.0795310253
1335904581777938593 -12.0092424512
1335904581877864501 -11.5340485361
1335904582011208366 -14.4378348102
1335904582111208738 -12.5467583199
1335904582211154344 -16.3119007751
1335904582344606859 -17.1487997801
1335904582444461150 -16.3215612658
1335904582578010078 -15.3650902531
1335904582678027195 -12.1072670154
1335904582811299223 -12.032928061
1335904582911278576 -10.5071268563
1335904583044445131 -9.60793067595
1335904583144544230 -11.1616990888
1335904583277848413 -11.2105472769
1335904583377888691 -12.4760842977
1335904583477975971 -14.1617600454
1335904583577901455 -11.0539227594
1335904583677785988 -14.2209798515
1335904583811140841 -14.4026263711
1335904583944390869 -13.3571390436
1335904584044620558 -10.0427056747
1335904584177986821 -12.0869367309
1335904584277898333 -10.3024958088
1335904584377806287 -8.92365591246
1335904584511573766 -10.0445789099
1335904584611158078 -10.4670356938
1335904584777871737 -7.77654444349
1335904584877764270 -5.58561059829
1335904584978031350 -8.09514551285
1335904585077833362 -9.64120077657
1335904585178053578 -10.2580828192
1335904585311241629 -11.3061053867
1335904585411274862 -12.8546373179
1335904585577810299 -14.8748835978
1335904585711293929 -8.08454471835
1335904585844574836 -10.8810458566
1335904586044575323 -10.9351188343
1335904586177972887 -10.4189580083
1335904586344499631 -9.4583128208
1335904586511375492 -15.9662802556
1335904586644508706 -14.8734893341
1335904586744598093 -13.9120319985
1335904586877945391 -12.3792211028
1335904586977746227 -12.5371066217
1335904587111297635 -3.63420153885
1335904587844384974 -15.9250116288
1335904588011165642 -7.5573848295
1335904588211158867 -9.57166675618
1335904588377840577 -14.9541445723
1335904588611230004 -16.1523525221
1335904588744472215 -10.0585789421
1335904588911239245 -14.0458691919
1335904589077858244 -12.5690556083
1335904589211248241 -15.6402294108
1335904589311266513 -16.208326615
1335904589411427548 -16.7615905755
1335904589544633016 -12.1513247747
1335904589611269522 -11.6115239628
1335904589711208442 -7.27618342428
1335904589844511370 -8.07175151578
1335904589911425237 -5.93520152184
1335904590044619651 -7.12337507251
1335904590144492587 -8.95125672026
1335904590244491724 -10.0430591022
1335904590311311269 -8.54703785819
1335904590411357086 -7.84537609154
1335904590511129227 -7.89359750529
1335904590611169759 -7.25925826285
1335904590711345924 -7.78997178675
1335904590811236739 -6.91377376927
1335904590911277381 -5.93904483411
1335904591011446850 -4.9975023254
1335904591111245783 -6.28775032694
1335904591211302880 -7.79242292943
1335904591311255173 -6.54197585927
1335904591411248552 -6.10339764547
1335904591544485629 -6.2129101355
1335904591644735350 -8.16452758877
1335904591744691533 -7.44986313986
1335904591844385747 -7.66337828815
1335904591944478935 -6.98649813782
1335904592044359038 -6.01909948975
1335904592144517278 -7.15761736145
1335904592244701330 -8.37581036034
1335904592411297436 -5.86219967987
1335904592511195800 -6.89914748967
1335904592611230726 -5.49823940346
1335904592711176694 -4.78499154544
1335904592811417685 -6.97913776871
1335904592944503000 -5.39409843991
1335904593044642474 -4.3947031927
1335904593144551518 -3.57678093858
1335904593244644432 -4.96574680255
1335904593344535649 -5.06965819015
1335904593444357631 -5.35767417149
1335904593544457566 -7.25915214763
1335904593711494854 -2.65879615991
1335904593811280237 -3.35809405996
1335904593877827961 -6.25344107141
1335904594011256675 -8.21611273426
1335904594111243375 -10.0467017579
1335904594211327292 -8.78623129175
1335904594311272193 -8.81487254589
1335904594411379160 -9.48522440746
1335904594511269712 -8.80004281
1335904594611409454 -6.78803321712
1335904594711191063 -8.67094228689
1335904594844438417 -8.06503830262
1335904594944617411 -6.11460715779
1335904595044655513 -6.69345929751
1335904595177966565 -6.67238699871
1335904595277838331 -4.85977194976
1335904595411239188 -3.93086619473
1335904595511231737 -5.42881948598
1335904595611393662 -6.80344580294
1335904595711249040 -7.93232232809
1335904595811120109 -4.15745353385
1335904595911321878 -5.63638480267
1335904596011202195 -6.15172529731
1335904596111110109 -7.04667628785
1335904596211348919 -6.72890961666
1335904596344434326 -5.03144832656
1335904596444611070 -7.99230077595
1335904596544539489 -8.53320238444
1335904596644566466 -10.9063459043
1335904596744578550 -9.4026829861
1335904596877838055 -11.303356771
1335904596977905058 -11.2737179077
1335904597044636879 -11.6781678271
1335904597211309700 -10.8085471793
1335904597311237612 -9.47762586985
1335904597411141658 -7.92295611477
1335904597511484226 -8.87495969509
1335904597611323170 -15.7064058297
1335904597744451242 -13.5049605358
1335904598611327194 -13.4315729349
1335904598677781973 -13.5017223933
1335904598777707646 -14.837265292
1335904598877679506 -17.6713110611
1335904599044648220 -11.4701832242
1335904599144498093 -15.5281983822
1335904599244439455 -16.8674044349
1335904599344433931 -15.3583586688
1335904599444402919 -13.8149716546
1335904599577803616 -13.2277126028
1335904599677843531 -13.5380909303
1335904599811268998 -14.4108961145
1335904599877851654 -14.7122103905
1335904600011301435 -12.0536812952
1335904600111110618 -14.2885395779
1335904600211161997 -13.0472038793
1335904600311435872 -12.694839264
1335904600445024386 -12.5259916272
1335904600544657501 -12.4517325445
1335904600644622843 -10.1614558003
1335904600777953753 -9.87421495393
1335904600877781381 -8.03060364158
1335904600978128241 -8.97320618452
1335904601078188759 -10.3252036818
1335904601177864845 -8.47415391318
1335904601344701419 -7.34982880158
1335904601544384483 -11.3862237168
1335904603444551081 -3.2976868101
1335904603577812243 -8.59557961992
1335904603711347097 -9.76513491765
1335904603844493309 -11.614776295
1335904603977932427 -10.2418082569
1335904604077808882 -8.32409456668
1335904604177932430 -9.24101013566
1335904604277741337 -12.6522314408
1335904604377873278 -13.2167591675
1335904604511271350 -13.4241334231
1335904604611310861 -14.5880877135
1335904604677865602 -10.6580264589
1335904604811222538 -6.0692903628
1335904604911172169 -5.14049427669
1335904605011226113 -3.86564435526
1335904605111255413 -8.03271509351
1335904605211130073 -10.9686479785
1335904605311214341 -10.3242541159
1335904605411252704 -7.47240254347
1335904605511352233 -9.84986474438
1335904605611202503 -10.0338837021
1335904605744609493 -13.8143015603
1335904605877887129 -10.4746028386
1335904606011291802 -16.5222889078
1335904606144692067 -16.1346211268
1335904606244598257 -11.6292174554
1335904606411162014 -12.2781895297
1335904606544571030 -11.8466740796
1335904606777866814 -12.9671693002
1335904606911506228 -13.3060850295
1335904607011281621 -8.70372959606
1335904607177891896 -9.2137936204
1335904607277821620 -5.66653584937
1335904607377869246 -5.73083417749
1335904607511259784 -7.66089429525
1335904607611218251 -9.50449062713
1335904607711376106 -9.34830724079
1335904607811548580 -14.0173703776
1335904607911444961 -11.7425583494
1335904608044565803 -13.7383471391
1335904608144452124 -13.1113747977
1335904608277788892 -16.0836365636
1335904608411231725 -17.763241736
1335904608544507566 -6.40284828828
1335904608644444495 -7.44017010475
1335904608811333641 -7.14470080473
1335904608944432852 -9.45555874865
1335904609044507420 -14.7790905758
1335904609177859907 -13.2924582376
1335904609277844005 -12.4025569443
1335904609411328704 -11.1624315203
1335904609544539878 -13.0544780526
1335904609677884034 -12.3723659432
1335904609777872698 -13.388199275
1335904609877783103 -14.8282850626
1335904610011231157 -15.7670103871
1335904610111097000 -15.3094700759
1335904610244461687 -14.4759215864
1335904610344521679 -13.3585015627
1335904610444531289 -10.9346061863
1335904610544521179 -7.54722220037
1335904610644534857 -5.47926289003
1335904610777862070 -7.01170752355
1335904610877832067 -6.89758504172
1335904610977987387 -7.59622911778
1335904611078045120 -6.51180011426
1335904611177816654 -4.97019012599
1335904611277887903 -5.79680391939
1335904611411347431 -7.31681010873
1335904611511254282 -6.98603710201
1335904611611181944 -8.37994404702
1335904611744717042 -8.34040985219
1335904611877885798 -8.53569808623
1335904611977909687 -9.39680234495
1335904612111170605 -9.6733453846
1335904612211139021 -8.70420859944
1335904612311389506 -6.28734531579
1335904612444523836 -4.78167014528
1335904612544422488 -6.66235258568
1335904612677851923 -5.22945319575
1335904612777818422 -5.38292834655
1335904612877725596 -6.6410633123
1335904612977829216 -7.47684718698
1335904613111120448 -7.36180162725
1335904613244634031 -7.57651108473
1335904613344528326 -6.98100285806
1335904613444557626 -7.53791933146
1335904613577819141 -6.31965383384
1335904613677817144 -7.91069907792
1335904613811333358 -6.45916442148
1335904613911403203 -7.66031299576
1335904614011291360 -10.0813965159
1335904614144621833 -8.26262439747
1335904614244558579 -8.59216617454
1335904614344413619 -7.62050312712
1335904614477858983 -7.27411362804
1335904614577803792 -5.43326408684
1335904614677940539 -10.6606164228
1335904614811247648 -12.7919699781
1335904622644637355 -5.21330238552
1335904622744675280 -7.94475440591
1335904622844503471 -9.4568594397
1335904622977824993 -10.6463560446
1335904623111222297 -8.05938969926
1335904623244714747 -4.80814545505
1335904624044711535 -6.35165605378
1335904624144546944 -8.0057698939
1335904624244576947 -14.3275339779
1335904624377880963 -18.3162959042
1335904624477840989 -14.9092994558
1335904624577813769 -13.5148563624
1335904624677775821 -14.10599412
1335904624844526886 -12.9525934899
1335904624977832433 -11.4045450446
1335904625077745766 -10.9418054838
1335904625177823651 -11.7491128344
1335904625311310383 -11.6915343425
1335904625411194678 -11.2565503659
1335904625511160658 -11.1947045338
1335904625611218957 -11.7478644957
1335904625744610445 -11.2781189368
1335904625844415259 -10.4478512302
1335904625944465261 -8.5588670388
1335904626044448664 -9.27363275874
1335904626144680807 -12.3022097258
1335904626278495134 -11.0549198306
1335904626377708597 -8.85195378397
1335904626477737301 -8.38021479277
1335904626577979807 -9.0218408662
1335904626711697879 -10.299873408
1335904626811139804 -9.87935360756
1335904626944433335 -10.1896654723
1335904627044483625 -9.04002793671
1335904627144470605 -8.53575139432
1335904627277787981 -7.53049271218
1335904627378068796 -7.09181340444
1335904627480057673 -7.89531334624
1335904627577694578 -8.7075600571
1335904627711287924 -9.97141810332
1335904627811186338 -10.5848604223
1335904627944441781 -13.7474693319
1335904628378070140 -13.0407790072
1335904628477760719 -5.38703879204
1335904628611140458 -10.6718860498
1335904628744546343 -11.2919436092
1335904628877875821 -12.1121826754
1335904628977722499 -13.0846996431
1335904629078006132 -11.4546421864
1335904629211285511 -9.7945686587
1335904629311117656 -11.4975336928
1335904629411675074 -8.1751253101
1335904629544495227 -7.76323311716
1335904629644563685 -8.03154839548
1335904629744488653 -9.44776178873
1335904629878083442 -9.93213286893
1335904629978029008 -9.57514511604
1335904631078093153 -3.1264549427
1335904631177855700 -8.84490482651
1335904631277875761 -8.51347526831
1335904631377780306 -8.54897873792
1335904631477850065 -8.63842064929
1335904631577866519 -9.16124493581
1335904631677711066 -10.0219918511
1335904631777927749 -10.7931088272
1335904631877870182 -11.1475350659
1335904632011283687 -13.5524190417
1335904632177864872 -13.6935970049
1335904632311438230 -11.0361170929
1335904632511162002 -13.2852929095
1335904632644364176 -14.4752423389
1335904632777673969 -14.8117268127
1335904632911543153 -14.3457961209
1335904633011139112 -14.2627086386
1335904633144519090 -13.4375409133
1335904633244486691 -14.3536376431
1335904633377889952 -17.0553408672
1335904633477821138 -13.2483560646
1335904633577903384 -12.3167820453
1335904633711858689 -10.9734342749
1335904633878188373 -8.57785557472
1335904634011380019 -7.46729775559
1335904634111181140 -10.151498085
1335904634211112948 -9.43219197108
1335904634311323495 -9.35318391339
1335904634411172571 -9.70487652478
1335904634511134542 -11.7459688049
1335904634644581349 -9.52547607636
1335904634744621707 -8.68557667909
1335904634844332234 -8.78547786475
1335904634977973003 -6.75955487001
1335904635078052447 -8.33794334021
1335904635177845405 -7.01242216635
1335904635277747367 -10.6054126782
1335904635411412046 -9.29340542691
1335904635544575257 -7.88949652238
1335904635677878899 -7.38906989563
1335904635777846317 -7.68828368962
1335904635877840147 -7.60207926446
1335904635977789390 -10.6722303012
1335904636144500730 -10.1307082371
1335904636311288633 -10.3375221655
1335904636444404541 -10.2348145311
1335904636544560359 -8.56426836575
1335904636644370870 -8.20059347745
1335904636744681596 -8.78265631776
1335904636844757523 -8.45139886939
1335904636977893860 -8.0291241714
1335904637077894048 -6.07849018732
1335904637177915430 -4.20927297014
1335904637277716054 -3.6515036286
1335904637411522169 -1.46771247571
1335904637511258637 -3.0499610624
1335904637644734648 0.219164208395
1335904637744706010 0.501580814051
1335904637844546785 0.895837226027
1335904637944555582 -0.626642919522
1335904638044379541 -1.14439828633
1335904638144672380 -3.13619029279
1335904638277772906 -3.6730179685
1335904638578006596 -0.083268151038
1335904638677892775 -13.5030212756
1335904639011292906 -12.9592100242
1335904639111498035 -12.5097416782
1335904639244561314 -12.896869725
1335904639377877937 -9.78442097332
1335904639511473179 -9.13395019555
1335904639644512901 -12.604425558
1335904639744526517 -9.14385206996
1335904639877753646 -9.41789654615
1335904640044534717 -10.6401275838
1335904640177984026 -11.2635212313
1335904640344514721 -13.5594077933
1335904640444445451 -11.1890336283
1335904640577819491 -13.6678052946
1335904640711169872 -12.340418623
1335904640811217654 -12.6682902975
1335904640944586164 -13.1542364783
1335904641044594296 -13.6487040899
1335904641178001261 -10.5308602306
1335904641311171703 -11.356459756
1335904641411376206 -10.4953676122
1335904641511409098 -10.4313517158
1335904641644489107 -8.8249636397
1335904641744542419 -7.2064699095
1335904641844452137 -6.41646197744
1335904641977846341 -10.5871432075
1335904642079038343 -7.2183707103
1335904642177957204 -5.93440945273
1335904642278000146 -7.43521081949
1335904642377817875 -10.0428232768
1335904642477771431 -11.3869375039
1335904642611342566 -11.3118425516
1335904642711339157 -16.4006293644
1335904642844467301 -13.732487877
1335904642977902388 -14.2234644456
1335904643111129011 -15.6034351399
1335904643211324942 -13.098640099
1335904643311323559 -17.3893503409
1335904643444701998 -18.3826620211
1335904643544549845 -16.8669286333
1335904643678031696 -14.7329011624
1335904643777897285 -13.8449172227
1335904643911375412 -13.1857042393
1335904644044570848 -13.6060835645
1335904644177816365 -14.4411112661
1335904644311160240 -13.7981809895
1335904644411336796 -15.0430458408
1335904644511119464 -16.2791656754
1335904644644685384 -14.5383096436
1335904644778049191 -13.0631921174
1335904644877817713 -13.8574440947
1335904645044833953 -13.7985351473
1335904645144533219 -14.9985960705
1335904645277837333 -16.3633599585
1335904645377805508 -11.177842181
1335904645511257416 -12.2236859622
1335904645611266603 -12.2527304769
1335904645711387235 -12.7857891781
1335904645844814451 -9.9592222746
1335904645944468390 -9.64674382548
1335904646044401212 -13.0456879178
1335904646144624904 -14.0729601873
1335904646311318858 -11.7520507964
1335904646411282743 -11.843985648
1335904646511155291 -11.3065544336
1335904646644537811 -13.8222301758
1335904646777851755 -18.5223379605
1335904646877947312 -17.2166521623
1335904647011238066 -18.0171666832
1335904647111329063 -13.4649904403
1335904647244574712 -14.8195394152
1335904647344440708 -17.615172055
1335904647444396372 -15.8934107907
1335904647577833955 -14.4949724297
1335904647711295217 -13.478853952
1335904647811259894 -11.5861349979
1335904647944505090 -14.3396003729
1335904648077780715 -13.049060089
1335904648177902328 -14.2570532431
1335904648278018712 -13.9445685368
1335904648411245515 -13.0886097386
1335904648511281743 -14.9473213377
1335904648644873787 -13.4708431708
1335904648777879878 -13.0114118467
1335904648878106935 -10.157937816
1335904649011372901 -10.6410245196
1335904649144472205 -9.05218718937
1335904649244525023 -11.4559962515
1335904649344455137 -12.3631881735
1335904649477854025 -13.3409217988
1335904649577801282 -14.5615703257
1335904649678048427 -15.0080386076
1335904649777791044 -12.5785574641
1335904649877740098 -14.5910242324
1335904650011718034 -15.5364642501
1335904650144582636 -19.065583224
1335904650244618185 -17.9251490552
1335904650344652510 -13.1796224558
1335904650444417395 -17.4294052107
1335904650578021535 -19.1711900905
1335904650677794333 -14.1001450707
1335904650811267603 -14.2536838152
1335904650911359254 -15.4103912771
1335904651011314286 -11.3911755448
1335904651144552200 -11.5434997314
1335904651277897797 -11.7998739153
1335904651377792445 -11.0995558682
1335904651511218973 -12.0091060962
1335904651611356171 -11.0509799936
1335904651711392277 -13.4835734891
1335904651844363733 -9.607552143
1335904651944506416 -11.6285983612
1335904652077928894 -11.3644634805
1335904652177692918 -11.438304011
1335904652278049318 -12.7908431297
1335904652377737094 -10.7794540264
1335904652511459344 -12.5144521777
1335904652611213238 -11.1754390093
1335904652744498272 -11.5053685401
1335904652844469478 -12.9470035589
1335904652944578782 -13.1355119311
1335904653077811050 -11.4141400674
1335904653177854046 -12.0980143311
1335904653277885296 -11.3719998427
1335904653411325960 -12.2064309368
1335904653511125013 -13.1645132276
1335904653611066860 -11.1686675557
1335904653744505346 -11.3327384906
1335904653844391461 -13.2258097872
1335904653944523492 -14.5654379202
1335904654077925711 -13.2402293037
1335904654177820329 -15.2514263708
1335904654311259979 -13.8847657917
1335904654411413217 -14.6214365238
1335904654511217806 -12.1871921214
1335904654611243047 -11.0501274307
1335904654711292382 -13.7338767813
1335904654811275800 -15.8612992084
1335904654911356175 -18.1238280002
1335904655011250029 -15.7372670106
1335904655111194423 -16.6393597193
1335904655244535317 -15.1189415206
1335904655344535435 -13.3560286258
1335904655444539755 -14.4721407418
1335904655544463669 -14.1039541493
1335904655644432967 -15.5692495794
1335904655777992188 -13.0231245914
1335904655878053293 -17.6686641599
1335904655977891133 -13.208838276
1335904656111298977 -12.8628021052
1335904656211117119 -13.1392519309
1335904656311301742 -12.3151104978
1335904656411392896 -13.3409292193
1335904656544691505 -15.1551107291
1335904656644521288 -12.9304251084
1335904658177976971 -4.70623815439
1335904658277718377 -13.5787446449
1335904658377778840 -13.1702778119
1335904658544369749 -13.5794513679
1335904658677748441 -12.3941549198
1335904658811297077 -15.0790456549
1335904658944447807 -14.3103972139
1335904659077929617 -14.7609692138
1335904659211287608 -15.5502678248
1335904659377754627 -14.548348454
1335904659477813369 -14.423441889
1335904659611368863 -13.5495767325
1335904659744901939 -11.6370775877
1335904659844481743 -10.2733009759
1335904659977872669 -9.81335854437
1335904660078160760 -7.86601452938
1335904660211377071 -14.655827279
1335904660311192709 -8.7949998787
1335904660478023121 -11.6222767258
1335904660578053588 -8.26491833071
1335904660677799240 -7.52733698082
1335904660777766362 -5.94502228438
1335904660878377874 -2.27660930021
1335904660977870409 -6.07017724234
1335904661078016360 -2.2080247655
1335904661177842130 -2.03698295124
1335904661277952804 -3.38303984953
1335904661377991300 -4.66992532906
1335904661511314496 -2.63559330159
1335904662011615359 -3.80080513328
1335904662111260807 -6.04597206858
1335904662177976464 -6.42018448554
1335904662277948872 -4.42566546429
1335904662377780427 -5.18807710815
1335904662478094304 -4.80690397592
1335904662611165277 -2.50079021959
1335904662711524227 -3.1848707369
1335904662811330556 -2.76348844136
1335904662911063825 -3.62084490589
1335904663011246248 -3.60059656615
1335904663111382576 -1.60982663411
1335904663211404742 -3.36262517805
1335904663344615535 -6.16532696632
1335904663444481070 -7.0043170891
1335904663544621766 -6.10708474837
1335904663677974568 -4.28594299655
1335904663777878792 -5.39914033646
1335904663944514131 -6.03155610997
1335904664077864738 -8.64588180416
1335904664177805490 -14.7380743368
1335904664277834581 -15.9519562737
1335904664377791407 -16.2000563999
1335904664477893776 -17.3280224814
1335904664577880141 -11.8925737967
1335904664677993153 -7.49758566601
1335904664811187194 -7.85538528151
1335904664911469607 -11.1041189499
1335904665044527757 -14.3655871592
1335904665144407254 -11.6834060393
1335904665277824744 -7.08137393367
1335904665377811647 -10.7747030946
1335904665477780633 -5.69584989038
1335904665611346294 -17.9296319663
1335904665711176724 -16.1539675815
1335904665811258519 -14.6031678986
1335904665911095214 -10.4056351455
1335904666011303360 -7.46703033546
1335904666144464625 -9.93115030543
1335904666244582745 -15.0313416409
1335904666344366380 -16.4353858475
1335904666544697156 -15.5724093994
1335904668778731559 -14.4133393461
1335904668877759145 -15.4386264757
1335904668977908097 -14.9119176372
1335904669111174508 -9.04688915069
1335904669177818096 -17.6166098087
1335904669277858775 -15.1537411399
1335904669377735418 -14.0096290572
1335904669511614366 -13.5192379399
1335904669644540200 -12.2156475179
1335904669711319436 -12.0729222022
1335904669877778597 -12.4008398118
1335904669944386477 -14.0651692391
1335904670611345210 -14.0111658969
1335904670711115055 -13.294814475
1335904670811391940 -13.8815668556
1335904670944650129 -14.2990386597
1335904671078008532 -11.9909252902
1335904671177865160 -12.7792189347
1335904671278123326 -14.7539542004
1335904671411376151 -14.2152929944
1335904671511289944 -13.3657518338
1335904671644527707 -13.3433853231
1335904671744412291 -13.787554715
1335904671877790968 -15.1270376297
1335904671977954187 -13.3414655072
1335904672111532238 -13.2866918281
1335904672244564621 -13.3252551108
1335904672411550461 -10.1639970996
1335904672577934986 -8.63379506469
1335904672744556895 -10.6190685174
1335904672911380227 -10.2352024156
1335904673077834785 -12.9953139235
1335904673244561341 -12.1090748928
1335904673411180876 -13.9533325563
1335904673678071578 -11.3414878618
1335904673844452344 -6.85587848167
1335904674011405903 -6.41149188861
1335904674177787637 -7.47269426798
1335904674378028473 -8.35192592404
1335904674544681550 -8.43193633843
1335904674711231793 -6.91667621675
1335904674877815052 -8.0564526872
1335904675044524419 -4.45739454005
1335904675211281294 -6.38424049588
1335904675411504850 -8.18210619732
1335904675611368661 -7.08713582414
1335904675777815799 -6.70605767328
1335904675977843000 -9.53270016839
1335904676144636908 -7.7438932883
1335904676344719948 -5.10085485061
1335904676577855371 -5.0093460423
1335904676744435632 -6.31362709304
1335904676944447930 -6.13922198945
1335904677111068108 -8.091803144
1335904677277748728 -4.91137732211
1335904677444495212 -7.86115713991
1335904677611260218 -5.96359193781
1335904677811346182 -10.6682725393
1335904677944385439 -9.21555327793
1335904678144400676 -8.41838357566
1335904678444522573 -9.38835055032
1335904678611437567 -12.0419983548
1335904678777787119 -12.404497292
1335904678944566816 -14.3741705362
1335904679144583047 -13.0432884907
1335904679277944584 -12.8484030273
1335904679477763241 -12.7563182282
1335904679711191641 -13.3023262261
1335904679844477037 -12.0328618848
1335904680011214105 -13.6133281971
1335904680177869724 -12.4543579464
1335904680344875313 -9.78862394609
1335904680477914843 -11.6850824291
1335904680679430863 -12.3646599019
1335904680878005120 -15.9979615424
1335904681044629921 -15.8544272248
1335904681211391674 -17.4905382303
1335904681377817301 -16.429638494
1335904681511278061 -9.92830755896
1335904681678058424 -11.1119025211
1335904681877884296 -10.1711544773
1335904682044577825 -9.27676874948
1335904682244466240 -9.29072815361
1335904682411354413 -6.60584501907
1335904682544437992 -4.76229794286
1335904682711219409 -2.74246086896
1335904682877961988 2.18365808596
1335904683044449152 1.87010573606
1335904683211414984 0.0582723126181
1335904683411452837 5.25665156567
1335904683611392130 6.06333696399
1335904683778151748 1.10781850285
1335904683977816757 1.36950376487
1335904684144502561 -2.34010556168
1335904684311185374 -0.616536581264
1335904684511230618 0.474889187783
1335904684711173541 -3.27149605387
1335904684877785605 -5.36479976878
1335904685077867442 -8.29310363103
1335904685244620285 -9.46753731607
1335904685411331124 -10.437912883
1335904685611507772 -8.69153123547
1335904685777840996 -10.1688133601
1335904686011343448 -7.86247837161
1335904686177861904 -9.29244344041
1335904686344493696 -10.777103914
1335904686544462027 -7.42433846222
1335904686711399137 -4.29304776882
1335904686911308196 -15.7840893995
1335904687077937149 -11.932042898
1335904687211358158 -8.96151935232
1335904687378002875 -11.4422460102
1335904687577910241 -7.84328022874
1335904687744419530 -7.7967516008
1335904687977847378 -10.1096486406
1335904688178283136 -10.001579457
1335904688344365990 -7.37168042787
1335904688511193332 -10.2052842567
1335904688677745403 -11.3777660992
1335904688877779093 -11.6942104967
1335904689044518034 -13.2279899263
1335904689277840744 -12.4809628743
1335904689444508812 -14.0040009174
1335904689611504449 -11.4265188889
1335904689777878276 -10.9856316853
1335904689977770933 -5.53412621168
1335904690177834088 -7.3609953563
1335904690311380226 -8.59532711251
1335904690477922854 -10.747105736
1335904690644594312 -9.04781470566
1335904690811235058 -9.12050880471
1335904690977903104 -11.2818647158
1335904691244545513 -12.4128571845
1335904691411376290 -14.7420485719
1335904691544636207 -15.7365838392
1335904691744471608 -13.3027877333
1335904692011205166 -14.8754300155
1335904692177905824 -13.7368269659
1335904692344622129 -13.5264174583
1335904692511091595 -14.0878208527
1335904692644403962 -9.24245012051
1335904692811493837 -11.8506081443
1335904692944486882 -12.8170463126
1335904693111154443 -11.6003953475
1335904693244641199 -11.5659354797
1335904693344495211 -10.119042098
1335904693511144294 -8.73303406471
1335904693711399106 -9.37859307271
1335904693911191675 -7.37409351829
1335904694077894506 -10.0171704511
1335904694277764572 -7.61503317082
1335904694444413311 -8.47612595153
1335904694611493084 -8.53039562947
1335904694777838069 -8.04733661149
1335904694944489616 -5.60513334638
1335904695144492267 -6.63051666599
1335904695344541495 -12.3772597902
1335904695544672524 -12.639818445
1335904695744477675 -10.8867679892
1335904695911368817 -12.5889130247
1335904696078050982 -14.9479118549
1335904696277801052 -17.9978820042
1335904696444551368 -4.36083863238
1335904696644532880 -2.6232556196
1335904696811505265 -8.21816534869
1335904696977755794 -16.68432855
1335904697144420002 -16.6432101372
1335904697377934026 -9.02801723094
1335904697877848024 -9.98850687069
