# Supplementary material for: Infants Time Their Smiles to Make Their Moms Smile
Source: PLoS One. 2015 Sep 23;10(9):e0136492. doi: 10.1371/journal.pone.0136492 (PMC4580458; doi:10.1371/journal.pone.0136492)
Supplement: S1 Data — (ZIP) [file pone.0136492.s001.zip › DiegoSmileRawData/smilenew_sub_13_mirror_2012-05-01-13-40-32.robotsmiles]

1 1335904853401202230
0 1335904856701210194
1 1335904888234574392
0 1335904891800881255
1 1335904903034442621
0 1335904905434317574
1 1335904925767719481
0 1335904927800997984
1 1335904931101038119
0 1335904932901352218
1 1335904935200980553
0 1335904936767637498
1 1335904955101016458
0 1335904958701006045
1 1335904987134367998
0 1335904989834272753
1 1335905009167707951
0 1335905011734280323
