# Supplementary material for: Infants Time Their Smiles to Make Their Moms Smile
Source: PLoS One. 2015 Sep 23;10(9):e0136492. doi: 10.1371/journal.pone.0136492 (PMC4580458; doi:10.1371/journal.pone.0136492)
Supplement: S1 Data — (ZIP) [file pone.0136492.s001.zip › DiegoSmileRawData/smilenew_sub_13_mirror_2012-05-01-13-40-32.subjectsmiles]

1335904839934339713 -12.956123972
1335904840067722042 -12.1274918803
1335904840200967489 -13.0119322613
1335904840334333054 -6.34987031071
1335904840500983150 -11.066985992
1335904840667668202 -11.4703205125
1335904840867719175 -8.80287566302
1335904841034361343 -7.69969699335
1335904841201512643 -6.78131580981
1335904841334313082 -6.92519206065
1335904841501081620 -7.5902082106
1335904841667650108 -8.77081044756
1335904841867859534 -5.38255147406
1335904842001157560 -6.09645538229
1335904842167688229 -7.95645709041
1335904842300934087 -11.1551252623
1335904842500902093 -13.2693619706
1335904842634280957 -12.0023315257
1335904842934406036 -12.7925333048
1335904843067940510 -11.1343982593
1335904843234417388 -10.4938086524
1335904843401108453 -12.1317493095
1335904843567786878 -12.7232533502
1335904843734335938 -10.2806402757
1335904843901210491 -6.52987168615
1335904844067654132 -7.47984328182
1335904844267634768 -7.25777075064
1335904844434351936 -3.39686990809
1335904844601051910 -5.65108961254
1335904844767761283 -6.01962939173
1335904844934411683 -9.58008475204
1335904845067716012 -14.0837715626
1335904845234478391 -14.8182014674
1335904845401054883 -10.5637394901
1335904845534370321 -12.4218862823
1335904845667683761 -13.4264210904
1335904845834364690 -9.86228439624
1335904845967705358 -10.1590104953
1335904846201027701 -12.7018980252
1335904846434354709 -12.6049151855
1335904846767658819 -11.6353348895
1335904846934411279 -9.64067203699
1335904847067784939 -9.3852690523
1335904847234381419 -11.5787681225
1335904847400875969 -13.5101192792
1335904847567820756 -9.80294299149
1335904847734377169 -8.95148711527
1335904847900926534 -9.77784291551
1335904848101277707 -7.56042730792
1335904848267733015 -7.61995146429
1335904848434317315 -4.54963861727
1335904848600982045 -7.16906602636
1335904848767658868 -16.4653629225
1335904848900971128 -16.0359410732
1335904849067759784 -14.1988599834
1335904849234381013 -16.3553773728
1335904849401163745 -13.7761193405
1335904849601192468 -12.7294342069
1335904849734481962 -15.0640460528
1335904849901021520 -13.5881478658
1335904850034383909 -7.92956991162
1335904850201140171 -13.7305959589
1335904850367730378 -14.7934494276
1335904850501054328 -12.5913813003
1335904850667702344 -15.3162486299
1335904850834482497 -13.8236960591
1335904851001063357 -12.3459877004
1335904851167705562 -12.0746383867
1335904851334325871 -10.1545364544
1335904851501415612 -8.33655227109
1335904851667795435 -7.98051688066
1335904851834390414 -7.23451073895
1335904852001400681 -5.31762473689
1335904852167715231 -4.56107778628
1335904852334357471 -5.25705983147
1335904852501027653 -6.00438299955
1335904852667791686 -8.01300618933
1335904852801159281 -10.0279674114
1335904852967728607 -10.269496658
1335904853101609165 -3.85886733161
1335904853234347768 3.84361666654
1335904853401110213 6.51712919053
1335904853567963100 3.97359500352
1335904853701066805 3.8257464043
1335904853834331661 2.25725647788
1335904854001143696 -1.90796248835
1335904854167699899 -5.92657149668
1335904854334497424 -6.62842955634
1335904854501040531 -5.7783044246
1335904854667693143 7.20068304415
1335904854834396064 9.66278659418
1335904855067660728 7.61724121697
1335904855234481814 6.28029921771
1335904855401141743 8.9260026404
1335904855567644477 8.02140520078
1335904855734373212 8.86886991716
1335904855934410619 9.12326946741
1335904856101031321 9.12697698609
1335904856267759947 10.491547561
1335904856401176881 2.50158844839
1335904856534413648 -1.37432331896
1335904856701108712 -3.49833892674
1335904856867777634 2.08661177322
1335904857001019310 4.40860270576
1335904857200997301 2.59239989088
1335904857367692850 1.61780544551
1335904857567773968 3.32392738282
1335904857767758847 1.60794983591
1335904857934437331 3.29078035527
1335904858134344013 7.20583469183
1335904858267675364 5.56321923527
1335904858434346547 5.52195238339
1335904858634461761 2.48585367776
1335904858801007093 -0.100606279268
1335904858934592001 -3.57831268896
1335904859101146588 -1.97572519046
1335904859234446679 -1.40048650966
1335904859401134563 -5.08228700238
1335904859534360956 -4.89591784427
1335904859667653071 -7.35588309409
1335904859834342776 -6.31105085916
1335904860034438573 -5.36569655177
1335904860200991793 -6.8814552005
1335904860367861590 -8.41481450844
1335904860534347162 -10.0267215037
1335904860767850361 -8.5371936421
1335904860934312808 -8.48872137091
1335904861100951345 -7.9746067549
1335904861301015519 -11.1745713769
1335904861501010845 -9.95124965297
1335904861700977237 -12.4826822634
1335904861867832917 -8.66078625391
1335904862034443586 -10.0096302222
1335904862234372020 -8.30369557614
1335904862400965171 -11.0893177981
1335904862634467274 -12.4188589906
1335904862800974039 -11.3818590922
1335904863001007044 -10.5384145433
1335904863167747288 -10.1005996135
1335904863334461712 -9.43463264707
1335904863500970157 -10.7862058929
1335904863667730178 -10.0673457232
1335904863834550436 -10.6161700121
1335904864001088605 -11.3952751938
1335904864167690887 -15.2423270168
1335904864334263461 -12.8178804776
1335904864534407037 -14.369155901
1335904864667736030 -11.1830301795
1335904864834293714 -8.49314427374
1335904865001477405 -8.33501917707
1335904865167701770 -9.00826600894
1335904865334434197 -12.5116169711
1335904865501074706 -12.0171692014
1335904865667673796 -10.9651919445
1335904865901032230 -11.9141431727
1335904866067665346 -13.3751055684
1335904866234281700 -13.2535086015
1335904866434319239 -12.6751838848
1335904866601119362 -11.9191115071
1335904866767731137 -12.2146097772
1335904866967665991 -11.5230731176
1335904867134237041 -9.51242716058
1335904867301037231 -7.83715296618
1335904867501008470 -9.59182210292
1335904867667764733 -10.4838581105
1335904867834389303 -8.83461247022
1335904868100892990 -11.3563769603
1335904868267762612 -11.7728479653
1335904868467737386 -12.2331339235
1335904868634334493 -10.4167868895
1335904868834310218 -8.01940876678
1335904869034403596 -7.86429418967
1335904869201012279 -10.6766374319
1335904869401018713 -4.22507708265
1335904869567792217 -10.3273187995
1335904869767624835 -7.90462499175
1335904869934325583 -6.74870407505
1335904870134263634 -10.7741108287
1335904870334500975 -9.81079657725
1335904870501053683 -7.70775117623
1335904870667772084 -4.75707250867
1335904870867674805 -7.69771061975
1335904871067627914 -9.34792112191
1335904871267908616 -10.0224300158
1335904871434346710 -9.88328756707
1335904871600918400 -7.10564354697
1335904871767659436 -10.2359806113
1335904872000994557 -10.495436462
1335904872167729266 -14.2524572824
1335904872334324610 -15.5829044727
1335904872501069125 -12.8716039667
1335904872667803778 -11.3131053617
1335904872834316926 -10.4648881559
1335904873034373211 -9.81490108298
1335904873201039345 -10.6084671944
1335904873401261940 -12.5307758522
1335904873601079780 -10.378050906
1335904873767651921 -9.61055677499
1335904873934306355 -8.03608575156
1335904874101112024 -9.7292140374
1335904874267751598 -9.04833086195
1335904874500966627 -10.2483876239
1335904874667686106 -8.417498368
1335904874834430306 -8.09154693696
1335904875034491565 -10.865327719
1335904875201060272 -10.756836341
1335904875367867872 -10.118204914
1335904875534447195 -10.3492344368
1335904875701013644 -8.6581014585
1335904875967701957 -9.35938247883
1335904876134418899 -10.5394776582
1335904876334367225 -8.3686486309
1335904876534564513 -9.58883889805
1335904876767664473 -7.9632284382
1335904876934294411 -8.68809389031
1335904877167684335 -11.3380838711
1335904877368101405 -12.3278374583
1335904877567676027 -7.28090162784
1335904877734623732 -4.18138378411
1335904877901061037 -2.38404991691
1335904878067727149 -10.3210202868
1335904878234367519 -8.6674850131
1335904878401348842 -9.45209171832
1335904878567928075 -7.21836732481
1335904878734415035 -12.8880591741
1335904878867685392 -11.3551239141
1335904879034498356 -14.4846604367
1335904879167650696 -13.2062427511
1335904879334255081 -13.8474796837
1335904879467768961 -15.5120108398
1335904879601080912 -17.0339183198
1335904879767684777 -12.6325198828
1335904879934362654 -12.283320457
1335904880100988222 -8.32026314097
1335904880301043418 -7.18707125265
1335904880467610966 -8.21090626899
1335904880634442336 -7.51343697795
1335904880801131494 -6.22477737523
1335904881034524930 -8.3795460004
1335904881201036214 -7.57913698937
1335904881367690172 -7.49932045776
1335904881500973638 -9.17658577814
1335904881667730888 -9.33029351749
1335904881834490540 -4.79132162958
1335904882001034766 -10.0064490585
1335904882201183355 -6.96533702157
1335904882401034288 -14.4285698693
1335904882534414720 -15.744331844
1335904882667713982 -15.9875473486
1335904882834263573 -18.2497148571
1335904882967625168 -14.5277522157
1335904883101098319 -17.2989723941
1335904883401074950 -10.642760586
1335904883601101110 -12.3564567282
1335904883734371956 -13.2464302494
1335904884034400921 -11.6835703908
1335904884201061737 -8.69495697596
1335904884301013594 -10.9180310442
1335904884467925179 -12.9560651756
1335904884567574722 -9.78829814086
1335904884667751332 -8.90769855214
1335904884801157678 -8.10611574915
1335904884934424760 -8.50804864194
1335904885034592069 -6.28757466868
1335904885167747546 -7.67150936176
1335904885300957836 -7.03068278087
1335904885434487347 -13.0403912856
1335904885634374644 -11.1795323068
1335904885801234821 -9.98887866263
1335904885967930965 -2.48343943976
1335904886134477181 -1.80673576755
1335904886300922624 -0.164826044916
1335904886500969632 0.722574697041
1335904886667685054 -0.28492964494
1335904886867668295 -3.80709514123
1335904887067784559 -3.98803866125
1335904887234344074 -3.362900512
1335904887401038967 -4.88323157886
1335904887567743512 -5.33214002896
1335904887734378239 -1.2723933176
1335904887967648407 0.133034183753
1335904888234587349 4.46592165013
1335904888401337595 -0.0288797935491
1335904888567767098 1.3353538108
1335904888767652867 -0.825550895378
1335904888934361977 -4.34910651885
1335904889100984245 -6.89127305597
1335904889267701643 -7.54658464936
1335904889434355553 3.50777834449
1335904889601030718 6.49799964538
1335904889767697980 7.55651427413
1335904889934427200 7.0178361347
1335904890101050167 4.57459069817
1335904890234373972 5.63634780117
1335904890434343665 4.52654627874
1335904890601192222 5.4936359569
1335904890767644778 3.56078144002
1335904890934302592 3.12038074954
1335904891134329249 0.810208130432
1335904891300990912 0.405396113338
1335904891467845358 1.15037112645
1335904891634353213 1.41866099897
1335904891800971165 -4.51369370765
1335904892001036844 -3.03945333704
1335904892167935118 -5.35848241672
1335904892367690622 -2.46641881009
1335904892534398606 -5.20951399525
1335904892700987660 -9.38888907659
1335904892867737397 -5.32781056513
1335904893034428810 -5.90504495205
1335904893201200114 -11.291832382
1335904893367631170 -8.14999741558
1335904893534328190 -9.87194590405
1335904893701023373 -12.5626453467
1335904894234588253 -3.67380291126
1335904894401056070 -10.5563624179
1335904894634312346 -7.25482750184
1335904894834357612 -8.05345687824
1335904895001054897 -9.22500511024
1335904895167650365 -11.2935480227
1335904895334329224 -11.6145810318
1335904895501086696 -11.6023339366
1335904895701049033 -13.3933768756
1335904895867750115 -12.8014117351
1335904896034406752 -11.0514709007
1335904896201008581 -11.4672731479
1335904896367676334 -9.2030861374
1335904896534313252 -8.13056772828
1335904896734402214 -5.62769483268
1335904896900990901 -6.8990287638
1335904897068135967 -7.41797626386
1335904897234340641 -8.30443835149
1335904897400997203 -9.44952869051
1335904897567764272 -8.90218445845
1335904897767730476 -8.9731591489
1335904897934368760 -9.53226628317
1335904898101090363 -10.5728909229
1335904898301049538 -9.94527363439
1335904898467643723 -10.5575406226
1335904898667637396 -9.6786965713
1335904898834317508 -10.7094451968
1335904899001195226 -8.53256357504
1335904899167864873 -8.03280879064
1335904899334343056 -6.94558937544
1335904899467656485 -8.19770442942
1335904899634325682 -7.68213518945
1335904899800931724 -6.36196323573
1335904899967670579 -5.65302964745
1335904900134364848 -6.34198405671
1335904900300976190 -6.43935533607
1335904900467845179 -8.18590905929
1335904900634382304 -9.71081766513
1335904900834338620 -8.02929269037
1335904901001013298 -6.07489652801
1335904901167692899 -6.80753646229
1335904901334558208 -9.22849603595
1335904901534281386 -11.1357525792
1335904901700971985 -12.302035493
1335904901867609173 -9.01769113063
1335904902034283298 -10.9184136877
1335904902201257530 -11.506648756
1335904902367855422 -15.4171668758
1335904903034429222 2.14814323472
1335904903167724254 -10.7424856224
1335904903334234408 -14.7783731268
1335904903467679898 -18.1714852396
1335904903634544279 -12.6261489609
1335904903767791319 -6.9139308843
1335904903901018462 -10.6732345131
1335904904067834818 -9.23857149449
1335904904201007353 -8.35367042223
1335904904401114045 -7.75075517625
1335904904567786355 -13.8148657938
1335904904767744071 -18.0763819016
1335904904900991709 -16.344914638
1335904905067792171 -10.1012190917
1335904905234320631 -3.98726593089
1335904905434451330 -1.60164715543
1335904905601079514 -4.16946878283
1335904905767661254 -4.40092896029
1335904905934334311 -5.57068945855
1335904906101158354 -5.50458958721
1335904906267702726 -3.86633963496
1335904906434401557 -7.09004465369
1335904906601066764 -4.81260996662
1335904906767740232 -8.5931313845
1335904906901106193 -5.94302389801
1335904907101049213 -5.94672005036
1335904907301084877 -7.93324584872
1335904907501010395 -10.5403256268
1335904907701097099 -12.052665599
1335904907867809199 -14.5608323185
1335904908000925079 -15.3040484312
1335904908167626742 -14.8753617364
1335904908367736200 -13.3150265567
1335904908501155948 -12.3448688695
1335904908701012446 -13.453308508
1335904908834244145 -14.0780622519
1335904909001141451 -13.1460798468
1335904909167752780 -13.6653047233
1335904909367799592 -13.9035077323
1335904909501052863 -18.9514815771
1335904909667705020 -13.9146508816
1335904909834263069 -15.5609014198
1335904910034416483 -15.7863541779
1335904910200934420 -17.4859769841
1335904910367752701 -14.7713638138
1335904910534399370 -17.324987902
1335904910667707141 -15.49400287
1335904910834342201 -18.3646003492
1335904911034463156 -18.0903295231
1335904911201204411 -15.6075349951
1335904911367785436 -12.6692551742
1335904911534379952 -14.6279665025
1335904911667800470 -12.2754056261
1335904911834358104 -10.8573678789
1335904912000979839 -11.4921523101
1335904912167706735 -13.0648778171
1335904912334275368 -9.63708988881
1335904912501066915 -10.8311005435
1335904912667847986 -15.3390307087
1335904912834373145 -9.34179990539
1335904913001058496 -10.732255732
1335904913167730271 -11.5369847804
1335904913334414693 -10.5314697487
1335904913534320061 -8.16576356171
1335904913734321195 -9.21740752723
1335904913867939214 -7.61906244276
1335904914034446617 -6.30016055753
1335904914201125047 -6.07292592831
1335904914401105607 -6.05949489088
1335904914634483405 -7.36261122095
1335904914834329967 -6.84190885477
1335904915034418040 -7.93744273683
1335904915234296249 -8.27632525429
1335904915434505991 -10.5057915919
1335904915601121254 -10.9638064405
1335904915767670116 -16.5501098604
1335904915901024864 -13.0695697517
1335904916167738887 -11.3036871017
1335904916334315390 -12.9602366477
1335904916534583556 -13.9810783455
1335904916701132162 -14.1062468374
1335904916834349743 -16.7193679854
1335904917001121863 -16.3816968944
1335904917167612176 -15.5699951094
1335904917301015049 -16.9160990295
1335904917500997987 -16.9682831257
1335904917667816837 -12.8847809364
1335904917867771128 -12.9632407956
1335904918001150474 -11.1125959852
1335904918167700961 -10.9110914853
1335904918367932624 -11.3925227613
1335904918534308588 -8.77636510292
1335904918701011322 -9.44117907075
1335904918901084995 -6.71248663601
1335904919067890636 -8.23316928385
1335904919301389585 -8.69222273769
1335904919467733688 -6.70479766824
1335904919634329381 -8.10213974867
1335904919767853810 -8.56048994484
1335904919967682559 -11.949544712
1335904920134299512 -12.0322270104
1335904920267644782 -12.6795281538
1335904920467810519 -11.2624054478
1335904920634323970 -10.3230239522
1335904920801065921 -10.1245701274
1335904920967619282 -10.1074817331
1335904921134348450 -6.75000963443
1335904921301180026 -8.96543495449
1335904921501160618 -8.51188850079
1335904921667673374 -4.60181732387
1335904921801134525 -5.11153366978
1335904921934320155 -5.35508450105
1335904922067860992 -9.53539522298
1335904922167659508 -12.7565017987
1335904922267715000 -12.6363939085
1335904922401131736 -13.8728572569
1335904922501113733 -11.0875393739
1335904922601098123 -7.98701716416
1335904922734338483 -6.93342368401
1335904922834640893 -7.63937048825
1335904922967675235 -10.7503821498
1335904923067828762 -12.7748321128
1335904923201176962 -12.1089525679
1335904923301030219 -8.71226836279
1335904923401130436 -8.48459425549
1335904923534499558 -10.7860464934
1335904923667730635 -11.7799923082
1335904923767712342 -11.7049206994
1335904923867766211 -10.7150672097
1335904924001019340 -8.00168716982
1335904924100961658 -8.52168366162
1335904924267713073 -7.8856698571
1335904924367690546 -8.68501755944
1335904924467847226 -11.0328288294
1335904924601281045 -7.81658304647
1335904924700998487 -0.425582784063
1335904924834342512 1.19681166907
1335904924934336690 -1.11830388611
1335904925101024881 -3.75347724663
1335904925201007062 -0.872953640215
1335904925334347512 -2.35748005818
1335904925434325792 -1.18562121376
1335904925634352967 0.406094335879
1335904925767815786 5.89205065318
1335904925867679246 10.1036310281
1335904926000952544 13.2560899534
1335904926134459204 14.8072954615
1335904926267683805 14.5745290863
1335904926367714534 12.5166560104
1335904926501118097 13.7318682798
1335904926634396092 12.5587425481
1335904926767720385 12.4984631037
1335904926867650073 7.32828457119
1335904927001076477 12.3758193635
1335904927100976356 12.7391211078
1335904927201054058 14.0516251603
1335904927334291918 13.4192717103
1335904927434324374 11.4308273094
1335904927567683069 12.5064704277
1335904927667668733 -5.92165696275
1335904927801060838 -7.6327042697
1335904927901096971 -6.91554748015
1335904928001109865 -11.2414744551
1335904928134713748 -10.561999974
1335904928234312769 -12.1615680989
1335904928334321625 -11.6700022361
1335904928467731678 -10.6103729147
1335904928567737735 -13.2238766959
1335904928734518031 -9.64219217759
1335904928901084496 -13.0942579357
1335904929001013601 -10.7280232509
1335904929134391247 -13.325958449
1335904929267642739 -12.0581519686
1335904929367688034 -13.2616221941
1335904929501055427 -13.831901536
1335904929634319923 -13.2636831528
1335904929767745115 -14.7308558764
1335904929901034975 -15.4086113257
1335904930034383719 -14.9810469147
1335904930134271149 -11.6826759648
1335904930234401790 -10.0302701631
1335904930401035917 -8.87603610633
1335904930501407885 -11.9653874743
1335904930634442047 -9.67280792972
1335904930734523442 -13.4942795816
1335904930834426658 -9.5912566899
1335904930967799677 0.0755585185515
1335904931101045618 6.7570180455
1335904931201004071 8.63953390836
1335904931301013824 9.56439237857
1335904931434273807 9.09068612089
1335904931534410166 11.5787475784
1335904931701057578 12.2434326096
1335904931801105463 10.1222729486
1335904931934314955 7.45256143732
1335904932067833523 9.46329916867
1335904932167797700 10.348365278
1335904932334440604 9.7628927999
1335904932434391652 9.68690493859
1335904932567709931 -1.26266776676
1335904932667733574 -9.19662556419
1335904932801053028 -9.21110606258
1335904932901408376 -6.32358851078
1335904933034271308 -8.54160609233
1335904933134463286 -9.91670279589
1335904933267891676 -10.4495879139
1335904933367757485 -10.8143908115
1335904933467717961 -13.0410898307
1335904933567796213 -10.9656917849
1335904933667690388 -14.2096364317
1335904933767810874 -14.5170000183
1335904933901078842 -13.8427105076
1335904934001018593 -13.3774979322
1335904934101066906 -8.37523199399
1335904934467702290 -11.9502683892
1335904934567699828 -12.2810552354
1335904934701056481 -12.3663410139
1335904934834361304 -14.9097135093
1335904934934320754 0.297226091867
1335904935067683328 5.82503949734
1335904935200977895 2.8358344304
1335904935367689129 11.8783207022
1335904935467897019 6.7093479971
1335904935600949546 8.27323285253
1335904935801002600 11.3268372197
1335904935934377608 10.4108685479
1335904936034277708 8.99794778673
1335904936134307304 3.33166765719
1335904936234367481 0.0766808240739
1335904936334411251 -2.39079351885
1335904936434316518 -2.35301059635
1335904936534468631 -1.28201704093
1335904936767776291 -5.35706022071
1335904936867677735 -5.19435933988
1335904937000964459 -3.37994660448
1335904937101068134 -3.48712466396
1335904937200961533 -0.672102570488
1335904937300959006 -6.04301866398
1335904937401032724 -10.0560290469
1335904937534396388 -4.79415712722
1335904937634616908 -6.27850737349
1335904937735181472 -6.29748277744
1335904937867734691 -5.93409863806
1335904938001148334 -5.3575130789
1335904938134281933 -8.03643282962
1335904938234362622 -9.36784674059
1335904938367591691 -12.1178554699
1335904938501122068 -10.911228185
1335904938601057381 -11.6333457899
1335904938734404292 -12.4770651511
1335904938867707540 -12.7493649861
1335904939000993349 -11.5404319465
1335904939134435688 -15.5814036792
1335904939234362689 -15.393560572
1335904939367741156 -13.6439641459
1335904939467670063 -14.3879371869
1335904939668005103 -11.2082176178
1335904939767643622 -11.6126790439
1335904939934334275 -8.80011130712
1335904940034365801 -9.10083393164
1335904940167644208 -10.9493180281
1335904940300975220 -10.3261843717
1335904940401291074 -9.95480712799
1335904940534347258 -12.0666922181
1335904940634456621 -10.180113486
1335904940767650672 -13.4425938427
1335904940867788659 -12.6474094325
1335904941034323344 -9.5111932878
1335904941167774438 -14.8704268002
1335904941301015903 -9.41371462779
1335904941967783665 -10.7149490858
1335904942067638057 -12.3422502565
1335904942201068615 -11.6103282675
1335904942334303062 -14.0260976571
1335904942434284017 -13.4914280031
1335904942567630720 -14.4489773416
1335904942701003654 -13.993017267
1335904942800982769 -14.1057365632
1335904942934399379 -14.4318694219
1335904943067771212 -11.0784914078
1335904943167714008 -10.4863221153
1335904943301158228 -11.2206264102
1335904943401175851 -10.4251664939
1335904943501063600 -11.5980309177
1335904943634347709 -10.3642736419
1335904943734418175 -10.7280673298
1335904943901056059 -6.47658371762
1335904944801104852 -14.2083051538
1335904944934510758 -11.3144305383
1335904945134542305 -9.98532044938
1335904945300947787 -15.559002611
1335904945401383613 -9.31157362155
1335904945534337224 -9.45538188538
1335904945667709190 -11.6072497518
1335904945767699416 -8.80461750594
1335904945867649901 -7.07453589441
1335904946034195552 -9.38845279074
1335904946101005745 -7.52217274328
1335904946201033409 -10.3403975945
1335904946301162739 -7.32751971809
1335904946434334032 -7.13454859928
1335904946567955433 -5.80112068149
1335904946734358198 -7.85069601504
1335904946834292961 -6.18881676269
1335904946934335772 -6.70414708684
1335904947067832403 -6.25003169911
1335904947167714395 -6.96562335076
1335904947267636602 -7.37975748474
1335904947401201543 -8.05740438966
1335904947534375624 -9.02862943587
1335904947667712056 -7.28437632723
1335904947768014611 -7.3209437884
1335904947901126653 -11.5907475939
1335904948001056673 -12.4026703135
1335904948134381964 -14.2530461079
1335904948267814087 -12.8031621881
1335904948401023700 -11.3846476183
1335904948534349373 -9.80853829002
1335904948667700054 -10.2999514492
1335904948767797151 -12.033337184
1335904948867714722 -9.58737857002
1335904949001002779 -10.6520556854
1335904949100950987 -11.21566561
1335904949234379677 -12.0046776222
1335904949334423333 -11.8786002623
1335904949467730767 -9.27688999434
1335904949567752742 -9.13702656786
1335904953434384312 -15.2353601548
1335904953667805755 -6.24887855093
1335904953834328434 -7.45497371013
1335904953934361919 -12.6844222579
1335904954034333654 -13.4710434629
1335904954167773086 -14.6542772775
1335904954267766678 -14.6260892723
1335904954401039583 -14.1989177629
1335904954534360756 -14.3064368317
1335904954634409624 -13.8381861841
1335904954734407508 -15.5745562439
1335904954867652398 -9.87386491342
1335904955000931080 2.34216671209
1335904955101133859 5.88626588823
1335904955234469836 15.9941627902
1335904955367933645 14.9548260007
1335904955467841671 13.744772751
1335904955601111176 15.2189831832
1335904955701109096 15.2738569302
1335904955834394225 15.892075142
1335904955934269813 14.9052287781
1335904956067743134 16.817880887
1335904956167961402 14.3817907086
1335904956301118451 14.0123750055
1335904956400983168 12.3206820305
1335904956501180697 8.03968700489
1335904956634453658 7.25579213378
1335904956734615757 7.4032112277
1335904956834408338 7.68502007028
1335904956934354109 6.05552971694
1335904957034347886 7.66550916434
1335904957234330041 2.42622668974
1335904957334369811 6.50859127172
1335904957467776734 4.37468648769
1335904957567879601 2.12598187875
1335904957701020509 2.20956325748
1335904957834352717 3.19601223164
1335904957967625970 1.79611015788
1335904958067686768 2.675468798
1335904958201034485 1.39380027106
1335904958301030912 0.887357528846
1335904958467637257 2.71648627114
1335904958567831436 -1.26887904892
1335904958701140650 -1.55263497587
1335904958834370469 -4.20554839436
1335904959001048066 -3.28569448859
1335904959100981766 -3.48541297368
1335904959201253761 -5.7672425376
1335904959334333827 -5.17202319406
1335904959467707980 -9.10847001836
1335904959567901184 -8.72806407484
1335904959700990334 -10.1861360404
1335904959800981346 -10.302834863
1335904959901016351 -11.0526270038
1335904960000997924 -9.60619827202
1335904960101114585 -11.0532723853
1335904960500942800 -8.14019006552
1335904960600987077 -10.183521033
1335904960734361311 -10.4684125513
1335904960867683925 -14.6915231808
1335904961034396107 -15.3755311229
1335904961134344122 -14.8140494348
1335904961267696876 -13.759835771
1335904961367766081 -11.0524871642
1335904961534513871 -13.2513426567
1335904961634240041 -11.2840344845
1335904961767704860 -11.1683289314
1335904961867687704 -11.0278794188
1335904962001100043 -11.5984610164
1335904962134282281 -9.12207636148
1335904962234546444 -9.67707278661
1335904962367653586 -9.55872752671
1335904962501141152 -8.95830770154
1335904962600979479 -11.0468629602
1335904962734428803 -9.71500095875
1335904962867687891 -14.3692469121
1335904963001078285 -12.3969502384
1335904963101081628 -10.7259991727
1335904963234358574 -12.0447214631
1335904963334422623 -12.0750281315
1335904963467770915 -13.0810424507
1335904963567604466 -13.3881187178
1335904963700985610 -11.7104165286
1335904963834321733 -13.9326492078
1335904963967742279 -14.2060496121
1335904964067725799 -12.3636181002
1335904964200960970 -12.196416227
1335904964334305920 -14.3178194688
1335904964434380408 -13.0388244886
1335904964567780195 -15.0592550333
1335904964701027152 -13.7264185864
1335904964801034416 -16.5214074048
1335904964934456634 -16.4980856902
1335904965167706236 -16.4026528137
1335904965267591176 -16.3520078571
1335904965401088857 -16.1834053619
1335904965534370375 -16.5689786445
1335904965634337693 -14.7023931261
1335904965767683396 -14.0737104018
1335904965900952644 -14.7632956988
1335904966034351280 -16.7587367836
1335904966134437670 -14.6221386609
1335904966267652919 -17.6591799686
1335904966401096344 -15.0566433365
1335904966534501353 -16.2558037986
1335904966634370905 -15.163017485
1335904966767623536 -16.86618821
1335904966901027808 -16.64980662
1335904967000962583 -14.9883561058
1335904967134463614 -16.1380079146
1335904967234417981 -17.4628393684
1335904967367657544 -15.9737316319
1335904967501033554 -15.6146863922
1335904967634455099 -14.1151232831
1335904967734334947 -14.6983780884
1335904967834388674 -13.8364182522
1335904967967833119 -15.0102863338
1335904968067632094 -13.5971090298
1335904968200972343 -12.4896447949
1335904968334279973 -15.1254270973
1335904968467833120 -13.6125874739
1335904968634365179 -14.2568768767
1335904968800901843 -16.1405451102
1335904968934417753 -13.3313370074
1335904969034322782 -18.156146353
1335904969201052988 -17.7432112501
1335904969300981461 -13.2499948881
1335904969501013233 -13.8983180035
1335904969634333639 -15.5182139888
1335904969801009825 -10.9305968333
1335904969934355351 -11.2112366956
1335904970067670868 -13.9228453063
1335904970234326480 -11.9311808119
1335904970401069171 -13.7632510192
1335904970534325982 -13.0380606136
1335904970667780786 -14.3464926924
1335904970801206348 -13.9521075164
1335904970934416195 -13.6404829134
1335904971067621883 -13.1089773973
1335904971167653587 -15.3826279379
1335904971300996465 -15.1399201169
1335904971467789326 -16.0837541001
1335904971567921298 -13.2530257657
1335904971667780455 -17.1598048875
1335904971801073944 -14.8019773365
1335904971934385729 -14.121484238
1335904972034391383 -16.1808684694
1335904972134285192 -15.9363220875
1335904972234352007 -15.9990544038
1335904972334277973 -15.2785523611
1335904972467665421 -15.582721271
1335904972567712596 -14.3317230251
1335904972667729279 -14.7957016393
1335904972767661113 -14.9884402183
1335904972867718165 -3.03937174892
1335904972967620996 -14.8682982627
1335904973567747039 -20.4757327938
1335904973667837206 -18.2396358538
1335904973767636113 -1.87499173912
1335904973901494322 -11.3852960807
1335904974001056118 -11.8708435459
1335904974101163273 -12.1994516342
1335904974234599535 -10.2426435403
1335904974367715454 -10.4435065095
1335904974467775616 -7.74762656137
1335904974601123649 -9.10429302201
1335904974701115773 -8.33362697449
1335904974800985123 -9.28163758656
1335904974901097297 -9.74125542658
1335904975034356596 -11.8004636678
1335904975134436113 -12.2911666831
1335904975267739478 -16.2261804067
1335904975401044911 -13.4006780299
1335904975534304865 -13.457226945
1335904975634426445 -13.7543176688
1335904975734247847 -13.2156163046
1335904975834550802 -14.4791668046
1335904975934340153 -14.9475754224
1335904976067707953 -16.0216991898
1335904976167711660 -12.7899037108
1335904976301051452 -14.9948086468
1335904976401068006 -11.5509650744
1335904976534517577 -11.4429971502
1335904976634369408 -9.28186486864
1335904976767680125 -9.96916432487
1335904976867534528 -10.6684126333
1335904976967584212 -10.3025960449
1335904977067838168 -12.4968956914
1335904977167738243 -13.8788503768
1335904977234416526 -12.3005565505
1335904977367672224 -11.2138220708
1335904977467683735 -11.6596423701
1335904977567772546 -16.6493361337
1335904977634357113 -15.5726119507
1335904977734717566 -13.19934102
1335904977834308980 -16.3589988035
1335904977967740988 -13.5330454845
1335904978067652571 -9.80427089043
1335904978167643661 -8.05707829006
1335904978267719409 -8.71604247219
1335904978367736407 -8.60009208718
1335904978501266562 -7.27418101608
1335904978601113835 -4.48076341297
1335904978734368547 -1.77510224835
1335904978834293046 -1.07782309013
1335904978934380526 -2.39735804955
1335904979034331742 -0.169435770403
1335904979134391879 -1.0464825096
1335904979234408315 -3.62557050023
1335904979334439219 -3.12766635954
1335904979434469879 -4.77255135253
1335904979600917566 -7.23536633813
1335904979701034450 -9.6348479121
1335904979800989577 -11.093854628
1335904979934352053 -6.24340403707
1335904980101131258 -8.16385878903
1335904980267630627 -8.58020091799
1335904980434294761 -12.0565918551
1335904980601000124 -10.4694729531
1335904980834267451 -10.1890616978
1335904981034323146 -11.3740458054
1335904981234282048 -10.9199765374
1335904981434402880 -7.69093796982
1335904981667719932 -8.24103816715
1335904981867831347 -8.01464168467
1335904982067778982 -6.15215649601
1335904982267731444 -6.7892276151
1335904982467667466 -7.39855369252
1335904982667650811 -3.46743615667
1335904982901094338 -4.80767998796
1335904983134414766 -7.24636113551
1335904983301063901 -6.74469110076
1335904983501125101 -8.52270776452
1335904983700953948 -8.36777523876
1335904983867668734 -8.28285514507
1335904984067612685 -8.02786296298
1335904984234325337 -12.0902436895
1335904984401134521 -9.3531845442
1335904984601023165 -10.4742862948
1335904984800970114 -10.2934509376
1335904984967736243 -11.5447607549
1335904985167924772 -11.2390294695
1335904985401120282 -12.4980059225
1335904985601261686 -12.7105400854
1335904985801057770 -10.3587042534
1335904986000983079 -9.87213635306
1335904986167780548 -11.2207818162
1335904986401060111 -10.3021714216
1335904986567788363 -10.1378781207
1335904986767734018 -6.64314655374
1335904986934472676 7.75432709824
1335904987134365172 11.9108197773
1335904987301001720 11.0514984364
1335904987501215989 10.4470626265
1335904987700963060 10.2575514104
1335904987901024156 6.2820881172
1335904988067711124 9.78106294762
1335904988267662130 6.12416564419
1335904988434342124 4.08517049871
1335904988601089352 7.93175428482
1335904988767625378 4.65672172364
1335904988934469015 3.57124196169
1335904989167840869 0.439769501076
1335904989334335495 0.216144044636
1335904989501038124 1.33923618089
1335904989701015688 -0.71554842796
1335904989834339640 -1.30218808391
1335904990001237507 0.022602873745
1335904990201096751 -4.80949664087
1335904990334481453 -4.85625372733
1335904990467745684 0.357977723051
1335904990601093893 -3.09875415735
1335904990767698670 -9.77931607817
1335904990934386548 -3.83675738096
1335904991067651422 -0.331003696506
1335904991567831074 -4.39026497824
1335904991767671670 -9.83573997731
1335904991901011198 0.168826493342
1335904992067840169 0.0314151006111
1335904992234293093 -4.39888202325
1335904992434326352 -5.36502190408
1335904992600998115 -0.997395263456
1335904992767708018 0.678379063862
1335904992967731322 -1.68841303198
1335904993134359230 -0.47457287666
1335904993334452916 -3.42480915637
1335904993467640405 -3.81728534295
1335904993634544767 -5.760054377
1335904993801087773 -12.6645159081
1335904993934334063 -8.42828783711
1335904994101047033 -10.6454565622
1335904994267805696 -13.5792964729
1335904994767668193 -9.57980077171
1335904994934365942 -10.7782682661
1335904995101047025 -5.84895424414
1335904995267704396 -11.3006898626
1335904995501033192 -9.64993698413
1335904995667740296 -10.5579910244
1335904995867823780 -12.2499658982
1335904996034307492 -13.1484842462
1335904996200934075 -13.899528471
1335904996401139155 -15.5110145243
1335904996601196765 -13.0886127861
1335904996734272660 -14.0674634655
1335904996901154864 -12.3278816545
1335904997067786292 -14.6141479682
1335904997234239947 -10.7493152675
1335904997401095503 -12.6153472575
1335904997534418074 -10.3452822686
1335904997734438188 -10.893141496
1335904998167909179 -19.0259793893
1335904998401169812 -17.9521103727
1335904998867709978 -12.64954201
1335904999034372437 -15.179083058
1335904999267687626 -16.3361200581
1335905000401090905 -15.1451417836
1335905000967771303 -11.2273704463
1335905001234309895 -10.6889469457
1335905001401039243 -10.8857430033
1335905001667682881 -15.9026761665
1335905001834314484 -11.2240391867
1335905002034339282 -6.62340533591
1335905002201102167 -9.97966345254
1335905002367808346 -14.8548609269
1335905002600969420 -14.6535462174
1335905002767999823 -10.9238183474
1335905002934593713 -11.81354497
1335905003167674418 -14.8155709967
1335905003334395955 -14.2644465454
1335905003501001176 -12.3848906947
1335905003667763517 -13.5168407347
1335905003834347947 -13.1966841168
1335905004034354237 -12.2154167271
1335905004201013225 -11.3645543127
1335905004401041858 -11.918507661
1335905004567644793 -12.900725772
1335905004734303489 -11.3758518711
1335905004934390433 -12.0234210187
1335905005101071239 -7.42853739091
1335905005267761913 -10.1127510501
1335905005467825217 -12.8524577043
1335905005601002527 -14.9362522663
1335905005701147803 -14.4097100304
1335905005834476691 -13.3484435765
1335905005967770848 -14.7603988341
1335905006068089463 -12.6257827378
1335905006201029261 -13.0577534613
1335905006300943127 -10.469358265
1335905006401036889 -10.0401165736
1335905006534317556 -10.6590791194
1335905006667740927 -10.27142704
1335905006767669862 -9.89258489378
1335905006901093502 -10.8697721115
1335905007001105365 -10.9506108193
1335905007134475915 -10.8173156732
1335905007234495150 -8.97466619715
1335905007334396944 -8.69125944518
1335905007467796971 -9.76629422446
1335905007567719145 -9.97361568615
1335905007667869133 -10.0907012161
1335905007767859285 -9.73385099364
1335905007901013634 -9.86546942609
1335905008001082048 -10.2133111651
1335905008134368951 -10.514670214
1335905008234414540 -9.57619597537
1335905008334279286 -10.5411396574
1335905008467695693 -11.0179255917
1335905008567787061 -10.7540047615
1335905008667696295 -11.5388053605
1335905008800956410 -9.53945967597
1335905008934307746 -6.64707667538
1335905009067630017 3.67459719601
1335905009167829204 12.369715438
1335905009301071407 12.4930209299
1335905009434419682 13.3414526668
1335905009534339158 13.0789399844
1335905009667706585 11.9862450254
1335905009767753361 10.9436977617
1335905009901008975 11.7813697044
1335905010034359995 13.0291430119
1335905010167990388 11.1980747094
1335905010301045952 9.96994399417
1335905010401017252 8.30791033502
1335905010534340372 8.94157207741
1335905010634404644 6.15362660554
1335905010734431569 4.61881988103
1335905010867989271 4.36518259866
1335905010967690093 6.3704018021
1335905011134318170 10.7417448795
1335905011234399442 6.91892392368
1335905011334443059 4.90962250848
1335905011434651736 -0.156267852768
1335905011601018689 1.86483222562
1335905011734312873 -8.43508185945
1335905011901114564 -0.891756532954
1335905012101065688 0.660112793895
1335905012201200644 6.58168107581
1335905012401129830 5.98852833743
1335905012501011631 8.53839117671
1335905012601052649 10.7170035473
1335905012701042299 13.4082483376
1335905012834296992 12.6784971131
1335905012934343260 10.1653693124
1335905013034284072 11.7361375515
1335905013167769169 5.23303760707
1335905013267716158 1.86101474483
1335905013401015983 -2.95346607273
1335905013534276807 -4.66440058922
1335905013667663338 0.61043084116
1335905013801189322 -8.21383806733
1335905013901057351 -8.95044236131
1335905014067662442 -4.85316103462
1335905014267763703 -14.2101886336
1335905014401025010 -12.7860937675
1335905014500916345 -12.4370607019
1335905014634272021 -12.6613557559
1335905014767750802 -12.1886436623
1335905014901100380 -11.9224442597
1335905015001004208 -13.6536766656
1335905015201047410 -12.596059516
1335905015334330220 -11.6052660155
1335905015467703503 -12.1580565504
1335905015567783344 -11.3161310472
1335905015701075142 -11.4502831768
1335905015834269356 -10.339892687
1335905015967681575 -10.1269446248
1335905016067953926 -9.61849252851
1335905016201030316 -10.2942742823
1335905016301016502 -10.7358156495
1335905016434387016 -11.5415343138
1335905016567792647 -9.83708566051
1335905016667709106 -10.6257354289
1335905016767730947 -9.07275045568
1335905016901167274 -10.2657617919
1335905017001172956 -10.6643669804
1335905017134344023 -12.1845865622
1335905017234291667 -13.2528489454
1335905017334397487 -13.1021473451
1335905017467669898 -11.5862714748
1335905017567942482 -12.5428499439
1335905017667724873 -12.6678763107
1335905017801227154 -11.4480189639
1335905017901335928 -12.1952560322
1335905018000956714 -12.9748141863
1335905018134356438 -11.3776497286
1335905018234315458 -11.5647197388
1335905018334384508 -12.6199518073
1335905018467658954 -12.1285799716
1335905018567862547 -11.3688604745
1335905018734323015 -11.9788978849
1335905018867670081 -11.4447785036
1335905018967682965 -12.872293848
1335905019067691983 -10.2492919245
1335905019201109015 -9.88572187578
1335905019301047734 -10.2991197208
1335905019401092936 -9.39744202412
1335905019501114440 -9.12109520132
