# Supplementary material for: Infants Time Their Smiles to Make Their Moms Smile
Source: PLoS One. 2015 Sep 23;10(9):e0136492. doi: 10.1371/journal.pone.0136492 (PMC4580458; doi:10.1371/journal.pone.0136492)
Supplement: S1 Data — (ZIP) [file pone.0136492.s001.zip › DiegoSmileRawData/smilenew_sub_13_yoked_2012-05-01-13-29-14.robotsmiles]

1 1335904162201631001
0 1335904165601634857
1 1335904173835166511
0 1335904174968367339
1 1335904194235046879
0 1335904197101724656
1 1335904200301747240
0 1335904204835200894
1 1335904210069059839
0 1335904214201629341
1 1335904217368209858
0 1335904221001702151
1 1335904226301647846
0 1335904230501572137
1 1335904234435058265
0 1335904238234992703
1 1335904241801659862
0 1335904246003151752
1 1335904249234877077
0 1335904250035028422
1 1335904253901835309
0 1335904256701875448
1 1335904261001730695
0 1335904263568270366
1 1335904275868382660
0 1335904276834927329
1 1335904302701750406
0 1335904306335084190
1 1335904318101622448
0 1335904321701690876
1 1335904331768265371
0 1335904338834996018
