# Supplementary material for: Infants Time Their Smiles to Make Their Moms Smile
Source: PLoS One. 2015 Sep 23;10(9):e0136492. doi: 10.1371/journal.pone.0136492 (PMC4580458; doi:10.1371/journal.pone.0136492)
Supplement: S1 Data — (ZIP) [file pone.0136492.s001.zip › DiegoSmileRawData/smilenew_sub_13_yoked_2012-05-01-13-29-14.subjectsmiles]

1335904161438162057 -14.3353795254
1335904161538089298 -12.8292194416
1335904161671548306 -13.033931139
1335904161771370213 -12.9075754996
1335904161838084319 -13.0241578258
1335904161971356446 -14.5340316992
1335904162071506978 -11.8333930083
1335904162171507261 -10.8866317993
1335904162271579583 -11.4203444808
1335904162371454755 -11.7164903848
1335904162471375245 -9.94548827251
1335904162571494061 -10.2621908237
1335904162704930312 -13.1215833452
1335904162804900843 -10.6245113639
1335904162904782321 -13.3332044736
1335904163038096059 -11.4311325025
1335904163138074009 -12.6164222499
1335904163271419871 -12.2184868772
1335904163404741990 -11.7221420582
1335904163504720970 -11.6364501037
1335904163638071418 -12.4821747395
1335904163771396048 -10.2305270882
1335904163904744277 -9.29808726821
1335904164038139361 -7.31239363823
1335904164171433766 -9.62944698813
1335904164271516491 -7.38832904338
1335904164404820819 -4.97336530848
1335904164504807090 -6.16342785333
1335904164604731272 -2.60135532174
1335904164738065052 -0.30006002054
1335904164838163492 6.21757437049
1335904164971364686 8.98304653455
1335904165105113302 7.72313098454
1335904165238122804 7.75862179032
1335904165338197806 8.83037274589
1335904165471484511 7.45124678878
1335904165571439162 5.86805609852
1335904165704817630 4.65800730396
1335904165804765714 5.0500723296
1335904165938264628 3.23394865608
1335904166038138259 1.14739168855
1335904166138129775 1.88228074413
1335904166271525791 1.00849790325
1335904166371508235 1.4344574687
1335904166504924086 1.47277360178
1335904166604983200 1.18699063418
1335904166704774463 2.17848423177
1335904166838066573 0.634970018048
1335904166938105068 1.00922896808
1335904167071444203 -1.2163978798
1335904167204788408 -2.97853466973
1335904167304723400 -3.06422126461
1335904167404788635 -5.07996852633
1335904167538112776 -7.97127518018
1335904167671593977 -8.19532086894
1335904167804716767 -7.04899303322
1335904167904831960 -7.41610718911
1335904168004771138 -8.47789745221
1335904168138111362 -6.91393056908
1335904168238000777 -8.44165022209
1335904168371344044 -11.3571237574
1335904168471365046 -11.989340952
1335904168604798375 -14.1318602017
1335904168738015189 -14.3423878623
1335904168838121280 -15.0087020283
1335904168938262233 -14.9066412219
1335904169038183906 -9.33930136589
1335904169138124901 -9.67463686312
1335904169238160551 -13.3218814665
1335904169338310139 -11.820094571
1335904169438131057 -11.7062457072
1335904169604813266 -10.4748171299
1335904170971424888 -11.3228008898
1335904171104778620 -15.215696344
1335904171204720382 -14.1502888204
1335904171304778899 -15.2791756158
1335904171438194047 -13.0616886131
1335904171571500494 -12.6375275512
1335904171671479650 -14.3611308046
1335904171804920865 -14.3735497835
1335904171938129760 -15.6001538222
1335904172071399689 -15.4146195412
1335904172204682593 -15.4348153736
1335904172337992190 -16.5813504913
1335904172438118925 -15.1007942384
1335904172571446487 -15.3562824705
1335904172704881052 -16.6514248258
1335904172804753097 -15.4687334475
1335904172904712445 -16.2818371905
1335904173038078741 -14.5630315048
1335904173171606638 -14.5509227508
1335904173304695778 -11.7016494808
1335904173471530990 -14.4730655308
1335904173638199932 -13.9396089205
1335904173771617389 -13.3006246876
1335904173938096221 -10.373073108
1335904174071424528 -6.18312747971
1335904174238006899 -6.75634003923
1335904174404901070 2.48371337038
1335904174604795304 -11.284467772
1335904174771483551 -12.7075117135
1335904174938108826 -17.1758319053
1335904175104804575 -17.4501851498
1335904175238041110 -16.4268263771
1335904175371495700 -14.0471226584
1335904175504802031 -14.5181169714
1335904175604820242 -14.0305144773
1335904175738184504 -14.1605355772
1335904175871419726 -15.7836651316
1335904175971495854 -15.9800214707
1335904176104819571 -15.8766661318
1335904176271484970 -14.5331401858
1335904176404908744 -13.8412113131
1335904176538402594 -13.1579486419
1335904176671367624 -17.0369673708
1335904176771485495 -14.2745069875
1335904176971442659 -13.9829967899
1335904177071482846 -14.5383141311
1335904177171603630 -13.1379869869
1335904177304898087 -13.8160000339
1335904177438041734 -16.4765064713
1335904177571480336 -16.1080845027
1335904177671544220 -15.7905686729
1335904177804994103 -14.6417339751
1335904177904788624 -9.76555528504
1335904178004816536 -13.290248953
1335904178104869172 -12.2996743218
1335904178238208090 -14.4948792839
1335904178371626042 -12.9377324405
1335904178471435957 -12.2635334698
1335904178604805482 -11.2570027112
1335904178738177378 -9.66616347467
1335904178838123838 -10.1648811565
1335904178938081476 -11.0802679074
1335904179071452621 -9.01804520104
1335904179205118669 -9.65268227288
1335904179304813383 -7.68754278402
1335904179438363389 -8.43703557766
1335904179538075407 -10.3764220158
1335904179671438252 -11.3015484322
1335904179771435030 -10.1215057682
1335904179871432827 -6.77747284137
1335904180004808416 -4.22714950511
1335904180104752631 -3.87622452604
1335904180204734738 -2.78368140575
1335904180304780911 -3.21850115145
1335904180438016346 -3.62125213249
1335904180538145258 -3.77767353052
1335904180638156496 -1.61253357109
1335904180738248780 -2.23843574997
1335904180871454068 -3.46243577083
1335904180971455016 -8.12283029607
1335904181071398570 -8.48416502306
1335904181171512100 -6.44348710455
1335904181404744235 -7.97446538765
1335904181538056377 -6.22625225588
1335904181704715529 -8.36262778655
1335904181804791392 -7.62809542843
1335904181938079144 -9.49733083959
1335904182038164277 -6.94522384763
1335904182171494333 -6.63052850742
1335904182305020327 -10.1409982396
1335904182404915732 -11.1431303719
1335904182538281853 -11.4102720602
1335904182638124770 -10.994927831
1335904182771477294 -9.28787246904
1335904182904796512 -7.7182122062
1335904183038204118 -11.4159864677
1335904183138178335 -10.5962281183
1335904183271625516 -9.85073591789
1335904183371414098 -12.0995941784
1335904183538220954 -14.4904234856
1335904183638121432 -15.9515557304
1335904183771573542 -14.2383651732
1335904184438150842 -10.654254563
1335904184571568809 -13.1696525373
1335904184671400741 -13.1001745025
1335904184838256922 -8.66095961106
1335904185004789353 -13.139337307
1335904185204797017 -14.7635666325
1335904185304722422 -11.021505181
1335904185438173378 -12.5987430427
1335904185571478414 -13.4885931849
1335904185704820016 -15.1176742319
1335904185804760689 -14.8531923846
1335904185938303281 -14.0697832146
1335904186071450428 -14.1299033358
1335904186171550557 -8.41012328968
1335904186338137297 -12.3505213683
1335904186438070689 -13.5001196371
1335904186571440384 -11.7052636919
1335904186704713710 -10.4164136293
1335904186804906956 -7.22701637141
1335904186904786675 -7.60784642135
1335904187038088967 -8.94557332506
1335904187138198697 -8.58083194168
1335904187238271136 -8.07222201184
1335904187371523115 -10.3854748329
1335904187471621058 -9.79054746486
1335904187604805821 -9.17505456557
1335904187738169327 -7.84993553154
1335904187938316765 -9.45904157166
1335904188071425730 -4.72090165653
1335904188204855132 -9.14897503223
1335904188438082398 -9.79247667033
1335904188571539057 -5.19269905977
1335904188771479811 -3.92130088574
1335904188904828988 -8.23882339156
1335904189038183713 -6.94355248383
1335904189204834372 -9.34999300599
1335904189338115886 -9.68867447322
1335904189504839873 -8.9198577245
1335904189638110840 -4.14622723038
1335904189838192324 -4.67652200139
1335904189971389035 -12.6210701032
1335904190138225062 -9.68096983386
1335904190304723108 -14.8106320188
1335904190404877322 -15.1761687867
1335904190571439774 -12.112242454
1335904190671365476 -16.9900380402
1335904190838142591 -15.0689889763
1335904190971461604 -14.7383917888
1335904192671524335 -11.0509812228
1335904192804743200 -11.7665304468
1335904192904763628 -10.3854952121
1335904193004918984 -10.2084981189
1335904193138318604 -11.5076257425
1335904193271593455 -9.4111937976
1335904193471726236 -10.9718215494
1335904193638260521 -11.2738512452
1335904193738374324 -9.63736392138
1335904193871503078 -14.0533317055
1335904193971462944 -15.2035029997
1335904194104766036 -12.486190412
1335904194271508325 -11.8986978465
1335904194371962519 -14.0828530111
1335904194504820558 -13.1158569922
1335904194671486321 -13.060885793
1335904194804836363 -14.2680739085
1335904194971659045 -8.0870878418
1335904195171455786 -10.3432976551
1335904195338275739 -9.34376146772
1335904195504771580 -11.3386769632
1335904195638258797 -14.2835870365
1335904195804737197 -15.6251034198
1335904195971455294 -16.7431430541
1335904196104899620 -14.0597720228
1335904196338043020 -16.8799981586
1335904196471761024 -14.7410503896
1335904196604797025 -14.2349696363
1335904196738088596 -15.7479668716
1335904196871604329 -13.7130645618
1335904197038063762 -12.2321000595
1335904197204893120 -11.115035747
1335904197404862032 -11.8301317238
1335904197538110082 -8.56864404382
1335904197671509625 -8.60699141522
1335904197804898313 -7.21404229066
1335904197904756333 -6.8057517418
1335904198004802406 -7.79967243178
1335904198138227109 -9.63410481086
1335904198271336307 -5.50683413945
1335904198371367397 -7.96091741321
1335904198538176040 -11.1148496998
1335904198638103875 -8.88510702687
1335904198771493631 -8.39123868917
1335904198938253211 -7.70049595205
1335904199071486507 -7.53151030557
1335904199204766864 -9.4031258016
1335904199404963293 -8.05401834154
1335904199538220694 -8.48889511436
1335904199671431737 -8.84747712748
1335904199771410619 -8.40148989739
1335904199904727276 -7.91355200079
1335904200004816681 -9.54923794333
1335904200138076636 -12.2710046745
1335904200238124762 -8.3044228564
1335904200371477425 -8.20605141328
1335904200471405735 -7.24194210144
1335904200604939378 -4.4655750194
1335904200704802621 -7.33860138413
1335904200838101377 -8.37550810005
1335904200938189092 -8.25775288086
1335904201071380629 -11.1071248446
1335904201171542232 -10.6894127622
1335904201304869707 -6.79727196831
1335904201404833340 -7.29952418523
1335904201504777178 -10.9755118397
1335904201638057737 -8.64873397485
1335904201738063418 -7.09673178999
1335904201871431267 -5.01701003026
1335904201971413949 -4.35150671259
1335904202071424289 -2.04692061348
1335904202171296087 0.669204006266
1335904202304783432 3.25403575375
1335904202404858691 -0.419608065624
1335904202538216945 0.709886866424
1335904202638168409 1.08988017938
1335904202738087102 -1.72200735513
1335904202871373875 -2.01763326574
1335904202971483327 0.586973635248
1335904203071555806 -2.5571203216
1335904203204805933 -1.8619781272
1335904203338229319 -4.231160782
1335904203438141600 -7.17368358329
1335904203538100502 -3.87203733808
1335904203671423805 -3.97969437689
1335904203771426784 -4.80485726323
1335904203904702403 -9.3702892865
1335904204038124314 -10.8593359856
1335904204171464999 -10.2101443262
1335904204271517085 -10.8328897422
1335904204404808070 -10.8006230121
1335904204504734683 -13.6944151205
1335904204638105104 -11.0285451754
1335904204738125227 -10.9322324141
1335904204838239224 -11.2668347517
1335904204971447979 -13.2224916573
1335904205071459699 -13.5351797591
1335904205204713458 -13.7742002518
1335904205304836066 -10.7834342045
1335904205438063539 -11.8447409656
1335904205538032435 -11.9037105114
1335904205704788247 -16.339192299
1335904205838189873 -15.431718965
1335904205938103301 -17.3023593742
1335904206071459594 -16.0000590188
1335904206238058200 -12.9836292778
1335904206371381266 -14.5171192258
1335904206504912554 -14.3830116889
1335904206638096754 -15.692971914
1335904206771447302 -15.4993832422
1335904206904771465 -16.8286047959
1335904207071381018 -15.9531712201
1335904209271413742 -12.8491130922
1335904209404788716 -9.91749706975
1335904209538111747 -9.78881852873
1335904209638170545 -11.107696772
1335904209771561805 -12.3893889727
1335904209871370025 -9.49747357993
1335904210004721702 -12.0611285774
1335904210138055736 -9.79305354009
1335904210271419185 -6.1643442641
1335904210404714432 -7.03770940446
1335904210504975265 -10.628118002
1335904210638228280 -7.31654392524
1335904210738111979 -10.2356566853
1335904210871426730 -12.0379759971
1335904211004847086 -14.2729697168
1335904211104780347 -15.775789789
1335904211204712155 -14.5691549884
1335904211338287717 -12.4997465261
1335904211438140399 -12.4617457937
1335904211538176981 -13.1739260687
1335904211671482415 -8.84901411694
1335904211771491927 -6.02934303897
1335904211904775119 -7.39770412163
1335904212004843482 -8.00669456256
1335904212138094799 -8.43871265103
1335904212238052875 -12.3487644797
1335904212338146890 -8.97941950058
1335904212471501820 -12.1415090898
1335904212571490089 -12.0338743737
1335904212671423504 -13.8053446277
1335904212838098441 -14.5114838972
1335904212938176800 -17.437801601
1335904213071471079 -18.8104623552
1335904213171569896 -18.9819279303
1335904213304787565 -17.4837570377
1335904213404820713 -17.4637069715
1335904213538098855 -19.0399632056
1335904213638166701 -15.5286064981
1335904213771446638 -16.5076385699
1335904213905009226 -15.6581938482
1335904214004789072 -15.0597626365
1335904214138184190 -13.2467970686
1335904214238418272 -12.2599335474
1335904214371573051 -13.2329348977
1335904214504902132 -12.7908602777
1335904214638096575 -11.5068561924
1335904214771497043 -9.87044696584
1335904214871442485 -7.64693260168
1335904215004851637 -6.84455908457
1335904215104698565 -10.1989044597
1335904215238059841 -7.65262397688
1335904215338116648 -6.99257156426
1335904215504829476 -5.31204127799
1335904215638069258 -5.98787597186
1335904215771489788 -4.47502320778
1335904215871564778 -4.63029466099
1335904216004887219 -4.11948640295
1335904216104815367 -3.65995026613
1335904216271499926 -4.09970320655
1335904216371487727 -3.53184844434
1335904216504928649 -4.86374902471
1335904216604788936 -1.68465020461
1335904216738181161 -2.60934906633
1335904216871431743 -2.54649797731
1335904216971518854 -4.5620089904
1335904217104787198 -4.30771967843
1335904217204779413 -6.3596357151
1335904217304825096 -5.38339186246
1335904217438192893 -5.08107565161
1335904217538118540 -7.20191150567
1335904217704777299 -6.76590538517
1335904217871578907 -4.73646465661
1335904217971372269 -5.30070345214
1335904218104855279 -6.33255952512
1335904218204778447 -5.04061770407
1335904218338180194 -5.23662737568
1335904218471432597 -4.54152379132
1335904218571460996 -7.33776627738
1335904218704855872 -7.9088945257
1335904218804805029 -9.60495522051
1335904218904867788 -9.58413313499
1335904219038187008 -9.92452876256
1335904219138102206 -9.13608686961
1335904219271402828 -8.22960942021
1335904219404796831 -0.536128559183
1335904219504760015 6.74235096359
1335904219604914060 9.70381250925
1335904219738141781 10.988349337
1335904219838184643 9.50416071998
1335904219971386529 5.61058546922
1335904220104758605 5.71041734605
1335904220204841624 5.54591903253
1335904220338140126 8.23575833304
1335904220438052088 8.50574798975
1335904220571356423 6.39219828288
1335904220671556662 7.40461640818
1335904220771426129 8.36453916634
1335904220871464607 9.14322830619
1335904221005489692 4.93991515377
1335904221104776350 0.0275641284976
1335904221238095271 0.756412111188
1335904221338119809 -1.72384366637
1335904221471439883 -1.85228776763
1335904221571527242 -1.65746318049
1335904221671499913 0.807851560854
1335904221871506210 0.954869041665
1335904222004904659 -2.01177965692
1335904222104828279 -3.95454552882
1335904222238242232 -5.80451345152
1335904222338185897 -6.2714666519
1335904222471459161 -8.03120964939
1335904222571443897 -8.13386392384
1335904222704785373 -7.05645865313
1335904222804747225 -6.8474427933
1335904222938116103 -6.2800630175
1335904223071503361 -8.37519887124
1335904223204721749 -6.44151104837
1335904223338077124 -7.50043368749
1335904223471497971 -8.01306828229
1335904223571511673 -6.93489451803
1335904223704790122 -7.07793949767
1335904223838156416 -8.03618058632
1335904223938192824 -9.73756568313
1335904224071352811 -7.74289406348
1335904224171464678 -6.0578037963
1335904224304813493 -8.49824350427
1335904225771476024 -11.0976684425
1335904225871699068 -13.0831513651
1335904225971440612 -13.2579177455
1335904226071457965 -14.2306503942
1335904226171523570 -12.0545653893
1335904226304777945 -11.0653332643
1335904226404787476 -9.27355057701
1335904226504765027 -11.8590372837
1335904226638147904 -11.8712964693
1335904226738145933 -11.7255905017
1335904226871528444 -10.8366023513
1335904227038214242 -7.15466854603
1335904227171493743 -12.9170335945
1335904227271380539 -13.6368339738
1335904227404871624 -15.5040606711
1335904227504815315 -11.5686952295
1335904227638547848 -11.5726369571
1335904227738064496 -9.82140469211
1335904227871343635 -8.60653887905
1335904227971376819 -11.1004876934
1335904228071373146 -11.4349738307
1335904228204762903 -11.5604986967
1335904228304750932 -11.3267446009
1335904228404871804 -11.9842764869
1335904228504838898 -10.3131988602
1335904228604878437 -10.5342606606
1335904228704872823 -11.7656972227
1335904228838168714 -10.3893812041
1335904228938079838 -12.4007683597
1335904229038180919 -12.904781563
1335904229138195683 -12.6558144951
1335904229304776416 -13.3346298831
1335904229404767664 -11.1694109477
1335904229538142044 -13.6751291364
1335904229671368803 -13.6756337507
1335904229771414732 -12.4818688633
1335904229904710858 -12.7232905697
1335904230005010125 -12.1813713939
1335904230105129070 0.688904110159
1335904230205003438 1.18196172727
1335904230404711289 -1.60827608415
1335904230504763279 -0.932043781596
1335904230604859099 -4.61577520219
1335904230704728712 -11.5297144711
1335904230804791377 -12.0788883891
1335904230904748098 -4.87292015417
1335904231038178158 -9.09662290108
1335904231138177277 -8.68136540295
1335904231271366179 -2.33972419328
1335904231404755009 -9.43668317803
1335904231504853358 -5.82613308126
1335904231638291213 -6.04739394196
1335904231771419566 -7.29709326244
1335904231871492456 -4.99543541719
1335904231971471892 -6.38467263687
1335904232071378943 -4.31076372623
1335904232204817204 -6.5210893247
1335904232305041422 -4.85420620945
1335904232438142620 -8.48270684878
1335904232538176083 -8.13849157835
1335904232604723983 -15.9782975831
1335904232704801777 -17.0299622221
1335904232804803282 -14.9297493483
1335904233304832004 -4.19048728233
1335904233471391184 -13.7897564265
1335904233604791825 -16.5772928147
1335904234704856318 -11.0010184932
1335904234804695978 -11.8557203798
1335904234938115458 -14.06985922
1335904235071334593 -14.3297328251
1335904235171586877 -15.5873001421
1335904235271497637 -14.0615208165
1335904235404804896 -14.0575193403
1335904235538131749 -13.6420988172
1335904235638194662 -16.9086003091
1335904235704747068 -14.7174451508
1335904235838208048 -12.1746674035
1335904235938160286 -13.7254852969
1335904236038075472 -14.4879138634
1335904236171376478 -12.9280740004
1335904236272881243 -13.8525227772
1335904236371382324 -16.8504712473
1335904236504810733 -16.1932962444
1335904236571506085 -15.2011032207
1335904236704856451 -14.3590553632
1335904236838127252 -13.7584985937
1335904236938145437 -12.7005877723
1335904237038132948 -12.3376868078
1335904237171363652 -11.3493025009
1335904237271456619 -11.8982016002
1335904237404811499 -11.7504068407
1335904237538297448 -12.2278380354
1335904237638146486 -12.0623313311
1335904237771434183 -13.6301953094
1335904237904823750 -14.1465049439
1335904238038142053 -13.1083230248
1335904238138122453 -14.4087598014
1335904238238126285 -13.8054531211
1335904238338089571 -14.2437171908
1335904238471455323 -13.8977995309
1335904238571425704 -14.3449412175
1335904238671545398 -14.8021203274
1335904238805004054 -16.113471225
1335904238904731382 -15.153437541
1335904239038154232 -14.98716203
1335904239171572885 -14.3550059103
1335904239304699259 -15.6982278008
1335904239438241405 -14.7160605312
1335904239538217423 -14.4468965197
1335904239671433238 -14.0552439065
1335904239771586541 -15.1649827318
1335904239871519839 -16.3138857106
1335904239971466354 -15.638295169
1335904240071571721 -13.8317753007
1335904240238056454 -14.6419982127
1335904240338117711 -14.7845635446
1335904240471356351 -14.6217399127
1335904240604968931 -14.765793928
1335904240704809690 -15.7990689734
1335904240838160772 -14.301319255
1335904240971422953 -16.3088143285
1335904241071687394 -14.7307606018
1335904241171420517 -15.9864026839
1335904241304935729 -13.2670820563
1335904241404745159 -14.9115838566
1335904241504904959 -14.8367692644
1335904241604788825 -14.8954956862
1335904241704750273 -15.2872380132
1335904241804827479 -14.757360912
1335904241938148050 -13.5874357422
1335904242038148570 -14.8403629774
1335904242138178452 -14.034598905
1335904242238101525 -14.9894736861
1335904242371384670 -16.6412303847
1335904242471498249 -15.5322240096
1335904242638192797 -13.924802281
1335904242738214657 -14.1583963088
1335904242838102627 -14.2587179029
1335904242938078890 -13.8881914511
1335904243038068636 -13.4529371881
1335904243138144756 -14.0783897963
1335904243271410908 -14.1021476728
1335904243371475944 -14.0808548768
1335904243471418127 -13.0502808943
1335904243571527072 -14.3094926913
1335904243704758163 -13.642428353
1335904243804815860 -13.1266079559
1335904243904740920 -11.5839462356
1335904243971480936 -7.57107595857
1335904244104779019 -12.3181672108
1335904244204726840 -14.4750263985
1335904244304816739 -14.6638277424
1335904244404805752 -14.926120462
1335904244504759760 -12.9591359369
1335904244604821775 -12.5039752245
1335904244704714269 -14.0233450882
1335904244804725522 -11.8359635734
1335904244938095153 -12.1621063386
1335904245071543508 -14.618923015
1335904245171599177 -15.6230376027
1335904245271369241 -14.6776006899
1335904245404816689 -15.0926053364
1335904245504827616 -15.6453415451
1335904245604721389 -17.1232060583
1335904245738131309 -15.5180350097
1335904245838126770 -13.7079179073
1335904245971542887 -14.5773699962
1335904246104838817 -14.5007750251
1335904246238122231 -13.8092334029
1335904246338060207 -13.1664720407
1335904246471447279 -13.5671754905
1335904246571498370 -10.8175427777
1335904246671339782 -15.3059406888
1335904246771409066 -9.86054345107
1335904246904781274 -12.5536899523
1335904247004841653 -17.0915556391
1335904247104776839 -14.8656586018
1335904247204803282 -15.7634213177
1335904247304752101 -13.3546707696
1335904247404821705 -16.1964462219
1335904247504795726 -15.6854727522
1335904247604855971 -14.8787887939
1335904247704805569 -15.9202858589
1335904247838141554 -14.6154413833
1335904247938189696 -15.3423138955
1335904248038318858 -14.3028400882
1335904248138293202 -14.0326168746
1335904250304747685 -12.1033793927
1335904250371429781 -12.3489770828
1335904250604787175 -11.718427999
1335904251571353526 -8.21513027629
1335904251671476802 -8.44407025215
1335904251804879004 -7.56232787591
1335904252404750439 -11.9163296148
1335904252504930666 -12.4951681682
1335904252871465567 -15.7836999644
1335904253271495235 -15.34271053
1335904253404738010 -12.4928192251
1335904253504825500 -15.8839696965
1335904253638412605 -13.4068694884
1335904253771657823 -13.4037963918
1335904253871456493 -16.1148590343
1335904253971540239 -14.9145030156
1335904254104806032 -16.2818323859
1335904254204948323 -15.9027512364
1335904254304833607 -16.3850305743
1335904254404797566 -16.2830978759
1335904254504854580 -17.2199637296
1335904254638157440 -15.9005569297
1335904254738194303 -15.2833906186
1335904254838158920 -11.5247921567
1335904254938147520 -13.9061578743
1335904255071483528 -16.5983617274
1335904255171633801 -11.563921529
1335904255271460471 -7.06881379747
1335904260171448531 -13.9206670097
1335904260271351839 -13.7839569171
1335904260438097152 -16.9208883362
1335904260804701535 -4.51288140083
1335904260904762609 -3.02944924427
1335904261004780799 -3.84996006073
1335904261104700238 -2.83040416873
1335904261204667999 -3.15372746501
1335904261338169412 -4.62851244675
1335904261438073513 -3.62514720773
1335904261538107818 -4.20183093767
1335904261638051746 -3.72859508374
1335904261771408148 -1.94244461795
1335904261871429543 -6.63064007297
1335904261971442182 -14.583552541
1335904262071510166 -11.381518056
1335904262171457630 -3.47114830697
1335904262271508292 -7.00920578885
1335904262538173963 -9.55510237699
1335904262638851136 -13.0891516786
1335904262738129333 -12.8898915367
1335904262838276995 -13.1314211097
1335904262971455954 -10.7393809188
1335904263071490649 -9.93716664134
1335904263171521405 -4.83107699649
1335904263271493066 -1.76332577688
1335904263338340637 -2.34026667833
1335904263504892913 -3.74104514874
1335904263604840874 0.831674303989
1335904263704712748 3.79409730556
1335904263838242743 3.40657455443
1335904263971498361 4.67811122196
1335904264071452800 5.10975698218
1335904264171612795 3.50203143502
1335904264304818097 1.21943866672
1335904264404867577 0.100493782365
1335904264538218510 -0.794080622956
1335904264638148318 -5.35343115111
1335904264738169407 -4.88501289652
1335904264871435277 -6.14368274297
1335904264971484651 -6.02194828382
1335904265104777724 -9.61301280832
1335904265204921577 -10.0514640533
1335904265438132746 -12.4732094854
1335904265571500580 -11.267003718
1335904265738134623 -10.5969963096
1335904265971513495 -10.2816350431
1335904266271363173 -8.10979476427
1335904266438085248 -7.02517766654
1335904266604700570 -3.35486023439
1335904266738218212 -7.77382357698
1335904266871536637 -7.73265593433
1335904266971451371 -11.3967840253
1335904267104882110 -8.84865349094
1335904267204862791 -8.63285269606
1335904267304908276 -6.59957557363
1335904267404889777 -5.35276025087
1335904267538060011 -7.45104334241
1335904267671439472 -9.43205385021
1335904268571592693 -7.29237185357
1335904268671572195 -8.85685713528
1335904268771570653 -8.84172917798
1335904268871553277 -9.17039041647
1335904268971477599 -9.12020687444
1335904269071494480 -7.93565578883
1335904269204807503 -7.91933882287
1335904269304707843 -7.26970426426
1335904269438097900 -4.83684681401
1335904269538062066 -4.63649238163
1335904269638141563 -4.84624882561
1335904269738167247 -7.67728114566
1335904269838017275 -7.28700477112
1335904269971487246 -8.64682058242
1335904270071453213 -8.08011885396
1335904270171452285 -8.83545396745
1335904270304761083 -12.7599126163
1335904270438138657 -9.55758727261
1335904270571488380 -9.26689904311
1335904270871603594 -4.14506443447
1335904271004771472 -7.3797126408
1335904271171463694 -10.7650528155
1335904271304912391 -5.75494884492
1335904271404755153 -7.0905383561
1335904271538069660 -8.85718350077
1335904271704809553 -6.35484420124
1335904271804787629 -10.6121868605
1335904271938307500 -14.0484332042
1335904272071491235 -13.9909977808
1335904272171564094 -13.5113872919
1335904272271446935 -14.7322550412
1335904272404883382 -14.7745042632
1335904272504849423 -13.5487536311
1335904272604733897 -14.7022885946
1335904272704681826 -13.9902530481
1335904272838111972 -14.4612569758
1335904272938235270 -13.9671321766
1335904273038158909 -13.1373283336
1335904273171497614 -11.1880567133
1335904273271421967 -8.84765057819
1335904273371382455 -8.43771657413
1335904273504737057 -6.31332690869
1335904273604868866 -7.5690623281
1335904273704718817 -7.2697017344
1335904273804734201 -7.11027145189
1335904273904887368 -8.42037020562
1335904274004737384 -8.45477366328
1335904274171663606 -8.37686975874
1335904274271460015 -7.51190395916
1335904274438119170 -7.326554074
1335904274571445024 -8.38796538789
1335904274671541005 -8.32880299274
1335904274804817243 -4.73263942328
1335904274938198647 -7.53104093188
1335904275071478290 -8.01899515618
1335904275204799424 -8.47554887255
1335904275304821918 -9.44505250896
1335904275471512641 -9.51527377415
1335904275604789474 -10.879734383
1335904275738202385 -12.2376641685
1335904275838171729 -11.461445173
1335904276004894511 -10.7582799091
1335904276104937741 -8.2984522598
1335904276204850546 -7.82047114701
1335904276304844979 -10.0555433316
1335904276404697497 -11.1336764354
1335904276538070881 -12.8383828837
1335904276638146780 -10.0933203806
1335904276738126740 -10.5378374019
1335904276871480121 -12.6634728562
1335904277038311868 -10.6501266541
1335904277138176110 -10.9942928408
1335904277238126846 -9.09440789493
1335904277338130335 -11.1699902058
1335904277471418705 -9.58363786365
1335904277604875099 -10.1816972429
1335904277704832339 -10.5575217267
1335904277838122702 -9.69436376009
1335904277938138587 -9.77680516966
1335904278071372099 -12.0518334383
1335904278204820501 -13.1491088615
1335904278338176766 -14.2424342849
1335904278438050843 -17.2900672895
1335904278571516454 -16.8444903755
1335904278671509722 -17.5084593915
1335904278804816262 -15.5558269311
1335904278904849507 -17.1970410923
1335904279038125844 -15.2470559697
1335904279138121739 -14.3884572659
1335904279238078384 -14.0108588687
1335904279338071516 -14.4838064808
1335904279438120280 -14.0815376863
1335904279571500021 -12.5466826983
1335904279704801858 -8.317294739
1335904279804787788 -10.2072077021
1335904279938202216 -13.2810856985
1335904280071376923 -9.94994507428
1335904280171335173 -10.2317994793
1335904280271491964 -4.67999556785
1335904280371362654 -4.37274251967
1335904281071356996 -7.46126617487
1335904281171373747 -8.25650457498
1335904281304763683 -11.3628420038
1335904281404900493 -10.8115180104
1335904281538225672 -10.1561232749
1335904281638085812 -10.6939979001
1335904281738137743 -13.4586615395
1335904281871383639 -11.8090087766
1335904282004769991 -6.41600055508
1335904282138534620 -4.65748298759
1335904282304828426 -6.08951964417
1335904282471550124 -5.80177655194
1335904282638051405 -5.14181903282
1335904282804817607 -5.41505053809
1335904282904693013 -13.1835147303
1335904283071534631 -13.3112124426
1335904283171422657 -6.69163845769
1335904283304835571 -6.25578329132
1335904283404836673 -11.8664791612
1335904283471403042 -10.8032758886
1335904285904768541 -9.64537528957
1335904286004813424 -11.939786594
1335904286138324522 -6.87863975122
1335904286271862883 -11.8584940075
1335904286404794917 -11.9451043332
1335904286538166950 -8.58816820085
1335904286671742486 -12.3631491242
1335904286771524214 -14.7069812463
1335904286904784307 -13.843382654
1335904287071438772 -17.4454704834
1335904287171438542 -15.4397510258
1335904287271370146 -13.7339663508
1335904287404714752 -14.9605814819
1335904287505197175 -15.1890542642
1335904287638152077 -16.2736523406
1335904287804742157 -14.2153216598
1335904287938107567 -17.2776180104
1335904288038296046 -16.0579285415
1335904288171465547 -14.9318264753
1335904288271540723 -14.3206123965
1335904288371332650 -14.3337959339
1335904288471373291 -9.7321491393
1335904288604710328 -9.08102779615
1335904288704768194 -8.12520256824
1335904288804910980 -7.20883752005
1335904288904707307 -9.83459639149
1335904289004752742 -14.1720919718
1335904289104771842 -13.3899801394
1335904289271419652 -7.79921285302
1335904289371427721 -9.43032661957
1335904289504699463 -14.3770396271
1335904289638135222 -13.4192246495
1335904289771382031 -13.7678881518
1335904289871568049 -7.33025170013
1335904290004722692 -5.67632070196
1335904290138170185 -3.72707423833
1335904290271491632 -4.39083627384
1335904290438086356 -6.29316720678
1335904290571525161 -7.67142504769
1335904290704749556 -8.48167169111
1335904290838164039 -12.6683569777
1335904290971534035 -13.7094510704
1335904291071375043 -11.9004514246
1335904291204763648 -10.4868872245
1335904291304703388 -9.43932786629
1335904291404691519 -8.41122337726
1335904291504754905 -9.19373591141
1335904291604729044 -7.86397099896
1335904291704846277 -3.73323722254
1335904291838093215 -6.74605026131
1335904291938252674 -6.98597156148
1335904292038156976 -9.77466023563
1335904292204856388 -7.30213779844
1335904292338170537 -8.72861659443
1335904292471536793 -10.9093856867
1335904292571492978 -9.50371753027
1335904292704758454 -9.07589584967
1335904292871395151 -9.33664175853
1335904292971497167 -6.85899386885
1335904293071360639 -6.23439332204
1335904293204878115 -7.63202172273
1335904293304801308 -8.04366881944
1335904293438101518 -8.5317187966
1335904293538084870 -9.38610425228
1335904293671418649 -8.80783454031
1335904293771438291 -11.1455780186
1335904293904737931 -8.90741843691
1335904294004692850 -10.1618819895
1335904294138157990 -4.45547236403
1335904294238105313 -6.66771439753
1335904294371477104 -8.12764438471
1335904294472013711 -8.51194009768
1335904294571504442 -7.39750095547
1335904294704832200 -6.9359883741
1335904294804840958 -7.4642962613
1335904294904810011 -5.5733931773
1335904295038264944 -7.32350665557
1335904295138010855 -8.18235661103
1335904295238056555 -9.00667801762
1335904295371378525 -9.84587722346
1335904295471567952 -8.0687354206
1335904295571436090 -7.10651328734
1335904295671621452 -7.53322765352
1335904295838123745 -5.15506773504
1335904295971654091 -4.30389273265
1335904296071485911 -6.21405896505
1335904296171507505 -5.60377489545
1335904296304808412 -6.97221375301
1335904296405091189 -6.33361534701
1335904296538108947 -3.3855698785
1335904296671438443 -0.337135123844
1335904296804783598 -0.652371527394
1335904296904795698 -1.54094842645
1335904297038289725 -0.241151054435
1335904297138114965 0.875985388195
1335904297271420161 0.353033135866
1335904297371409386 0.976508418632
1335904297504832452 -1.80166721063
1335904297638128176 -3.172537088
1335904297738003975 -0.530394172657
1335904297838191534 -3.62090547633
1335904297971568527 -2.70458763243
1335904298071647401 -1.89789004117
1335904298204774347 -3.96747385854
1335904298338108863 -3.9541515088
1335904298471553941 -4.72497194319
1335904298571434444 -6.56097341502
1335904298671553920 -6.0319199702
1335904298838081311 -7.72490769076
1335904298938153054 -6.24493300505
1335904299071476744 -8.84913659726
1335904299171608302 -9.02240928458
1335904299304908134 -7.23717260933
1335904299438167307 -8.36260596359
1335904299538191653 -8.03209625625
1335904299671614472 -5.74970161605
1335904299771497519 -4.4325705113
1335904299904790361 -3.28784885802
1335904300004883507 -3.2899492889
1335904300138076926 -3.05446210617
1335904300238240659 -2.94296916877
1335904300371382710 -1.92750900034
1335904300504741598 -3.22619293642
1335904300604854144 -5.14687022401
1335904300738175822 -8.06012826038
1335904300838216664 -8.35715472994
1335904300971439488 -7.3309663846
1335904301071452356 -10.4471657577
1335904301204757905 -8.52129142004
1335904301304761051 -9.61369421864
1335904301405022249 -10.1684319034
1335904301504806429 -10.3756125858
1335904301638240473 -10.125380719
1335904301738074574 -9.58190843628
1335904301871591036 -11.1146945446
1335904301971484623 -11.8307918489
1335904302071573179 -8.85492119451
1335904302738131389 -10.4548192401
1335904304238136414 3.09380827052
1335904304338082388 3.01572933826
1335904304438107501 1.82839826353
1335904304504682013 0.503103886102
1335904304604800715 1.48276221696
1335904304704872924 1.60923962257
1335904304838206470 -4.2290362328
1335904308804779250 -2.68941017486
1335904308904735066 -0.681706224686
1335904309038111215 -1.8599481219
1335904309171401661 -2.50311602353
1335904309304712138 -5.45837951018
1335904309404778235 -6.21357792908
1335904309538055724 -6.2726482129
1335904309671390866 -3.39021051027
1335904309804733183 -3.04334449573
1335904309938499221 -5.38249399264
1335904310138105020 -4.83885863534
1335904310304900250 -9.41221057449
1335904310504752086 -3.65657127766
1335904310671395479 -3.87582671876
1335904310871477276 -10.6929079416
1335904311071537988 -12.973813242
1335904311238152618 -11.2308578476
1335904311404829873 -11.7502034253
1335904311571444606 -12.1787154213
1335904311671396459 -12.2290233805
1335904311738086926 -9.22072212032
1335904311871427266 -9.1387105097
1335904311938191674 -6.40310889687
1335904312204764864 -15.954229103
1335904312338149558 -15.3484050872
1335904312438139804 -11.4841466987
1335904312571431600 -12.551915821
1335904312671494789 -13.4841845586
1335904312771419166 -13.0879283542
1335904312871392807 -13.8013718282
1335904312971507388 -14.8588788508
1335904313071491828 -9.24129185046
1335904313238202950 -9.36702166873
1335904313338094961 -10.9768693832
1335904313438214792 -9.68722511413
1335904313538202625 -14.3549367462
1335904313671582690 -10.9307262426
1335904313771562771 -9.53636787908
1335904313904833077 -11.4654174208
1335904314004906386 -11.9829236772
1335904314104745815 -11.7537229316
1335904314204830944 -10.1718143434
1335904314338157898 -9.25112797872
1335904314438020830 -9.43513879684
1335904314604773618 -9.49716359495
1335904314704777761 -11.4362526403
1335904314804817072 -9.05563568385
1335904314904785010 -10.3426022016
1335904315038056045 -11.134147591
1335904315138139366 -9.85759348254
1335904315271465044 -10.2444832872
1335904315404779000 -11.057267384
1335904315504724049 -9.80375076351
1335904315604745963 -10.4627617425
1335904315704780783 -12.3038198061
1335904315971516002 -11.2356747532
1335904316104829197 -11.192067943
1335904316238212026 -8.51292082977
1335904316338096672 -9.03802194022
1335904316472054117 -9.31031914869
1335904316571481515 -7.95477383196
1335904316704768475 -8.44900052899
1335904316804918658 -8.95282464917
1335904316904836376 -10.1609258298
1335904317038389847 -12.6094379253
1335904317171586128 -12.2597897345
1335904317271448417 -12.62192698
1335904317404827453 -12.9644912475
1335904317538207960 -12.3109331458
1335904317671487167 -16.5389942971
1335904317771523407 -15.7625448133
1335904317871379082 -12.7409946899
1335904318004870867 -11.8828521052
1335904318104770428 -12.4406218188
1335904318271438677 -11.7879182369
1335904318404790233 -13.7098593618
1335904318504707739 -13.2038008345
1335904318638198009 -13.9311281868
1335904318771591173 -13.4617842949
1335904318904741261 -15.1477492591
1335904319004829994 -15.0718007576
1335904319171505704 -16.351196548
1335904319271429082 -16.181401026
1335904319371383196 -16.2290027333
1335904319471536492 -16.7374236462
1335904319571505744 -16.652150668
1335904319704883891 -16.801425915
1335904319804801266 -17.0704813906
1335904319904779946 -17.8878149814
1335904320005046617 -13.9715877757
1335904320104791810 -13.2082783513
1335904320238227644 -13.8920051731
1335904320338144688 -13.2744934425
1335904320471508592 -14.8005823176
1335904320571387187 -15.5434988202
1335904320671434818 -15.3192173946
1335904320804809043 -15.837580514
1335904320971412023 -13.6628034726
1335904321072416737 -14.8493834838
1335904321171632567 -13.6852022948
1335904321271482313 -14.2672513194
1335904321404734850 -15.6720064331
1335904321504832479 -13.5745355093
1335904321604828020 -6.45366970343
1335904321704765299 -4.31790081352
1335904321805007813 -3.4199605017
1335904321904744187 -5.49790442384
1335904322038025324 -9.11831727723
1335904322138299212 -8.24645789089
1335904322238069264 -7.41246513996
1335904322338190738 -7.44532834242
1335904322438060226 -11.1955526137
1335904322538143394 -10.5698647015
1335904322671388354 -9.35067890461
1335904322804885295 -11.4644877604
1335904322904782062 -12.668420042
1335904323004859587 -12.1449681692
1335904323138135153 -11.5321150317
1335904323238145781 -14.6799436826
1335904323371495157 -9.76909971486
1335904323504966077 -8.26981449068
1335904323638222790 -8.50281478246
1335904323738126562 -9.68371270689
1335904323871382410 -10.1592187798
1335904323971381119 -10.1006799123
1335904324071543930 -9.89040528872
1335904324204900446 -10.6326954598
1335904324338133334 -10.5571112329
1335904324471449636 -11.0094924932
1335904324604719539 -11.7426261213
1335904324738173652 -10.7723141295
1335904324838073187 -10.9022057847
1335904324938170030 -12.917363187
1335904325038303370 -12.2766832354
1335904325171966495 -11.7614266982
1335904325271567692 -2.62182335921
1335904325438191488 -5.75171332028
1335904325571492867 -6.05486274178
1335904325671520870 -10.3660817841
1335904325771535305 -14.133676349
1335904325938154687 -8.86370687366
1335904326071566307 8.52791347809
1335904326371445200 -1.56277662794
1335904326504702774 -5.8637776735
1335904326604904581 -3.95328507036
1335904326738100117 -2.43664708827
1335904327071435697 -3.78827069373
1335904327171507298 -8.11039571063
1335904327304750681 -6.24807129974
1335904327404682520 -10.4247918701
1335904327571426247 -3.81465046896
1335904327704702538 -15.0745713008
1335904327904887534 -12.2257392055
1335904328071640127 -10.440472543
1335904328238294756 -10.0774422658
1335904328404683776 -7.60340311552
1335904328604788140 -7.65057991448
1335904328804749251 -9.29841496691
1335904329004802286 -10.8223648738
1335904329171553217 -9.57772852432
1335904329338131314 -7.7926447468
1335904329504741213 -7.19678462938
1335904329638181786 -8.76425007403
1335904329804798855 -9.66500057945
1335904329971438049 -9.08657373453
1335904330171398806 -11.2304052673
1335904330338341852 -6.60998597819
1335904330504751512 -8.78568624897
1335904330671408197 -8.41077627001
1335904330838144315 -7.07140561565
1335904331004721224 -7.43364561152
1335904331171555613 -7.14654416495
1335904331338139933 -8.44112927103
1335904331504855623 -6.61929718578
1335904331638178585 -7.42494895349
1335904331804774569 -7.73594628435
1335904331973105427 -9.59468728305
1335904332138176778 -7.82432912515
1335904332304735884 -5.6469380125
1335904332438155859 -7.00296990328
1335904332604857152 -6.98556004449
1335904332804866887 -6.59745140743
1335904332938137827 -6.32732730797
1335904333104799902 -7.15904261055
1335904333271480571 -6.663698117
1335904333404830251 -2.64879461814
1335904333538100731 -4.08139031206
1335904333671505803 4.19491135212
1335904333804935329 2.50281812188
1335904333971425345 0.795913632582
1335904334138243873 -2.82522224075
1335904334271415262 -1.80411138108
1335904334438209050 -3.58641393284
1335904334571464380 -5.27471572335
1335904334738187202 -2.50792664236
1335904334871389815 -0.706463911583
1335904335004780903 2.13143256996
1335904335171560286 0.268447094087
1335904335304765358 -1.00548215762
1335904335438161873 -4.58512382834
1335904335571451513 -8.46623125743
1335904335738184669 -5.68325718726
1335904335871462714 -5.3623569483
1335904336038226162 -3.19813040685
1335904336238181790 -1.25009498628
1335904336371499075 -8.04081635486
1335904336504916709 -8.05475515482
1335904336671437197 -5.82757126969
1335904336804791456 -6.55200579488
1335904336938250792 -4.44160695708
1335904337104764181 -6.79809800391
1335904337238187586 -8.25795870839
1335904337371609748 -3.76380538244
1335904337538204694 -1.90152718469
1335904337704943419 -5.22652862786
1335904337871452258 -4.5748697271
1335904338038195645 -4.93556031827
1335904338204737236 -6.72485910538
1335904338371424885 -5.19239335711
1335904338571435769 -4.85249062548
1335904338738124503 -5.4810445629
1335904338904784855 -5.08591506802
1335904339071398038 -6.12160925379
1335904339238287691 -4.27972349434
1335904339404698364 -4.58261668197
1335904339671419825 -6.09529934219
1335904339871363412 -6.6759612708
1335904340071442831 -6.14370324013
1335904340238001713 -6.68432166606
1335904340404862761 -6.08031903039
1335904340571390942 -6.9270552945
1335904340771492314 -6.73634119807
1335904340938087115 -7.17555388962
1335904341104717060 -7.45669345138
