# Supplementary material for: Infants Time Their Smiles to Make Their Moms Smile
Source: PLoS One. 2015 Sep 23;10(9):e0136492. doi: 10.1371/journal.pone.0136492 (PMC4580458; doi:10.1371/journal.pone.0136492)
Supplement: S1 Data — (ZIP) [file pone.0136492.s001.zip › DiegoSmileRawData/smilenew_sub_14_actual_2012-05-01-14-15-45.robotsmiles]

1 1335906956480614412
0 1335906958780597879
1 1335906976747214966
0 1335906977647212477
1 1335906980913900399
0 1335906983213858777
1 1335906988380493115
0 1335906990647246783
1 1335906999347270191
0 1335907002647330210
1 1335907006047246996
0 1335907008480461110
1 1335907010980486098
0 1335907012880489143
1 1335907019913859704
0 1335907020980633373
1 1335907026780762883
0 1335907036747264977
1 1335907041480551717
0 1335907046047228104
1 1335907049880631247
0 1335907058113896946
1 1335907066113872337
0 1335907069313856282
1 1335907072380681795
0 1335907077080519625
1 1335907079847309237
0 1335907083847193352
1 1335907096147233489
0 1335907099780523434
1 1335907105213922892
0 1335907106980439396
1 1335907112847184103
0 1335907113847293866
1 1335907131613899774
