# Supplementary material for: Infants Time Their Smiles to Make Their Moms Smile
Source: PLoS One. 2015 Sep 23;10(9):e0136492. doi: 10.1371/journal.pone.0136492 (PMC4580458; doi:10.1371/journal.pone.0136492)
Supplement: S1 Data — (ZIP) [file pone.0136492.s001.zip › DiegoSmileRawData/smilenew_sub_14_actual_2012-05-01-14-15-45.subjectsmiles]

1335906953213771648 -12.0791710441
1335906953380504825 -11.4100680906
1335906953547260162 -13.9393226269
1335906953680573229 -11.0393427223
1335906953847227968 -8.98424597972
1335906954080497838 -11.0581691005
1335906954247234147 -10.7748553991
1335906954413848301 -9.71057451362
1335906954580655223 -15.8023063421
1335906954747426907 -11.8180629273
1335906954880679342 -10.836617502
1335906955080476410 -12.363475188
1335906955280804486 -10.2192521723
1335906955447151013 -8.30873032107
1335906955613897215 -3.75664867285
1335906955813851431 -6.90451391787
1335906956013902763 1.43384245356
1335906956180590134 -1.87924340931
1335906956313800524 -3.23678956545
1335906956480610903 -4.28059783917
1335906963647203867 -4.36814185128
1335906963813900982 -6.44729150197
1335906963980572820 -6.76595172041
1335906964180483803 -7.91931537599
1335906964347464244 -9.24767439232
1335906964513884072 -11.3302754555
1335906964713917885 -8.3145625094
1335906964880469838 -11.1325618319
1335906965047586624 -7.79117451778
1335906967347316429 -1.66020786742
1335906969380526938 -0.838435476206
1335906969513909125 -5.48794864117
1335906969680455608 -4.830969867
1335906969813846292 -8.42257106855
1335906970447294359 -11.8699416828
1335906970613963438 -9.83425243895
1335906972480578612 -7.33319097312
1335906972647275770 -4.28195589065
1335906972813899243 -12.291624506
1335906972980500391 -12.0992255526
1335906973147566965 0.618201713667
1335906973413851161 12.6774391277
1335906973580604602 14.4460080568
1335906973780517407 11.8221965944
1335906973980569183 5.37895858475
1335906974147218945 9.92193314503
1335906974347261109 10.9740331442
1335906974513863469 5.85744830692
1335906974680665975 -0.0560675581646
1335906974847211339 0.890049743091
1335906975047358524 7.80892669862
1335906975213982153 9.85190154833
1335906975447200272 10.327080726
1335906975647208054 9.94706047548
1335906975813888443 13.7637721631
1335906975980605750 17.7477673424
1335906976180573225 10.1223891727
1335906980580583541 -4.50054745152
1335906980713879969 -4.599667352
1335906980913855580 -6.25477992397
1335906981080528707 -6.69798339532
1335906981214001417 -12.1117938557
1335906981414002650 -13.4878819872
1335906981547182517 -13.2837694814
1335906981647280549 -5.3658042338
1335906981847274082 -0.781167522059
1335906981947247880 -0.521087429222
1335906982047185948 -5.82154763389
1335906982147273881 -7.69877828912
1335906982280538218 -6.20048006246
1335906982380542810 -9.80200849237
1335906982513752819 -4.10340265109
1335906982647215917 -5.0015131492
1335906982780477041 -10.4073668116
1335906983047278230 -11.7321236702
1335906983213852760 -12.9933258676
1335906983380455910 -13.0050038278
1335906983547093070 -11.9386237151
1335906983747152060 -13.5361237997
1335906983913795251 -12.5274155702
1335906984113858696 -12.2166101927
1335906984280689067 -12.9598078437
1335906984480526371 -11.8246919613
1335906984680470805 -12.3676763563
1335906984847357135 -11.8832612004
1335906985013919941 -10.2271223805
1335906985247316475 -10.5111251178
1335906985480527554 -13.0710413027
1335906985647207193 -9.86503399124
1335906985780759342 -10.5933831149
1335906985980523003 -3.7390515456
1335906986147312954 -2.66066952698
1335906986313805355 -6.73569498022
1335906986513923361 -5.81090105611
1335906987880678007 7.37666975698
1335906988013933667 4.42475351221
1335906988180511720 1.24670697675
1335906988380506599 -0.656541776539
1335906988547515533 11.9495924302
1335906988713839137 9.51125728087
1335906988880488394 5.29442426329
1335906989080409730 11.4302928174
1335906989247352414 14.9400627659
1335906989413911111 11.6097012088
1335906989613877961 11.3337852849
1335906989780526411 4.56140520174
1335906989947300132 4.80544989071
1335906990147327281 4.09077501531
1335906990313959038 6.84931813661
1335906991180537517 5.53813716577
1335906991347227916 5.49278276227
1335906991547223691 5.53560028838
1335906991714268706 -3.47796595165
1335906991880556012 -8.71677898232
1335906992014033309 -8.44247652688
1335906992180515536 -10.6984990042
1335906992380549698 -13.4477785265
1335906992547538912 -11.3325054651
1335906992713889080 -9.94958063401
1335906992913862402 -12.2457125831
1335906993113955578 -14.9848995569
1335906993347326931 -14.8784223104
1335906993513783095 -10.4450582335
1335906993813902952 -8.6450279343
1335906994013934092 -12.2487390015
1335906994180577882 -13.0677590763
1335906994347157018 -16.7038693385
1335906994513846457 -9.37441915057
1335906994680495374 -9.70060981199
1335906994813976322 -8.5470171562
1335906994980611445 -11.5721599405
1335906998947215885 -5.93085285271
1335906999080604134 -7.8566767525
1335906999213924748 -6.11590226056
1335906999347276589 -8.57827728034
1335906999513973112 -12.8854980541
1335906999647333467 -10.2796023824
1335906999947145154 -6.59843193303
1335907000113842772 -7.62384922384
1335907000280513531 -3.84162608715
1335907000413882548 -4.73950425414
1335907000547314808 -4.66145531921
1335907000680645813 -4.36922834337
1335907000847367813 1.94058037325
1335907000980614673 -1.55914410831
1335907001113895567 -1.76904131852
1335907001280476057 -0.610279278813
1335907001447295062 -4.03896743633
1335907001613874258 -1.5541332121
1335907001780559153 -4.06138175443
1335907001947309715 -8.31895002509
1335907002113847985 -7.70037072256
1335907002280525087 -12.2686785152
1335907002447185376 -12.0791025426
1335907002647286831 -12.5954059214
1335907002847370423 -11.8256829356
1335907003013910177 -12.9107906148
1335907003180476599 -10.9515490189
1335907003413829448 -11.6429337078
1335907003580633629 -13.0388186279
1335907003747220554 -14.4399319167
1335907003947307068 -12.2843527563
1335907004113975881 -12.9119639248
1335907004247182415 -10.6308437926
1335907004380499006 -10.6369246507
1335907004480590906 -9.03965939405
1335907004580496729 -5.59534780791
1335907004680530675 -8.09799643868
1335907004813809398 -5.78581734832
1335907006847203790 -6.07071947413
1335907006980569789 -9.17317160333
1335907007147249642 -11.599770008
1335907007313874310 -9.14838901534
1335907007480632126 -7.38875083985
1335907007647294190 -6.88908444676
1335907007813808703 -6.86634562118
1335907007980542684 -9.67281472806
1335907008180590479 -3.5317865101
1335907008313894259 0.471125077392
1335907008480670271 3.15915794246
1335907008647215796 0.0576691560798
1335907008814089550 -0.487345016067
1335907008947334265 -1.02416741755
1335907009113895379 0.376574195386
1335907009413898757 0.958416642207
1335907009580422261 -11.3783793544
1335907009747181662 -13.1356813374
1335907009913891002 -1.18832198226
1335907010114058513 -10.2647026642
1335907010280526628 -6.37856840295
1335907011247306480 -6.28473121637
1335907011447376976 -3.95881265956
1335907011613845266 3.2687245078
1335907011747328870 2.99876250754
1335907011913923605 -1.21483088599
1335907012047472607 -3.76807055024
1335907012180683580 -5.92067855882
1335907022480601658 -7.73444980672
1335907022647254353 -7.40700732865
1335907022813884709 -11.1102884517
1335907022980486331 -11.8802735649
1335907023180539576 -11.3810609737
1335907023347164689 -12.3173278943
1335907023547602619 -11.6727890229
1335907023714087414 -13.5244978577
1335907023882198786 4.51869073686
1335907024080484499 14.2052693123
1335907024247203994 16.7902002524
1335907024447259687 14.5299995929
1335907024613945042 13.0336788913
1335907024780588717 13.3663870817
1335907024913907281 9.13658419233
1335907025080486466 -2.79047507089
1335907025280474792 -2.32815076268
1335907025447192932 -8.11942365595
1335907025613846307 -9.58490299813
1335907025813855228 -9.74776710029
1335907025980546554 5.93538941249
1335907026113904925 12.6990783985
1335907026280625446 13.378551459
1335907026447207613 15.4913370249
1335907026613982166 12.0657376134
1335907026780778187 12.1325738053
1335907026980546427 9.66242551126
1335907027147764053 -4.78268725816
1335907027313805410 -9.89101227545
1335907027513872672 -7.0703601066
1335907027680645128 -0.39001935357
1335907027847197300 2.66952214514
1335907028013974006 -5.51967636723
1335907028147316507 -7.19833689472
1335907028313871848 -6.0024417568
1335907028447132812 -2.69734110587
1335907028613911222 -1.37638873692
1335907028747240426 -0.486093260115
1335907028913908641 -3.07725521128
1335907029080547490 -4.26111661795
1335907029213898836 -5.75244501428
1335907029413833398 -3.33858938218
1335907029613829226 -3.17625497517
1335907029780593891 -5.10437036674
1335907029980521130 -2.85176420131
1335907030147205205 -3.91315327085
1335907030313959192 -6.18925843683
1335907030480529323 -3.7822991104
1335907030613870097 -6.28525491179
1335907030780471555 -6.43559476223
1335907030980493045 -4.56192136963
1335907031147167723 -4.49191599135
1335907031313835252 -5.10352509632
1335907031480574693 -5.61258254095
1335907031647318904 -7.68144258844
1335907031813923276 -9.07522428243
1335907031980476456 -8.27799636621
1335907032180556948 -5.63317862209
1335907032347385223 -5.51521653766
1335907032547265593 -3.69818208613
1335907032680491894 -5.89453602626
1335907032847220627 -5.05848025274
1335907033047405565 -1.58276414894
1335907033280565401 -2.77670917448
1335907033480629071 -3.82771954077
1335907033647184198 -7.38761283918
1335907033847341515 -9.01155884796
1335907034047312592 -8.61346614981
1335907034213966099 -10.9353608831
1335907034347168774 -12.3284444947
1335907034513885103 -11.7925114514
1335907034680523676 -12.3340338169
1335907034847815022 -10.4294409569
1335907035014013002 -9.89646277932
1335907035247242583 -9.07245197964
1335907035447459054 -12.2443560626
1335907036913885680 -12.0002102592
1335907037113970408 -5.28255397651
1335907037313877408 -7.74062334022
1335907037480390938 -12.4526495349
1335907037647346214 -9.18890203453
1335907037780420415 -14.4602148547
1335907037980503881 -12.5526107864
1335907038147260179 -13.1493329407
1335907038313815852 -12.4088219498
1335907038613864266 -11.7899789683
1335907038780747230 -7.61722900444
1335907038947186814 -8.39310276166
1335907039113857333 -11.8303182529
1335907039280527290 -12.0293173233
1335907039480598937 -13.2975963827
1335907039647803990 -13.3860049301
1335907039847190473 -10.168464408
1335907040047157994 -11.358818584
1335907040213916790 -9.67457413776
1335907040347270119 -8.33675820876
1335907040547203447 -8.71725087772
1335907040713969624 -9.55582176825
1335907040913875884 -7.15968522207
1335907041113792699 -10.3262932914
1335907041280488239 -11.1696984956
1335907041480618129 -9.33571396049
1335907041647361924 -8.42646229394
1335907041813951744 -4.60954543542
1335907042013824952 -4.68286466897
1335907042180568502 -7.27040360875
1335907042347358106 -4.83319804861
1335907042513927898 -8.29959553917
1335907042713888556 -3.06749466703
1335907042847320119 -8.6053228889
1335907043047160891 -9.91873322375
1335907043213890603 -5.47751851884
1335907043380737652 -4.72952426717
1335907043547358685 -6.62776237848
1335907043713976817 -11.3340683578
1335907043880557088 -12.4433646104
1335907044047448832 -16.6273725893
1335907044213863191 -13.3770801275
1335907044380660728 -12.9708436694
1335907044580484416 -13.4481326373
1335907044747165898 -9.05104550884
1335907044947300981 -10.7156900819
1335907045114071152 -11.7172518238
1335907045280555759 -16.4009908714
1335907045480501648 -13.7254501924
1335907045680501283 -12.746909679
1335907045880611423 -9.5423875684
1335907046047221483 -11.5772407769
1335907046180506209 -13.662876581
1335907046347207786 -10.8091106075
1335907046547167019 -14.7883277956
1335907046714013524 -12.1233932043
1335907046913926039 -14.150600477
1335907047147144418 -12.8427374217
1335907047313922293 -14.118231583
1335907047480554878 -16.3366868925
1335907047680515511 -14.6209651954
1335907047913933468 -16.2538344402
1335907048113853413 -8.55277994501
1335907048280567173 -7.70599312478
1335907048447314901 -6.47146903026
1335907048613995905 -11.0533236882
1335907048780704684 -12.3347184332
1335907048947220828 -11.2820969082
1335907049147211187 -10.1827082534
1335907049313897662 -11.839470525
1335907049480528388 -11.8244856505
1335907049647167800 -13.1236981194
1335907049880646096 -14.2962367503
1335907050047244074 -11.5024437594
1335907050213833851 -13.1525013662
1335907050380507937 -13.1554020042
1335907050547450420 -9.49881285922
1335907050713899671 -8.70337243977
1335907050847189727 -12.9668213483
1335907051013969949 -10.1161065692
1335907051213846291 -14.7050195274
1335907051380549021 -14.155175833
1335907051547412146 -16.2335941635
1335907051680510540 -14.1832296319
1335907051847169266 -9.69853115645
1335907052013920477 -17.126561446
1335907052180540779 -16.3890322656
1335907052347164313 -13.4052620715
1335907052514352405 -10.1604515655
1335907052747246227 -2.62502064032
1335907052914150688 -4.68427886798
1335907053080593638 -5.44654671818
1335907053247267284 -10.5153186958
1335907053413833784 -16.7376187119
1335907053580541056 -13.3793210034
1335907053780653064 -7.88507560183
1335907053913905455 -5.19821760817
1335907054113837481 -2.93367912427
1335907054313843563 -3.42533262938
1335907054480504725 -6.84988051
1335907054647143586 -4.71069335101
1335907054880617428 -4.08925214253
1335907055013899016 -5.05715044944
1335907055213973102 -1.44284971234
1335907055413850917 0.320739800343
1335907055580502395 0.659465003999
1335907055713919054 -5.08262268514
1335907060147229941 -13.7568066055
1335907062680574049 -16.4274715289
1335907062813908699 3.93355947449
1335907062980655402 -1.79344127907
1335907063113825472 -2.55503239715
1335907063313777576 -3.76491570301
1335907063513897446 -2.20661281782
1335907063680675674 -0.449702733346
1335907063813787276 -0.171784548237
1335907063980662007 -1.33289907084
1335907064147111095 -2.16825409455
1335907064313879605 -4.82835810947
1335907064480531110 -6.98352079059
1335907064647187919 -3.98721885287
1335907064847299720 -2.90658715119
1335907065013773133 0.17697365754
1335907065147182288 -0.474530079515
1335907066347365106 -4.04312503356
1335907066513960972 -0.79555553243
1335907066680579324 -2.97149270978
1335907066847395303 -3.32693397493
1335907067080690845 -2.88686436094
1335907067247181919 -3.94921179427
1335907067413918747 -2.38920989163
1335907067580588191 -0.261037136905
1335907067747309720 0.141229892221
1335907067913866637 -0.210405821204
1335907068114174098 -3.90900401385
1335907068280520196 0.704043592763
1335907068447163052 1.12501875534
1335907068613881510 -1.42293912644
1335907068780521389 0.370368056273
1335907068947241339 -3.24397988334
1335907069147302733 2.22102094071
1335907069313950651 12.5607994604
1335907069480589905 16.2367418204
1335907069647199390 15.3361689984
1335907069847150829 12.3472007368
1335907070047226083 9.0391451567
1335907070247317307 2.98641352907
1335907070413934436 11.6811019336
1335907070680566327 10.3279758605
1335907070847133668 7.92458814596
1335907071047199031 4.66683232632
1335907071213869551 -11.1527290192
1335907071380892965 -11.5815267983
1335907071547284109 -13.0303950503
1335907071713908732 -12.6468167326
1335907071882314470 -10.952260321
1335907072080438577 -10.8889872124
1335907072247190435 -7.91331633496
1335907072380647311 -10.4348663513
1335907072513872513 -7.29798223322
1335907072647206822 -8.32010255244
1335907072747142929 -1.59538764255
1335907073180513902 -3.73866887562
1335907073313833700 -3.35851296375
1335907073447237438 -1.1346395938
1335907073580487319 -5.00233638361
1335907073680501263 -2.52910445921
1335907073780503695 -3.8076577855
1335907073880707198 -5.28576790492
1335907074814017258 -7.49359683893
1335907074980609307 -7.27206672578
1335907075147276448 -5.07054921344
1335907075313960528 -1.31041812738
1335907075480644068 -2.71899366125
1335907075647201782 -6.34899555374
1335907075813918045 -3.94561018638
1335907076013831915 -2.49576990436
1335907076180752332 -3.03431762109
1335907076313892728 -3.11082331118
1335907076480566524 -3.21197150256
1335907076647375882 -3.6902182036
1335907076780611411 -3.21029179724
1335907076947129610 -4.57231774965
1335907077080563817 -2.81104635659
1335907077213975720 -1.80100041208
1335907077380591181 -4.91687358831
1335907077647468914 -8.62635737717
1335907077780643382 -2.46901561561
1335907079980696073 -7.33622257986
1335907080180481868 -3.54898646596
1335907080347242968 -5.81563847093
1335907080513949320 -5.77271697564
1335907080747345264 -4.3965708099
1335907080880571604 -6.87523006089
1335907081047276309 -5.66270038579
1335907081247230953 -5.05125166425
1335907081447270320 -7.97696770125
1335907081613740588 -8.71240706221
1335907081747289008 -6.95223793637
1335907081913922095 -8.52974853543
1335907082047182925 -7.67640797549
1335907082213903098 -5.23510161738
1335907082347254268 -6.95955751779
1335907082513785284 -6.88593243724
1335907082647293033 -6.29038837385
1335907082847430002 -7.24147461978
1335907083047336589 -5.92893272783
1335907083180719427 -4.35823637489
1335907083347250123 -2.32596136935
1335907083547185183 -4.39199616741
1335907083680542117 -7.72699132488
1335907083847324101 -6.26416702543
1335907083980525276 -9.89141655681
1335907084113909925 -11.4117078133
1335907084247183506 -9.2979059742
1335907084380578628 -9.07651046738
1335907084513908211 -11.4068782206
1335907084647241277 -9.19576575273
1335907084780571429 -9.81497665524
1335907084880498803 -12.7357204925
1335907085047434659 -10.9597368975
1335907085180547024 -14.7930104691
1335907085280461765 -12.2943827494
1335907085413946605 -8.81716482544
1335907085547499725 -8.13892139005
1335907085713846436 -11.849416141
1335907085913920189 -13.2465987234
1335907086047348328 -15.4232366593
1335907086247226040 -14.5816197063
1335907086413878687 -8.07214859107
1335907086580472590 -7.47992546305
1335907086747228069 -7.79485820333
1335907086947291475 -9.19086189372
1335907087117769863 -5.85986890238
1335907087247307515 -1.90593706995
1335907087413893485 -1.81181630371
1335907089180508019 -7.76625504202
1335907089347382642 1.68464647013
1335907089513964436 -2.782642887
1335907089647235067 -5.07689932356
1335907089780664355 -2.6784497397
1335907089947288254 -0.844716212375
1335907090113928786 -2.0051096879
1335907090247199149 -0.843926052471
1335907090380540590 -4.10261301205
1335907090513846469 -3.46138407319
1335907090680727320 -4.80934277764
1335907090813985534 -5.079166848
1335907090947397907 -6.15259993784
1335907091080559662 -5.54241022848
1335907091213842713 0.0615650681389
1335907091413876052 -5.21591075384
1335907091513825465 -3.86234757547
1335907091680602175 -5.56763045065
1335907091813887812 -4.0773995246
1335907091947277852 -5.28191952505
1335907092080558681 -6.36592785886
1335907092247241783 -7.67117408462
1335907092380518407 -3.32515015493
1335907092547276543 -2.61865104261
1335907093880513141 -9.82279638046
1335907094047256556 -10.4276298774
1335907094280676449 -12.1716206464
1335907094447313880 -11.1130315112
1335907094580619273 -9.06997577786
1335907094780678429 -9.13472422122
1335907094947222197 -8.77557322705
1335907095113819793 -8.61331486453
1335907095280498960 -7.88644109694
1335907095447109430 -5.37449152216
1335907095613919178 -9.07367896857
1335907095747419052 -11.1076387501
1335907095880859949 -11.9551176142
1335907096014040189 -13.989444413
1335907096147261961 -12.5957955788
1335907096280605273 -12.4340510806
1335907096447571793 -9.54292998937
1335907096613809731 -8.1744474236
1335907096780485764 -7.71950166519
1335907096947192991 -8.83477366459
1335907097080475819 -7.88362245852
1335907097247182045 -6.95709358172
1335907097413817780 -5.87980450072
1335907097613961023 -6.64027441675
1335907097880699308 -6.9984745577
1335907098047370725 14.8714149886
1335907098213926664 12.6006553326
1335907098380656992 11.6679025809
1335907098547269728 9.12017797671
1335907098713902748 9.06517281821
1335907098880579025 14.8674700002
1335907099047265878 12.2177774087
1335907099213895000 9.57321929339
1335907099413843392 8.2736698202
1335907099613827876 13.9968535341
1335907099780524299 15.3695505004
1335907099980596708 14.165095374
1335907100113790484 16.3747901649
1335907100313938730 19.5468352615
1335907100480559745 16.2367987479
1335907100680872891 14.5673865504
1335907100913929703 15.9062803242
1335907101080545884 17.9078381794
1335907101247264039 14.7625200333
1335907101413773102 11.6129975691
1335907101613997834 -7.07692701871
1335907101847279830 -7.56381618383
1335907102047153005 -3.9906825294
1335907102180604830 -4.70226855478
1335907102380585218 -5.2335579793
1335907102580553254 -1.98863026156
1335907102713891951 -7.57168733448
1335907102880629214 -10.6536201389
1335907103080508056 -9.36074292382
1335907103247460039 -8.63999390347
1335907103413835248 -12.3812459086
1335907103580606421 -12.0305473842
1335907103747375150 -7.23048839871
1335907103947242076 -6.65402382609
1335907104113815814 -7.99223507776
1335907104280443727 -6.83045623045
1335907104447229493 -7.46758758913
1335907104613902308 -7.41412525432
1335907104780621369 -4.47829048405
1335907104947335603 -4.74535007612
1335907109380699303 -11.1147249881
1335907109613973419 -10.0080074524
1335907109747354919 -8.84291862326
1335907109980725990 -10.7244611239
1335907110380495045 -7.66691729393
1335907110547274507 -2.73816764128
1335907110747185825 -3.79415076904
1335907110880724289 -5.43452518673
1335907111013910075 -12.8119886487
1335907111147251584 -15.3680923105
1335907111247377072 -10.3514064961
1335907111347153770 -9.60717574586
1335907111480596194 -10.5053186484
1335907114380556604 -5.63614678969
1335907114580503078 -6.06247937418
1335907114780489458 -6.26805820567
1335907114947242234 -11.1386016965
1335907118147143422 -7.24011359629
1335907118347159466 -12.2024814257
1335907118513818126 -10.7099284568
1335907118680483143 -16.4290702484
1335907118880513650 -10.2240611986
1335907119013811993 -11.1196957363
1335907119180681044 -9.83156430046
1335907119347493249 -10.1717062911
1335907119480470610 -9.19370046739
1335907119647234573 -10.5902218855
1335907119813953265 -11.9216139054
1335907119947384998 -9.67243380106
1335907120113871610 -10.7624773922
1335907120280522377 -9.51302207198
1335907120447134843 -13.4425051116
1335907120613884449 -11.7950676862
1335907120780654255 -10.1631337913
1335907120980541363 -11.9873282872
1335907121147338816 -10.8061023289
1335907121280732849 -7.91193463738
1335907122347188928 -12.0020870932
1335907122447121782 -8.31256708381
1335907122613865844 -8.4018517279
1335907122747242287 -8.24388784113
1335907122947439540 -8.37547332626
1335907123113881945 -5.18891435004
1335907124180519272 -5.2679143893
1335907124347330144 -13.695034155
1335907124547440913 -11.2860697128
1335907124714045938 -11.5660672955
1335907124880601209 -12.4534028663
1335907125047204689 -13.8651112514
1335907125214091535 -9.77954429918
1335907125413992843 -10.3907318974
1335907125580500597 -8.49786627042
1335907125780555235 -11.1225547258
1335907125980554444 -7.26111287458
1335907126180569247 -5.91854990979
1335907126347150896 -7.03503368643
1335907126480607225 -11.8076985901
1335907127413817152 -9.84783295416
1335907127680501430 -11.9615642623
1335907127813832108 -8.93315345849
1335907127980563366 -8.95489465638
1335907128113860075 -8.7334845073
1335907128280495996 -9.996852594
1335907128480676720 -12.1607989797
1335907128647290794 -11.1317888972
1335907128813869225 -6.43429315688
1335907129013861420 -7.85450480645
1335907129147184912 -9.19564066226
1335907129280488849 -11.3759204619
1335907130313911788 -8.60387194728
1335907130513846859 -3.46667041736
1335907130680536022 -5.9873197563
1335907130847194470 2.31563684328
1335907131047186039 5.67527968853
1335907131247242696 13.0914132805
1335907131447155972 9.50156133533
1335907131613912693 13.3247724909
1335907131813886137 15.5473553152
1335907131980535941 13.8741625675
1335907132113933596 13.7400609143
1335907132380578571 14.1858948401
1335907132513904549 10.7226881292
1335907132680420557 7.18978978645
