# Supplementary material for: Infants Time Their Smiles to Make Their Moms Smile
Source: PLoS One. 2015 Sep 23;10(9):e0136492. doi: 10.1371/journal.pone.0136492 (PMC4580458; doi:10.1371/journal.pone.0136492)
Supplement: S1 Data — (ZIP) [file pone.0136492.s001.zip › DiegoSmileRawData/smilenew_sub_14_babyplus_2012-05-01-14-10-29.robotsmiles]

1 1335906638051048836
0 1335906640984266035
1 1335906646084112457
0 1335906649817626041
1 1335906652817621130
0 1335906655950809805
1 1335906675584267439
0 1335906679150976944
1 1335906682484149079
0 1335906685817694038
1 1335906689250889456
0 1335906692051017370
1 1335906695484339666
0 1335906698684421163
1 1335906704017500593
0 1335906708251014188
1 1335906729650899908
0 1335906732750846354
1 1335906741416066745
0 1335906745149416147
1 1335906747849408053
0 1335906750916096856
1 1335906766582703311
0 1335906769983020883
1 1335906777649557091
0 1335906780749408505
1 1335906804882675401
0 1335906806449609108
1 1335906810449698648
0 1335906816182683848
