# Supplementary material for: Infants Time Their Smiles to Make Their Moms Smile
Source: PLoS One. 2015 Sep 23;10(9):e0136492. doi: 10.1371/journal.pone.0136492 (PMC4580458; doi:10.1371/journal.pone.0136492)
Supplement: S1 Data — (ZIP) [file pone.0136492.s001.zip › DiegoSmileRawData/smilenew_sub_14_babyplus_2012-05-01-14-10-29.subjectsmiles]

1335906638317687621 -4.52269199687
1335906638484446474 -1.48943625018
1335906638650989098 -1.02622623342
1335906638817551860 -3.19404787544
1335906638984581507 -7.78921247147
1335906639217666823 -6.66444010473
1335906639350876939 -8.82996823653
1335906639584469885 -9.78009029565
1335906639784341380 -10.3154576145
1335906639950913891 -10.9327779038
1335906640117520394 -12.607741765
1335906640284191228 -10.2115830239
1335906640451033581 -11.386192175
1335906640617529328 -11.9036570166
1335906640784317582 -8.58695310055
1335906640984562250 -7.51656530262
1335906641184266589 -7.50832870934
1335906641350749026 -9.55660282296
1335906641517657368 -7.82861000186
1335906641684409965 -13.0463722696
1335906641851067166 -8.62192214173
1335906642017705296 -12.429340598
1335906642150873040 -10.8827187836
1335906642317599634 -13.2592940458
1335906642484201158 -12.4093399845
1335906642717823566 -10.5288645294
1335906642884226605 -10.7263518464
1335906643050768661 -9.12091307423
1335906643217532312 -10.7577825924
1335906643384329943 -11.6458917922
1335906643584203404 -7.41217537797
1335906643750878798 -2.07415430938
1335906643917595287 -1.8283426002
1335906644084438187 -3.56522916346
1335906644250726187 -3.34525482137
1335906644384212719 -1.52765821392
1335906644584348978 -1.83000169691
1335906644784266174 -3.91559480711
1335906644984183470 -4.48823302895
1335906645151084800 -6.56127775768
1335906645284120936 -6.43119828496
1335906645451148884 -5.37261854227
1335906645618210220 -5.12066533312
1335906645750854665 -1.8460795136
1335906645917643458 4.00527711885
1335906646084442393 -7.58637062644
1335906646317527380 -7.06747225171
1335906646484189645 -5.29257840618
1335906646684248704 8.00095636644
1335906646884200304 5.26277233413
1335906647117497206 0.205371780113
1335906647317554434 -2.17919177582
1335906647484406866 -1.74977465376
1335906647750884180 -5.0654175164
1335906647950994858 -6.82150986833
1335906648150906728 -2.42024846761
1335906648350770290 0.0683706191712
1335906648550930652 0.146697382599
1335906648717630186 -5.5468548867
1335906648884217112 -7.47612246324
1335906649084220892 -7.67719259112
1335906649284140903 -9.7678234322
1335906649517636165 -5.87591120838
1335906649650820495 -8.90211295427
1335906649817657932 -9.02917409288
1335906649984478313 -6.97151231351
1335906650150902259 -5.42433095768
1335906650317514877 -2.15715569631
1335906650484251771 -6.20866131875
1335906650650988877 -5.30016805794
1335906650850919350 -5.10548906967
1335906651017654317 -4.12832652108
1335906651217743528 -4.96264448993
1335906651384327078 -4.80165916581
1335906651584443848 -2.34072103189
1335906651750788009 -0.198259515654
1335906651950782963 3.4931407056
1335906652184215401 9.90484575023
1335906652384346020 10.976863896
1335906652584335817 11.3905509025
1335906652817910796 13.7250306342
1335906652984096774 7.55839849629
1335906653184272360 12.9167189891
1335906653350764377 12.651495292
1335906653517579459 13.1182527812
1335906653750848905 9.51447122099
1335906653917708599 9.09642597383
1335906654117609585 11.5364962538
1335906654317493277 8.8804115454
1335906654484721703 10.9767289302
1335906654684152260 16.3004177703
1335906654884202724 12.8925402504
1335906655050959929 10.8706473147
1335906655217573346 13.6116084256
1335906655417570457 14.3515047461
1335906655584490946 13.4551241694
1335906655784444323 7.88758562359
1335906655950880653 11.4862364824
1335906656117540387 11.3538063605
1335906656317564936 12.3396849972
1335906656517633354 -8.45582980018
1335906656717710148 -4.4600753491
1335906656884203657 -4.24398110519
1335906657050845464 -5.0607974011
1335906657250901406 -7.07098417535
1335906657450873314 -6.98762532506
1335906657617582676 -7.41233031004
1335906657817646972 -7.38441879578
1335906657984513769 -5.78089207178
1335906658184270774 -6.20069574342
1335906658351027087 -7.20745456668
1335906658517477330 -8.68621559783
1335906658684127193 -7.18630656132
1335906658850798476 -7.02278887958
1335906659017655055 -7.83236814654
1335906659184250120 -9.19577691742
1335906659350987931 -9.26078090782
1335906659517500354 -9.09209639352
1335906659717614476 -6.20921563932
1335906659884178421 -6.84518257725
1335906660117415837 -10.0807483461
1335906660284359089 -11.5836880523
1335906660450798459 -8.52537991424
1335906660617440041 -10.9694700695
1335906660784228814 -9.48005061846
1335906660984355655 -9.46042515533
1335906661117513786 -9.21695881959
1335906661284236418 -8.89220216891
1335906661417813723 -9.06019453998
1335906661584272324 -9.92005157985
1335906661750853988 -10.2147126497
1335906661917727852 -7.92595477347
1335906662050984402 -3.4329418087
1335906662217651734 -3.98433895692
1335906662384162573 -4.31920981017
1335906662517655474 -2.8924098208
1335906662750916255 -2.23362477397
1335906662917564925 -8.23699227451
1335906663084238491 -9.02274525983
1335906663250888684 -9.7331692049
1335906663450902115 -8.91844255244
1335906663617526506 -7.02022096484
1335906663784297963 -6.33175703262
1335906663950967641 -7.87965459498
1335906664150822283 -6.34439555237
1335906664317688569 -8.16157337983
1335906664484311772 -10.0222281825
1335906664650860390 -9.30041873974
1335906664850786377 -16.5931767251
1335906665017600764 -10.85755407
1335906665184055875 -3.11280119699
1335906665417551371 -4.84011355269
1335906665584458758 -12.5586027864
1335906665750921828 -6.22514966948
1335906665917713008 -8.29377862413
1335906668417650109 -0.821410477162
1335906668584307045 -11.7420633985
1335906668784244374 -15.4707455875
1335906668984150277 -15.6995036472
1335906669150794331 -16.3973567504
1335906669317513754 -18.2831555848
1335906669517534716 -16.4134809977
1335906669717652073 -15.4544659411
1335906669884371635 -15.1853084909
1335906670051037496 -4.53343476019
1335906670184338835 -4.15012236207
1335906670284391438 -2.3050150577
1335906670384401679 -0.423445821783
1335906670884611287 -5.47442590301
1335906670984098772 -7.05168127452
1335906671084146225 -12.2146142968
1335906671184206531 -10.4428049555
1335906671350781845 -7.05201199788
1335906671517611515 -11.3318286852
1335906671784234266 -6.02619456372
1335906671917421549 -5.19300434195
1335906672017766083 -5.8181121253
1335906672117513414 -10.4588622497
1335906672284116856 -10.6351058342
1335906672384392188 -11.0905010202
1335906672784291998 -9.03746364214
1335906672950788969 -0.417507013531
1335906673084104417 -5.10231638673
1335906673284191847 -8.95930008227
1335906673384111983 -7.66512254824
1335906673484385521 -5.90725917172
1335906673617718868 -8.39627222406
1335906673751026459 -7.56035398858
1335906673850841331 -4.65708763659
1335906673917517080 -4.7089514693
1335906674017501562 -8.68322955056
1335906674150740374 -9.32426963755
1335906674250885840 -3.65127747083
1335906674350935999 -0.0861448260339
1335906674450914016 -1.53179336155
1335906674584309889 -2.36369696513
1335906674684213117 -2.08250326867
1335906674817641309 -2.13432109321
1335906674917506637 -1.79420809172
1335906675117561031 -10.4377082591
1335906675284237717 0.419901409503
1335906675417725933 3.20234202138
1335906675584314103 -1.99500984304
1335906675717499993 -5.36751594978
1335906675884176867 -1.08066154251
1335906676050821630 1.98145545321
1335906676250906520 -0.737797209632
1335906676451037674 -3.82220197119
1335906676684130271 -5.20068229172
1335906676884182708 -4.60082430345
1335906677084215280 -7.6736710963
1335906677417722693 -8.93358471911
1335906677584211997 -13.5636134949
1335906677750726586 -6.71403343113
1335906677917641966 -7.93808856625
1335906678084351410 -7.80113996343
1335906678250924603 -8.46574920038
1335906678450885179 -10.0599432228
1335906678684688009 -10.213535329
1335906678884619665 -6.98353162755
1335906679150975074 -7.3814709832
1335906679350782332 -6.83301289916
1335906679517491364 -9.60887424525
1335906679717553307 -11.3035571497
1335906679917626002 -6.1843424588
1335906680084268680 -7.37942480148
1335906680284249063 -5.9908033777
1335906680517853178 -5.14710508458
1335906680717664979 -3.8576616897
1335906680917594122 -8.71939531479
1335906681117597190 -12.8654685013
1335906681284332723 -6.06504875531
1335906681484292945 -5.23246478036
1335906681717638049 -7.54472821477
1335906681950904812 -12.3545705312
1335906682117672401 -13.7742203295
1335906682317525971 -14.772055372
1335906682484251366 -13.4524727454
1335906682684229560 -13.3601144968
1335906682850773167 -11.2819635076
1335906683017450431 -6.91544830992
1335906683217602047 -7.92040302303
1335906683450866499 -4.31090988231
1335906683650818949 -7.28270472399
1335906683817627790 -5.13260250837
1335906684117632601 -4.02371304576
1335906684317506592 -3.11079431122
1335906684517491147 -1.18213328395
1335906684684213878 -2.55361953297
1335906684917590480 -7.46752704938
1335906685084262238 -9.08050605986
1335906685284255185 -13.3376734931
1335906685450875576 -10.3730899885
1335906685650849582 -8.79266192751
1335906685817694252 -6.43347909369
1335906686017632417 -7.32167198297
1335906686150792783 -9.68513311561
1335906686384200947 -7.41179740032
1335906686550819404 -6.76307207783
1335906686717764813 -9.17314272187
1335906686917492644 -7.94397314757
1335906687084061081 -11.2504228123
1335906687250757496 -13.6021444475
1335906687417541734 -13.2537250886
1335906687617653077 -12.5420913697
1335906687784216929 -12.3755989615
1335906687950886675 -10.6727368791
1335906688117477867 -10.0352610978
1335906688317583271 -10.590036636
1335906688484217715 -12.0170700784
1335906688684296805 -11.2294233022
1335906688884247968 -7.79984808086
1335906689050884566 -5.04463784036
1335906689250975780 3.02517446868
1335906689417614749 1.49201827751
1335906689617554448 -3.30813474001
1335906689784207120 0.487619689762
1335906689984143620 -0.132073325875
1335906690150757684 -1.87041600417
1335906690317756926 -1.83675480189
1335906690517530208 -2.15393735628
1335906690684333429 -0.746940062988
1335906690884239133 -2.59464459919
1335906691051007663 -0.194284630898
1335906691217548918 0.390058680024
1335906691450878496 0.389816175454
1335906691617624803 -0.799976147226
1335906691817548474 -0.0607389665584
1335906692051058928 2.09846475577
1335906692217602827 1.18017613185
1335906692417772212 1.16264586502
1335906692617682248 1.35783226928
1335906692784193047 1.74953685324
1335906692950854958 2.48273522334
1335906693184173678 2.55470779378
1335906693350999318 2.16671968468
1335906693617680090 -0.369975052916
1335906693784133048 -5.29242824281
1335906694150845659 -2.6010538818
1335906694350873896 -10.7333550145
1335906694517576332 -7.72164033921
1335906694717705911 -8.47120166383
1335906694950853419 -9.73791416317
1335906695117619306 -10.104545936
1335906695317684772 -8.34929386794
1335906695484336408 -6.03173098074
1335906695650982377 -7.1300270882
1335906695917701945 -6.4655231352
1335906696084109134 -8.34531359004
1335906696251197513 -7.04064966373
1335906696450818859 -6.42694772342
1335906696617506077 -7.43648615526
1335906696784137890 -7.91932007052
1335906697017506972 -6.93384299143
1335906697217551703 -6.9861976386
1335906697384560111 -6.03721233378
1335906697551075721 -6.15252407613
1335906697750813307 -4.9866207015
1335906697950700766 -5.57587026588
1335906698150777903 -5.63767508798
1335906698350881568 -6.87541196397
1335906698517521126 -4.97624858592
1335906698684388558 -5.81555963035
1335906698884305562 -3.24608874801
1335906699084461838 -3.97302951417
1335906699284356396 -4.37902786725
1335906699450948712 -6.00586937866
1335906699584301744 -7.47856047231
1335906699784287770 -7.3725344741
1335906699950755502 -8.19411654065
1335906700117538094 -7.86838608634
1335906700284265006 -7.16916052608
1335906700450770126 -6.59556254787
1335906700617560731 -6.85677671664
1335906700784267948 -9.12459618824
1335906700951097472 -8.94424729149
1335906701150776934 -5.73300668634
1335906701317616780 -5.45757072303
1335906701484213382 -0.184967875037
1335906701650755602 -1.94594567595
1335906701817556607 1.19847960965
1335906701984355600 -3.74018153545
1335906702150982024 1.04571166449
1335906702317661599 -0.892576486041
1335906702517673233 -0.125408545302
1335906702684288778 0.384703159357
1335906702884200041 -1.12899813731
1335906703084293689 -3.34465993445
1335906703250908392 -6.06344621349
1335906703417641322 -3.57972728666
1335906703617685691 -6.15884353563
1335906703784335857 -4.39826673187
1335906704017759222 -3.82150968501
1335906704217597127 -3.76322953379
1335906704417672497 -3.72876606407
1335906704650829783 -7.40045091963
1335906704817623466 -2.18427292489
1335906705017692373 -4.04682737332
1335906705217816934 -3.11088797563
1335906705384240117 -0.800094978097
1335906705584264371 -2.67666776496
1335906705784278105 -4.01488415529
1335906705950880060 -1.37923676283
1335906706150817085 -1.03689513757
1335906706317671261 -3.1162271061
1335906706484351536 -7.39522638408
1335906706650854741 -8.3515513852
1335906706850980568 -7.14391678962
1335906707017544587 -10.6980217706
1335906707184260418 -8.7477133915
1335906707384175469 -4.7775386719
1335906707550754450 -11.9679115783
1335906707717623038 -12.2370685076
1335906707884312735 -7.41626029799
1335906708084135825 -8.84995775371
1335906708250839868 -8.58576214261
1335906708417542512 -11.2297698805
1335906708584216882 -11.1273710191
1335906708784211269 -10.9233741573
1335906708950873327 -11.3000394296
1335906709117502880 -11.5236277905
1335906709317523188 -10.7280033658
1335906709484136897 -9.36747272271
1335906709684311240 -6.49311832123
1335906709884535563 -3.23501738346
1335906710084126428 -2.07311719659
1335906710250903020 -3.4917208769
1335906710450953512 -6.0934737155
1335906710617546860 -3.62829872427
1335906710784192054 -8.586644948
1335906710984349492 -6.66803141362
1335906711184202286 -12.1356567279
1335906711350922559 -10.0706573247
1335906711517468951 -8.49418471108
1335906711717952557 -6.24102914182
1335906711884327950 -6.31765563248
1335906712050888831 -5.34556632001
1335906712217680299 -8.6098259561
1335906712384319325 -7.06810716499
1335906712550969451 -8.1832184542
1335906712684229409 -5.72644718288
1335906712850918766 -7.00219068311
1335906713017699796 -9.72815631866
1335906713150927128 -8.82287945785
1335906713317480174 -9.89908246931
1335906713450776084 -9.81359034131
1335906721250946908 -11.2016739416
1335906721417651241 -10.9918089451
1335906721550853279 -12.2335030263
1335906721717602777 -10.7704826594
1335906721884345160 -13.2837754095
1335906722050945811 -10.0221412003
1335906722217657408 -14.0673108328
1335906722384123100 -12.1442217705
1335906722550978365 -11.217021757
1335906722717738518 -12.2272243058
1335906722884275009 -13.9987891221
1335906723051072682 -10.9699598373
1335906723184130921 -11.7543440641
1335906723350777887 -6.3273846951
1335906723550815108 -11.4703940026
1335906723750742582 -13.8940272078
1335906723950831007 -14.7433515698
1335906724117465028 -13.5310344737
1335906724350844805 -13.7589922084
1335906724550729262 -15.125273249
1335906724750839162 -13.6932651171
1335906724917567035 -11.6403930829
1335906725084256923 -10.5638741597
1335906725284084941 -10.248504158
1335906725450966435 -10.5403796328
1335906725650915765 -8.59923057565
1335906725817711708 -9.20994961389
1335906725984230246 -8.3594723337
1335906726184307122 -10.3607003305
1335906726350962687 -10.6069933202
1335906726550940003 -8.92738320225
1335906726717898063 -11.7174831942
1335906726917599550 -13.6974817435
1335906727084135411 -11.9731768862
1335906727250835291 -9.52440631596
1335906727384245774 -12.972385259
1335906727550864156 -13.4348627815
1335906727717735119 -12.0544932427
1335906727917685076 -12.6279843421
1335906728084219203 -11.6048015535
1335906728250787979 -11.8887889433
1335906728384201984 -10.6855689274
1335906728584205114 -7.68253527724
1335906728750892703 -5.13337457317
1335906728984204003 -4.71820278693
1335906729150842455 -5.4077726471
1335906729317828405 -5.62231492061
1335906729484351970 -0.249325384309
1335906729650968990 7.16642308029
1335906729884486899 8.11318944862
1335906730117590937 3.34748863857
1335906730284227173 0.827484479641
1335906730450750418 0.225073748668
1335906730650939891 0.387402794332
1335906730850928921 0.584317041067
1335906731017657059 0.670378451274
1335906731217852171 0.65696827079
1335906731384172939 0.636579547889
1335906731584266857 0.71407407432
1335906731750896516 0.831123613707
1335906731917470872 1.49902281296
1335906732084187175 -2.29554917857
1335906732250853046 0.419452374337
1335906732417692281 0.985147036363
1335906732584168054 -5.54374058372
1335906732750847980 -10.4243309215
1335906732917453404 -10.2705840704
1335906733050819962 -10.0717026866
1335906733250844254 -9.58348313055
1335906733517517055 -9.25395565001
1335906733717866792 -7.65993899667
1335906733917492669 -6.92338333383
1335906734050921692 -9.67462834971
1335906734217621185 -7.8290200999
1335906734384211909 -10.1660600879
1335906734550836647 -10.6894141087
1335906734717525913 -4.80284560754
1335906734917528050 -9.28699270791
1335906735182658607 -7.40204076959
1335906735349449220 -7.23280077036
1335906735549406313 -5.7179999763
1335906735716102996 -6.20103327239
1335906735882771348 -6.32982960693
1335906736049629009 -7.73584717183
1335906736315999837 -9.97402769959
1335906736516276229 -8.25338230432
1335906736682757669 -7.77849646808
1335906736849634071 -8.87211931115
1335906737016251487 -9.91972187175
1335906737216010725 -8.8776964297
1335906737382711230 -8.83288642211
1335906737749463376 -4.40357016696
1335906737916033174 -5.24270407136
1335906738149648697 -3.29159705565
1335906738316057294 -5.37673566642
1335906738516219434 -4.84687252508
1335906738716132874 -5.3396241795
1335906738882767534 -5.17988334517
1335906739049627119 -7.17245560771
1335906739249417389 -7.23163672047
1335906739482822515 -5.01032333194
1335906739682830757 -5.74936142804
1335906739882747587 -5.11271339021
1335906740049386184 -3.5925145808
1335906740249560396 2.9610589597
1335906740416126015 5.3048039837
1335906740582827705 -0.0540079474311
1335906740882829759 -0.456421158472
1335906741082795713 2.07568646719
1335906741249532320 1.55414429081
1335906741416077653 0.0677283767688
1335906741649330660 -2.18053529096
1335906741815980978 0.0815757105827
1335906741982665696 -0.275184687773
1335906742182765599 2.35913823596
1335906742382635981 0.451626685903
1335906742583099380 -1.44300108567
1335906742816282079 -0.190551074026
1335906742982726256 1.44344962914
1335906743149407521 0.488574008443
1335906743316133020 2.10264648842
1335906743516160518 -0.720856964839
1335906743683186766 -0.938009839048
1335906743849320073 -1.83407741821
1335906744016142322 0.577583057888
1335906744182702829 0.553009173066
1335906744416092039 0.79926632803
1335906744616129551 0.399401954769
1335906744782843522 2.31690940333
1335906744949417130 -2.39653792375
1335906745149572093 1.05402235255
1335906745316154583 3.00366730993
1335906745482725165 -2.13389711915
1335906745649573366 -1.03653444236
1335906745816147185 -0.786544207764
1335906745982680891 -2.43275987493
1335906746182770795 2.60187496937
1335906746349484616 0.626989115801
1335906746549564717 -2.86388130101
1335906746716046832 -0.953452464919
1335906746916148869 -3.04103943303
1335906747082785480 -6.77427117197
1335906747282651757 -1.2213033729
1335906747449391322 -1.57686631984
1335906747682906137 -2.7314517926
1335906747849436299 -1.86516762053
1335906748016061458 10.9185073546
1335906748249417781 14.1034059984
1335906748416019800 11.7853906225
1335906748582718977 15.9765886663
1335906748782981677 13.2702123173
1335906748949564572 14.157625558
1335906749116258088 14.9440889896
1335906749315954811 13.8306913927
1335906749482826933 12.5200270559
1335906749682696288 13.0702910135
1335906749849541753 10.3070453169
1335906750016056075 10.0626894111
1335906750182758945 8.83311405535
1335906750382734003 -1.79407501823
1335906750549464129 -6.52104101264
1335906750716247725 -2.23143491886
1335906750916073436 -4.90467634309
1335906751082681755 -4.0863346577
1335906751282743746 -5.14322412618
1335906751482967071 -3.59475274256
1335906751682763941 -3.96860386974
1335906751882720525 -2.99861358778
1335906752116131027 -3.80058865795
1335906752283092149 -6.49252464552
1335906752482677674 -7.80121265796
1335906752649398016 -7.60580090808
1335906752849514598 -6.41259765691
1335906753016017643 -6.60862259747
1335906753216050351 -4.39607463906
1335906753349537755 -5.27138795072
1335906753582825885 -5.28143871324
1335906753716235081 -6.09128005026
1335906753882692618 -5.5346419299
1335906754082873761 -7.1454635057
1335906754249356900 -7.75231314579
1335906754416367334 -5.01675334066
1335906754616406077 -7.63728499646
1335906754816163130 -1.82993705466
1335906754982863499 -6.10857566414
1335906755182662071 -7.3984119476
1335906755349471301 -10.2594338643
1335906755516279880 -12.1920032997
1335906755716140154 -10.572808399
1335906755883011457 -12.0478121429
1335906755982814074 -12.7562331491
1335906756382761572 -11.5605159478
1335906756549325600 -9.87223586056
1335906756716069419 -8.53303559249
1335906756882589451 -12.6320035735
1335906757049614464 -8.04896652591
1335906757216161017 -11.1801093608
1335906757382786111 -10.9346516533
1335906764649518158 -4.20650643395
1335906764816107245 -6.34755712477
1335906764982929634 -5.16475196882
1335906765149520791 -5.21071476766
1335906765316058598 -8.71073525486
1335906765516018169 -12.0519473427
1335906765682704314 -12.6750893356
1335906765882694713 -12.1012091617
1335906766049656840 -13.0605401031
1335906766216113916 -12.8272477799
1335906766382744634 -13.2256877841
1335906766582664511 -10.2273479177
1335906766749348530 -10.5130397294
1335906766949384365 -8.71404392805
1335906767149330799 -11.5111236444
1335906767316102831 -3.69727684597
1335906767482690232 -4.25466012068
1335906767649458430 -8.55354747591
1335906767849414829 -9.55152907372
1335906768049373716 -8.8130918129
1335906768216147424 -7.34843524644
1335906768416094535 -3.07477363224
1335906768582742345 -0.101447656464
1335906768749395803 0.366742312904
1335906768949411760 -1.35249669573
1335906769116021937 -3.13130797105
1335906769282767364 -3.34111133307
1335906769449505873 -1.85025692196
1335906769616102515 -5.28495245145
1335906769816193372 -9.21385235798
1335906769982992639 -7.61184128208
1335906770149649948 -5.52058060804
1335906770349572227 -1.2617273062
1335906770482917559 1.54001667306
1335906770649580357 4.75340878007
1335906770816414507 1.36713445168
1335906770982675331 3.53259547848
1335906771182773726 1.74386169128
1335906771349402420 4.19800749059
1335906771549479946 3.26516941131
1335906771749272294 -6.18110113615
1335906771916249524 -13.4090670815
1335906772082828265 -6.12844742977
1335906772282756207 -7.9918944989
1335906772416225409 -7.09088536006
1335906772549460403 -3.54272605226
1335906772716254912 -7.1382141663
1335906773316046137 -8.33423283744
1335906773516117399 -5.11301727436
1335906773715966961 1.388322159
1335906773882877376 -4.7785103348
1335906774082797082 -2.4463141083
1335906774249506149 -2.19013752996
1335906774416121499 -0.773828562835
1335906774582732412 -6.10766586207
1335906774816169791 -10.8506054678
1335906774949421940 -8.59131286705
1335906775316104772 -8.72572909896
1335906775482730550 -10.0177919223
1335906775616103294 -10.2059095098
1335906775749468560 -8.36947499181
1335906775916019503 -6.14234888514
1335906776082711180 -1.10368245335
1335906776416056982 0.892278978745
1335906776549591071 -0.38685142674
1335906776749564502 9.91796707207
1335906776949456143 19.8302223585
1335906777116109447 13.2548352023
1335906777282764188 14.2486224565
1335906777449515007 13.0301486275
1335906777649480322 14.4101449062
1335906777882805549 15.9594241451
1335906778082836490 5.63902176388
1335906778249376398 -8.81976366488
1335906778416248304 -9.92711638729
1335906778616598412 -11.3098982761
1335906778782860790 -11.3455862134
1335906778949568494 -9.49632919834
1335906779116058879 -9.50094592179
1335906779316319316 -10.8827476811
1335906779482710945 -10.8559764116
1335906779749259816 -7.78526200686
1335906779949504233 -11.4332743422
1335906780116362492 -11.2637594071
1335906780282718428 -7.0322754328
1335906780549350802 -8.11192858317
1335906780749417009 -7.46852313284
1335906780916359999 -9.4445471212
1335906781082705475 -8.57000873524
1335906781249321831 -8.37005570617
1335906781449495727 -11.4330002258
1335906781616179212 -9.34569007479
1335906781816038809 -10.5193146162
1335906781982796895 -10.497542664
1335906782216143468 -6.75048418942
1335906782382952064 -5.3839663605
1335906782582677444 -4.13105973195
1335906782749397500 -4.97219650111
1335906782949455433 -8.56006027477
1335906783116155884 -6.83629598813
1335906783282820143 -8.54490088326
1335906783449547336 -10.1914098091
1335906783582820582 -4.93335289484
1335906783716161370 -7.25553525872
1335906783882797349 -7.43964055535
1335906784016178492 -6.43301922385
1335906784182681566 -8.96609418662
1335906784316162446 -10.3953011124
1335906784482948595 -15.5243671774
1335906784649476872 -4.82242159746
1335906784782938922 -6.7192285232
1335906784982866490 -9.67146987951
1335906785149420682 -6.6776990244
1335906785316055638 -9.56721080885
1335906785516303732 -9.40174871388
1335906785649437282 -8.16619320803
1335906785849542439 -7.81631217863
1335906786016207657 -7.12636478588
1335906786282979512 -13.5078678546
1335906786449523243 -7.54047573737
1335906786616115613 -5.28045122864
1335906786782915621 -5.9896687456
1335906786949648570 -7.21771466458
1335906787116152337 -6.595529899
1335906787315984856 -3.67116053842
1335906787516129179 -2.41092327661
1335906787749584561 0.614031077451
1335906795549375421 -6.492447355
1335906795716315714 -5.53992811161
1335906795882836776 -4.45605721589
1335906796049468008 -6.67629126028
1335906796282745798 -5.60359480892
1335906796449536322 -9.5781309501
1335906796616147856 -2.53824930799
1335906796749346163 -1.00294169817
1335906796916418823 1.59784973903
1335906797082901042 -5.35473823094
1335906797282712334 -8.51135420971
1335906797449349377 -4.27614994226
1335906797616235801 -12.1278797918
1335906797816122891 -13.9336435459
1335906797982994345 -10.2911479699
1335906798149406898 -13.6814428933
1335906798315949700 -15.8515385258
1335906798482679129 -14.9380227647
1335906798649351046 -13.547405893
1335906798882797020 -13.7927633155
1335906799016296024 -16.5212826566
1335906799216156931 -13.1761278372
1335906799382821380 -6.89250211617
1335906799549619293 -6.29849549537
1335906799749497797 -9.87138850001
1335906803282677618 -2.67502408001
1335906803449381680 -1.24398601466
1335906803616101953 0.549878052534
1335906803782709433 -0.461364877527
1335906803982847069 3.21936447674
1335906804182811281 6.69039183636
1335906804349497226 5.49737877521
1335906804516025036 6.67955087238
1335906804682735112 8.15056411869
1335906804882805719 4.83000739457
1335906805049474975 8.56728209682
1335906805216037596 8.59821525121
1335906805416017043 9.18349997816
1335906805582719347 16.4206677202
1335906805749525562 12.2920712315
1335906805916244511 16.9986635434
1335906806082799003 4.27671490843
1335906810082809861 9.71524982518
1335906810249655825 16.0368789797
1335906810449572930 16.1883198247
1335906810616223123 14.2121587524
1335906810815947079 10.4226091665
1335906810949410278 12.1914622583
1335906811149726712 11.3932972834
1335906811316091948 6.21268756486
1335906811482801875 9.172084919
1335906811649422325 13.8902953507
1335906811816028519 15.8307784653
1335906811982801855 15.6045215911
1335906812249474207 12.8901741829
1335906812416476219 11.8336604085
1335906812616013431 11.2986670268
1335906812782648418 13.8568206153
1335906812949481919 12.5542958585
1335906813082732524 9.17237272401
1335906813249688256 6.5123961155
1335906813416106112 7.16662025522
1335906813582718874 8.56453886121
1335906813716057486 14.8795340262
1335906813849676369 15.818893407
1335906813982753661 14.1181347101
1335906814116019926 8.6408673013
1335906814249437049 5.45459156138
1335906814349351117 -6.52518078762
1335906814482856320 -5.77505823473
1335906814616071765 -2.57446353944
1335906814749546186 -3.97614502335
1335906814849506084 -4.3655586332
1335906814949391721 -7.64798891937
1335906815082872350 -9.28652723615
1335906815216021238 -8.96195462906
1335906815316430818 -11.0799077117
1335906815449619035 -8.15951188729
1335906815582692748 -8.69477107414
1335906815682838439 -7.71887058725
1335906815782840795 -6.62591375635
1335906815916197858 -8.42418707826
1335906816049480423 -7.36672903508
1335906816182819936 -6.76523145882
1335906816282729320 -7.26976620564
1335906816416004722 -8.59072446376
1335906816549785775 -9.59151371891
1335906816649395317 -7.69581823367
1335906816782793928 -8.005666935
1335906816882654339 -5.24908099923
1335906817049461887 -4.51934232209
1335906817182668579 -5.4121909964
