# Supplementary material for: Infants Time Their Smiles to Make Their Moms Smile
Source: PLoS One. 2015 Sep 23;10(9):e0136492. doi: 10.1371/journal.pone.0136492 (PMC4580458; doi:10.1371/journal.pone.0136492)
Supplement: S1 Data — (ZIP) [file pone.0136492.s001.zip › DiegoSmileRawData/smilenew_sub_14_mirror_2012-05-01-14-20-47.robotsmiles]

1 1335907260706586687
0 1335907266106573838
1 1335907300706641601
0 1335907303740149818
1 1335907306573384923
0 1335907309239924536
1 1335907312806557909
0 1335907315440015112
1 1335907333773153376
0 1335907334873256480
1 1335907363406535192
0 1335907365640000183
1 1335907389206582998
0 1335907390806517710
1 1335907393606537905
0 1335907397073321863
1 1335907400606581227
0 1335907403373198830
