# Supplementary material for: Infants Time Their Smiles to Make Their Moms Smile
Source: PLoS One. 2015 Sep 23;10(9):e0136492. doi: 10.1371/journal.pone.0136492 (PMC4580458; doi:10.1371/journal.pone.0136492)
Supplement: S1 Data — (ZIP) [file pone.0136492.s001.zip › DiegoSmileRawData/smilenew_sub_14_mirror_2012-05-01-14-20-47.subjectsmiles]

1335907255839912072 -15.484648163
1335907256040010151 -17.7024978335
1335907256206560173 -13.784988965
1335907256406732850 -11.4942607634
1335907256573160193 -12.1535167962
1335907256773307356 -12.1301236296
1335907256973248079 -11.0381131597
1335907257139977206 -8.38462070807
1335907257339879173 -8.93910753707
1335907257540166733 -7.25738141593
1335907257739977400 -2.41650932757
1335907257906609845 -4.17118062775
1335907258173293824 -3.84949430243
1335907258373383713 -2.70479443001
1335907258573266505 -3.7780383451
1335907259040014512 -7.73720263383
1335907259273214279 -2.12827056575
1335907259406601237 -2.66513723795
1335907260473227029 0.228400084373
1335907260706687445 7.76359136328
1335907260906658860 6.67772054552
1335907261106640888 16.1553616879
1335907261306596223 6.75506982327
1335907261539868392 8.40865672599
1335907261739826536 3.59555526112
1335907261906619428 8.43116505545
1335907262106557404 9.59561655675
1335907262306893649 5.62174899442
1335907262473527714 11.8331694962
1335907262706643125 8.84447265711
1335907262906796110 4.14638780338
1335907263106645442 5.57226823901
1335907263273278601 2.87925815198
1335907263439781410 2.97594769476
1335907263673134118 4.81632320405
1335907263806568225 -1.47153088918
1335907263973218542 3.51978598409
1335907264173395722 9.40439518913
1335907264406637465 7.90104058858
1335907264606860933 9.69738110989
1335907264806585643 10.0305472808
1335907264973394813 7.00397409144
1335907265173172957 8.3269160183
1335907265340080687 4.62204331917
1335907265539928427 10.8269378929
1335907265706750893 9.09864187376
1335907265906593982 4.73067799254
1335907266106911258 -8.90900386992
1335907266273212740 -8.81231776237
1335907266706898783 -5.11912099133
1335907266906659692 -9.59277439498
1335907267073357370 -10.1234379094
1335907267240117657 -6.59385452284
1335907267439957460 -9.73567533061
1335907267606700072 -11.3069186864
1335907267773213190 -9.70925889406
1335907267939976541 -9.67069249833
1335907268106542006 -9.74230946538
1335907268306742314 -11.0465889523
1335907268506609640 -10.7267312236
1335907268673245362 -12.9078524025
1335907268840011703 -10.3400410157
1335907269073389004 -9.10248713053
1335907269273170220 -10.9781503985
1335907269439915952 -12.9080251236
1335907269606621330 -13.8798600653
1335907269839957244 -13.7637533392
1335907270006499149 -13.9459594348
1335907270206558432 -11.4434516741
1335907270373366092 -6.1197774914
1335907270539953919 -10.7144879864
1335907273906605592 -9.17212182717
1335907274073239883 -17.2346625648
1335907274239990341 -13.2403552512
1335907279073346448 -10.6129977281
1335907279239944754 -13.2097655336
1335907279339923143 -10.0245149093
1335907279506586329 -5.86668916067
1335907279639974582 -8.09857877093
1335907279773166610 -11.4047511291
1335907279939873401 -8.47263007128
1335907280073307693 -16.2619467867
1335907280206574909 -16.308803268
1335907280307042215 -10.9323073186
1335907280940020689 -9.44435256619
1335907281073263629 -3.97975478559
1335907281273476505 -11.3713237139
1335907281473408574 -12.2134580547
1335907281673326878 -13.5341884868
1335907281906773593 -9.75605265848
1335907282106724802 -12.2288144571
1335907282306610258 -12.3869227961
1335907282506556653 -13.3038763026
1335907282740062617 -14.3241127092
1335907283006727738 -15.2258276774
1335907283173229753 -8.51488306161
1335907283439948083 -10.2685540991
1335907283639990168 -12.6320678637
1335907283906526116 -15.6748703774
1335907284139957073 -15.7427872453
1335907284306780631 -14.4596473349
1335907284473123357 -15.7887988791
1335907284673316278 -16.7969179928
1335907284840047870 -15.5512397078
1335907285040082701 -9.13743199092
1335907285673379135 -6.855898937
1335907285873288364 -5.79155305441
1335907286040077157 -10.6038633756
1335907286240044470 -8.59808485466
1335907286406586838 -9.59462044038
1335907286640001636 -12.0352372375
1335907286839832914 -12.9641823034
1335907287039891808 -11.6134186918
1335907287206682251 -8.37882170296
1335907287406612571 -4.88688403816
1335907287606500102 -8.54166314548
1335907287806538006 -6.79144452048
1335907287973137807 -6.84317551384
1335907288139953940 -8.36580026292
1335907288339890242 -8.20149951091
1335907288573268699 -7.85277436962
1335907288773162259 -6.54457689474
1335907288939890717 -6.65945903255
1335907289140047537 -5.64757236884
1335907289373237623 -3.3800313123
1335907289573419275 -6.3784660748
1335907289740110582 -7.09594676885
1335907289940086566 -5.99302324866
1335907290106593788 -4.93680841977
1335907290306564201 -6.6204039644
1335907290473249030 -9.33757370575
1335907290639946178 -8.36320335401
1335907290840138901 -6.21769895015
1335907291039970349 -5.99012405351
1335907291239875111 -10.8617147316
1335907291406487927 -9.54807995611
1335907291673376510 -5.69116126592
1335907291906823732 -5.62618981874
1335907292139873244 -17.8311310216
1335907292339812073 -4.03071665519
1335907292673228457 -7.47818097875
1335907292906664429 -11.0315138925
1335907293106516992 -7.61371545981
1335907293273195729 -7.03653516556
1335907293473414577 -11.6662676552
1335907294473135364 -8.75762914765
1335907294673566385 -15.3441241328
1335907294839939784 4.66083480032
1335907295006628369 -1.93412663855
1335907295240190569 -7.8297181204
1335907295439829307 -15.696776766
1335907295606675775 -18.9805534317
1335907295806583161 -18.2299452374
1335907296006559181 -16.7193055472
1335907296173246711 -14.9048263822
1335907296340101767 -14.4337844642
1335907296506567996 -14.7906513367
1335907296706529742 -13.1997403887
1335907296873190579 -12.7457139747
1335907297040130367 -9.34217695523
1335907297173148433 -12.1431832696
1335907297339898148 -10.1846509955
1335907297506774649 -11.4941370245
1335907297706662185 -9.63590718423
1335907297906926920 -4.61503462148
1335907298940027262 -3.33270934821
1335907299073306358 -0.322659947529
1335907299173353770 -6.88132476348
1335907299306592753 -7.62774440871
1335907299439974513 -8.49076306244
1335907299540307322 -10.0154780662
1335907299673501930 -6.95075781264
1335907299806624439 -6.88194223884
1335907299973412210 -2.32670205422
1335907300139974232 -0.0587384302836
1335907300340047845 -5.19435551752
1335907300573227956 1.48573457807
1335907300706731521 8.27098932832
1335907300873106687 11.7984729211
1335907301039952487 12.6981252364
1335907301273397178 15.3827280774
1335907301440041864 11.6548812307
1335907301606562083 15.8965036286
1335907301773174767 17.591997128
1335907301973359576 13.1075589936
1335907302173157731 16.6859789145
1335907302340239938 17.9112790225
1335907302506520488 16.8476080177
1335907302706705898 10.9589601564
1335907302873265964 12.2501577718
1335907303040362572 8.05123635772
1335907303239899338 16.1161623336
1335907303406642616 10.4612780685
1335907303573383363 0.459077219071
1335907303740122100 -12.1988095981
1335907303906606544 -11.3066506989
1335907304073291679 -6.23988826887
1335907304239992103 -9.07426230641
1335907304440032809 -6.74533089085
1335907304639940607 -10.7059869222
1335907304839831872 -5.3421774843
1335907305006691900 -7.57192417494
1335907305173265975 -9.90270468805
1335907305406692676 -6.64781845177
1335907305573171096 -6.51089791961
1335907305739838197 -8.35186348568
1335907305906543332 -7.8349660775
1335907306173192666 -5.62016148137
1335907306373235359 11.5029758695
1335907306573450047 8.75333344981
1335907306740490022 18.4968850265
1335907306940025769 16.8169468824
1335907307106520580 16.9320650943
1335907307273361292 14.6396347046
1335907307473105516 16.8813935262
1335907307640051547 -10.7665155641
1335907307806692809 -7.89816910145
1335907308006718882 -8.14018462816
1335907308173265668 -6.63388597219
1335907308340256763 -9.14361130844
1335907308506593512 -5.47679564153
1335907308706671761 -9.9217943491
1335907308873278655 -6.58591716985
1335907309039859384 -6.84222091285
1335907309239976761 -10.7939177368
1335907309440063828 -12.455098983
1335907309606606382 -9.20191931268
1335907309806801207 -11.2366054766
1335907310006533006 -10.4310100043
1335907310173265471 -9.83811492324
1335907310373218506 -9.94346945979
1335907310539922124 -9.49784896422
1335907310773147384 -8.52657432556
1335907310973328897 -8.49996163112
1335907311139834211 -9.83501424316
1335907311339868424 -10.5673535311
1335907311506587628 -10.7981674215
1335907311706696666 -14.4066371635
1335907311873264924 -13.6194982123
1335907312039915909 -14.8433188764
1335907312239927837 -10.8053403514
1335907312440027278 -7.06327443833
1335907312606618214 7.06012099467
1335907312806664255 18.6271793999
1335907312973216510 20.2359994365
1335907313173218744 15.7788011632
1335907313373294102 17.7683551348
1335907313573287524 18.4527131982
1335907313740235762 14.3187049303
1335907313906666243 12.8585510915
1335907314106593491 12.0026349809
1335907314273364060 -8.31315361332
1335907314440191573 -11.5883535739
1335907314606631315 -11.2692459306
1335907314806611275 -7.78071010379
1335907314940123274 -9.8922782895
1335907315106647062 -8.38753251514
1335907315273245441 -8.44280227911
1335907315440290664 -7.42646124094
1335907315606488130 -8.63069049256
1335907315773200207 -9.27996609086
1335907316006508327 -6.79519330682
1335907316173255230 -9.42425320974
1335907316339902256 -7.2665991793
1335907316506590194 -5.39771073282
1335907316673302556 -7.12719826853
1335907316906906755 -6.11877160741
1335907317073505513 -8.69691403477
1335907317273186527 -4.38541205584
1335907317440072635 -3.57150878021
1335907317639893205 -4.07439057901
1335907317806681856 -9.2619079604
1335907317973237758 -4.45055569673
1335907318106716792 -1.73721901977
1335907318306650892 -6.04743759919
1335907320073322915 -2.98940988662
1335907320206647755 -4.30002019326
1335907320340050018 -2.9450387735
1335907320473258249 -5.84149389788
1335907320673436793 -7.53309681034
1335907320839873262 -10.0825672621
1335907321006640596 -8.12845485196
1335907321173131113 -10.7552492944
1335907321339959124 -9.13028599184
1335907321506539503 -9.35138188033
1335907321706723043 -9.94274432227
1335907321906813770 -8.56602880443
1335907322073232909 -6.41696431324
1335907322239922866 -4.40488260038
1335907322373154766 -6.42787052529
1335907322506603371 1.8991125008
1335907324806651669 -10.1164910826
1335907324973338505 -5.2663151798
1335907325140463497 -7.65845819872
1335907325306562633 -13.7212945123
1335907325473516596 -12.533945113
1335907325639814540 -8.01879462187
1335907325806632377 -11.7047487199
1335907326273191429 -12.1592490029
1335907326439915890 -12.4225700614
1335907326606590654 -9.06183046427
1335907327039891631 -9.00764644028
1335907327208249981 -15.9561912035
1335907327373274441 -13.745434466
1335907327573332492 -12.6082772869
1335907327673352992 -11.0761212377
1335907327806539584 -10.6363758285
1335907327939855593 -7.34049156175
1335907328039959174 -8.30431928299
1335907328173252419 -9.24385740088
1335907328273342891 -8.39995881694
1335907328406746931 -11.2362485972
1335907328506671142 -10.2434894464
1335907328639922669 -7.5287922128
1335907328740045952 -8.37732519184
1335907328873393096 -10.552381664
1335907329006682638 -8.88270252977
1335907329206693199 -11.7516256865
1335907331173134340 -6.76931125646
1335907331306489812 -6.97974499871
1335907331406857221 -5.8549485715
1335907331473590963 -8.49895906716
1335907332073365098 -7.89618716117
1335907332173178531 -1.38197317524
1335907332240465504 -3.86016362858
1335907332339948557 -3.85705857684
1335907332473414145 -7.64179170815
1335907332573158369 -1.24392568876
1335907332673218802 2.56576729259
1335907332739951213 -6.69272925614
1335907332839951627 -5.03450788562
1335907332939950841 0.388883958377
1335907333006586898 1.56401765425
1335907333106725108 -1.95235607506
1335907333339944034 0.39032392921
1335907333473450888 -2.44077718841
1335907333540065104 -0.220476385335
1335907333673410341 0.368955931225
1335907333773236564 1.02167117313
1335907333939864106 -0.808176509472
1335907334006998814 -0.584149090205
1335907334240122543 2.30642768831
1335907334339952997 1.24054323098
1335907334406578666 -0.686617341308
1335907334506572512 -7.83200765712
1335907334573405959 -0.888188914899
1335907336573363707 -11.3477546113
1335907336739853463 -12.8127639594
1335907336873556815 -10.7030004881
1335907337039996877 -4.23263408617
1335907337206551451 -5.85828322219
1335907337373160507 -7.1456670029
1335907337573159918 -7.97722189214
1335907337739947758 -4.90676819157
1335907337873369867 -6.40337416449
1335907338039985384 -5.0830355355
1335907338206740329 -6.94255507911
1335907338373231869 -9.08978237699
1335907338540078502 -8.77984653302
1335907338640089892 -6.16897849716
1335907338806537188 -9.07517032111
1335907339673275640 -3.65531525384
1335907339839945744 -9.28777153761
1335907339973220818 -5.23429428408
1335907341473333056 -12.5021376875
1335907341606648118 -6.39215209664
1335907341706596037 -4.22879316671
1335907341839986529 -9.42642810405
1335907342006581428 -6.91879072182
1335907342239887345 -14.5872367483
1335907342406560266 -10.1513725389
1335907342606616083 -15.9224498043
1335907342806572967 -14.8264714566
1335907343006511850 -10.5129869569
1335907343173208947 -13.5713755398
1335907343373490986 -10.0010287266
1335907343573229023 -12.1879201994
1335907343740005448 -15.2675107502
1335907343940000303 -13.0158719872
1335907344106581958 -13.1865250088
1335907344273350504 -11.4752645817
1335907344439948839 -12.3918669356
1335907344673148636 -11.9559832821
1335907344839946165 -12.2218082925
1335907345006731036 -11.4441428882
1335907345206627217 -12.9135370931
1335907345373206950 -12.2613287522
1335907345573273808 -9.33511288642
1335907345740131785 -7.8573325872
1335907345940126459 -8.53932314071
1335907346073270161 -13.1225029483
1335907346240003698 -8.38979176437
1335907346373190112 -7.86378958073
1335907346540086013 -9.02059154535
1335907346639916328 -9.11566231338
1335907346839977378 -9.06488746649
1335907346973204263 -6.66222600351
1335907349439847502 -10.2279388896
1335907349606488874 -8.65069889623
1335907349773185304 -12.3242375772
1335907349939982409 -15.2361711551
1335907350106518633 -13.433486402
1335907350273241989 -13.1892722367
1335907350439888885 -13.0184812347
1335907350606544922 -13.2492740852
1335907350839946447 -10.6640430735
1335907351039912691 -11.764763065
1335907351206529335 -11.2315537695
1335907351406694107 -11.501163496
1335907351573161182 -11.0032860474
1335907351806469016 -10.6546188153
1335907351973169320 -13.0973025889
1335907352139931121 -11.2754989798
1335907352340027478 -9.48819161415
1335907352506690216 -10.7301391245
1335907352673334596 -12.5641087017
1335907352873191902 -11.8602386432
1335907353039923971 -11.7593490776
1335907353239915312 -11.3253616202
1335907353406665389 -9.93859561364
1335907353573118858 -10.6903835353
1335907353773240351 -10.559129647
1335907353939939716 -10.2759155943
1335907354106460551 -12.0345693985
1335907354273300573 -12.1388383242
1335907354440083410 -11.0291400841
1335907354606596009 -13.3281508847
1335907354773275891 -5.64217929569
1335907363406621365 3.20492242742
1335907363706502242 0.271243486817
1335907363873273490 -7.10929963485
1335907364040052386 -2.30157431251
1335907364206588181 -6.29322575636
1335907364373141754 -0.398084588692
1335907364540034917 -3.35592722105
1335907364739989759 -2.34153587718
1335907364939857604 -6.13024911236
1335907365073131892 -4.69465164152
1335907365273224323 -5.26566289188
1335907365439871029 -6.01182352746
1335907365639987265 -9.81851149818
1335907365806654324 -8.91673082263
1335907366006513943 -5.71079363812
1335907366173060897 -7.61682926175
1335907366373272045 -10.0327390628
1335907366540059184 -7.0749382129
1335907366740064682 -5.00553852035
1335907366906731503 -6.36430838581
1335907367073420654 -7.51986953615
1335907367239986331 -5.80802356813
1335907367406686736 -5.20412805846
1335907367606703159 -8.53582372246
1335907367773286698 -15.1027264459
1335907368006577966 -14.1195322831
1335907368206651595 -12.8569783442
1335907368373491177 -11.3971872777
1335907368573333874 -10.995185646
1335907368773220475 -13.1142144146
1335907368940020028 -8.4228852903
1335907369106900701 -10.7061626208
1335907369273303951 -10.5335273948
1335907369473224827 -5.82626973813
1335907369640060410 -6.24266661767
1335907369840189181 -3.39020002597
1335907370006487242 -7.04322689493
1335907370206582315 -11.7780637363
1335907370373157104 -18.7433573484
1335907371906750702 -14.5417908977
1335907372340025432 -2.15579113845
1335907373773233885 -4.7326267413
1335907373906560608 -6.30917734861
1335907374206672311 -6.63686028543
1335907374406512343 -7.6047484917
1335907374606499479 -7.49294983092
1335907374740271713 -5.89958560599
1335907374873335896 -3.659655066
1335907375039905851 -3.68239140642
1335907375173293619 -3.15626296718
1335907375339979725 -3.64425106328
1335907375473170930 -3.29271721545
1335907375639935517 -3.33283483095
1335907375773245933 -4.94749302267
1335907375906555370 -3.94063471608
1335907376039866527 -3.47714679237
1335907376240022001 -4.51784547189
1335907376439896161 -3.95877458278
1335907376573416842 -5.11227451537
1335907376740661075 -5.74680878433
1335907376873440466 -4.98462915379
1335907377039873204 -5.21314821691
1335907377206506712 -5.45150368058
1335907377373307598 -4.7675344259
1335907377506772281 -2.22858963843
1335907377673400831 -2.48600149418
1335907377839934818 0.00157258291025
1335907378006634016 -6.20375884646
1335907378140110148 -7.42665198654
1335907378306784053 -7.4855627656
1335907378506623096 -10.0986743145
1335907378739968059 -6.50100155081
1335907378906617734 -5.98829062009
1335907379073484598 0.00768960085914
1335907379240177367 -4.7669534032
1335907379406536826 -5.78058306382
1335907379606554839 -5.65849229733
1335907379806686670 -8.4475732081
1335907379973395984 -7.43473422642
1335907380173374942 -7.7330874038
1335907380340051161 -5.69944224587
1335907380473218524 -4.30114640588
1335907380639829018 -6.41884527097
1335907380839923937 -4.81464224043
1335907380973557626 -7.15416128765
1335907381173452138 -4.98505984107
1335907381340229175 -4.07747858317
1335907381506512321 -5.11923572192
1335907381706523698 -5.38285126396
1335907381939954589 -7.34537100342
1335907382106575312 -3.47852859938
1335907382273224621 -2.85974667564
1335907382440070791 0.831666849798
1335907382639929072 1.19319241088
1335907382873278302 -0.964206536382
1335907383039787263 -1.40017743116
1335907383206484112 -3.66444790016
1335907383439981451 -5.85635212661
1335907383606503352 -4.97988705786
1335907383773277771 -3.03923593138
1335907383940022478 -8.61205447982
1335907384139871217 -6.48800880487
1335907384306780365 -7.54727804802
1335907384540051130 -6.90139102892
1335907384706647842 -11.2655762388
1335907384906673966 -12.007867089
1335907385073411802 -10.2829701442
1335907385240026729 -8.65732254685
1335907385406706634 -10.3881964794
1335907385606569634 -4.65021439697
1335907385840004971 3.10481329407
1335907386006522562 -4.89495922757
1335907386206624076 2.72317243864
1335907386373269760 -0.311797328504
1335907386573498340 -0.209865814108
1335907386773210926 -1.79636130288
1335907386973265192 -4.45012818004
1335907387139809943 -10.1988617222
1335907387306520766 -6.27090785829
1335907387473470940 -8.98712279023
1335907387639794727 -10.2686983746
1335907387806654580 -10.2349445141
1335907388006586544 -14.9050564821
1335907388173217080 -11.9475740734
1335907388340170536 -10.6650111968
1335907388573254851 -13.1318300769
1335907388673266283 -8.88263708768
1335907388773180852 -5.80597072173
1335907388940041048 -3.36781412177
1335907389139893092 -0.515384851543
1335907389206742474 4.17479837644
1335907389339907216 3.41846005601
1335907389439887817 2.50222872235
1335907389673224712 8.02435212964
1335907389773374876 5.73976213481
1335907389873329615 -0.747100298148
1335907389973249786 0.259896373073
1335907390073154637 2.09016182419
1335907390173371792 0.979369987641
1335907390273223798 6.15979355654
1335907390373200750 -2.1354965714
1335907390506820609 -10.956969706
1335907390639883089 -7.11693550541
1335907390806538205 -11.056413562
1335907390973262706 -13.4936227449
1335907391206618793 -8.61278886764
1335907391406670107 -11.0478069474
1335907391606607440 -14.1755113562
1335907391740002359 -2.93487031217
1335907391907016966 -9.11646623982
1335907392106734736 -6.77886697166
1335907392273091112 -8.55537214342
1335907392439948201 -8.5144743591
1335907392606600057 -12.06134572
1335907392773272438 -10.307167036
1335907393039889385 -8.44105677278
1335907393240049756 3.32125902459
1335907393406607602 8.50042684363
1335907393606534599 11.1396089413
1335907393773232971 9.33912372553
1335907393973143397 7.54341780776
1335907394139935905 12.9159149683
1335907394339994284 11.2030839677
1335907394573340716 8.78510455415
1335907394739863177 8.5465664029
1335907394939975511 7.10777288576
1335907395106528703 7.49129356236
1335907395306747416 11.9752656992
1335907395473271942 15.1821907023
1335907395673309928 10.972936233
1335907395839822088 10.0654634337
1335907396006556152 9.91046143584
1335907396173344696 9.87433863336
1335907396373224368 15.7907048995
1335907396541563022 16.1751861141
1335907396706555633 14.3355927798
1335907396906563375 -9.30236455912
1335907397073316749 -8.35361341807
1335907397239941087 -4.93103680471
1335907397406688229 -5.64025736735
1335907397606532908 -5.30249192313
1335907397806573274 -5.93929063421
1335907397973415048 -3.62048685611
1335907398173201183 -6.87093998395
1335907398373151137 -6.87598495752
1335907398539907399 -5.13132714881
1335907398706692878 -5.96054524189
1335907398873166185 -5.8176589606
1335907399073198829 -7.20678831238
1335907399240019107 -8.32053248456
1335907399506729664 -7.87342525986
1335907399673321910 -13.1657796735
1335907399840133338 -9.23895370934
1335907400040080769 -10.8188992717
1335907400206685217 -12.1131657091
1335907400406620483 -4.62149716451
1335907400606623473 16.9661238682
1335907400773336271 18.373563569
1335907400939984595 14.9194067243
1335907401139868558 18.0079261395
1335907401339947374 6.63991917266
1335907401539987054 -11.9026415799
1335907401706717852 -9.36299754945
1335907401906678435 -9.55869393313
1335907402106573647 -10.4255231934
1335907402273478942 -8.45192911534
1335907402506700043 -6.70594452735
1335907402740041132 -12.4827069452
1335907402906804436 -7.27042629389
1335907403073343750 -10.9886779996
1335907403239888482 -5.4463430977
1335907403373214549 -13.184205514
1335907403573526748 -13.0623777563
1335907403739737308 -11.769148289
1335907403940013177 -11.907055513
1335907404106589530 -11.4686892293
1335907404273332781 -12.0944027119
1335907404473269851 -9.466153582
1335907404639823853 -6.99425201091
1335907404806490263 -15.1057078709
1335907404973247302 -12.6093881754
1335907405139974686 -13.8468343769
1335907405340015937 -11.4417575743
1335907405506815692 -8.0695800131
1335907405706640004 -9.87299381794
1335907405873376893 -8.18338947235
1335907406039859507 -9.10885582537
1335907406273319307 -10.9420533876
1335907406473415883 -11.2357570193
1335907406639919123 -12.873271208
1335907406806561329 -14.4328306225
1335907407006621181 -4.76903394582
1335907407340005452 -6.58476461892
1335907407506555600 -14.404324518
1335907407740029002 -8.71594578596
1335907407873267706 -16.6760125797
1335907408206606357 -1.97506435284
1335907408373301226 1.52188927482
1335907408540012073 -4.30502713967
1335907408706652106 -3.78336949075
1335907408906478647 -6.92485246659
1335907409039917641 -4.66705887642
1335907409240038373 -9.11727679046
1335907409439945017 -11.7145419855
1335907409639980592 -11.6827204197
1335907409773112308 -10.3418030069
1335907409939972048 -11.4663263175
1335907410106644198 -11.7259395388
1335907410239966254 -11.0275786103
1335907410406554506 1.37543803358
1335907410573263319 -13.9432855085
1335907410839873260 -18.6947685866
1335907411006609726 -21.0990417124
1335907411206614005 -13.8621151636
1335907411373222926 -8.33507166394
1335907411539971391 -14.1349481495
1335907411706638910 -10.8258894604
1335907412006742376 -13.5148511486
1335907412175179054 -10.3784436764
1335907412339939316 -10.8503182932
1335907412506792634 -10.1876629065
1335907412639905388 -11.9886694997
1335907412839976883 -13.626993107
1335907412973343008 -10.7227320279
1335907413173242910 -10.6270202516
1335907413306571731 -9.96475864794
1335907413473402141 -10.6633860024
1335907413639914095 -12.3754320414
1335907413806673155 -12.1409119752
1335907413973318015 -13.2922656981
1335907414140044782 -10.849083829
1335907421040035836 -1.8612426186
1335907421240019172 -7.73313277039
1335907421406645466 -11.0851788665
1335907421606499843 -8.83207850616
1335907421773196303 -9.93612337188
1335907421940016683 -11.3880135193
1335907422140093740 -10.9526876402
1335907422306541637 -7.14325459193
1335907422906707559 -11.6333881028
1335907423073360764 -7.1904564518
1335907423240084310 -9.3762032164
1335907423406667004 -10.2265149357
1335907423606657595 -7.09657606041
1335907423773338091 -8.11527372817
1335907424006578292 -9.36170848224
1335907424173237730 -5.07060967819
1335907424339977391 -8.08090131479
1335907424506618385 -6.39727743924
1335907424706634445 -6.4661113618
1335907424873301520 -4.81231972849
1335907425039870331 -6.74810701655
1335907425273241717 -8.58454005499
1335907425573731772 -14.3457537658
1335907425740056174 -7.68427975627
1335907425940029131 -8.88911052763
1335907426106576769 -3.76021454794
1335907426273297667 -6.57798143117
1335907426439933349 -3.68396869702
1335907426573355445 -10.2062681163
1335907426740294332 -7.64472823168
1335907427973468814 -4.86179497184
1335907428106480087 -6.3400521497
1335907428239893079 -8.02351140768
1335907428440046778 -6.19669730771
1335907428606647740 -6.3954569302
1335907428773163795 -5.49878278148
1335907428939881891 -11.7755572455
1335907429106523727 -11.6811551099
1335907429273179294 -12.4616243464
1335907429439860356 -11.1388406594
1335907429606565058 -12.2912045657
1335907429773214854 -6.36338408965
1335907429973280843 -18.6960313001
1335907430106503321 -17.1915942659
1335907430273185597 -15.5158116111
1335907430439975314 -14.132970061
1335907430606635756 -13.7968265522
1335907430773209222 -14.3517317646
1335907430939802171 -2.30517302467
1335907431106603683 -6.31292529186
1335907431273351172 -5.76826510011
1335907431439881958 -7.2475556428
1335907431573572122 -7.20247548294
1335907431740017132 -6.45010966034
1335907431906628683 -8.6633034653
1335907432073244667 -6.58698457511
1335907432273149504 -10.7612406734
1335907432439888855 -3.13828654315
1335907432606543820 -8.38686234609
1335907432740042937 -3.93895205132
1335907433939964122 -18.1040646839
1335907434107027907 -17.1704551003
1335907434273208568 4.4523744345
1335907434473146587 -11.9419560538
1335907434639805542 -10.268681706
1335907434806604227 -8.29668244252
1335907434973398661 -8.18306941424
1335907435106531773 -8.57201167522
1335907435306635447 -10.4075089514
