# Supplementary material for: Infants Time Their Smiles to Make Their Moms Smile
Source: PLoS One. 2015 Sep 23;10(9):e0136492. doi: 10.1371/journal.pone.0136492 (PMC4580458; doi:10.1371/journal.pone.0136492)
Supplement: S1 Data — (ZIP) [file pone.0136492.s001.zip › DiegoSmileRawData/smilenew_sub_14_yoked_2012-05-01-14-05-03.robotsmiles]

1 1335906311553488800
0 1335906315520050447
1 1335906346420237485
0 1335906349186790054
1 1335906352386838181
0 1335906355586892766
1 1335906370053604260
0 1335906374253505599
1 1335906378506738207
0 1335906382340055376
1 1335906384773393405
0 1335906387173087916
1 1335906438206485765
0 1335906441106729224
1 1335906447540016421
0 1335906451040057281
1 1335906466039998121
0 1335906470706538439
1 1335906477306584234
0 1335906479806600464
1 1335906482173623875
0 1335906489906585207
