# Supplementary material for: Infants Time Their Smiles to Make Their Moms Smile
Source: PLoS One. 2015 Sep 23;10(9):e0136492. doi: 10.1371/journal.pone.0136492 (PMC4580458; doi:10.1371/journal.pone.0136492)
Supplement: S1 Data — (ZIP) [file pone.0136492.s001.zip › DiegoSmileRawData/smilenew_sub_14_yoked_2012-05-01-14-05-03.subjectsmiles]

1335906310812423507 -13.3061612971
1335906310979126114 -11.7751165383
1335906311145858932 -14.905640829
1335906311379288663 -12.6415380712
1335906311545740790 -14.2401700563
1335906311712576701 -12.7875785371
1335906311879117997 -10.8459919915
1335906312079299808 -10.401495724
1335906312245750408 -9.86603811714
1335906312445791864 -9.37488788767
1335906312645811424 -6.52820879965
1335906312812455861 -7.62288554674
1335906312979338316 -7.30191359894
1335906313179193110 -5.03511922728
1335906313379201941 -7.56056537671
1335906313545836596 -3.4033930522
1335906313745863970 -5.42646638704
1335906313912416379 -8.9177379431
1335906314112517630 -8.95593249887
1335906314279207083 -5.71273091819
1335906314479234955 -5.76054793046
1335906314712674877 -3.34367053155
1335906314879173177 -1.68814793823
1335906315045808426 2.12862790866
1335906315245822077 4.12906407839
1335906315445757391 1.32450016664
1335906315612421574 0.855686306648
1335906315779185214 0.537870780801
1335906315979289815 1.39612661618
1335906316145858712 1.81401996518
1335906316312456433 2.2313225136
1335906316479189891 1.63621576579
1335906316679264070 1.39407940705
1335906316845910817 4.45828184003
1335906317045864453 1.38399943876
1335906317279311928 3.06512325966
1335906317445951881 1.99279354688
1335906317612595399 4.31793109432
1335906317812514998 4.67032191841
1335906317979102043 3.5272715514
1335906318179172306 4.00802279992
1335906318379246561 8.00800313727
1335906318545859209 11.4228139117
1335906318745831156 12.9270930589
1335906318945855701 19.4093405111
1335906319112598997 16.6326549962
1335906319312368167 18.7393456201
1335906319512456987 20.4575774443
1335906319679090247 18.9611440372
1335906319845792228 17.2514114335
1335906320045866475 13.6893497604
1335906320279256432 16.1714534067
1335906320445797226 14.1212991856
1335906320645944878 6.2753533685
1335906320812538021 2.29546402272
1335906320979310345 -0.70779307146
1335906321112486561 -0.85837237863
1335906321279096136 -2.1724743714
1335906321479157797 -3.90029104012
1335906321645909373 0.68446644592
1335906321812431979 -3.52797148665
1335906321979169013 -3.65579014724
1335906322212569111 9.09450108393
1335906322379334583 11.7336111005
1335906322545850358 14.5048453771
1335906322779123853 13.7927157104
1335906322945854772 10.1071183528
1335906323112437858 11.6161250249
1335906323279148026 12.8197903801
1335906323512545601 5.95213197216
1335906323712449164 8.90155313005
1335906323879271243 9.2405586217
1335906324045917595 9.91120170319
1335906324179258605 11.876280656
1335906324412696877 7.7918212588
1335906324612437083 13.5016217723
1335906324779217010 8.8129864173
1335906324945749526 7.69073458509
1335906325112443195 6.36316782444
1335906325312363214 11.5201525219
1335906325479082541 12.9091793683
1335906325645757274 15.4780300273
1335906325845836808 15.7357219515
1335906326079236508 15.3384702461
1335906326312571417 16.4227595369
1335906326545717427 13.6557918145
1335906326812434408 16.8174893947
1335906327012674122 8.71071576843
1335906327245863106 8.67266455673
1335906327412474108 8.35247558573
1335906327579187316 6.21105831824
1335906327779407790 6.84977774989
1335906327912469248 9.11467635416
1335906328079270898 11.7492561949
1335906328245800172 9.82262368662
1335906328379377774 10.5890379554
1335906328545902367 4.29973421718
1335906328679217540 4.63086584526
1335906328812618758 2.90919595503
1335906328945895759 4.50807971697
1335906329079193556 4.81530459134
1335906329212558301 -0.715361287882
1335906329379211512 6.06854661126
1335906329512523844 4.41069509302
1335906329679176844 4.29682399005
1335906329812622657 3.91558866583
1335906329979181407 9.96086902955
1335906330112491192 6.57355001816
1335906330279137494 7.210839554
1335906330445813317 7.75249528268
1335906330612448417 7.29081452214
1335906330812442951 6.62273074915
1335906330945813715 5.99097746135
1335906331145827670 6.15706446145
1335906331312514591 0.559711982821
1335906331479156946 1.51072443824
1335906331645740739 4.26462855542
1335906331812579133 6.38641033036
1335906331979235851 3.6233071475
1335906332212623041 4.8746295417
1335906332379153854 5.85987610954
1335906332545948863 8.26648816155
1335906332712469208 7.44003011901
1335906332879254374 6.6806275032
1335906333079318148 7.62232539431
1335906333245856066 4.32772547771
1335906333412425008 6.71171027482
1335906333579306696 6.32156540109
1335906333745839421 -10.1571069743
1335906333912450551 -9.31907188785
1335906334112564854 -9.43515134602
1335906334279145288 -7.74928348174
1335906334445904946 -9.32162275057
1335906334612413643 -8.713561196
1335906334812374131 -9.35951031865
1335906334979324716 -7.75035795908
1335906335145807623 -9.126861227
1335906335379108670 -8.73898728242
1335906335545825370 -9.06757855635
1335906335745805406 -9.87087105479
1335906335912486853 -10.888016016
1335906336079040186 -9.38577715547
1335906336245849223 -9.76616959202
1335906336479172761 -10.6135501783
1335906336679149962 -9.33212968398
1335906336845815011 -10.9563694311
1335906337012495941 -9.68994860909
1335906337179284913 -9.25149156277
1335906337345866155 -9.18367752588
1335906337545852394 -9.49601597705
1335906337712456501 -9.69338122739
1335906337879272747 -9.8229901645
1335906338045892051 -10.057524879
1335906338245801423 -8.55016433515
1335906338412506318 -7.91590974997
1335906338579155957 -7.63250469018
1335906338812445117 -8.22397251223
1335906338979074371 -7.62034494663
1335906339179243595 -7.12635900878
1335906339345972445 -7.77832490979
1335906339545891869 -8.81001125875
1335906339779331413 -8.20940625995
1335906339945821692 -7.00641059738
1335906340179150650 -7.97046831089
1335906340379304069 -8.23236640952
1335906340545837944 -10.3787700353
1335906340712509887 -3.91323651677
1335906340879228211 -7.23070498484
1335906343045812401 0.0638780741395
1335906343212498004 -1.68186649785
1335906343412419044 -9.40493023201
1335906343645803092 -7.82494548626
1335906343812821355 -7.73152108417
1335906343979180038 -10.5674251342
1335906344179219341 -9.85828646133
1335906344345923325 -7.75312792339
1335906344512535700 -1.93219401446
1335906344679152323 -5.71351133371
1335906344879231612 -7.73871588066
1335906345012537529 -7.2269935012
1335906345179322154 -7.87295197121
1335906345346103570 -9.43310307148
1335906345512904143 -9.47276367153
1335906345645897873 -3.36473006906
1335906345812499320 -1.68145036802
1335906345945833929 -11.2709657326
1335906346112545306 -4.27335067144
1335906346279243955 -0.137715732861
1335906346445906916 -0.682166336502
1335906346612723866 2.13039949392
1335906346779147900 1.82832378586
1335906346979214244 -1.97514847028
1335906347179172907 0.572101475788
1335906347379177657 -1.19651004446
1335906347545848669 0.129582131392
1335906347745936488 -3.33310736541
1335906347912774568 -4.4835550452
1335906348079340771 -4.00955648474
1335906348245806565 -2.81644011607
1335906348412431447 -5.55860109483
1335906348579191878 -5.00165951946
1335906348779167079 -3.36816774589
1335906348979166762 -1.64757639863
1335906349179202120 -0.0524704458324
1335906349345822108 -2.09891670126
1335906349512646350 -1.86830704111
1335906349745758894 -1.40959524113
1335906349912508517 -6.46520120392
1335906350112506383 -5.66940472308
1335906350279578006 -2.15981146447
1335906350479117781 -2.61938624775
1335906350679123341 -4.86653647355
1335906350845840998 -3.30613441911
1335906351045858030 -4.31073973622
1335906351212696100 -5.72008715287
1335906351412628390 -4.3865642167
1335906351579141009 -4.74609571374
1335906351745880362 -9.3218121191
1335906351912509549 -9.69524207084
1335906352212462074 -4.4776715865
1335906352379196119 -0.47692482378
1335906352545910525 4.05830864767
1335906354012428028 -1.66769265785
1335906354145863756 0.415437703068
1335906354312414513 1.65642813281
1335906354512560783 6.35710368205
1335906355145754305 10.4621212299
1335906355312507091 6.47142234852
1335906355512532519 9.07860877684
1335906355679093119 4.63602675449
1335906355879134995 0.566435637015
1335906356112406255 -3.01108093975
1335906356279303992 5.22499960167
1335906356445902751 1.17443404937
1335906356645937828 1.01601705314
1335906356845811872 -3.31233758177
1335906357012487538 -1.19186550832
1335906357179133634 -5.07321128242
1335906357345839546 -6.98060732077
1335906357545736158 -7.55737607553
1335906357712490208 -4.99928938944
1335906357879150868 -9.69518702067
1335906358045934916 -7.98432280593
1335906358212578876 -6.26692574832
1335906358412523947 -6.3523632033
1335906358579143153 -1.36434720677
1335906358745871841 -4.53852935154
1335906358912412700 -3.97980570975
1335906359079169644 -2.84954374916
1335906359312522049 -3.10804148274
1335906359479266360 -5.13694313443
1335906359645888847 -1.95570490566
1335906359812614055 -8.76166051624
1335906360012572212 -7.83573607476
1335906360179089189 -5.71291869424
1335906360379225169 -4.35526415527
1335906360579126051 -8.43903626636
1335906360779142487 -3.43882076543
1335906360945849369 1.15267572257
1335906361112477524 10.4452055454
1335906363379233187 -7.88800305377
1335906363545923936 4.74792079099
1335906363745851526 9.83671366098
1335906363945760668 8.54551033651
1335906364145896072 8.62795142881
1335906364379249948 5.01629047235
1335906364612526916 -1.80123834343
1335906364812419991 -0.603640855943
1335906365012568633 -1.27956705831
1335906365179159490 -0.919786585217
1335906365345804386 -1.98602477833
1335906365545993941 7.28377713179
1335906365712381333 -2.6589488698
1335906365879181367 -1.2722935177
1335906366045760977 -3.50539934864
1335906366245758158 -3.98997664677
1335906366445984650 -7.88102145315
1335906366645867252 -5.48595504163
1335906366845749429 -10.9040552877
1335906367045892869 -6.44562518193
1335906367212521015 -7.11665630011
1335906367412433402 -4.81201361459
1335906367579171830 -5.23280287368
1335906367812450484 -5.67476852973
1335906367979241983 -5.88289106857
1335906368179209841 -6.44616384231
1335906368379207294 -2.60185275627
1335906368645834577 -1.87761689632
1335906368812955878 -2.75939259853
1335906369045815178 -1.06646924387
1335906369212615567 1.77432932439
1335906369412637802 -3.1631675699
1335906369612571007 -3.4425458077
1335906369745753538 -0.527165886753
1335906369879277146 3.92241431764
1335906369979384722 6.4806976775
1335906370079383505 9.94016089923
1335906370179140209 11.0155748213
1335906370312595314 8.83579886482
1335906370412477873 9.16039369241
1335906370512568813 8.19898665544
1335906370645642319 7.06904252802
1335906370745705562 4.57446522218
1335906370879142858 8.64961188842
1335906370979251775 9.28945486733
1335906371079185003 8.75786141906
1335906371179117180 7.96647405705
1335906371312472195 4.6524656021
1335906371412746631 5.11281908514
1335906371612529530 1.80502746711
1335906371712493169 2.84173704262
1335906371845836628 3.29923855035
1335906371979282139 1.50444430131
1335906372112448297 1.8159990766
1335906372212554337 1.9035511394
1335906372345827868 2.55593661692
1335906372479121600 1.18575003555
1335906372612639879 0.760449469524
1335906372712480588 -2.62566878125
1335906372845832649 -2.16462673368
1335906372979132146 -4.88450065412
1335906373079182199 -6.82999298979
1335906373212607333 -2.88130642659
1335906373345843608 -6.24931797543
1335906373446033213 -5.63938988869
1335906373612494887 -3.99798124013
1335906373712466941 -7.52300523897
1335906373845754437 -8.23428184659
1335906374012512620 -6.22094472483
1335906374179526054 -5.03083796626
1335906374279195899 -6.00526562997
1335906374412484755 -5.95864001352
1335906374512511074 -6.61253709094
1335906374645847842 -5.29324270932
1335906374745798456 -5.97973613158
1335906374845882530 -6.06689914427
1335906374979466781 -7.25428918393
1335906375112752036 -4.79129061055
1335906375212486712 -4.77777290447
1335906375345808258 -4.06843559428
1335906375512427661 -5.54844413457
1335906375612657368 -5.28516426242
1335906375745861770 -7.11643773434
1335906375879279033 -6.64717070624
1335906375979286129 -7.08473991026
1335906376079034427 -5.83297193321
1335906376212487618 -6.3812396551
1335906376345729632 -5.91281534585
1335906376446014976 -6.41770007624
1335906376612769881 -6.93876844185
1335906376712535788 -6.09907710223
1335906376845765930 -6.99250813459
1335906376945903627 -5.08295460438
1335906377045863301 -8.40830842825
1335906377179162980 -7.89365742447
1335906377279310216 -6.81471267855
1335906377412637121 -6.94128183516
1335906377545841330 0.594712724165
1335906377646041121 -0.183206212308
1335906377779054158 2.3546934548
1335906377912519578 3.18888665163
1335906378045859221 0.246910020877
1335906378145807694 0.563587551263
1335906378279359752 2.18704607581
1335906378379256430 2.11728635625
1335906378512473813 2.80423251736
1335906378645902927 0.792167861055
1335906378745787565 2.15376377748
1335906378879123993 1.90483011653
1335906378979164820 0.692924692745
1335906379112524978 1.17555165722
1335906379245745688 1.82935837457
1335906379379092642 1.98011992474
1335906379512484074 0.623075765255
1335906379612498371 1.37047853635
1335906379745854605 2.11316754653
1335906379879166205 1.29466135163
1335906379979148356 -1.0760852636
1335906380112409795 0.764007051072
1335906380245948391 0.875665726199
1335906380379199296 0.465391328923
1335906380479127179 0.0821182925926
1335906380612401464 2.35659096343
1335906380712636691 1.25539323982
1335906380879395005 1.6759388
1335906380979112168 1.56269583464
1335906381112619711 3.84358412138
1335906381245922862 2.62207061751
1335906381379183724 1.09998156893
1335906381512532039 0.263086726254
1335906381612699620 2.77504011747
1335906381745840581 8.91319133291
1335906381879249171 17.4115321376
1335906382012474361 13.7401398022
1335906382112448341 12.7305074681
1335906382212493780 18.103201338
1335906382345845945 20.1160155184
1335906382479200360 18.0758558692
1335906382612545659 18.3822482976
1335906382712396949 20.547406846
1335906382845702920 20.3275072776
1335906382945805968 19.1362051143
1335906383045806202 19.6968182025
1335906383179287350 19.6992840064
1335906383312530260 17.5004706501
1335906383412530592 13.6174926367
1335906383545910422 18.6043550541
1335906383679207331 17.0836860824
1335906383812433058 14.0586537223
1335906383979099864 18.3454544872
1335906384079140537 10.3206479915
1335906384212462041 11.5538743675
1335906384379145700 14.8193990617
1335906384479105320 12.7908648319
1335906384612478853 6.53656554477
1335906384712540260 17.7107490413
1335906384845791691 16.223932225
1335906384945852553 12.3531022466
1335906385045913907 11.827886958
1335906385179216020 14.9115894716
1335906385279309681 6.14516089125
1335906385379210811 -1.78397469985
1335906385512516264 -4.03853996409
1335906385645791545 -5.08174426136
1335906385745787489 -2.65271101791
1335906385879170740 -4.50144014467
1335906386012614083 -3.30456655165
1335906386145865727 -1.56230640918
1335906386279587711 -2.45387958173
1335906386412592641 0.812329900026
1335906386545841809 -0.402089480495
1335906386679147510 0.97101132963
1335906386779142781 0.284472398846
1335906386912455959 3.98276139557
1335906387012520243 4.80973436685
1335906387112338138 0.654511637904
1335906387279261162 5.66175834462
1335906387446049377 0.00943809387219
1335906387612658982 2.27275372373
1335906387745846846 -0.0596947003825
1335906387912427928 4.86181847463
1335906391345813047 -2.42667509201
1335906391645911986 -2.43483617783
1335906391845827822 -1.48982833705
1335906392012550905 -4.8762711583
1335906392245779106 -13.3602761651
1335906392412523432 -9.93995585134
1335906392612588320 -7.8246032738
1335906392779248582 -7.83273313168
1335906392945929798 -7.18966250657
1335906393145727565 -5.0936728285
1335906393279248621 -5.99288997175
1335906393512544487 -4.6337579481
1335906393679167301 -6.97154031906
1335906393845812037 -5.56058507212
1335906394045786760 -10.2807823433
1335906394212661326 -11.3246187737
1335906394379097663 -13.1914687286
1335906394579147082 -11.3995567721
1335906394745778913 -8.70955289226
1335906394912437304 -10.1966406101
1335906395112484880 -14.1749848363
1335906395279117304 -13.510673255
1335906395445818615 -14.4783422801
1335906395645745511 -15.3789248867
1335906395845770307 -15.4552216859
1335906396012448179 -12.4825120197
1335906396179149505 -12.5346801977
1335906396379180194 -11.1245205595
1335906396545790564 -12.5665628053
1335906396712410798 -13.6421984888
1335906396912542169 -12.7155336148
1335906397079159454 -13.2751704529
1335906397412477501 -12.0650576591
1335906397612525632 -9.86850845843
1335906397779379501 -9.68526553377
1335906397979096468 -9.60403906619
1335906398145791308 -9.93657542739
1335906398312389327 -9.55261244819
1335906398479240873 -12.3109660399
1335906398645750061 -12.0001206443
1335906398845746990 -10.6636393605
1335906399012471308 -9.14540611556
1335906399212541280 -5.91276831478
1335906399379154658 -7.77936244819
1335906399545887085 -7.56974104891
1335906399712449184 -4.85442853894
1335906399912643475 -4.45675274486
1335906400079131402 -6.23916163569
1335906400245772383 -4.56660195183
1335906400445963903 -9.07547118416
1335906400645961182 -9.22583969232
1335906400845917076 -6.17958512189
1335906401045958165 -3.57980638187
1335906401245812509 -1.15655508562
1335906401412433915 -4.45560404456
1335906401579208313 -5.63787221173
1335906401779246195 -4.23272783359
1335906401945829268 -6.29967941707
1335906402112527650 -5.94406758512
1335906402245788571 -5.5328627722
1335906402412518577 -8.97549042639
1335906402579217729 -9.37362212135
1335906402745918651 -6.40161468424
1335906402945872823 -7.03729627325
1335906403212423964 -5.27606471235
1335906403445809858 -9.6464637141
1335906403645962949 -5.46974212976
1335906403879136763 -7.30944054863
1335906404045798753 -6.2058385644
1335906404212482035 -8.00479231886
1335906404412565316 -7.13028996105
1335906404545880184 -6.97977949867
1335906404745871899 -7.15667038943
1335906404912485528 -6.78343195189
1335906405079204909 -3.80395850997
1335906405245764651 -7.22404695011
1335906405445887372 -8.11210795653
1335906405612752040 -8.24259020154
1335906405812543134 -7.62317850628
1335906405979088845 -10.5842413793
1335906406179130168 -10.3013690135
1335906406345851734 -9.9481805968
1335906406512635486 -13.5999822172
1335906406679124780 -15.7229386063
1335906406845909820 -13.9099468894
1335906406979233452 -12.4719944229
1335906407145791178 -8.37542481236
1335906407312509730 -16.7010266754
1335906407512393126 -14.0469585559
1335906407679086093 -13.4130935205
1335906407879173442 -13.7076538012
1335906408079201415 -14.748607923
1335906408279141907 -9.50544127877
1335906408446032457 -8.38475549114
1335906408612398014 -12.1216990965
1335906408812535513 -10.9203628295
1335906408979271177 -7.97098767549
1335906409145879107 -8.54051307311
1335906409312442126 -12.2090634835
1335906413612603442 -1.55331087563
1335906413779480408 -3.95406212045
1335906414012439959 -7.54083186497
1335906414179061725 -4.533408446
1335906414379198700 -7.01450465801
1335906414545985276 -4.30629758729
1335906414779177196 -7.78244818558
1335906414945820855 -7.46995334683
1335906415145880733 -3.48880911772
1335906415312602714 -6.51762604671
1335906415479137139 -7.46220208399
1335906415645846643 -9.42252271459
1335906415812544949 -12.2279199449
1335906416012512644 -12.9736034131
1335906416179236234 -13.7985043733
1335906416345836077 -9.99051995807
1335906416545975630 -8.35621991601
1335906416712427385 -7.38130757052
1335906416879229619 -8.51814824778
1335906417046063456 -8.9548547046
1335906417179161838 -11.4146748807
1335906417312433290 -7.85861168334
1335906417412498128 -7.32873471752
1335906417512474953 -8.39832632849
1335906417645819774 -3.40080270112
1335906418245886702 -9.02618499682
1335906418445962689 -7.2643628915
1335906418645885671 -10.481324339
1335906418845808138 -9.56117049331
1335906419045834344 -9.73556204275
1335906419245756804 -8.82611080991
1335906419412448985 -5.98614280976
1335906419612594653 -7.13428668305
1335906419779265303 -10.2471384493
1335906419979160849 -9.91775614723
1335906420112670916 -5.32368345108
1335906420312537669 -5.72107189553
1335906420479286784 -4.57626543213
1335906420645950166 -4.7538271271
1335906420845903238 -8.4997421765
1335906421046105510 -8.01403392935
1335906421245891935 -8.99498413667
1335906421479082999 -7.72938366831
1335906421645797842 -11.0656790265
1335906421879219038 -11.4876263956
1335906422045841741 -8.75283648014
1335906422212475408 -6.51321521419
1335906422479187413 -3.48088820268
1335906422679161534 -5.3045633565
1335906422879407310 -7.99609543225
1335906423045834085 -9.08046476428
1335906423212607435 -10.3786749756
1335906423445982440 -7.12025105776
1335906423645924031 -11.603969742
1335906423812536351 -6.89142903513
1335906423979149443 -3.7139574202
1335906424179094136 -4.72493037005
1335906426479257505 -7.58345673446
1335906426745808402 1.58607659038
1335906426912421160 2.89112093944
1335906427112483925 -1.93038291071
1335906427279326042 -2.23021260255
1335906427479302767 -1.39663071287
1335906427645842684 -0.518897510922
1335906427845970953 -3.23152730543
1335906428012434577 -7.4531473573
1335906428212469371 -6.13937387513
1335906428412667326 -5.47250427137
1335906428579582617 -4.04661542267
1335906428745960860 -5.00791447043
1335906428912679947 -5.25131332787
1335906429145865526 -7.02803860346
1335906429312462599 -9.93512067564
1335906429445897363 -8.21845608234
1335906429612661269 -9.65957569301
1335906429745856478 -10.127464475
1335906433045821932 -6.95618279207
1335906433212553285 -8.64450462106
1335906433379112056 -7.09132932027
1335906433579131015 -12.2802865299
1335906433745836813 -11.6477796705
1335906433945860304 -12.9552661237
1335906434212433404 -11.6317933767
1335906434445858603 -12.8520678903
1335906434645903502 -12.3640998575
1335906434845902867 -7.24240470438
1335906435012485149 -4.03751120289
1335906435179142183 -10.9738795799
1335906435345895772 -12.6438362646
1335906435579199862 -12.7463296813
1335906435745880904 -4.30043514288
1335906435945940529 -4.81004596814
1335906436179185100 -2.77095315811
1335906436346000697 -8.03390818529
1335906436545826065 -13.1716268268
1335906436745754068 -13.9372516952
1335906436912692152 -12.7761417081
1335906437112447613 -12.8340256112
1335906437312521364 -10.7392390997
1335906437512508435 -15.2782143889
1335906437679141053 -7.99938156131
1335906437845809210 -6.46069094284
1335906438045805606 -6.5550180013
1335906438212594496 -9.11455497455
1335906438379157114 -9.58041203556
1335906438545688209 -9.05889978783
1335906438712446664 -10.6382019673
1335906438912571378 -10.4583432301
1335906439079105473 -7.96329871272
1335906439245847713 -9.71296258598
1335906439412500361 -7.88996288764
1335906439579200803 -8.62345160384
1335906439745904795 -8.36313303219
1335906439912781868 -7.35780175976
1335906440079114806 -10.50425026
1335906440212516955 -9.07430430313
1335906440412591999 -5.57539941356
1335906440579245941 -1.82153376666
1335906444412427511 -8.27066835721
1335906444679008391 -7.22771216349
1335906444879048830 -2.89209846794
1335906445079181787 -4.68785079154
1335906445245852053 -4.63899883129
1335906445412391517 -1.86774479149
1335906445645779348 -3.4695852335
1335906445880555727 -5.48491488344
1335906446112588654 -7.02239964251
1335906446312389049 -4.06293472365
1335906446545756088 -5.31756733901
1335906446745700093 -5.72089866605
1335906446945830078 -5.74147747228
1335906447145836552 -5.3640444171
1335906447345882909 -7.74586491066
1335906447546012337 -7.80572564554
1335906447745785852 -4.40791184044
1335906447912485999 -5.94831465082
1335906448145887588 -5.41161994
1335906448345794665 -2.45576374934
1335906448545872305 -4.93341062025
1335906448712659040 -1.66110422811
1335906448912466896 -0.164252333342
1335906449245807873 -1.98667975724
1335906449445890769 -0.349991344087
1335906449612502051 -2.61514261759
1335906449845901942 -1.2383812685
1335906450045883480 -1.63620296817
1335906450245892641 -1.72456378067
1335906450412505424 -2.19472064193
1335906450579324877 -0.852902910638
1335906450779170374 -3.30906166157
1335906450945850324 -4.45284805911
1335906451145832713 -0.175773294255
1335906451345698805 -1.65484771976
1335906451512497283 -4.57706006784
1335906451712495877 -5.9545473235
1335906451879134784 -3.87975797422
1335906452045802419 -6.48157210198
1335906452279318238 -6.80375415035
1335906452479169346 -3.18987599166
1335906452645938887 -4.98416239523
1335906452845801604 -6.07135201908
1335906453012459360 -5.0916495403
1335906453212627921 -5.64682890401
1335906453379211866 -7.297407096
1335906453612493401 -8.19655328221
1335906453812433754 -8.07622869131
1335906453979157636 -6.51136121513
1335906454179234478 -9.9893639489
1335906454412743652 -11.3621137137
1335906454579130176 -5.60860419772
1335906454745815391 -5.96190018847
1335906454945907123 -3.69717797394
1335906455112468724 -3.68181317245
1335906455345846159 -4.73488698054
1335906455512420648 -6.84953808545
1335906455712799628 -7.51429882788
1335906455879382483 -7.20162491245
1335906456046309489 -7.42414126011
1335906456245868005 -11.1010076126
1335906456379122374 -8.51436121788
1335906456512554134 -7.56778356491
1335906456645799490 -8.37520327271
1335906456745826148 -6.90481576734
1335906456879197545 -5.65695307954
1335906457079109326 -12.0264053337
1335906457279327074 -6.48713285626
1335906457445730383 -9.63298621745
1335906457612466484 -10.7673119657
1335906464012507493 -4.86639511904
1335906464245908571 -11.4348321519
1335906464412405410 -7.7275693806
1335906464612487760 -6.31657646678
1335906464779133369 -6.55908301006
1335906464979040601 -6.64582493916
1335906465212438788 -3.51029039565
1335906465412463077 -5.46377931073
1335906465579337929 -6.15095072369
1335906465779357548 -8.95521734851
1335906465945888093 -10.729777947
1335906466112711652 -10.4258201311
1335906466312612216 -9.64314437268
1335906466545859057 -11.7115098568
1335906466712569505 -11.0826780005
1335906466879199302 -11.6376723968
1335906467045755778 -13.41455602
1335906467279515349 -14.289725096
1335906467445844408 -11.9830004268
1335906467645791862 -12.0942834289
1335906467845841139 -12.2101085311
1335906468045865240 -14.1087631628
1335906468212435788 -9.32823309729
1335906468379111769 -7.73117985046
1335906468546012979 -8.092491524
1335906468712721704 -7.5737927647
1335906468912447672 -2.99028825221
1335906469079154118 0.264361321344
1335906469279218055 0.847313547193
1335906469445899576 5.09030182768
1335906469612699958 5.21948724349
1335906469812389934 4.13293548873
1335906469979167655 2.08617064333
1335906470179393086 3.36900862032
1335906470379111343 3.88852548212
1335906470545884347 4.26317881494
1335906470746025640 1.33528378267
1335906470945916788 3.20140236524
1335906471145924970 1.27730439019
1335906471312621684 0.706446976003
1335906471479070927 0.878463683684
1335906471645862996 -1.56329288595
1335906471845864622 -1.03864401561
1335906472045865955 -2.36021767028
1335906472179125591 -1.18243060044
1335906472379220830 -1.66420003238
1335906472546125068 -1.79472582071
1335906472712544510 -0.91042779889
1335906472879133982 -2.403115857
1335906473079155896 -2.3404717367
1335906473245959458 -1.15548876482
1335906473412404152 -1.42443393375
1335906473545753676 2.84208579029
1335906473712459348 -3.39302516376
1335906473912496353 -4.47941854193
1335906474079159526 -2.14397847214
1335906474212546137 -3.86126035214
1335906474379189090 -3.62064316279
1335906474545762928 -5.2577031654
1335906474779163494 -4.45048726134
1335906474945815360 -3.92801319957
1335906475112691209 -3.34219250036
1335906475312456641 -5.63476377926
1335906475512538575 -3.76072020651
1335906475645794094 -5.39741746572
1335906475812406667 -5.41273834181
1335906475979245425 -3.95934419308
1335906476145755778 -4.29373503557
1335906476312441952 -6.27073046458
1335906476479334096 -3.13645660384
1335906476645803770 -1.26451817618
1335906476812761081 -3.05277758474
1335906476979112832 -1.17501347502
1335906477145862012 1.31111782016
1335906477379169555 0.628401116041
1335906477545753890 -2.37213427918
1335906477745787199 -2.77923015386
1335906477946165009 0.76201561708
1335906478145816657 0.518979642945
1335906478279059957 -2.96675132674
1335906478445777045 -4.18261884869
1335906478612438587 -2.61803463437
1335906478779186452 -3.46539423883
1335906478979362052 -3.54962825893
1335906479145784344 -5.01659463448
1335906479279159657 -4.21645220118
1335906479479098837 -5.00994772065
1335906479645865630 -6.63299693906
1335906479812585439 -5.34890319749
1335906479979167399 -8.12722772854
1335906480145743063 -9.7795678868
1335906480345723810 -7.05934239927
1335906480546913426 -7.62971305852
1335906480712487717 -11.5834683697
1335906480845755494 -8.1475779946
1335906480979278407 -10.1912305863
1335906481079165098 -10.1906720016
1335906483245853626 -2.01516520162
1335906483379199078 -4.62627072121
1335906483479247602 -6.71032910854
1335906483612467000 -3.80460968703
1335906483712385808 -2.51872876281
1335906483812302090 -1.99883711558
1335906483945819797 -5.35277772717
1335906484045837322 -6.09663697083
1335906484212543448 -6.97102559205
1335906484345818774 -7.54512128417
1335906484445704885 -5.89663338358
1335906484612573165 -5.28447376787
1335906484712561435 -2.98840318122
1335906484845785393 -3.43145618083
1335906484945825366 -2.86010302471
1335906485045799301 -1.98346100293
1335906485179407834 -2.50628577536
1335906485279170907 -3.3848979495
1335906485412430449 -3.14781003308
1335906485512412070 -1.34918120197
1335906485612571244 -3.68626588183
1335906485746062846 -3.29769398946
1335906485845792812 -3.38410224871
1335906485945880676 -7.43501606869
1335906486045905223 -3.89827610948
1335906487646048133 -1.34635806507
1335906487745738093 -7.82690039986
1335906487845784460 -10.6662698676
1335906488012428320 -14.5762382271
1335906488112435890 -10.004508476
1335906488246055688 -8.12561884126
1335906488345721567 -9.17375205777
1335906488445887373 -8.62148809205
1335906488579296298 -7.33206169737
1335906488679207521 -4.44125107062
1335906488812415999 -5.22091704247
1335906488945792207 -7.43590808982
1335906489079133551 -4.37540562569
1335906489212469781 -10.9450104857
1335906489679337604 -2.73294825598
