# Supplementary material for: Infants Time Their Smiles to Make Their Moms Smile
Source: PLoS One. 2015 Sep 23;10(9):e0136492. doi: 10.1371/journal.pone.0136492 (PMC4580458; doi:10.1371/journal.pone.0136492)
Supplement: S1 Data — (ZIP) [file pone.0136492.s001.zip › DiegoSmileRawData/smilenew_sub_15_actual_2012-05-01-17-14-31.robotsmiles]

1 1335917682347780137
0 1335917686380971545
1 1335917688347722558
0 1335917691714372890
1 1335917697247736471
0 1335917700480998977
1 1335917708747895967
0 1335917712114418964
1 1335917720481006563
0 1335917725847675133
1 1335917729047683857
0 1335917731714351122
1 1335917737214702493
0 1335917742647744550
1 1335917760014450091
0 1335917763514429597
1 1335917767014512978
0 1335917771247863399
1 1335917778147781683
0 1335917778981073950
1 1335917800314557543
0 1335917802047700792
1 1335917809047660322
0 1335917814214378028
1 1335917822481121097
0 1335917824247715132
1 1335917829647909334
0 1335917831181095188
1 1335917836614427796
0 1335917838947819093
1 1335917846547669779
0 1335917853347876120
