# Supplementary material for: Infants Time Their Smiles to Make Their Moms Smile
Source: PLoS One. 2015 Sep 23;10(9):e0136492. doi: 10.1371/journal.pone.0136492 (PMC4580458; doi:10.1371/journal.pone.0136492)
Supplement: S1 Data — (ZIP) [file pone.0136492.s001.zip › DiegoSmileRawData/smilenew_sub_15_actual_2012-05-01-17-14-31.subjectsmiles]

1335917679748220348 -15.482899899
1335917679881183360 -18.1561206889
1335917680047751156 -19.0686495838
1335917680214427262 -18.0868604164
1335917680314525628 -15.0260026118
1335917680547747435 -16.5836878771
1335917680681241015 -3.0714070751
1335917680847690621 -0.898066037155
1335917681081131736 -2.82170646208
1335917681314357067 -2.22012976796
1335917681481120777 -1.30799770679
1335917681681117923 -3.61808366979
1335917681881130228 -4.00711738847
1335917682147843190 -2.52254011678
1335917682348116957 -2.71717144322
1335917682514483411 -6.54781723941
1335917682681237765 -7.32241108473
1335917682847781729 -10.7474873829
1335917683014576155 -11.2088327441
1335917683181073003 -8.90181817453
1335917683381149374 -8.79436698077
1335917683547822874 -9.34293005576
1335917683714812897 -6.82237307151
1335917683881014216 -6.31857889832
1335917684081291195 -14.4986713589
1335917684247710332 -11.31689997
1335917684414452946 -12.3612861236
1335917684614682937 -13.153370435
1335917684747935514 -11.9356529113
1335917684947725374 -11.2181302701
1335917685181310896 -10.3813691633
1335917685381166836 -11.9822017274
1335917685547793886 -10.7177956583
1335917685714512478 -9.13650340178
1335917685914355539 -11.6869570715
1335917686114517754 -12.1150457381
1335917686314675445 -11.5148994515
1335917687381298834 -4.76064211106
1335917687581261914 -3.93570878354
1335917687781326996 -10.8490980992
1335917687947790921 -12.7094408228
1335917688114553914 -13.3435499407
1335917688347860049 -17.4077634088
1335917688547740802 -15.2774856564
1335917688747684591 -14.8278524842
1335917689547784120 -10.3124056771
1335917689747772121 -9.70979008902
1335917689947715812 -2.04294956582
1335917690114565935 -1.02886332235
1335917690347966277 7.35912155248
1335917690514708279 5.12149221259
1335917690714649342 5.1431079465
1335917690914447823 4.77472631185
1335917691147990744 6.6255315006
1335917691347806709 4.69346473771
1335917691514674876 6.72333706422
1335917691714560924 6.97493395944
1335917691914502000 9.11886960698
1335917692081216575 9.19245054908
1335917692347854337 9.58571560735
1335917692547877782 9.54917881239
1335917692747785183 5.33238075002
1335917692947701121 6.82299731048
1335917693181119344 0.644543738303
1335917693414511961 -10.4929144953
1335917693614522119 -4.64182867938
1335917693814326384 -4.42417627046
1335917694014506649 -6.3122820914
1335917694247815977 -12.3311459038
1335917694481296537 -10.1860855448
1335917694714676463 -13.0779031945
1335917694914586674 -10.8113520988
1335917695114620813 -15.3534771573
1335917695347874172 -16.4654747145
1335917695514588668 -14.3786869404
1335917695714635742 -16.7860263385
1335917695914626455 -16.4149310551
1335917696114519994 -14.0829239862
1335917696281120319 -14.9563517876
1335917696481384830 -15.2157404879
1335917696647761422 -15.0717473783
1335917696847775828 -12.0585441712
1335917697014576093 -14.0624674022
1335917697247844669 -14.0785745837
1335917697414563288 -13.5589441087
1335917697614526632 -5.83897114374
1335917697814421284 -5.64872030538
1335917698014481527 -5.58741101497
1335917698247716890 -4.4762217495
1335917698447844608 -6.88842207964
1335917698681155438 -8.61151941577
1335917698881123454 -10.6183505356
1335917699081110113 -11.6391428435
1335917699247707205 -10.7997898143
1335917699447907686 -11.7460454518
1335917699647816807 -10.4703177933
1335917699847750010 -7.08957132434
1335917700047757494 -6.9072482847
1335917700247962150 -5.08629810958
1335917700481132370 -5.22310615296
1335917700781170067 -6.45113451034
1335917701014504532 -12.4682712558
1335917701214428432 -10.0455718935
1335917701414453220 -9.20147254879
1335917701614565584 -6.69215796642
1335917701814436031 -7.69943501512
1335917702047700188 -4.20106640498
1335917702214650851 -9.32733332665
1335917702381123596 -11.2735606187
1335917702581050582 -9.51929124905
1335917702781305476 -7.27903895168
1335917702981013804 -9.05668559287
1335917703147725685 -10.892758609
1335917703381043671 -6.74207628932
1335917703547767415 -6.05089743269
1335917703747777339 -10.0714927995
1335917703981182636 -9.80488571045
1335917704181420971 -10.7041891775
1335917704347756931 -5.74312549112
1335917704581243538 -7.46483728165
1335917704781152217 -6.78239324008
1335917705047984376 -0.154242924489
1335917708381132047 -6.62036304964
1335917708547762731 -5.96861589479
1335917708747791309 -6.30007665605
1335917708914830462 9.6576923481
1335917709147830002 7.59855397125
1335917709347677124 5.8038040399
1335917709581119685 -0.303525361775
1335917709747647890 -0.970286050215
1335917709981327303 3.79140405335
1335917710247860869 8.03879168284
1335917710447790143 9.76106112393
1335917710614419590 7.31851791288
1335917710781238397 12.0392100106
1335917711047797345 12.0441541744
1335917711281045196 8.1714593763
1335917711514520018 9.80035050248
1335917711681064163 8.11834749051
1335917711914538837 6.49425599759
1335917712114482592 7.45812628732
1335917712314449985 5.98563552924
1335917712481233424 -1.76714455745
1335917712681164059 -0.223606733225
1335917712814691296 -5.21532744623
1335917712981166327 -4.94249375017
1335917713114621893 -3.67953818539
1335917713281508431 -1.88895159086
1335917713414682664 0.357520578264
1335917713581226154 3.05174367406
1335917713714328537 1.34828264122
1335917713881218247 2.73116561356
1335917714047874153 0.990243640209
1335917714181278359 -2.38106495919
1335917714347878668 -5.76469519727
1335917714514474830 -14.8249403254
1335917714714473726 -13.6208637296
1335917714914618388 -13.1454798705
1335917715147740436 -11.7741187462
1335917715314353527 -13.0616895261
1335917715547770087 -12.7248685639
1335917715781034156 -13.7873780458
1335917715981048690 -14.0482380051
1335917716181154047 -14.1508339838
1335917716381043206 -12.8832795233
1335917716581203269 -12.4519337705
1335917716781189301 -12.8968345117
1335917716981145906 -8.49738086845
1335917717181014714 -6.19406788178
1335917717414915472 -1.20847593194
1335917717581082272 -2.28931098541
1335917717781051292 -3.1118462952
1335917718014595202 -1.16388243869
1335917718181124558 -2.04924870801
1335917718347957935 -13.0725221944
1335917718547789621 -11.0002857342
1335917718747971394 -3.51495777097
1335917718947897574 -2.20777005189
1335917719114608722 -2.11251747055
1335917719347726373 -3.0976468986
1335917719614566557 -10.8829621207
1335917719814403636 -11.0563033432
1335917720047744442 -10.8728350271
1335917720281163082 -11.0592839777
1335917720481281893 -13.2041946482
1335917720681099402 -15.3184384625
1335917720847741478 -12.2472483389
1335917721047808750 -11.9811801153
1335917721247720379 -10.301025863
1335917721414748511 -10.0385835126
1335917721581104766 -10.0032983976
1335917721714656928 -5.76143123463
1335917721881270669 -11.4484280762
1335917722047737609 -10.1504177337
1335917722247888943 -11.1963260654
1335917722414571575 -12.7759395345
1335917722981139406 -11.9614950617
1335917723147692212 -15.5319356985
1335917723314458690 -12.1575825526
1335917723481042563 -15.5984935072
1335917723647767016 -14.4799181865
1335917723814397630 -8.17132089944
1335917723981112291 -6.71905882849
1335917724147904041 -9.43965752207
1335917724348044986 -12.0726458887
1335917724547816748 -10.2316818727
1335917724747819854 -10.1659843185
1335917724914659930 -14.0652784139
1335917725114489609 -7.78675390703
1335917725281152242 -9.05839997928
1335917725447834147 -7.21504087483
1335917725681209487 -9.68129669738
1335917725847678367 -8.11037146598
1335917726047967218 -5.92824778667
1335917726214451072 4.02946401223
1335917726414474551 12.334057349
1335917726747888420 9.98043128013
1335917726914458540 10.276466117
1335917727081045589 12.6527280077
1335917727247758241 11.575974905
1335917727447836429 12.416630761
1335917727647718334 10.9414690337
1335917727881106856 14.4464257045
1335917728047835220 13.9345292354
1335917728247726611 9.23442381155
1335917728447736264 10.4818839107
1335917728647793758 12.9429303807
1335917728847670749 9.05753908711
1335917730081208963 10.9949490884
1335917730281354294 9.88564086123
1335917730481129516 8.97787428761
1335917730681105091 9.58679384855
1335917730881191583 11.3775444092
1335917731081280852 7.40169516762
1335917731281221496 10.5754034149
1335917731481273477 9.18182191057
1335917731714364004 2.99742461193
1335917731881335525 -0.665858730089
1335917732081191263 4.0796129055
1335917732314324131 7.72436553294
1335917732514535568 5.50629884083
1335917732714654529 5.16060263544
1335917732881093917 5.4494883004
1335917734847682842 -7.94054560335
1335917735081264611 -0.937227953185
1335917735314494790 1.28641813205
1335917735514788685 6.19537108823
1335917735781151930 6.18818814636
1335917735981301205 4.64301487927
1335917736214452003 4.8793171741
1335917736447729393 8.4223739952
1335917736647863690 6.99039392702
1335917736847697861 8.23991048677
1335917737014460090 13.1777984289
1335917737214368987 13.0928603939
1335917737381184531 16.1678932342
1335917737581054004 13.5500196773
1335917737747646583 13.5818914035
1335917737947785817 13.7676360922
1335917738147832998 11.0138281186
1335917738314413803 9.42359564347
1335917738514476535 15.8426764401
1335917738714398835 11.0410319923
1335917738881545312 2.49782584267
1335917739114365521 0.931300243606
1335917739281100437 -6.8459342573
1335917739447718102 -11.6317517879
1335917739647705640 -12.786456779
1335917739814616589 -16.1324470451
1335917740014392281 -13.0493514044
1335917740181011465 -15.8264102554
1335917740381310662 -18.5219667264
1335917740581172538 -15.1231151146
1335917740814506652 -15.1327617702
1335917740981081452 -13.1268801129
1335917741181090556 -12.350471052
1335917741347817768 -10.620006231
1335917741581104242 -7.44005251722
1335917741781255305 -7.02069687988
1335917741947801986 -1.36241194267
1335917742114552973 2.19539126625
1335917742314789209 -0.358654790643
1335917742481021460 -1.37752347112
1335917742647827521 -1.54131258419
1335917742814553646 -3.15752390918
1335917742981133514 -2.15736043436
1335917743147958406 -0.760213461715
1335917743347744298 -1.74233842115
1335917743514651510 -4.95717214303
1335917743681089851 -5.77642126264
1335917743881118752 0.591037648141
1335917744081227061 3.61784786788
1335917744281247714 -0.244683388484
1335917744447835090 0.505585418246
1335917744681042440 -1.23544625145
1335917744847832451 -4.27973183924
1335917745081065541 -9.78299870809
1335917745281042025 -6.44477208197
1335917745447822998 -9.01506482261
1335917745681294648 -8.95382677698
1335917745881203385 -5.80286211259
1335917746114762215 -2.44183690013
1335917747447730087 -3.48922499208
1335917747648010851 -2.72731944678
1335917747814458243 -5.40514792869
1335917747981127511 -12.0968779747
1335917748147708889 -10.9598428603
1335917748381268027 -10.3103963682
1335917748581211585 -13.0881289978
1335917748781090901 -12.358970689
1335917748947871053 -9.10760059005
1335917749147706970 -6.54946860867
1335917749347757958 -7.02395067153
1335917749614812231 -6.80531394205
1335917749814660869 -9.82488764554
1335917750081086450 -9.02367396831
1335917750247934058 -9.03503317394
1335917750447866976 -9.89782164964
1335917750581110747 -14.1952707504
1335917750714487187 -12.1523162457
1335917750847718349 -11.8149191171
1335917751014529866 -13.8833136477
1335917751181061105 -13.5072827018
1335917751347796812 -13.3623468719
1335917751514426424 -12.3963579964
1335917751681089697 -7.20588326554
1335917751847723039 -7.97181877181
1335917751947777411 -12.2463012612
1335917752114640915 -11.5786921011
1335917752281145229 -14.9531661506
1335917755347829118 -14.5681338556
1335917755514641677 -17.1879122513
1335917755681048899 -13.1164131736
1335917755814432592 -13.5335678795
1335917755947899654 -15.5528602788
1335917756114402258 -12.8600346764
1335917756247762791 -7.38964654443
1335917756414837342 -9.08935756519
1335917756547748036 -7.07554774052
1335917756714465110 -7.82117974958
1335917756914563933 -3.13820995767
1335917757081156342 -6.19244039173
1335917757281191496 -7.33147189058
1335917757447779701 -8.05439885894
1335917757614733835 -5.46619764552
1335917757847852658 -9.8040154869
1335917759147828157 -6.62379449315
1335917759347794716 -6.22462274347
1335917759547656338 -11.1035749009
1335917759747797536 -10.6010750064
1335917759881251160 -8.65769814377
1335917760014607203 -10.339511736
1335917760714438540 -11.6692047665
1335917760847699377 -3.58291326886
1335917761047703771 -10.299082726
1335917761247656369 -7.21998598418
1335917761448005483 8.14850825558
1335917761581356717 -1.89098838517
1335917762381085944 -2.6440735956
1335917762481174186 0.981784402618
1335917762614582007 -2.5753624087
1335917762781127544 -1.13622315053
1335917762981094745 -3.25766954711
1335917763147752314 -2.28984090311
1335917763314387695 -1.34151935668
1335917763514548176 5.90327152137
1335917763681175975 2.39276475737
1335917763880992629 -3.17502846085
1335917764048260548 -4.82853985005
1335917764281083965 -5.72320725846
1335917764447806176 -4.02222815925
1335917764614497701 -6.628358447
1335917764814457795 -8.12336036269
1335917764981114002 -4.22962019057
1335917765181098585 -2.88547816734
1335917765347776346 -6.6667866841
1335917765547672730 -11.9873842548
1335917765747792975 -10.6716316734
1335917765981147638 -15.5549378769
1335917766181147106 -15.3929221177
1335917766414483475 -16.0536926979
1335917766647688227 -5.37137976844
1335917766817251713 2.82481414607
1335917767014546200 3.85631062525
1335917767214659145 4.53810278933
1335917767414856653 7.74459871394
1335917767647756620 5.62146175063
1335917767847730435 6.90235540587
1335917768047782878 5.17228829355
1335917768281198944 -1.05059389309
1335917768481132859 -0.371663108849
1335917768647678409 -1.52103317211
1335917768881117693 -3.09931278149
1335917769081134244 -1.85529508547
1335917769281073102 2.30273745999
1335917769481175829 1.97031953229
1335917769681192110 -3.90652668954
1335917769881261278 -1.04908096576
1335917770081133277 -0.130286420377
1335917770281374152 -5.12348270116
1335917770481053504 -1.58458336204
1335917770681084424 -1.57241511155
1335917770847706970 -2.04872957608
1335917771047817209 -1.29691157789
1335917771247775334 -8.56146431968
1335917771447732731 -17.9269622242
1335917771614417111 -16.7280616015
1335917771814578905 -16.4456161633
1335917772047748626 -17.3683183444
1335917772214633509 -13.8552176232
1335917772481172875 -17.3273800687
1335917772647766951 -13.7284027288
1335917772881156992 -12.6772729067
1335917773047685668 -15.0293342244
1335917773247722890 -16.7018948212
1335917773414523300 -10.4925223972
1335917773614527277 -11.0688525279
1335917775047854754 -5.77353502444
1335917775314790603 -8.13069169752
1335917775981244002 -12.6138870432
1335917776647922275 -8.4586763169
1335917776847815688 -7.74316289973
1335917777014593885 -17.0365904361
1335917788081341824 -14.6019322117
1335917788214490100 -12.8398401273
1335917788381075803 -9.33619938111
1335917788581163821 -11.7598720092
1335917788781009507 -7.44246293296
1335917788947757000 -2.73671594639
1335917789847706162 -9.46828401189
1335917790014440761 -11.9402314258
1335917790181115789 -12.9000738183
1335917790347891439 -14.0172534087
1335917790514525917 -14.6223568268
1335917790647711795 -10.0581613515
1335917791447843096 -15.8309788471
1335917791614580752 -9.50949408179
1335917791847834340 -8.18371778639
1335917792047796571 -3.25440697644
1335917792214581992 -6.96225459947
1335917792381071027 -3.61638315458
1335917792514506096 -2.03493150176
1335917792614652200 -3.17158185752
1335917792714681051 -6.13690257482
1335917792847858031 -6.21379889214
1335917793014468201 -7.51031792146
1335917793214662422 -7.97147836028
1335917793381166381 -9.51330000364
1335917793681251884 -12.0663045164
1335917793847829978 -10.1539306302
1335917794014505297 -8.35009994515
1335917794247771267 -2.87276021748
1335917794414765939 -0.749044069967
1335917794614591897 -7.29563460439
1335917794781004657 -12.1346493339
1335917795014529352 -2.64456464917
1335917795214415384 -6.15936712491
1335917795381163587 -8.05704290994
1335917795581181697 -10.4159477125
1335917795781110646 -7.38300558499
1335917796714534243 -8.68578548792
1335917796914563449 -11.6046208311
1335917797081146199 -6.84392627746
1335917799981100888 -9.08040230637
1335917800147868867 -12.4171736261
1335917800314689958 -13.6768641081
1335917802181236071 -3.98660675648
1335917802347712285 4.685185566
1335917802547679519 5.21307720562
1335917802714539074 3.18453740216
1335917802914578719 8.8987933177
1335917803081222669 4.20402553846
1335917803314665984 3.40023883757
1335917803481006425 1.64606147684
1335917803714560207 -0.154156013641
1335917805547738993 -4.36337067511
1335917805681175974 -4.55377759687
1335917805814668767 -5.83577968796
1335917807247850227 -7.85187063835
1335917807447835760 -7.98758206821
1335917807614595824 -8.46516919619
1335917807781085354 -8.81279323433
1335917807981054572 -4.04405654841
1335917808181216346 -8.11534285627
1335917808347653882 -7.28469456925
1335917808514648692 -7.27225160508
1335917808681163011 -13.9738781236
1335917808847676294 -13.8361584812
1335917809047670521 -11.9134300289
1335917809247836962 -11.0827566685
1335917809447917769 -14.2852412073
1335917809614462237 -14.0854268512
1335917809781319191 -13.5859891617
1335917809947678046 -12.3842697211
1335917810147711637 -12.7278496049
1335917810414422466 -12.5537104676
1335917810714540868 -14.6095609132
1335917810914463766 -12.7544739613
1335917811081128556 -12.9816248046
1335917811247848917 -12.3565285958
1335917811414414037 -12.2560834563
1335917811614339961 -10.7087562456
1335917811781145205 -12.7103051016
1335917811981341054 -10.7040479117
1335917812214560320 -13.5996575811
1335917812414489092 -9.42748836691
1335917812547692825 -11.2798590175
1335917812714536923 -9.32101183963
1335917815447886113 -6.59026659111
1335917815681140507 -9.7624484903
1335917815881215228 -10.4548774193
1335917816047804280 -2.27304530724
1335917816281110859 -7.15604547311
1335917816447765531 -5.36248310721
1335917820947861459 -6.50610370437
1335917821047809887 -7.8385642305
1335917821247848349 -10.4817042884
1335917821414552310 -7.22027019289
1335917821581078728 -10.3803239456
1335917821714731157 -12.4590046698
1335917822147817681 -10.3247276987
1335917822314367512 -10.9340511223
1335917822447762991 -1.59082161756
1335917829414553462 -6.26660675068
1335917829581218842 -6.97227077748
1335917831647757206 -10.5044250563
1335917831847831473 -7.65552008498
1335917835947773455 -7.06387897209
1335917836147810013 -5.2477932748
1335917836314633471 -4.37623642474
1335917836947891907 -3.25507548042
1335917837081337963 -5.06933194505
1335917837281023188 -5.61942672152
1335917837447713605 -5.48141794868
1335917840447810477 -9.25337620983
1335917840614606364 -8.22393978411
1335917841447860873 -6.67386184379
1335917841614713202 -8.2379581375
1335917841814590782 -11.1333853053
1335917842014577595 -12.1779003815
1335917842181188274 -8.96034507899
1335917842347721277 -16.8727738301
1335917842547810982 -16.5921003928
1335917842681109455 -15.8325663147
1335917845414700878 -10.3359796692
1335917845681251666 -10.604742921
1335917845947747719 -7.30978840436
1335917846147798709 -9.56212316585
1335917846347715388 -7.40942924945
1335917846547790648 -10.1339157734
1335917846747832643 -8.0669062498
1335917846947792549 -5.76998860229
1335917847814458131 -10.4686313975
1335917848014524851 -10.7107246003
1335917848214398456 -4.86517417582
1335917848414463739 -3.76139861871
1335917848647693565 -3.93620276843
1335917848814426522 -0.200883788175
1335917849014654927 -4.7771317433
1335917849181139333 -8.1734440373
1335917849347825232 -11.4008538566
1335917849547810405 -4.14470621411
1335917849747749174 -4.46877943143
1335917849948948384 -3.35565840541
1335917850181256454 -3.50585718915
1335917850347773294 -4.19204463663
1335917850581309543 -4.49874699487
1335917850781019648 -4.56941630303
1335917850981092458 -0.831647410758
1335917851181153900 -4.52191755227
1335917851414443275 -4.64082042998
1335917851614691048 -5.79705125856
1335917851847782897 -7.11869260691
1335917852047743112 -10.0765917376
1335917852314476769 -7.62271803655
1335917852514554217 -7.85247209454
1335917852747806033 -8.68666705876
1335917852947758509 -10.8077273044
1335917853114375477 -8.48541552149
1335917853347832182 -9.23788508486
1335917853514523709 -7.58264505019
1335917853747897261 -1.17759467749
1335917853947662722 14.8460593699
1335917854181115068 14.4730471315
1335917854381123371 12.1643292996
1335917854581101089 11.9461452984
1335917854814517472 9.88793071468
1335917855014485762 11.726514108
1335917855214459430 11.7134385957
1335917855414437496 10.8448736973
1335917855614421373 10.9986695325
1335917855814478784 11.1183511533
1335917855981097756 10.6536498303
1335917856181081658 11.6564930458
1335917856381025749 13.9016699817
1335917856614431338 14.2223186434
1335917856847801138 13.2189966839
1335917857047810175 12.4240214029
1335917857247662503 12.8542016131
1335917857514555966 8.59432026776
1335917857714505986 7.17184037509
1335917857914467935 8.06057489258
1335917858147759584 7.28897568836
1335917858314516523 9.67511878925
1335917858514784201 10.0198101526
1335917858714522272 10.1152049686
1335917858914569252 13.4496465424
1335917859114503328 12.0555620174
1335917859281193574 9.61817266345
