# Supplementary material for: Infants Time Their Smiles to Make Their Moms Smile
Source: PLoS One. 2015 Sep 23;10(9):e0136492. doi: 10.1371/journal.pone.0136492 (PMC4580458; doi:10.1371/journal.pone.0136492)
Supplement: S1 Data — (ZIP) [file pone.0136492.s001.zip › DiegoSmileRawData/smilenew_sub_15_babyplus_2012-05-01-17-19-52.robotsmiles]

1 1335918016825791935
0 1335918020292509333
1 1335918027825817721
0 1335918029392433539
1 1335918032159110840
0 1335918033892340910
1 1335918043125809213
0 1335918045892598498
1 1335918050825767392
0 1335918055959252010
1 1335918059492479472
0 1335918065425715439
1 1335918067792524731
0 1335918069425880010
1 1335918073859024017
0 1335918077192520231
1 1335918091725873653
0 1335918095425849357
1 1335918117925753699
0 1335918121725877123
1 1335918135192621206
0 1335918142625727035
1 1335918145058979276
0 1335918146692448199
1 1335918152125725178
0 1335918155225717895
1 1335918161525799213
0 1335918164292500571
1 1335918167192421608
0 1335918168725759228
1 1335918174825830118
0 1335918176225835181
