# Supplementary material for: Infants Time Their Smiles to Make Their Moms Smile
Source: PLoS One. 2015 Sep 23;10(9):e0136492. doi: 10.1371/journal.pone.0136492 (PMC4580458; doi:10.1371/journal.pone.0136492)
Supplement: S1 Data — (ZIP) [file pone.0136492.s001.zip › DiegoSmileRawData/smilenew_sub_15_babyplus_2012-05-01-17-19-52.subjectsmiles]

1335918000225692285 -13.2783740385
1335918000392409751 -12.0332688985
1335918000625774768 -10.0878558
1335918000792476613 -0.513677775176
1335918000958931782 3.2890786538
1335918001159145836 1.01298981505
1335918001325876314 -0.376860604503
1335918001492503702 0.36079098843
1335918001659220226 -3.29358132975
1335918001825777567 -1.22026802353
1335918001992357487 -2.76318677477
1335918002125752660 -1.58851218368
1335918002325815002 -0.714668564942
1335918002492461489 -0.476469571548
1335918002659197951 -0.50104498265
1335918002825750872 -1.81551718037
1335918002992595957 -3.66439747618
1335918003159108750 -2.65197186428
1335918003325754755 -4.19702944682
1335918003492341823 -3.55797023652
1335918003659021336 -3.64126866924
1335918003792416601 -7.34582160293
1335918004159140659 -7.90586755456
1335918004359134099 -6.87547896427
1335918004559117081 -6.74661550778
1335918004725778877 -10.8480422031
1335918004892540362 -6.65393081325
1335918005125848357 -12.2342505512
1335918005792365907 -7.32032264107
1335918005992777541 -8.07114420566
1335918006192373539 -8.69836864526
1335918006392443580 -4.73793713279
1335918006559063740 -7.07572409301
1335918006725749068 -7.24322673914
1335918006925870599 -7.73444255038
1335918007125690976 -8.70771811684
1335918007292550566 -10.0025155812
1335918007459069585 -8.27555412193
1335918007625707313 -10.1257124021
1335918007792370151 -10.4453372624
1335918007959080269 -14.4661808859
1335918008059114555 -10.3208180679
1335918008192419180 -6.4118743815
1335918008825787979 -3.48016764582
1335918008959106018 -2.57335077549
1335918009059046230 -5.89255635019
1335918009192449723 -8.35406360721
1335918009325832765 -10.9638160769
1335918009492412940 -8.75747407507
1335918009725794179 -12.9439791085
1335918009892443223 -14.9479631093
1335918010059070059 -14.4668101554
1335918011526138798 -11.3973903412
1335918011692433110 -9.05264067534
1335918011892535313 -11.7264202074
1335918012259088523 -12.5424796871
1335918012425821726 -9.06384712033
1335918012592430391 -7.62452358054
1335918012825834296 -10.1444012703
1335918012992490545 -11.0355198258
1335918013192395508 -7.83254871259
1335918013359161513 -10.4181641838
1335918013525745921 3.66515568074
1335918013725693346 6.41773226093
1335918013892555139 2.99000211778
1335918014059104980 3.91918061411
1335918014225637523 6.74639194807
1335918014392367358 3.06263621583
1335918014592417025 10.6908433764
1335918014792429916 9.73188895401
1335918014992465710 9.55531764406
1335918015225728738 10.3084668661
1335918015425762999 10.1727234399
1335918015692384714 8.9452352361
1335918015859148852 11.2116685883
1335918016059173866 10.4756954951
1335918016259107565 8.17112482239
1335918016425728265 11.7409310662
1335918016625758759 11.6482465192
1335918016825896434 6.50374602808
1335918017025773651 0.149786499413
1335918017192578217 -2.64049943299
1335918017325800079 -3.75242099605
1335918017425896180 -4.17867655529
1335918017592492576 -2.5402410928
1335918017759044518 -1.39161883217
1335918017892369822 -1.66518642307
1335918018059103380 1.70368069156
1335918018192590068 2.63149230042
1335918018359026982 2.35395488608
1335918018525718337 3.67460577296
1335918018692496557 8.76444699055
1335918018892439409 6.41061657669
1335918019059001944 10.1907884639
1335918025859033663 -6.1647381214
1335918026025748873 6.44412543474
1335918026192453849 7.5189895011
1335918026359100817 3.00325266825
1335918026592378781 3.20914002565
1335918026825960733 7.65598332445
1335918026992500406 4.6668026504
1335918027125742936 2.97095559609
1335918027292451955 -3.39029088646
1335918027492538846 -1.09249252487
1335918027625907433 -2.3902181592
1335918027792443635 1.96313442064
1335918031059192964 7.24928753199
1335918031259059940 6.12311910122
1335918031425713484 7.92696095258
1335918031625714994 6.65548056646
1335918031825737634 2.9119114508
1335918032025885058 1.78216656937
1335918032159106240 -1.6077718498
1335918033892333506 -6.29581801025
1335918034092419074 1.06081486763
1335918034326016756 2.8189099637
1335918034525713607 0.559852575705
1335918034725777465 0.940541291914
1335918034892338485 -2.46199404225
1335918035125944680 -1.25291346613
1335918035292602813 5.27066355439
1335918035526041157 3.40017796069
1335918035725805427 -3.46979436374
1335918035892512877 -0.170336628187
1335918040792428599 -12.3120263476
1335918040892414836 -12.3290410636
1335918041026061828 -11.9402104418
1335918041192517861 -11.4609729546
1335918041359026944 -8.74099622889
1335918041492520967 -8.99689748285
1335918043559184955 -4.26252458006
1335918043792450343 -3.18430399265
1335918043959077701 -4.04198000842
1335918044159188317 -2.22886126285
1335918044325907672 -0.807515455757
1335918044459029700 -2.99576690625
1335918044625677607 -3.08430683285
1335918044792458618 -1.49019967469
1335918045059130981 -2.90188111676
1335918045225739788 -5.10917656284
1335918047192540079 -8.28969481737
1335918047425652095 -8.28237901358
1335918047625814871 -10.9759636675
1335918047792402298 -5.75819480429
1335918047958953757 -9.85294796396
1335918048125721966 -12.3842007766
1335918048292455811 -10.1613671383
1335918048459070159 -8.90217800046
1335918048692393962 -10.4569009017
1335918048859112113 -7.42736851054
1335918049025893284 -9.19620712705
1335918049192484256 -7.41735310869
1335918049359027031 -3.98338128873
1335918049525733059 -7.42287701208
1335918049692470471 -6.04222544968
1335918049892428034 6.0346468719
1335918050059110348 8.62960182243
1335918050292462505 8.29534391435
1335918050459130496 6.94082028228
1335918050659178632 3.85979354781
1335918050825776538 6.7512789405
1335918050992580947 6.60512153264
1335918051159131716 5.64528390513
1335918051392365563 6.41964366874
1335918051559049631 7.28461007278
1335918051759025215 6.269490336
1335918051925839542 6.7533556251
1335918052092523937 7.10842903942
1335918052292535752 6.71719044696
1335918052459062041 6.32797869147
1335918052625759068 5.6043643833
1335918052825779364 7.15948221468
1335918052992550089 9.35972903556
1335918053192508902 4.26354945124
1335918053392550513 8.31625779599
1335918053559090447 8.58082502158
1335918053759100819 3.96480186407
1335918053925830265 6.98572880494
1335918054092533552 7.01895235887
1335918054325731374 8.71365671317
1335918054492563098 5.33093587286
1335918054692382008 3.94817384475
1335918054925699721 9.38607429321
1335918055092482293 7.64135709162
1335918055259251239 7.84122513417
1335918055425860435 7.68069732688
1335918055626314975 5.36615013926
1335918055792380866 6.21530570477
1335918055959233135 7.57113970188
1335918056159158552 7.31345689365
1335918056359143231 5.00665220443
1335918056525802972 5.69141409387
1335918056692595631 6.23026829793
1335918056925903518 4.95834966613
1335918057092464178 6.62918650854
1335918057258998602 9.22228902284
1335918057425660803 7.79573117604
1335918057625693737 7.22668178441
1335918057792365144 7.79643109029
1335918058025791106 9.98396451539
1335918058192365143 9.02804470569
1335918058392539104 8.06949288348
1335918058559053085 7.63113061621
1335918058759064974 7.23997239063
1335918058959199981 7.95937163352
1335918059125904251 8.76221319943
1335918059292409729 8.13140448939
1335918059492495776 6.78679719661
1335918059659054358 7.32124787821
1335918059925736817 12.7124240164
1335918060159009256 12.0355973687
1335918060359139577 13.2489929841
1335918060559282820 12.4546193178
1335918060759085549 14.130343971
1335918060959186435 8.10910914555
1335918061125919669 9.78457539949
1335918061292436254 11.3973822429
1335918061459069527 12.4259576267
1335918061659225913 9.41455121677
1335918061825785283 9.22430778942
1335918061992370330 11.0896616996
1335918062192467700 10.1130861083
1335918062359048991 10.8838226236
1335918062559155452 11.0238921147
1335918062759103683 10.7891472886
1335918062925665959 10.7378957481
1335918063125792066 10.8824089505
1335918063292531686 7.75364359636
1335918063459141951 9.48481973154
1335918063659024970 8.3522403834
1335918063825797846 2.88972406647
1335918064025860349 1.72265333988
1335918064225814315 -1.88282306416
1335918064392475251 5.04865194656
1335918064592474459 2.62301834785
1335918064825867224 4.87968903642
1335918064992476993 7.12055528346
1335918065192433072 2.06744865875
1335918067792743373 7.37149074913
1335918068025801756 7.68392694846
1335918068259006146 3.79244971253
1335918072759241434 -1.34247699819
1335918073859240988 6.77133932771
1335918074092489194 6.46005444475
1335918074292396898 7.9054587321
1335918074459025471 4.25699037896
1335918074659225979 1.87591114491
1335918074792465482 -1.18095919567
1335918074925849857 0.219591653254
1335918075059105191 0.386100815499
1335918075225681188 -0.285484009252
1335918075358955762 -7.6982469611
1335918075559081150 -13.5216995226
1335918075726187176 -13.4466401468
1335918075859239601 -16.2257351134
1335918076025697540 -15.0401804729
1335918076192394562 -7.76919110672
1335918076392463566 -10.376610788
1335918076625858708 -9.22005951326
1335918076925696103 -10.1291544773
1335918077192539677 -10.5263798952
1335918077392440698 -12.070493188
1335918077592477510 -12.2604659322
1335918077792491887 -12.1658271675
1335918077959272176 -12.7091513536
1335918078125786962 -9.34988616701
1335918078325841384 -11.5420684323
1335918081025716556 -10.412777852
1335918081225853897 -8.04825626988
1335918081425910739 -9.49402320398
1335918082092569982 -6.347481337
1335918082292467881 -15.501920065
1335918082459029149 -15.0894844736
1335918082625938933 -16.0202024701
1335918082759130646 -17.9303246513
1335918082925820890 -21.2758571026
1335918083092351320 -17.1304360257
1335918083492472785 -6.51887098781
1335918083692749296 -13.7665763869
1335918083825823229 -13.2685779118
1335918084025878558 -11.3891583536
1335918085059116888 -8.49396675294
1335918085225750379 -13.5806469688
1335918085425787738 -16.3708649678
1335918085592442840 -15.9551982301
1335918085725783085 -17.9282213704
1335918085892432550 -15.3531921541
1335918086059379159 -15.0345327429
1335918086259223603 -14.6042780806
1335918086392447702 -10.8313519279
1335918086559157972 -13.469119227
1335918086759123563 -12.1606393092
1335918086892477041 -13.4293323003
1335918087059069284 -14.5050863447
1335918087225783366 -17.3787719846
1335918087492489050 -14.5595443106
1335918087692570015 -12.2583850795
1335918087825720957 -12.6064909144
1335918087959153939 -9.26332970071
1335918088125763229 -12.3164414953
1335918088292454922 -7.4040501433
1335918088459029530 -8.34179167474
1335918088659032470 -10.7711840929
1335918088859158025 -10.1587828392
1335918089025788026 -9.16382191923
1335918089225765299 -9.44893714735
1335918089392528346 -11.5655760659
1335918089559086453 -12.8459068727
1335918089725776768 -10.6966925082
1335918089892416477 -10.5498967993
1335918090059033753 -8.83127310551
1335918090259145516 -7.965521784
1335918090425793644 -10.5407221206
1335918090592408691 -10.3422024589
1335918090759114035 -9.07955231115
1335918090959171957 -6.3383335428
1335918091159296646 -16.0061306323
1335918091359219691 -11.4730814726
1335918091525915818 -10.0103754312
1335918091725889138 -9.27695060849
1335918091892504035 -9.39708673809
1335918092092345382 -10.0838497148
1335918092259102897 -10.171415896
1335918092459203882 -11.7015455589
1335918092659152352 -11.4993462986
1335918092825874127 -11.5840436139
1335918092992357962 -9.80797742279
1335918093159223188 -10.2250968074
1335918093325817299 -11.8838545881
1335918093492691269 -14.267656778
1335918093692422564 -14.3310115645
1335918093859051875 -13.0743197846
1335918094025917116 -13.4464830832
1335918094225667969 -12.4200261263
1335918094392473877 -11.7510249055
1335918094559054048 -12.5236669362
1335918094759114764 -13.4762178966
1335918094925760206 -12.5399025541
1335918095092319992 -14.3003534165
1335918095259258070 -13.204190272
1335918095425903689 -12.8361486024
1335918095625817095 -10.6254384886
1335918095792429800 -11.3876091359
1335918095959095470 -12.6771423456
1335918096125789205 -15.8889090277
1335918096325772513 -11.7938434283
1335918096492479523 -13.0685762968
1335918096659119345 -16.4802626481
1335918096825718404 -13.1293009162
1335918096992539824 -15.6724843107
1335918097159137542 -18.7060933413
1335918097359132086 -8.77506053812
1335918106325780561 -6.42349383079
1335918106459072472 -5.75867501152
1335918106625758429 -4.20771776691
1335918106825814205 -4.01946108851
1335918107025771063 -4.19173197554
1335918107225786911 1.17766425829
1335918107392459995 -0.329367223805
1335918107559173552 -4.75683645442
1335918107759090793 -0.0726885058128
1335918110259124126 -14.1239203482
1335918110392633116 -8.19344079303
1335918110892341394 -11.7817441956
1335918111059059186 -13.1984942628
1335918111192471447 -13.2283991678
1335918111359070985 -15.2704789444
1335918111525799841 -13.6045995605
1335918111725728378 -12.3182180026
1335918111892493781 -11.8850692108
1335918112059081929 -12.341072934
1335918112225691655 -10.5446795895
1335918112425745034 -10.7300375101
1335918112659245933 -14.7811878325
1335918112825909401 -13.923800029
1335918112992691534 -12.1104017562
1335918113259033767 -13.7248185694
1335918113425809673 -12.6911794372
1335918113625839976 -15.4155485545
1335918113759229705 -14.05023924
1335918113925722635 -15.4860616015
1335918114092577803 -14.1835279061
1335918114259334126 -12.1986733055
1335918114426171610 -10.5433270929
1335918114592456251 -6.63378943542
1335918114759190812 -2.37080250282
1335918114959117506 -5.22837293908
1335918115159193552 -9.22918184504
1335918115292465135 -7.64368332667
1335918115492542901 -14.6960565434
1335918115659069808 -6.15915320171
1335918115792545499 -7.75491885046
1335918115959083490 -11.2520273058
1335918116125815190 -12.9269817478
1335918116325752346 -11.7479212714
1335918116459202513 -8.86402560867
1335918116625710354 -7.6937138184
1335918116825696432 -14.7639756
1335918116992675613 1.57264288088
1335918117159296994 3.04760334355
1335918117325803959 10.3530361936
1335918117492511384 11.5111398859
1335918117659125462 12.9324589113
1335918117925768799 11.9962947426
1335918118125782050 11.1527011805
1335918118325948167 10.9445072871
1335918118492428894 8.33497963454
1335918118725733223 10.9550513163
1335918118925685520 10.2108182064
1335918119126489354 9.76752900918
1335918119325911702 6.27128942576
1335918119525685207 0.50362411588
1335918119692435676 2.33348424657
1335918119859047804 3.67976792833
1335918120025913163 3.24919245608
1335918120192509313 4.09036149232
1335918120359052764 -0.835509447396
1335918120525992199 1.1650585748
1335918120659131540 1.63552221569
1335918120825754996 4.55050197829
1335918121025814492 2.01923375827
1335918121192636181 1.35654318291
1335918121358997728 -1.63001117919
1335918121559113379 -3.81726715217
1335918121725881398 -6.25390066363
1335918121959038152 -3.39583226488
1335918122125729702 -3.53976458543
1335918122325999111 -4.44115937859
1335918122459142772 -6.11567263915
1335918122692489006 -7.9941319933
1335918122892395825 -6.13378611056
1335918123059072501 -4.68159761942
1335918123259196967 -5.28193492183
1335918123492385393 -0.698770299774
1335918123692353269 -0.734554862304
1335918123859062085 -6.5918111904
1335918124025813374 -2.20193328597
1335918124192432939 -8.07786967814
1335918124392453252 -4.36779918422
1335918124559061442 -1.23933247135
1335918124692355830 -3.66147155287
1335918124892376091 -4.77940424581
1335918125059341033 -4.73560478694
1335918125259188697 -3.41739895253
1335918125425694639 -3.89319824208
1335918125625768834 -9.91838895799
1335918125792435614 -6.55134071065
1335918133559115479 -9.19483757948
1335918133759115076 -4.97375356484
1335918134025679221 -8.68902008375
1335918134225757907 -7.90781558084
1335918134425651791 -9.59210392463
1335918134625764733 -5.00911632246
1335918134792486422 -1.70105060657
1335918134992504976 -2.37058502521
1335918135192555868 -3.89892765688
1335918135425862984 0.0183312009341
1335918135625784400 -3.44996460358
1335918135825790220 -2.6461105233
1335918135992447952 -3.27685303814
1335918136192385729 -5.46373971902
1335918136359087455 -5.5486341106
1335918136525706787 -3.73468971649
1335918136725866928 3.28253272349
1335918136892536776 12.917360301
1335918137059319483 10.6035819949
1335918137259149597 14.4780446639
1335918137459161331 14.9965833783
1335918137625877413 10.4765744132
1335918137825819157 11.0832667557
1335918138025862899 7.6694822104
1335918138225686755 13.5900943804
1335918138392424781 9.14250643534
1335918138559153328 7.68500479818
1335918138759121145 6.59588253282
1335918138925707724 9.22114336651
1335918139092449810 10.1100231146
1335918139292760445 6.69696101905
1335918139459092960 9.33690472462
1335918139625734974 13.0381847186
1335918139825807581 16.7137692645
1335918139992890495 14.710542113
1335918140225676110 6.57603869696
1335918140425705379 4.53645156543
1335918140592474809 10.1142145352
1335918140792577350 5.81933742827
1335918140992510287 5.2612045844
1335918141192671776 4.19411171401
1335918141325845347 4.25873505212
1335918141492654746 5.44177882739
1335918141659031744 3.55247129514
1335918141792468872 1.11299883757
1335918141992447025 -1.22553368285
1335918142125826878 -2.67547569817
1335918142292478680 -2.35097563905
1335918142459007633 -1.46163539645
1335918142625845668 3.05105215832
1335918142759023698 2.6775508146
1335918142959019014 5.82587803877
1335918143092406335 2.59277078955
1335918143259222075 2.37238576694
1335918143392350207 1.30723849627
1335918143592430610 -1.03700898396
1335918143725714736 -0.508081525084
1335918143892431120 -1.01103234003
1335918144025865578 0.725964381928
1335918144192645763 -12.3216235212
1335918144359029674 -14.6371723815
1335918144525631109 -12.3560422164
1335918144692396381 -10.5652351156
1335918144892725422 -9.99718230773
1335918145059013792 -8.77432182934
1335918145225766692 -13.0367481122
1335918145359194735 -8.79169577463
1335918145459070432 -11.441060237
1335918150092466394 -10.8721459502
1335918150225818476 -6.72846284459
1335918150392646475 -6.39944043208
1335918150559079203 -3.46595690595
1335918150725850284 -5.4051839065
1335918150925766707 -7.09730943795
1335918151092638021 -6.7547977759
1335918151259085916 -7.19492961248
1335918151425694251 -5.59136294188
1335918151625914488 -6.84600653076
1335918151792461128 -8.99715987698
1335918151959071948 -6.34115574384
1335918152125740437 -7.53972460864
1335918152292449843 -2.3788805534
1335918152459040654 -1.395220477
1335918152625989510 4.11287564681
1335918152792417297 4.67831170715
1335918152959214021 0.989460081652
1335918153125925304 -2.84536552078
1335918153259125346 4.26120473684
1335918153392529560 4.78159494437
1335918153525768008 7.25853920295
1335918153692568956 1.99845890026
1335918153859179756 -2.51564640706
1335918153992475517 -2.1114919694
1335918154159117004 2.21736775225
1335918154325756708 -3.54218533662
1335918154459126516 -3.21721158925
1335918154625723760 -4.00352449625
1335918154759092243 -2.96904932188
1335918154992620649 -3.80884746901
1335918155092545833 1.90325620139
1335918155225794974 -2.68497028828
1335918155325807952 -1.33658634768
1335918155425927784 -8.88392065833
1335918155559075678 -11.2323181686
1335918155659009466 -8.9833339757
1335918155759128108 -9.8184577736
1335918155892447648 -1.8593081125
1335918155992457194 -4.3467518827
1335918156093223470 -5.69806502299
1335918156192513642 -4.81862625397
1335918156325736807 -3.83075168223
1335918156425747227 -4.5965452254
1335918156525788013 -4.59168618754
1335918156625718472 -7.17426695215
1335918156792838949 -9.26156503617
1335918156892485603 -11.7489718388
1335918156992490046 -7.4199042261
1335918157092410301 -6.40236395401
1335918157192448832 -7.47833624201
1335918157292431667 0.489455617261
1335918157392479133 -6.69542382984
1335918157492706962 -4.5437517427
1335918157592568566 -7.18224738564
1335918157692550160 -10.1210689396
1335918157792570480 -9.87528492676
1335918157925913619 -7.52051016479
1335918157992533567 -8.51697967697
1335918158092478732 -12.8747963216
1335918158192776180 -14.8173708715
1335918160792474646 -5.08539716672
1335918160892353121 -2.6930948941
1335918160959199911 0.233060877243
1335918161092759448 -0.170298245847
1335918161192410490 0.450463315196
1335918161325845545 0.0315043527983
1335918161425811205 1.9701557205
1335918161525923176 1.65335056267
1335918161625790005 2.08666980426
1335918161725971657 2.57580385358
1335918161859151475 4.06233286606
1335918161992413109 2.97465667662
1335918162092413910 2.35241974365
1335918162225769712 3.96366894528
1335918162325895765 3.93434352493
1335918162425767505 5.75173649389
1335918162525811445 3.85890362209
1335918162625742330 5.14206335912
1335918162725742384 6.09459962429
1335918162825766453 7.88219086287
1335918162925811662 5.735568024
1335918163025754460 3.85495057991
1335918163159263972 4.38957922219
1335918163259112777 3.12027042192
1335918163359081004 5.49273036622
1335918163459065748 4.15513616918
1335918163559130883 1.82955996982
1335918163659367690 2.35263773587
1335918163759163815 1.87880022744
1335918163892569081 2.65451952207
1335918163992525339 1.16884614098
1335918164092658370 2.63722529808
1335918164192787709 4.46339396207
1335918164292661263 1.30669852804
1335918164392509378 2.74189227157
1335918164492496559 4.55717167745
1335918164592682447 -0.202510249443
1335918164692417647 -1.2421591552
1335918164792546679 3.60066792197
1335918164925778248 3.34310002189
1335918165025762353 1.74719401441
1335918165092380857 1.44852453266
1335918165192366955 -3.24355291224
1335918165292414099 -3.29967523419
1335918165425769264 -1.20116681911
1335918165592395847 0.379375553384
1335918165725774857 -2.13972644658
1335918165859064529 -4.39196256452
1335918166025891581 -4.91945393708
1335918166159379083 -6.77120393685
1335918166259295357 -6.45200326313
1335918166392567147 -5.44584959376
1335918166525808254 -6.15382689719
1335918166659146754 -6.74873816236
1335918166859009158 -7.97627694771
1335918166992846827 -5.9984425595
1335918167192434024 -4.64628605971
1335918167325823277 -5.1472556285
1335918167492638089 -3.57936505724
1335918167625766917 -6.11567667798
1335918167825951248 -6.19907421181
1335918167992742105 -9.55112670707
1335918173392448004 -15.0889257968
1335918173525658123 -11.4317015895
1335918173692546579 -8.54872637241
1335918175392536290 -9.98011290314
1335918175892447031 -3.41726828954
1335918176059221464 0.750200169668
1335918176225824973 -2.56529519822
1335918176392350399 -3.35226186003
1335918177925908748 -3.61491901421
1335918178059025228 0.205612857326
1335918178259119298 -3.81272868373
1335918178425920529 -2.34245730247
1335918178625737007 -1.72291864798
1335918178825881860 -6.17135562438
1335918179025804207 -6.72403740372
1335918179192449392 1.52100386135
1335918179392456717 0.65174105204
1335918179558988980 1.61038453901
1335918179725837619 11.2774918624
