# Supplementary material for: Infants Time Their Smiles to Make Their Moms Smile
Source: PLoS One. 2015 Sep 23;10(9):e0136492. doi: 10.1371/journal.pone.0136492 (PMC4580458; doi:10.1371/journal.pone.0136492)
Supplement: S1 Data — (ZIP) [file pone.0136492.s001.zip › DiegoSmileRawData/smilenew_sub_15_mirror_2012-05-01-17-04-09.robotsmiles]

1 1335917062969848349
0 1335917066669516979
1 1335917070103038189
0 1335917076302849703
1 1335917078669631762
0 1335917082569604227
1 1335917087827035854
0 1335917089993600983
1 1335917097327063316
0 1335917108293673833
1 1335917111793791258
0 1335917113693787079
1 1335917137626913894
0 1335917140226921237
1 1335917143393705882
0 1335917146293744755
1 1335917175327633225
0 1335917176726857065
1 1335917183026899925
0 1335917191793748644
1 1335917204493606721
0 1335917207426976024
1 1335917224327392552
0 1335917230627070767
