# Supplementary material for: Infants Time Their Smiles to Make Their Moms Smile
Source: PLoS One. 2015 Sep 23;10(9):e0136492. doi: 10.1371/journal.pone.0136492 (PMC4580458; doi:10.1371/journal.pone.0136492)
Supplement: S1 Data — (ZIP) [file pone.0136492.s001.zip › DiegoSmileRawData/smilenew_sub_15_mirror_2012-05-01-17-04-09.subjectsmiles]

1335917057102878662 -16.9781584176
1335917057236158874 -17.5438098847
1335917057336385988 -16.3216669614
1335917057469696578 -14.3633390954
1335917057569679163 -13.0548794168
1335917057702948741 -13.8943332058
1335917057836255119 -14.8942333015
1335917057936293007 -13.4905198314
1335917058069662015 -10.3592169289
1335917058202913176 -10.2640741381
1335917058336351395 -11.0303056816
1335917058436144489 -9.62012570163
1335917058569659574 -9.20104429469
1335917058703064704 -7.34270143061
1335917058836170334 -8.00344398778
1335917059002859768 -6.95538428375
1335917059102989326 -9.03437311878
1335917059236232285 -6.95116596517
1335917059369651232 -6.4266420321
1335917059502949242 -6.62039304677
1335917059602907757 0.877957567234
1335917059736291015 -6.15523002084
1335917059869595544 -8.48014782954
1335917060003019184 -10.4463762649
1335917060136338088 -8.47819872934
1335917060236124873 -7.52357782019
1335917060436257342 -7.28143642916
1335917060569659918 -6.12929599751
1335917060702854031 -5.87234535534
1335917060836167865 -6.73750410344
1335917061002951267 -3.85765587357
1335917061102995406 -3.41572730657
1335917061236280043 -3.2608642894
1335917061402929448 -3.42973304159
1335917061502847726 -5.17608463468
1335917061636214654 -4.69411004798
1335917061769823677 -5.33065362656
1335917061936299220 -5.64784946842
1335917062036181371 -6.80663547099
1335917062169574077 -6.75022212005
1335917062336354836 -7.6423317918
1335917062469662762 -6.52430075988
1335917062569725695 -6.09663470295
1335917062703073254 -6.87744866965
1335917062836283910 -1.33837861033
1335917062969830448 7.90405492039
1335917063069670646 11.4059487911
1335917063236203000 13.6601038916
1335917063336250357 13.1831185009
1335917063502901642 12.2490863737
1335917063636116070 13.9678963017
1335917063769607747 13.8424535282
1335917063902933913 15.7564679433
1335917064002885605 13.3989043736
1335917064169528431 10.8928349033
1335917064369528317 11.7481831889
1335917064502998486 10.9835670788
1335917064636374227 11.3820763214
1335917064769649917 10.0029480457
1335917064902844471 9.26470822872
1335917065002969515 8.08943768746
1335917065136142259 9.57043869563
1335917065269692456 10.3467418044
1335917065403074828 9.02461800093
1335917065536157997 8.58853809814
1335917065669586458 9.89983873176
1335917065802910683 12.1770760061
1335917065936201432 8.52427269523
1335917066069695624 10.8470428804
1335917066202915020 12.6703875214
1335917066336276984 0.72743129024
1335917066502911562 -4.60279827498
1335917066669529090 -2.17701908164
1335917066802969243 -3.01458348216
1335917066902880696 -3.08651306447
1335917067036141513 -3.04389989737
1335917067169438864 -2.27547427441
1335917067302907869 0.407036799765
1335917067402907765 1.07065406121
1335917067536212830 -1.6861031836
1335917067669488419 -0.929347435456
1335917067802999064 0.450750749952
1335917067902941218 -0.780616846752
1335917068036215111 -1.1132776431
1335917068169630068 -1.36789678919
1335917068303038107 -2.05959060908
1335917068436260791 0.00788450037275
1335917068569465988 -1.14099924927
1335917068703072109 -2.21916689729
1335917068836175713 -0.973341298652
1335917068969537188 0.335180400118
1335917069102936235 -1.15788083572
1335917069236207447 -3.31546697809
1335917069369576758 -1.52896794251
1335917069502853998 -4.10006589589
1335917069636390605 -8.81613125111
1335917069736239670 -12.9216176993
1335917069869563884 -7.65898658917
1335917069969556670 5.27160344382
1335917070103030289 8.25402436678
1335917070236311087 13.0737134526
1335917070336326549 12.4474232667
1335917070469648831 11.3303022112
1335917070636292767 10.6552438419
1335917070769733660 8.03580386065
1335917070902949399 9.06764656877
1335917071069660937 10.9211766947
1335917071236146750 11.0202342826
1335917071369690407 10.6782843961
1335917071503031359 11.466024461
1335917071636237242 10.3783108753
1335917071736211187 7.78965676804
1335917071869484444 10.4341559157
1335917072002885552 11.2723381885
1335917072102955217 10.0142936232
1335917072269625204 9.96830875582
1335917072402911084 9.95230942783
1335917072569617792 10.8139207315
1335917072703018738 10.6539580131
1335917072836223790 9.07569367206
1335917072969899514 9.63377338077
1335917073102989319 8.09878161504
1335917073236282353 11.3333400275
1335917073336214647 9.99447741141
1335917073469645214 8.98810485716
1335917073603030926 11.0885083114
1335917073702952730 11.6065132223
1335917073836142552 8.96062988186
1335917074002942825 10.8888346775
1335917074136220307 10.9423276567
1335917074236161949 12.5082765885
1335917074369598109 9.19245188
1335917074536267684 9.45488265511
1335917074669502865 10.5488580905
1335917074802900428 10.2057301059
1335917074936208800 6.11483582602
1335917075069542144 8.41760383324
1335917075236258849 6.93404700612
1335917075369639000 7.30135673049
1335917075469603371 8.93777739277
1335917075569488887 8.14300380198
1335917075702906869 4.91952346992
1335917075903023357 3.44683153761
1335917076069635173 7.77636470591
1335917076169589620 -0.93355140731
1335917076303062212 -6.37966120171
1335917076469541064 -8.90919969779
1335917076602888069 -7.72816169379
1335917076736316222 -8.79958961143
1335917076836218515 -7.81211654393
1335917076969587392 -8.47751358428
1335917077103022958 -9.50690845436
1335917077236310907 -8.13798743408
1335917077436131083 -8.14933872301
1335917077569662204 -10.81427111
1335917077702912140 -9.63527709037
1335917077836137370 -8.76660205128
1335917078003181820 -8.4346469879
1335917078136197161 -10.7486111665
1335917078269631571 -9.76019027926
1335917078403800702 -7.79844413627
1335917078536192847 2.53674789694
1335917078669711458 8.38699676941
1335917078803046391 9.00879435949
1335917078969626276 10.2354751989
1335917079136232770 10.7596295342
1335917079269521962 10.8844668277
1335917079402822132 11.156995459
1335917079569602828 11.086106704
1335917079702872138 10.2004917799
1335917079836133346 8.84613824378
1335917079969638765 10.7032342068
1335917080102990165 8.99613966501
1335917080236205614 10.0975646708
1335917080402905216 11.2266749563
1335917080536280509 9.86736535966
1335917080669515974 11.3592182177
1335917080802875238 11.3390533394
1335917080936379284 10.8476149468
1335917081069556425 11.3197916319
1335917081202977650 10.8272253377
1335917081369672718 12.3111670547
1335917081502917806 12.1840256834
1335917081636146919 13.0540035793
1335917081769974364 15.8907152261
1335917081902935019 16.3408946715
1335917082036218476 14.3251401375
1335917082169537276 13.7904565997
1335917082303038420 10.4176012138
1335917082469636225 -7.17155235976
1335917082569611925 -11.4772957601
1335917082736221665 -8.63980073828
1335917082869857432 -6.13154454875
1335917083002863417 -6.6839856178
1335917083136204382 -1.90583008917
1335917083302954876 -4.4345249057
1335917083436360446 -1.57577076376
1335917083569509381 -4.46870435572
1335917083702851311 -4.93864300807
1335917083802908979 -9.25979462874
1335917083936386899 -11.4969821245
1335917084069511617 -14.908255749
1335917084202822546 -15.2680526526
1335917084336383737 -7.08486587073
1335917084469605252 -8.99765257853
1335917084603123224 -10.4144972677
1335917084736335349 -10.8893617037
1335917084869552395 -9.58892578632
1335917085036314054 -7.28746116446
1335917085169632677 -9.07544071582
1335917085336315560 -7.17441394688
1335917085469506844 -7.55434005962
1335917085660250629 -9.60098357654
1335917085760228006 -11.277276248
1335917085893738926 -6.33022637463
1335917086026904911 -9.20684356755
1335917086193768955 -9.27818604591
1335917086360285196 -10.3877279518
1335917086493736038 -10.9574008777
1335917086627039953 -8.07847278062
1335917086793719176 -7.81775698455
1335917086926999159 -4.27647080985
1335917087060466291 -6.47485877575
1335917087227010919 -8.37397003438
1335917087393769423 -5.90338778474
1335917087526900519 -4.22475766776
1335917087660276479 -3.85283082228
1335917087827096876 5.37329253
1335917087960428677 13.455788534
1335917088126960527 13.156083671
1335917088293641315 13.0999019831
1335917088460283672 12.5101840294
1335917088560588641 12.1700039967
1335917088727016723 10.1853073822
1335917088860434711 10.7587540781
1335917088993632922 8.45656221009
1335917089160506647 9.28562971694
1335917089293627276 10.3134610793
1335917089393722944 1.82465547855
1335917089526980839 -9.69129791754
1335917089693692069 -13.36694464
1335917089860541822 -12.0812233298
1335917089993603366 -14.7762618268
1335917090127339981 -17.125398022
1335917090227078058 -12.1464161929
1335917090393926891 -10.7677008832
1335917090527017702 -12.3985452559
1335917090727067103 -13.9173040102
1335917090860487192 -14.5110258326
1335917090993620946 -11.1918128587
1335917091160240997 -12.8512515997
1335917091293709410 -12.6285250473
1335917091427167123 -11.4791824967
1335917091560383151 -9.25667193471
1335917091693812981 -9.91577890713
1335917091827131974 -8.56537145021
1335917091960373658 -8.47284958817
1335917092093735258 -6.74559868962
1335917092227079345 -9.11343656946
1335917092360284435 -10.1744708154
1335917092493811292 -11.9918167089
1335917092627009385 -9.69878089444
1335917092793655581 -7.62689399207
1335917092893719002 -10.4102047684
1335917093026957084 -10.3225874174
1335917093193625364 -11.9481816543
1335917093293729151 -12.6798585033
1335917093460442141 -10.5571529823
1335917093593740859 -8.32773910642
1335917093726905510 -10.0614855722
1335917093860322146 -10.4924787717
1335917093960532631 -8.9099311741
1335917094126958906 -7.55760610431
1335917094226919505 -11.0118412756
1335917094360342862 -12.0441963924
1335917094460368140 -13.1598614787
1335917094560453722 -11.5690318324
1335917094693635398 -10.7712022936
1335917094793929598 -7.21530420596
1335917094926944034 -7.574284632
1335917095026962349 -11.5665112492
1335917095127043636 -12.3816416028
1335917095260236078 -8.6879023472
1335917095393600076 -4.10669627381
1335917095527144956 -2.40510508399
1335917095693595598 -1.85171291863
1335917095827058270 -2.66939234082
1335917096027019442 -3.52368018143
1335917096160424539 -9.0628067431
1335917096293679373 -10.2183598903
1335917096426928699 -4.48770820926
1335917096560326150 -6.63022667386
1335917096693564146 -6.58648842401
1335917096827505035 -4.15225412914
1335917096960384010 -1.13878793376
1335917097093669879 -2.22411996168
1335917097226971770 -7.49344314825
1335917097327053440 8.15347658872
1335917097493609537 6.43507956071
1335917097626941326 6.61757868326
1335917097726974700 6.48233818025
1335917097893713003 8.47455303324
1335917098060370979 8.08057745915
1335917098193658855 7.22758271265
1335917098327051475 -1.57902675928
1335917098460368848 -10.4908652397
1335917098593773796 -9.81482322628
1335917098726938559 -4.39003606517
1335917098860380646 -4.23131745611
1335917098993719813 0.137567894681
1335917099127139093 12.6436098197
1335917099260369117 8.86086639537
1335917099393717076 10.5801688976
1335917099560281393 8.56591816917
1335917099660284092 9.4473268772
1335917099793712255 10.5216110766
1335917099960922353 13.5842949363
1335917100093783212 9.68783208989
1335917100227243244 7.78929256387
1335917100393670900 8.72336647854
1335917100527077629 5.62585624459
1335917100660418361 8.52950926724
1335917100793532642 10.7410581221
1335917100960225482 10.3249787995
1335917101093698244 9.82979562795
1335917101226990131 9.90258419964
1335917101360256532 10.2384503122
1335917101493762082 9.19731053714
1335917101660361795 8.03083207768
1335917101827196410 6.19551697634
1335917101960348705 7.56540702941
1335917102093699910 6.64205057572
1335917102227064676 7.36125203878
1335917102393900668 10.1080534991
1335917102527019264 10.6188668673
1335917102693686860 12.3365098217
1335917102827026495 12.46713373
1335917102960273616 9.68152094294
1335917103060345058 9.11369861701
1335917103193659013 8.64349841778
1335917103327302689 10.2039690397
1335917103460409454 11.6456170852
1335917103560389218 11.1758370345
1335917103693647431 11.1963486957
1335917103827113392 12.3074428978
1335917103960307374 13.1952151703
1335917104127005646 12.6037092131
1335917104260249063 11.034807675
1335917104427066207 10.5798460016
1335917104593662112 14.6421723248
1335917104760543768 9.31598486543
1335917104893669169 9.80022467453
1335917105060403159 5.63142010516
1335917105193731277 6.22694408698
1335917105327081373 7.01537676258
1335917105493878434 6.66586029867
1335917105627092679 7.63209591736
1335917105760400257 4.4983280877
1335917105893685981 6.24371851735
1335917106026969796 6.75025624381
1335917106160339260 7.46659521815
1335917106327087682 5.50207880421
1335917106493704937 6.61404713987
1335917106626940000 7.15844837938
1335917106760396522 8.7253902278
1335917106893648535 8.03280511667
1335917107060317881 6.40367911641
1335917107193737822 8.99870703335
1335917107293712515 6.24025168486
1335917107427015129 6.92597363496
1335917107593744596 8.80149943005
1335917107727091180 7.10822833559
1335917107860451139 11.331578736
1335917108026974662 10.5797444611
1335917108193624639 -5.90585497888
1335917108293667896 -10.0700793698
1335917108426946268 -8.89053170768
1335917108560329967 -8.02111219763
1335917108760253999 -9.66108863387
1335917108860303980 -9.62420777875
1335917108993730826 -6.45282761037
1335917109126919406 -5.75475054102
1335917109260346622 -2.7894080029
1335917109393555746 -4.22714162544
1335917109527044994 -5.70238881575
1335917109627172024 -4.16286235442
1335917109760249970 -4.10064513116
1335917109893738939 -5.47684849156
1335917109993664798 -6.70881215361
1335917110126908098 -5.98208843488
1335917110227438075 -5.31178376301
1335917110393653189 -2.01995009009
1335917110560464962 -3.47243205997
1335917110693731966 -5.97325689154
1335917110860276191 -5.01361694462
1335917110993754461 -7.96524338384
1335917111127441350 -5.50167249909
1335917111293674061 -2.20211938834
1335917111426968842 -2.05100468625
1335917111560326833 -0.73848806047
1335917111693977418 0.966857821133
1335917111793811520 2.15805130307
1335917111927094904 3.46586581582
1335917112060291665 4.39314452866
1335917112193981981 3.30618169581
1335917112293708756 5.65328315036
1335917112393706395 5.97537374651
1335917112560290117 4.70311709195
1335917112660442633 4.69673337425
1335917112793613237 3.16685813045
1335917112893756496 -1.2383134584
1335917113027062907 -1.63675829454
1335917113193718336 1.98623524705
1335917113293757342 0.473083522843
1335917113460350665 1.52621480303
1335917113560379168 0.478256169773
1335917113693828724 -1.42525861424
1335917113827067877 -1.23286457943
1335917113960377566 -5.0904541985
1335917114060333183 -3.37189821714
1335917114193883849 -3.32909707501
1335917114327128362 -0.614093325663
1335917114493775800 -4.74201922045
1335917114627022526 -9.24905032552
1335917114727159673 -10.5995422716
1335917114860386377 -8.82365062536
1335917114960209365 -7.38507405833
1335917115060221757 -9.75543331037
1335917115193705887 -11.0232490705
1335917115327044212 -12.4496942267
1335917115426879655 -12.3888795024
1335917115560322511 -10.8467535868
1335917115660535754 -11.69943459
1335917115793648764 -12.8135528504
1335917115893685780 -13.6314340249
1335917116027007555 -17.8870132758
1335917116160287584 -11.661503862
1335917116326939497 -11.9317619008
1335917116460351441 -11.625254037
1335917116593713706 -10.8583929012
1335917116693770836 -16.4600186336
1335917116826963616 -12.6747294985
1335917116927056695 -10.9392795367
1335917117060371444 -12.0975037123
1335917117193934437 -13.5668774185
1335917117293724273 -13.3098680376
1335917117427347669 -15.0255970321
1335917117560209144 -12.6033018099
1335917117693764106 -12.282164147
1335917117826961427 -13.2666977017
1335917117927018827 -13.5228812276
1335917118060350861 -13.2610314697
1335917118160715664 -11.8654123877
1335917118293806189 -13.8080899392
1335917118427098557 -13.8031119672
1335917118527025365 -12.8220034446
1335917118626942434 -14.8622212664
1335917118793830269 -17.3990677315
1335917118960353346 -15.0572094483
1335917119093675145 -16.1809036882
1335917119193689388 -16.6664805402
1335917119326934933 -19.2810830184
1335917119427135589 -15.9203372901
1335917119560372855 -13.5625631666
1335917119693717521 -12.4284054345
1335917119793733532 -13.3260981692
1335917119926977297 -11.3348111598
1335917120026970598 -9.60218296087
1335917120160265552 -12.3360073964
1335917120293782342 -13.4768930314
1335917120460326161 -12.0965357329
1335917120660428173 -10.9443502902
1335917120860414438 -13.5985531021
1335917121026963728 -11.4011229067
1335917121260338271 -10.4231103168
1335917121426899680 -12.7667020626
1335917121627113660 -11.5803226896
1335917121793577916 -14.8187585312
1335917121993760741 -14.4288683575
1335917122193737190 -12.616113915
1335917122460417950 -9.22174742522
1335917122626983130 -6.96803226693
1335917122793649762 -5.85170573653
1335917122993893402 -4.72245801854
1335917123160348545 -6.46254444694
1335917123360250557 -7.46133715568
1335917123560255421 -6.69510774078
1335917123726953752 -9.04370504103
1335917123893650199 -8.81998859668
1335917124060361245 -9.2366204629
1335917124260323112 -9.49812769968
1335917124493595597 -7.55212121512
1335917124660348221 -9.21766069353
1335917124860397305 -10.4269508306
1335917125060429833 -12.1045897073
1335917125227007059 -11.2198013474
1335917125427073657 -12.1289329167
1335917125593621334 -11.5253792282
1335917128927065935 -13.2533991164
1335917129126937586 -9.99198944507
1335917129293772243 -9.79058641179
1335917129460415718 -12.1985959875
1335917129627078836 -11.6650205954
1335917129793637139 -13.1193712796
1335917129927111537 -13.8129840698
1335917130126971081 -17.8607818158
1335917130293751651 -10.5456176258
1335917130493735486 -9.25336060174
1335917130693969233 -5.45219172775
1335917130827005862 -3.18153403631
1335917132293686919 -9.02475367984
1335917132526987833 -3.77514011966
1335917132693723756 -11.9372847078
1335917132860362807 -11.9948555226
1335917133060374193 -5.09642301427
1335917133660356024 -13.0417538885
1335917133826995462 -10.7746296101
1335917133993754089 -11.0536606822
1335917134127009607 -12.4460298132
1335917134293675911 -10.8087706716
1335917134493746692 -9.09215458173
1335917134626899065 -9.28625499008
1335917134760412968 -7.37403529424
1335917134893658421 -6.56337613039
1335917135027093682 -6.46811705019
1335917135193709569 -6.66415099494
1335917135293709565 -5.87760751176
1335917135460336364 -6.41381687614
1335917135626898674 -5.21277386602
1335917135793666318 -6.25407102548
1335917135960309060 -8.67625033663
1335917136160367085 -13.3678888966
1335917136360327895 -10.9630503354
1335917136493737861 -6.12629457529
1335917136660367679 -3.63023141608
1335917136826913087 -5.37816062882
1335917136993723314 -7.02320102889
1335917137160210396 -5.62645493409
1335917137360382826 -2.18200566374
1335917137493881279 3.52057071242
1335917137627164645 7.02355018081
1335917137726916519 3.21793057621
1335917137827301504 5.4491365135
1335917137960329751 6.90944464686
1335917138160347135 -4.36064066238
1335917138327101670 -6.30140391528
1335917138493778229 -6.17292671698
1335917138660415437 -9.22387115592
1335917138827160330 -8.31680298788
1335917138994114115 -6.23754197703
1335917139193769927 -5.87213713253
1335917139393557048 -6.75417072847
1335917139560381058 -3.4256357747
1335917139726909203 -4.76448658322
1335917139927190216 -3.73754854044
1335917140227079913 -4.97613376134
1335917140426944089 -2.3966873365
1335917140593698227 -6.466101278
1335917140727000866 -8.97767628651
1335917140893632490 -15.9788242518
1335917141093706086 -7.81479434093
1335917141260318871 -7.29701363693
1335917141427014088 -6.1018914877
1335917141593607122 -5.30618154776
1335917141793641068 -6.58039004024
1335917141960341673 -6.14746677583
1335917142127000921 -6.30118944938
1335917142293600357 -6.4909094224
1335917142460327450 -5.01147213843
1335917142626944638 -6.92727111651
1335917142793709729 -5.11018531876
1335917142993674234 0.273812811159
1335917143193693074 2.59948198687
1335917143393759737 8.45589062861
1335917143560395754 0.118871057395
1335917143760274784 -11.2769038767
1335917143960290479 -9.14526403972
1335917144127074126 -7.0577155655
1335917144293657631 -10.9491924639
1335917144527055792 -6.059159627
1335917144726973495 -5.24692092459
1335917144927034942 -6.41541250854
1335917145126931184 -3.11037561632
1335917145327055737 -5.22060863275
1335917145493650879 -7.50289308139
1335917145693694318 -9.37188967264
1335917145893838969 -8.04190448515
1335917146093719178 -10.5073873084
1335917146293802839 -12.1779453888
1335917146460494364 -11.1864213858
1335917146626859507 -12.0029818215
1335917146826993486 -9.05063217176
1335917146993603748 -11.8426563958
1335917147193736032 -7.73929444739
1335917147360241784 -10.4001070732
1335917147527101854 -10.9419994812
1335917147760260868 -12.1928102916
1335917147926954597 -5.93473318643
1335917148060237466 -10.5587716341
1335917148260266509 -13.2144920627
1335917148427106592 -11.5530897039
1335917148593595610 -7.43527411204
1335917148760210786 -8.25801180826
1335917148960487127 -11.0762917621
1335917149127031838 -9.77999444716
1335917149293779009 -11.3619344695
1335917149426860582 -10.127925204
1335917149626925605 -9.66997485298
1335917149760419689 -9.9613409051
1335917149960212052 -12.4324802349
1335917150093617552 -14.9272407346
1335917150260329925 -14.1005714745
1335917150426932263 -12.1015725889
1335917150593751734 -11.1903972367
1335917150793594293 -11.0599160105
1335917150960429315 -8.90176656575
1335917151426931810 -10.7485498929
1335917151593705579 -5.93068358779
1335917151893722936 -7.06903232861
1335917152093733823 -10.8937192018
1335917152260322710 -12.3186541402
1335917152460306340 -9.93971937298
1335917152660384868 -5.937267925
1335917152826975540 -10.8025227395
1335917153127016583 -8.69710124482
1335917153326973650 -10.8876936126
1335917153493780228 -11.4876763478
1335917153693624865 -11.1983164337
1335917153893675690 -11.6571590505
1335917154093744741 -11.8707297873
1335917154260180805 -10.8531849886
1335917154460277724 -12.4402635607
1335917154660455167 4.69296639986
1335917154827057356 -5.64701217704
1335917154993737460 0.853560593356
1335917155193641226 -11.8620210624
1335917155393685947 -11.6295672992
1335917155693667427 -1.48103859001
1335917155860397471 -11.8126774584
1335917156060308426 -11.9065205584
1335917156260305301 -11.4554732832
1335917156460382742 -12.4599378064
1335917156626925241 -10.2930449496
1335917156826985607 -11.9313352454
1335917156993663505 -7.18244542392
1335917157160256889 -12.866924333
1335917157327061674 -11.7688796308
1335917157593802950 -11.9176550925
1335917157793801763 -8.31225699177
1335917157960308898 -8.32088296784
1335917158127073411 -6.70305163671
1335917158360302391 -9.66384215329
1335917158593683265 -3.77657361686
1335917158760783712 -10.077668125
1335917158926953849 -8.69378582181
1335917159160480529 -11.5311530269
1335917159360366182 -8.77168635764
1335917159560382750 -9.90021392304
1335917159760386434 0.913834031394
1335917159926933263 0.0165665846918
1335917160126995386 -0.853650198643
1335917160360347894 -2.86158190746
1335917160660388813 -1.76022150399
1335917160826940845 -5.8320649633
1335917160993634646 -6.04249621859
1335917161226967762 -8.43328436646
1335917161426990920 -9.3982360056
1335917161660558459 -8.89143136933
1335917161860436815 -10.1406986387
1335917162060283899 -12.5631398539
1335917162226997163 -8.3663568047
1335917162427017146 -9.1651151498
1335917163060460246 -1.75009897225
1335917163327028360 -1.71279170273
1335917163493737969 -13.171328507
1335917163693665923 -8.86758818063
1335917163860278093 -6.70622336771
1335917164060359287 -8.61668283019
1335917164193834939 -9.52056192664
1335917165693790852 -9.6620497808
1335917165793682012 -4.39482411721
1335917165927131417 -5.80695955259
1335917166060531586 -6.59904362993
1335917166160380384 -6.04091657253
1335917166593705492 -3.15935949979
1335917166793619830 -10.4874100588
1335917166993675912 -8.75520886244
1335917167193641431 -11.5149989429
1335917167326891345 -11.6311083333
1335917171893731238 -4.97551353118
1335917172160291446 -7.93498569003
1335917172393709160 -7.4099552771
1335917172593830870 -7.28405637009
1335917172760392007 -7.73379664199
1335917172960283633 -8.86514054556
1335917173127080917 -10.4645745796
1335917173260256607 -4.50670325125
1335917173393694062 -10.3334999149
1335917173560272620 -12.4964317073
1335917173726959926 -15.1808608075
1335917173893775269 -12.2541857418
1335917174060225483 -11.1452020775
1335917174260252647 -10.7853669222
1335917174460919420 -5.54851261735
1335917174627024065 -5.09352214601
1335917174760285631 0.2855253841
1335917175160351109 -1.50611218879
1335917175327613165 3.15110760624
1335917175493733940 3.09447151498
1335917175660425780 0.770300637576
1335917175860369123 2.35989903965
1335917175993580673 -2.46276646417
1335917181026925173 -6.64663097409
1335917181227128243 -5.84864781082
1335917181393694738 -8.39821515673
1335917181660464365 -5.52591967747
1335917181826939180 -5.67177860057
1335917182026964987 -2.34390081699
1335917182227062775 -5.39996682582
1335917182427113612 -9.5570135507
1335917182626990877 -9.76712545438
1335917182827132165 3.55098450074
1335917183026950617 7.61308027011
1335917183226870203 8.28252451557
1335917183393716779 8.6636155943
1335917183593673360 9.94105017234
1335917183793706611 9.76123196744
1335917183993845164 12.1704080834
1335917184227000968 11.4346248862
1335917184393698196 12.5147172452
1335917184560256093 8.7558839005
1335917184760367382 5.38338213223
1335917184926980847 4.5814755404
1335917185093602581 3.43267446827
1335917185293686678 7.42756547649
1335917185493754947 7.15537742525
1335917185660252344 10.1755102813
1335917185893656838 9.9097269268
1335917186060348717 10.9973455256
1335917186260245784 9.33936408757
1335917186427003144 12.0430607005
1335917186660389276 11.4387889512
1335917186860589801 10.7415031282
1335917187060270544 8.39182898962
1335917187260445423 7.26955001609
1335917187460344069 8.45952627539
1335917187627422094 8.85467831604
1335917187827233221 7.94029203313
1335917188027003015 11.2413465437
1335917188227318645 10.3827019622
1335917188393626154 10.7368236835
1335917188593513750 10.8552212325
1335917188760360842 11.3754832132
1335917188960305015 7.09738109559
1335917189160484891 10.2621787176
1335917189327278279 9.31908228118
1335917189526993212 5.6742201531
1335917189693670678 7.65371815281
1335917189893714273 3.89488163949
1335917190060230394 4.18132834565
1335917190260205560 4.41880642065
1335917190460390369 2.79745871339
1335917190626994448 3.39664450369
1335917190827139347 4.91579798042
1335917190993657039 5.15157195374
1335917191193680351 4.93245221572
1335917191426974776 4.91782019513
1335917191593710694 2.57428436624
1335917191793761444 -3.87038167824
1335917191993737679 -4.57573701349
1335917192193810035 -6.1802774967
1335917192360365428 -11.8728322986
1335917192560292187 -11.370122172
1335917192760497836 -10.8942140376
1335917192926896746 -6.10213112759
1335917193126982406 -3.72455740297
1335917193293624976 0.541666444689
1335917193527046115 -2.05894435912
1335917193727171837 -1.61255798167
1335917193893723652 -2.59582890939
1335917194093860620 -4.29827709138
1335917194293618195 -6.11303732918
1335917194460259817 -6.92942733765
1335917194660263599 -8.55359965065
1335917194860352699 -10.6596158982
1335917195027023944 -10.8563786022
1335917195226896951 -9.35636061539
1335917195393755520 -11.5238449122
1335917195560316251 -11.3992103079
1335917195760308340 -9.21978819593
1335917195960463018 -10.3698124942
1335917196160269969 -11.9116227959
1335917196327210266 -9.63766182217
1335917196493649296 -6.6885499875
1335917196693686800 -2.36191568426
1335917196860358929 -2.7704303548
1335917196994105396 -4.25562743877
1335917197160367356 -5.79291759099
1335917197293659198 -2.87705669189
1335917197460421927 -2.50786417941
1335917197626969547 -5.95277675791
1335917197793678873 -6.01636496535
1335917197926944455 -5.42168963242
1335917198126933998 -5.5201384166
1335917198260306684 -6.45490536645
1335917198460293948 -5.59190528443
1335917198626971065 -7.69338888697
1335917198793697877 -7.5266569096
1335917198926934378 -7.75610619875
1335917199093810404 -6.60547304133
1335917199293651159 -3.11328935686
1335917199460299646 -11.1153948176
1335917199660264002 -13.1228514378
1335917199893824667 -11.4758093197
1335917200060180546 -8.17426576149
1335917200260260557 -6.88682673489
1335917200460278341 -6.53898600003
1335917200660253640 -3.36197623199
1335917200827047788 -3.18261971226
1335917201026994970 -4.56208354233
1335917201260253100 -4.77530111498
1335917201460251972 -4.43570860065
1335917201660398070 -6.63877823559
1335917201860522577 -6.49224790902
1335917202026928592 -9.17494235617
1335917202593638120 -7.48240123209
1335917202760305068 -5.23152695181
1335917202926880692 -3.51558332375
1335917203127091811 0.455501733358
1335917203293800547 1.10618407483
1335917203460337689 -1.2472680193
1335917203627216441 -9.26051491642
1335917203827123588 -7.60052730573
1335917203993594664 0.453844943717
1335917204193715291 1.9910281022
1335917204493700467 2.00401453361
1335917204693656039 7.09577034018
1335917204860348104 0.168254352365
1335917205027076015 1.11753697286
1335917205260398492 1.44719151875
1335917205427015240 1.59122414633
1335917205626990181 -1.26014774646
1335917205827065933 -4.1743462059
1335917206027083436 -4.74436653202
1335917206260365697 -4.27936867908
1335917206460441742 -8.28475603116
1335917206627046534 -5.81300036085
1335917206827051906 -5.71384733746
1335917206993687184 -4.73243959193
1335917207193608459 -3.99756545768
1335917207426988583 -3.94326324728
1335917207593622348 -1.12476755965
1335917207793553871 -5.70158247972
1335917207960270228 -2.02106891876
1335917208193664848 -3.72825736948
1335917208393736434 -5.85921629614
1335917208560303733 -5.55256930287
1335917208726978961 -6.67352614179
1335917208926903734 -5.93824509096
1335917209127008810 -7.31283014982
1335917209293727075 -5.88574966376
1335917209493707239 -5.30416484812
1335917209693665116 -5.36465189229
1335917210026843749 -4.89893796791
1335917210226957886 -6.73423456452
1335917210426954336 -4.22311439932
1335917210660397904 -6.87740785175
1335917210860373536 -4.18204350685
1335917211060316405 -7.0428491666
1335917211260325117 -7.77193347491
1335917211460293958 -6.45505866246
1335917211660353786 -5.15767507494
1335917211826936369 -4.63489140046
1335917212026939216 -5.44127787124
1335917212226917340 -8.91432934973
1335917212393599529 -10.6979700704
1335917212660214221 -11.0731005637
1335917212860198520 -10.5650655384
1335917213026998517 -12.9586890086
1335917213226935198 -13.7959782945
1335917213393758768 -9.93270678621
1335917213527050582 -8.60329521441
1335917213626963149 -6.11376516912
1335917213793554012 -12.1425617924
1335917213960298216 -13.3222574189
1335917214127134426 -13.064272233
1335917214327045464 -16.8815968843
1335917214493674405 -11.7827174085
1335917214660358341 -10.2441011068
1335917214827741314 -13.6708112387
1335917214993691761 -14.2086054287
1335917215126900608 -8.92097255945
1335917215326918475 -12.8750884506
1335917215493674096 -10.7884082802
1335917215760277624 -11.8926982679
1335917215960227309 -7.20318970585
1335917216160338854 -10.9820245237
1335917216327046699 -12.1350172747
1335917216527151214 -13.8683941151
1335917216727057178 -8.28632913837
1335917216893796775 -12.4752217891
1335917218926899852 -4.32883827074
1335917219060417356 -2.79044942822
1335917219160302452 -3.91657419066
1335917219293701270 -9.34573237982
1335917219426972231 -7.65412254503
1335917219527027167 -7.36399602107
1335917219726928251 -7.55285987817
1335917219860333424 -9.12987474957
1335917219993718952 -3.68768480811
1335917220127046312 -1.25347420659
1335917220260246369 -4.23922705826
1335917220427043254 -7.60391886191
1335917220626951645 -6.05007639884
1335917220793775696 -5.238592348
1335917220960556559 -3.65591524113
1335917221127408678 -1.85994547426
1335917221293695142 -5.63603606461
1335917221460291207 -4.37641536635
1335917221660582407 -4.34373505964
1335917221827019761 -1.88678161644
1335917223860335109 -11.1081906624
1335917224027024664 -3.14090620151
1335917224160378469 0.150781101634
1335917224327463655 6.14614132583
1335917224460207161 0.427354984061
1335917224661180633 0.0601707180388
1335917224827132394 4.12726149398
1335917225027031068 9.85620440014
1335917225193754373 11.2322444082
1335917225360322937 5.96913048547
1335917225660460584 5.89917723022
1335917225860311785 8.41247308184
1335917226027108401 5.38260863306
1335917226193678174 12.5634165947
1335917226393674245 8.47339845748
1335917226593730606 11.4798926633
1335917226760446203 7.36936457289
1335917226960324526 9.61003211818
1335917227160501686 9.26495201574
1335917227360324093 7.95579342367
1335917227527035894 9.87378755993
1335917227693682947 5.77350203179
1335917227893699294 7.27900916733
1335917228160331894 8.18226826661
1335917228360222967 8.32100875171
1335917228527028436 11.1296828395
1335917228726976263 10.7751190945
1335917228927341028 10.3534267181
1335917229093620493 9.57349241863
1335917229293655719 1.0457483339
1335917229460293663 4.16965248652
1335917229660272775 2.35233300497
1335917229827018732 5.01244900878
1335917229993787502 3.48635804435
1335917230160306784 2.24549558703
1335917230460404161 1.56858921615
1335917230627126811 -4.22233143309
1335917230827009759 -4.62567416877
1335917231026857597 -7.12917858462
1335917231193735123 -2.66436372604
1335917231426940641 -2.68707565161
1335917231593605589 -0.856443838033
1335917231793755021 -5.49695766492
1335917231960330116 -7.29312374049
1335917232126861761 -7.68165320807
1335917232260428327 -11.5220395456
1335917232427001049 -9.06678236985
1335917232593660015 -11.7159260846
1335917232793597969 -13.4724377638
1335917232993631560 -12.463939175
1335917233160310937 -6.92650707762
1335917233327099663 -4.69075789949
1335917233560429199 -5.30964245401
1335917233726879499 -8.32440007952
1335917235360383255 -7.56702978269
1335917235527097753 -14.7224865883
1335917235726983767 -15.8633457891
1335917235927044524 -13.7482968291
1335917236060237444 -9.34198912326
1335917236593700701 -7.67504082768
1335917236760340925 -13.7594570788
