# Supplementary material for: Infants Time Their Smiles to Make Their Moms Smile
Source: PLoS One. 2015 Sep 23;10(9):e0136492. doi: 10.1371/journal.pone.0136492 (PMC4580458; doi:10.1371/journal.pone.0136492)
Supplement: S1 Data — (ZIP) [file pone.0136492.s001.zip › DiegoSmileRawData/smilenew_sub_15_yoked_2012-05-01-17-09-15.robotsmiles]

1 1335917367272526531
0 1335917369572530110
1 1335917387539069835
0 1335917388439298545
1 1335917391705873054
0 1335917394005818805
1 1335917399172305700
0 1335917401439051795
1 1335917410139123205
0 1335917413439264395
1 1335917416839189259
0 1335917419272299365
1 1335917421772428368
0 1335917423672448961
1 1335917430705699963
0 1335917431772550697
1 1335917437572597777
0 1335917447539274576
1 1335917452272422683
0 1335917456839092334
1 1335917460672571158
0 1335917468905820593
1 1335917476905628572
0 1335917480105726916
1 1335917483172535013
0 1335917487872367853
1 1335917490639169347
0 1335917494639135020
1 1335917506939157214
0 1335917510572292420
1 1335917516005727252
0 1335917517772290376
1 1335917523639117089
0 1335917524639188374
1 1335917542405841809
