# Supplementary material for: Infants Time Their Smiles to Make Their Moms Smile
Source: PLoS One. 2015 Sep 23;10(9):e0136492. doi: 10.1371/journal.pone.0136492 (PMC4580458; doi:10.1371/journal.pone.0136492)
Supplement: S1 Data — (ZIP) [file pone.0136492.s001.zip › DiegoSmileRawData/smilenew_sub_15_yoked_2012-05-01-17-09-15.subjectsmiles]

1335917363549878587 -15.0365159668
1335917363683257203 -16.2300353963
1335917363883183027 -12.348896067
1335917364083256759 -12.117756592
1335917364216582662 -10.1278612061
1335917364416555477 -13.9592117215
1335917364583284597 -16.1715299867
1335917364783181148 -13.2039569888
1335917364949955717 -10.4825335975
1335917365116605702 -13.6013362714
1335917365283259663 -11.3999394846
1335917365449799178 -7.79965357185
1335917365617113692 2.17462060436
1335917365783227619 2.00846547822
1335917365949764589 7.03191242431
1335917366116522542 9.29786417899
1335917366316523408 9.63480665223
1335917366516523064 9.74178200144
1335917366716590152 9.59985765661
1335917366916537168 9.26642207244
1335917367116558362 10.7966011471
1335917367283174874 7.96860432756
1335917367483213602 5.24015348847
1335917367649869971 7.0124902583
1335917367849969307 4.85325497826
1335917368016639227 7.38169203702
1335917368183167711 -0.5407296431
1335917368383422332 -0.773238866138
1335917368483175870 -5.18514180576
1335917368649876560 -3.31039358151
1335917368783257003 -5.82590015864
1335917368916609515 -0.591334870984
1335917369083183513 2.08413292059
1335917369249941876 -16.0208834884
1335917369416509639 -9.57375477014
1335917369583276873 -14.1293001143
1335917369749977545 -9.72610661113
1335917369916629561 -11.7052713712
1335917370149970014 -8.03566654096
1335917370316503206 -11.6674237184
1335917370483221752 -11.287022389
1335917370683138315 -10.6095833973
1335917370849814713 -8.98789250281
1335917371016403649 -9.6896158875
1335917371183272949 -5.60146162478
1335917371316520007 -5.35858397304
1335917371483348969 -3.90506120382
1335917371783361012 -11.281497934
1335917372016495579 -2.53370020234
1335917372249756893 -1.72647817206
1335917372449761463 -1.39064787672
1335917372583524162 0.551665171667
1335917372749861395 1.27249985963
1335917372916508108 1.20374657306
1335917373083180679 -1.95230724776
1335917373250007527 -3.37104985439
1335917373449829348 -5.27025707074
1335917373616452978 -5.09042875158
1335917373816476519 -4.51253210085
1335917373983248430 -1.68944059311
1335917374149861886 -2.74937176104
1335917374349825690 -6.42887305138
1335917374616480104 -6.2188064853
1335917374783329740 -0.897997945297
1335917374983239896 1.18003283775
1335917375183230273 0.79618051156
1335917375416514228 0.819083315284
1335917375616494040 0.143245988072
1335917375849961095 1.87335843792
1335917376049961556 -4.68814390321
1335917376249800023 -2.09762544637
1335917376416619452 -4.80314379508
1335917376616596498 -4.24772479904
1335917376849960149 -4.86797720463
1335917377083060935 -7.61438242096
1335917377283137807 -4.00729215526
1335917377516487766 -5.21303484617
1335917377783242651 -3.1967284221
1335917377949784800 -3.51430892907
1335917378149846183 -2.07106954573
1335917378383320862 7.29867153532
1335917378583227542 9.43236742308
1335917378783087565 2.71284605399
1335917378983284937 9.29345090209
1335917379183314965 10.5891854377
1335917379383198435 6.14050870189
1335917379583238154 -5.09757625797
1335917379749831339 -7.35809957177
1335917379983264056 -3.30276282364
1335917380183228487 -3.41389592213
1335917380349924706 -3.69238145577
1335917380549914432 0.27950531312
1335917380749800409 -1.83712372099
1335917380949758795 4.09442123189
1335917381216644581 11.4142914752
1335917381449785770 11.6321344131
1335917381650003611 9.97554387026
1335917381850052506 10.8641051274
1335917382049907747 8.47708437591
1335917382249917525 8.43965731397
1335917382416600133 6.06955331386
1335917382616479981 8.18464430607
1335917382816543022 8.63472424691
1335917383016499551 9.96116300924
1335917383216815163 12.003349431
1335917383383165170 12.3489310269
1335917383616539656 11.5800044454
1335917383816436357 9.47241257671
1335917384016582882 13.1758775835
1335917384216644171 8.24449999442
1335917384416490244 5.52439856125
1335917384749807678 6.30722961356
1335917384949925140 8.11561058597
1335917385116606154 6.72126989349
1335917385283199340 7.76352553574
1335917385483169619 5.37113615753
1335917385683206098 3.95615815236
1335917385883123753 5.90868826008
1335917386049816649 4.92772902838
1335917386249987657 6.89210371334
1335917386449824585 5.27887776321
1335917386650046730 5.69204402497
1335917386849818457 4.86679455179
1335917391083166554 0.276530351573
1335917391249845180 4.63652459881
1335917391416588617 5.05948618678
1335917391583099674 7.6142551762
1335917391783188730 10.8522637427
1335917391983243871 9.19001546889
1335917392149889163 5.575910921
1335917392416456682 5.57044696148
1335917392583187722 5.20339097336
1335917392783272789 4.28011584797
1335917392949843997 5.4100866447
1335917393116504881 9.18662765869
1335917393283174516 4.85959677054
1335917395016452274 -1.82865183744
1335917395249900347 -2.00669777179
1335917395416622284 -4.11523370902
1335917395583263775 1.94444813069
1335917395749930272 -3.47007481677
1335917395916562975 -1.02481698222
1335917396116452895 -2.37972039153
1335917396283095661 1.80259593859
1335917396483151259 -1.96136609979
1335917396616540024 -2.04737387158
1335917396849851184 -6.36019964054
1335917397016655526 -4.30121133883
1335917397183175679 -3.48951003016
1335917397349991885 -1.40027954477
1335917397516655685 -0.622027011584
1335917397683141583 1.60936027883
1335917397883266845 5.12643793311
1335917398083170810 8.06004918617
1335917398249808021 4.24834132338
1335917398449875564 1.13630064804
1335917398616551336 2.03966887002
1335917398783350402 12.0804699161
1335917398949827982 7.75196649413
1335917399116353872 -2.57903130436
1335917399583109382 -4.57576911227
1335917399816509365 -0.769851884701
1335917400049773056 -4.98410543612
1335917400249841468 -2.53352564435
1335917400449749493 -4.16704776821
1335917400649825507 2.20246561896
1335917400849768222 -2.66131083849
1335917401016706285 -0.663586443315
1335917401183215053 -0.814635281648
1335917401349932669 0.115373144015
1335917401516430452 -1.23255676334
1335917401716529775 5.71391557924
1335917401883339093 5.99378009489
1335917402016444393 6.37739644236
1335917402216650228 5.69499000873
1335917402383165098 4.34813878814
1335917402549817457 6.31749008218
1335917402716518427 3.2582033784
1335917402883242280 4.82441281813
1335917403083130627 5.92774878851
1335917403283122938 6.86940097494
1335917403449807049 6.84963177152
1335917403649820503 10.0614694008
1335917403849940406 11.7805477946
1335917404083430432 9.57426827108
1335917404249904644 8.35266688723
1335917404449800494 5.96173149793
1335917404716625470 7.32814550206
1335917404949861617 8.01122069581
1335917405116671215 0.575030934438
1335917405316492454 1.57905761945
1335917405483142861 5.52259100976
1335917405649951616 7.54782431013
1335917405849895968 1.76571159676
1335917406016605623 -0.481048535424
1335917406183096343 1.69255969165
1335917406283296066 3.15986016962
1335917410149840201 -6.2835480437
1335917410316509142 1.73483898992
1335917410483207743 -6.11976844482
1335917410649912629 -11.226269879
1335917410849829956 -12.9467364299
1335917411050005915 -9.25380481524
1335917411216636569 -7.78375479733
1335917411383339441 4.03769513627
1335917411583243110 5.05478132726
1335917411749855282 13.4718809871
1335917412016835551 10.3279693677
1335917412183220535 11.5683954949
1335917412349967172 16.8355936557
1335917412549768926 15.8717211238
1335917412716507616 11.5739581914
1335917412916538292 8.85466736715
1335917413116595019 7.98510895552
1335917413283253515 8.44018600518
1335917413483317501 8.69981783393
1335917413683217411 9.28788417677
1335917413849982798 8.82518080088
1335917414049874036 10.8572632533
1335917414216533304 8.17241102365
1335917414416450742 9.6496162998
1335917414616471986 7.89058644895
1335917414816440395 7.55124575301
1335917415016427233 13.6791589575
1335917415216564723 9.61385309462
1335917415449998037 5.33275713154
1335917415649899673 3.08002629566
1335917415783157256 -1.62569511999
1335917418116543441 -9.02957594807
1335917418283136562 -7.28739688838
1335917418483316989 -2.85032968423
1335917418683230096 -13.1675697918
1335917418883199329 -13.8930773232
1335917419049938373 -13.6486382601
1335917419216610369 -4.98838771919
1335917419383269518 -6.92581529457
1335917419583271649 -4.92329444777
1335917419783321308 -7.60072767488
1335917420049831803 -6.63164883754
1335917420216586711 -5.81406466645
1335917420383189083 -6.31019603053
1335917420583120104 -5.41957036724
1335917420749787856 -8.2766568239
1335917420949986345 -13.1463903366
1335917421116353594 -9.02019376361
1335917421316449066 -9.66663397675
1335917421449885393 -7.23307257677
1335917421683315065 -11.4667363391
1335917421849782794 -10.7550704979
1335917422049935079 -14.4364472049
1335917422283277920 -12.1295669289
1335917422516831523 -6.37744234233
1335917422716531835 -6.04341692718
1335917422916471181 -1.16718366825
1335917423083237109 0.65656131137
1335917423249936080 -1.21375442613
1335917423383296882 -0.937009558799
1335917429916603343 -0.0434956585185
1335917430250035837 -2.13428105357
1335917430383193664 0.351824144231
1335917430549830406 3.18192468474
1335917430716637592 2.75321819855
1335917430916391460 -1.33468987876
1335917431116449173 0.251334678988
1335917431349814966 3.87032321069
1335917431549886273 6.03062181044
1335917431716619167 6.8805967593
1335917431883510923 5.55151151128
1335917432049755312 7.93787553708
1335917432283213147 8.34353258464
1335917432516547815 1.57687659179
1335917432683304533 -0.910977684725
1335917432849887183 -9.12978436969
1335917433016488844 -12.1997237671
1335917433216523864 -13.1150858681
1335917433416499785 -16.1465879603
1335917433616465682 -17.8814640874
1335917433783135477 -14.0809783112
1335917433949876328 -15.2752833709
1335917434149862051 -11.1774220188
1335917434316541719 -10.4436388209
1335917434550191875 -9.69383641317
1335917434816594157 -11.1204905438
1335917435016505932 -10.4570540191
1335917435183216620 -12.0261053391
1335917435383252499 -12.0402129513
1335917435549939228 -13.6951795701
1335917435749891741 -9.43222645131
1335917435916447318 -6.74803263746
1335917436083187263 -6.90750608203
1335917436249908428 -7.26657677665
1335917436449841526 -8.87430587389
1335917436650091756 -13.2052570761
1335917436816681137 -11.5181530401
1335917436983215249 -10.1427812648
1335917437183267032 -11.1237769309
1335917437316569488 -9.08807394423
1335917437449897984 -7.71973114044
1335917437583212322 -8.26389412233
1335917437716723697 -8.85102028529
1335917437849910956 -9.96936721052
1335917437983285356 -8.58768548102
1335917438183343270 -14.3365796083
1335917438349756449 -10.7066346114
1335917438549846926 -13.4240144146
1335917438716605014 -8.57787719468
1335917438916480085 -10.3791587684
1335917439083106303 -9.57298312743
1335917439316515433 -10.4459362216
1335917439483106705 -17.6163081397
1335917439649800741 -16.5886202232
1335917439849797705 -15.9651986969
1335917440049800683 -17.3602203109
1335917440216620677 -15.8419549301
1335917440416476992 -16.2184418872
1335917440616567985 -16.2309198748
1335917440783110273 -16.5986923521
1335917440983116244 -16.140810494
1335917441183275509 -15.8218123069
1335917441383096512 -14.2034589238
1335917441583254676 -16.3428853041
1335917441749818766 -17.5301972819
1335917441950041192 -14.2119735163
1335917442116501388 -14.120579684
1335917442349821666 -16.2073452042
1335917442550050942 -14.5339712543
1335917442749780039 -12.893740771
1335917442949845798 -13.5572148218
1335917443116579678 -12.8698933162
1335917443316465904 -13.7493284032
1335917443483111767 -13.8971914669
1335917443683216263 -15.5941898194
1335917443883350375 -16.955833762
1335917444083225411 -15.7085518207
1335917444283256536 -15.2683564687
1335917444449877763 -15.9759819794
1335917444649810976 -16.3233296311
1335917444849901890 -16.1297626206
1335917445016564673 -14.205265897
1335917445216526427 -14.2776183545
1335917445449762758 -15.0391748525
1335917445649927163 -14.2304287116
1335917445849821287 -15.6272784409
1335917446049836243 -14.9721171411
1335917446216663927 -10.8220715304
1335917448016745727 -7.80216078058
1335917448216643124 -13.9714390001
1335917448416616084 -11.6469934541
1335917448616417668 -11.037925165
1335917448816513751 -13.4573388276
1335917448983171350 -15.8765376156
1335917449183207080 -15.8780243062
1335917449383196899 -15.2299669512
1335917449583292798 -15.1374798533
1335917449816439932 -14.4733244876
1335917449983203743 -13.3690428865
1335917450183294592 -14.3249832408
1335917450383265392 -14.9095652624
1335917450549806098 -13.9584669661
1335917450816543410 -14.4762893651
1335917451049898045 -13.7501866326
1335917451249847924 -12.7430147007
1335917451483304224 -11.4843238223
1335917451683221263 -11.4030786295
1335917451883264953 -14.3801776313
1335917452083185668 -13.6810870776
1335917452283307442 -15.6242417782
1335917452483209436 -14.4904368065
1335917452716422275 -14.6971181947
1335917452883237590 -13.8640879612
1335917453083438882 -16.0762450751
1335917453249819433 -15.3026812806
1335917453483236923 -15.6906092935
1335917453649879952 -15.0171576462
1335917453816600970 -14.9570020778
1335917453983283720 -14.4011997212
1335917454216587220 -15.6017061115
1335917454449919165 -16.9675434102
1335917454616513394 -17.3221085529
1335917454783173933 -16.0475817311
1335917454983328544 -12.5471847894
1335917455216833051 -14.1616120293
1335917455416494549 -7.46541244539
1335917455616678186 -8.15824261997
1335917455783233254 -8.20982194394
1335917456083167946 -7.32490123128
1335917456283247877 -7.44709075368
1335917456450076528 -9.77553960053
1335917456649812785 -10.5704007261
1335917456816569838 -10.6099101023
1335917457149974092 -11.1322738043
1335917457283285932 -10.3351010284
1335917457449973060 -6.48398784025
1335917457583103206 -6.84980839874
1335917457749814381 -7.5203715888
1335917457916386137 -5.33112291129
1335917458116470634 -11.4993931847
1335917458316465746 -3.25682722068
1335917459483103013 -6.71093054374
1335917459683229781 -3.63643653876
1335917459883261811 -4.0220310354
1335917460083396295 -5.91450341608
1335917460249956700 -4.42269977963
1335917460449789240 -3.41953944698
1335917460683097135 -2.83500476069
1335917460849829498 -6.51343555494
1335917461083274417 -6.42199134842
1335917461283231176 -2.18405233754
1335917461483352730 6.584139264
1335917461716819190 6.10499409014
1335917461883136473 7.01362832082
1335917462083228093 7.03161803601
1335917462249886620 6.65973727002
1335917462449822755 6.64600747743
1335917462649873526 6.69533155163
1335917462849850448 6.77457360234
1335917463050064965 2.46944350624
1335917464483599569 -inf
1335917465649752391 -2.48325933714
1335917465849781641 -9.66096693128
1335917466049814897 -10.0765961136
1335917466216571117 -2.49827933764
1335917466583168888 -1.41262292311
1335917466716477813 -0.634943832384
1335917466949857504 -8.56135082501
1335917467049876000 -4.97131956071
1335917467249815102 -10.9283205275
1335917467449996896 -11.1406268391
1335917467649943102 -14.6630148787
1335917467816462489 -16.9736999912
1335917467983304499 -16.4750125635
1335917468183240690 -15.0738232316
1335917468349883415 -12.569597009
1335917468516631068 -12.353260607
1335917468683336593 -9.98424498144
1335917468816487896 -11.6577839719
1335917468983129818 -10.7007865283
1335917469183161226 -8.72670244033
1335917469349833518 -10.6286258249
1335917469549978405 -9.73135608287
1335917469749886913 -11.9423473477
1335917469949815348 -9.14289488166
1335917470149847426 -12.5919860216
1335917470416604008 -8.4634725137
1335917470616485388 -11.0273993607
1335917470816525667 -8.05472016316
1335917470983187055 -2.19277804187
1335917471383170111 2.34289747544
1335917472116476139 -8.07161612251
1335917472249787299 -13.7686136537
1335917472383114502 -9.05267977553
1335917472549946079 -9.47230356376
1335917472683211040 -9.4415435837
1335917472849867144 -6.53189252738
1335917473016435913 -7.83306262119
1335917473183343378 -6.91816071326
1335917473349972254 -3.87379775648
1335917473516511789 0.448822497208
1335917473649953217 0.21855048731
1335917473883719435 -1.85239808949
1335917474116487135 -2.14495930051
1335917474283091803 -4.40057240218
1335917474783216953 -6.48958349697
1335917474983312247 -4.23987136596
1335917475183154481 -7.83593782859
1335917475383167138 -6.38580548166
1335917475583179696 -7.22736666916
1335917475783232126 -5.55549947363
1335917475983341023 -8.55221239223
1335917476183178973 -8.22477216939
1335917476383372103 -9.91888398727
1335917476583057618 -9.07946528943
1335917476749887030 -5.76523065814
1335917476949764335 -8.08284031888
1335917477116467744 -7.60372442532
1335917477316474397 -9.14392213108
1335917477483250825 -5.99623381632
1335917477649883643 -5.69498239276
1335917477783228825 -5.88565603172
1335917477916718931 -5.1654648723
1335917478049944207 -2.09878716227
1335917478183189095 -2.32992149183
1335917478549993937 -2.88977409919
1335917478716638790 -3.9609598552
1335917478883340153 -8.6444281973
1335917479083329060 -6.60950880946
1335917479284024386 -10.5120139151
1335917479449797729 -7.04913644432
1335917479816465628 -14.7592118996
1335917479983295480 -9.84133379938
1335917480316435497 -3.90401097006
1335917480516501751 -15.7326490941
1335917480683694182 -14.8368007901
1335917480883239561 -14.0912683915
1335917481083196571 -16.0796093131
1335917481283124222 -18.1469629032
1335917481449977937 -11.4760334397
1335917481649838459 -12.5952328424
1335917481816523909 -11.3755731711
1335917482049796290 -10.1028894728
1335917483783153928 -11.0263634046
1335917483983129153 -13.1260381678
1335917484183304064 -15.5281931456
1335917484383410845 -10.5770666927
1335917484549737045 -11.7539498186
1335917484750024476 -13.2591832527
1335917484916429984 -9.55677401678
1335917485083290683 -12.1859252862
1335917485283297608 -8.27500349464
1335917485516425243 -9.33003665794
1335917485716573664 -9.52901092951
1335917485849922262 -6.60151280187
1335917486049886852 -5.88305008246
1335917486216571708 -7.04836745435
1335917486416462743 -6.09291181574
1335917486616461182 -8.99783559864
1335917486883183567 -11.8864291975
1335917487083177004 -15.5682269767
1335917487283183623 -7.31643864613
1335917487549813625 -15.6506333714
1335917487783199402 -14.0197508082
1335917487983223782 -16.7787030858
1335917488183232152 -7.1874740831
1335917488383309038 -5.15310381139
1335917488583268420 -5.00084662398
1335917488783196754 -3.44695874127
1335917488983124755 -1.69546887585
1335917489216399483 -1.17786380706
1335917489416420416 -3.55291936262
1335917489616641665 0.827427984072
1335917489783241766 -4.50842765133
1335917490516529293 -10.2286885574
1335917490683159480 -10.482753562
1335917490883126899 -2.5712145256
1335917491083203424 7.64224862054
1335917491283225779 10.5607989213
1335917491516471899 4.20469546392
1335917491716513592 6.80450558153
1335917491949787189 17.6357542986
1335917492149968560 11.532975776
1335917492349788509 9.09454169538
1335917492549833085 2.63953486065
1335917492749988248 3.4517280591
1335917492949890502 1.6868649256
1335917493149843712 0.720895968305
1335917493416515501 2.87203430147
1335917493649851644 1.77919943428
1335917493849909736 -1.15799237674
1335917494083210169 2.55787394539
1335917494283364113 4.3778380232
1335917494483268297 0.90056355126
1335917494683203821 1.70654966535
1335917494916485146 -2.26555488712
1335917495116389338 1.92480004631
1335917495283220209 -3.98280237042
1335917495516588982 -9.21648832927
1335917495683255573 -3.58268664418
1335917495883157354 -2.99526126736
1335917496050129231 -1.31191785137
1335917496216489906 1.50224181262
1335917496383239683 0.671424318813
1335917496516602801 -2.13351082975
1335917496683120242 0.659930233385
1335917496916516137 4.00878368991
1335917497116491589 4.65107187318
1335917497283285498 10.1291962189
1335917497483221811 7.03700017731
1335917497649741383 8.52293734329
1335917497849883314 7.97250943378
1335917498016558068 6.35446520665
1335917498216484678 4.52865587058
1335917498383241724 5.62273528112
1335917498549860781 -0.962592078829
1335917498783376394 1.5702527668
1335917499016482566 1.67564740493
1335917499216593075 0.379735441336
1335917499416579277 1.10596643075
1335917499583361629 3.51466700083
1335917499783112439 2.42389887141
1335917499949826792 -1.08823692925
1335917500149772195 7.23655828665
1335917500349895423 9.63954663714
1335917500516411805 9.03600399282
1335917500783287231 6.55410477381
1335917500983219329 3.46338255092
1335917501183168756 5.43027251737
1335917501383150755 5.8609773119
1335917501616572792 2.91617663696
1335917501783400138 0.105452380073
1335917502049820144 -6.75766835684
1335917502249801149 -6.70268707338
1335917502449812423 -5.80981515478
1335917502649792012 -5.83343656527
1335917502883554313 -7.81150046733
1335917503116494852 -9.29327031792
1335917506249837372 -5.71806622327
1335917506383115792 -5.44456597022
1335917506549844172 -7.56985413174
1335917506749824984 -12.1244013235
1335917507049835969 -4.39629667971
1335917507216518310 -6.38822577426
1335917507416595804 -3.24964706099
1335917507616455553 -2.42718794253
1335917507783271097 -3.31814660302
1335917507949868905 -2.56442430297
1335917508149878497 1.78268617571
1335917508316483562 -3.2151183464
1335917508549778760 -8.95065483217
1335917508749846236 -6.97325971036
1335917508916453550 -8.71649909731
1335917509116440434 -5.82959892332
1335917509283125856 -10.6304338732
1335917509783155391 -14.0107385409
1335917510049965548 -17.5275553307
1335917510216481178 -13.9076991973
1335917510383389346 -11.4153238685
1335917510549867499 -15.9457329374
1335917510716583037 -17.7096664755
1335917510916398582 -16.6974570436
1335917511116618779 -18.2602330633
1335917511283292560 -18.7208145045
1335917511483373351 -18.1417020927
1335917511683400354 -12.8955005909
1335917511883313941 -10.8780073073
1335917512083330758 -9.4955682525
1335917512316601335 -12.892425188
1335917512483136107 -13.9846573127
1335917512683271793 -13.2600702098
1335917512883418874 -6.9766182432
1335917513083256573 -9.5493960579
1335917513316546692 -6.97881623812
1335917513516584081 -7.87461949146
1335917513716538562 -13.7720104709
1335917513949972656 -12.2262292817
1335917514116441951 -11.7929012537
1335917514383204910 -11.6184267113
1335917514583262876 -18.3252958506
1335917514783372972 -14.4444871657
1335917515016527327 -11.2891263394
1335917515183140200 -12.3807367978
1335917515383355607 -9.56018803003
1335917515616474249 -8.39493567533
1335917515816557611 -5.82502279106
1335917516049934911 -8.417309948
1335917516249756946 -13.0461255482
1335917516449826937 -11.6239979532
1335917516649967027 -8.95248898649
1335917516849846048 -11.4738752771
1335917517049749418 -12.7010191374
1335917517249820890 -11.3852556213
1335917517449881514 -11.8857615277
1335917517683149828 -10.8200479355
1335917517883325829 -13.0385289571
1335917518083341257 -16.5897927678
1335917518283159118 -14.9523880209
1335917518516497921 -11.3390461138
1335917518716626604 -14.4347662929
1335917518916655097 -15.6565133644
1335917519116536094 -15.3445358449
1335917519316611565 -11.5069684147
1335917519516441678 -10.2852512166
1335917519749760707 -9.27214552535
1335917519983107698 -8.61936567688
1335917520183281852 -5.85241100206
1335917520383274686 -6.07265070048
1335917520583190754 -7.90849294833
1335917520783297245 -10.4734815006
1335917521016520301 -10.7123897074
1335917521183159785 -10.0779982153
1335917521383153883 -10.8612452312
1335917521616601944 -10.141629494
1335917521783294693 -9.64583731389
1335917522016579726 -7.81842345734
1335917522216508935 -11.2457519092
1335917522416550036 -16.5621153851
1335917522583249131 -10.9626952213
1335917522749941014 -14.6632334171
1335917522916444332 -12.2910741099
1335917523116377457 -11.0131129014
1335917523316508808 -11.0665906162
1335917523483150358 -15.7497587001
1335917523716536446 -15.0089578239
1335917523883289291 -12.449740656
1335917524083305155 -11.7322177894
1335917524283232649 -13.7462078606
1335917524517600648 -14.1292808445
1335917524749874955 -14.2655826528
1335917524916425260 -14.5969113506
1335917525116581380 -16.9102863919
1335917525316525009 -15.3505379961
1335917525516478584 -1.26015974978
1335917525683235124 4.61718062836
1335917525883029037 -8.26253144917
1335917526083579234 -12.235003857
1335917526283185294 -11.1503467636
1335917526549906096 -9.99763231615
1335917526749848060 -6.72849302029
1335917526949863461 -14.6748790913
1335917527149812188 -12.8659611483
1335917527349881809 -10.6092096124
1335917527583277484 -15.2073891928
1335917527749873392 -0.441794105475
1335917527916456824 -3.08617892216
1335917528116489189 -12.424286955
1335917528316359505 -9.17338369374
1335917528516598021 -11.7113314124
1335917528683223350 -13.8334008622
1335917528883146611 -15.4337453873
1335917529083176711 -16.3195954964
1335917529249926575 -17.8199001802
1335917529483212455 -11.9836239588
1335917529749854018 -9.75203476017
1335917529949738025 -10.5197177771
1335917530149765113 -15.2276403744
1335917530416586494 -16.4194232974
1335917530649851188 -13.7662127214
1335917530849980833 -12.0787379097
1335917531049989552 -15.1115235258
1335917531249839573 -10.5411549587
1335917531449878194 -12.6407194036
1335917531616567722 -11.2628100065
1335917531816417067 -12.1296533449
1335917532016832003 -13.9492280173
1335917532216522275 -0.524142369589
1335917532383194189 -8.57311310728
1335917532583173895 -1.4403255683
1335917532783189331 1.67782730189
1335917532983257216 -9.33571373415
1335917533149695686 -4.51090038847
1335917533349764628 -10.687136213
1335917533549959538 -4.26775610603
1335917533716608040 -9.88339915359
1335917533916649170 -10.351641108
1335917534149880227 -7.02164942573
1335917534450056488 -13.6201702494
1335917534649824243 -6.79180123986
1335917534849901202 -12.859157559
1335917535049996962 -13.2887033492
1335917535249994713 -5.46335199296
1335917535416477756 -12.9962463447
1335917535649812220 -7.36747005608
1335917535816486104 -8.28201534131
1335917536016480484 -12.9923833515
1335917536216478981 -9.94434433789
1335917536416491599 -11.5150328393
1335917536583262982 -9.08713974514
1335917536783146454 -7.21694474339
1335917536983169388 -13.8127813471
1335917537183267079 -15.5816734057
1335917537383133806 -10.5711891603
1335917537583203899 -13.7216151749
1335917537816614617 -10.09537796
1335917538016535189 -13.2303909665
1335917538183233486 -16.8724501876
1335917538516515016 -12.225753498
1335917538749845065 -17.0394226086
1335917539049811217 -10.8973217728
1335917539283189113 -7.28078975404
1335917539483275848 -5.13136870318
1335917539716636027 -5.5349323623
1335917539916465983 -10.2300330293
1335917540116653069 -8.56803192232
1335917540316671283 -9.393494382
1335917540516406151 -8.18894216103
1335917540749782460 -7.87412170337
1335917540949961084 -11.7318395246
1335917541216576464 -9.1125672769
1335917541416553094 -8.56880392876
1335917541583116272 -7.6386808354
1335917541783218679 -4.03065251863
1335917541949977827 -7.86225809145
1335917542149793144 -9.05630370148
1335917542349845353 -9.30322562163
1335917542549920442 -13.6229056109
1335917542716471925 -16.3782931613
1335917542883232639 -14.7806810682
1335917543083196732 -12.7144386118
