# Supplementary material for: Infants Time Their Smiles to Make Their Moms Smile
Source: PLoS One. 2015 Sep 23;10(9):e0136492. doi: 10.1371/journal.pone.0136492 (PMC4580458; doi:10.1371/journal.pone.0136492)
Supplement: S1 Data — (ZIP) [file pone.0136492.s001.zip › DiegoSmileRawData/smilenew_sub_16_actual_2012-05-01-18-16-26.robotsmiles]

1 1335921400600458190
0 1335921402400507040
1 1335921408667173893
0 1335921412200493519
1 1335921427833752637
0 1335921432633924104
1 1335921435000510608
0 1335921438833706296
1 1335921442400375453
0 1335921450933697185
1 1335921454067288278
0 1335921454933810663
1 1335921472067259987
0 1335921481933820171
1 1335921483433783599
0 1335921484533738194
1 1335921508100514748
0 1335921509367138371
1 1335921514533875343
0 1335921517500736184
1 1335921520400471209
0 1335921525067224418
1 1335921535733959451
0 1335921540767227256
1 1335921551833820059
0 1335921555367245877
1 1335921566933659035
0 1335921570300568705
