# Supplementary material for: Infants Time Their Smiles to Make Their Moms Smile
Source: PLoS One. 2015 Sep 23;10(9):e0136492. doi: 10.1371/journal.pone.0136492 (PMC4580458; doi:10.1371/journal.pone.0136492)
Supplement: S1 Data — (ZIP) [file pone.0136492.s001.zip › DiegoSmileRawData/smilenew_sub_16_actual_2012-05-01-18-16-26.subjectsmiles]

1335921394400458131 -19.3185864088
1335921394567297202 -15.4845203813
1335921394700622770 -8.52633033418
1335921394834023240 -5.99196715266
1335921394967331856 -6.86405750635
1335921395100358549 -8.2389652417
1335921395233792407 -6.16075827324
1335921395400442912 -1.37007478188
1335921395567146225 3.73408576607
1335921395700464755 -0.600538461622
1335921395867021162 -3.15767369044
1335921396000573954 -0.726301382704
1335921396133904125 -0.312772200897
1335921396300468394 -4.19764974521
1335921396467064105 -5.8487137218
1335921396600374599 -8.08909265964
1335921396800387058 -9.81957425467
1335921397000539739 -7.12440612687
1335921397167018832 -4.08066421955
1335921397333909089 -3.11135115294
1335921397500643757 -0.270325964615
1335921397667014584 -3.81729036758
1335921397833730997 -2.33806442352
1335921398000497319 -1.57565590252
1335921398167076180 -9.73880956791
1335921398333788459 -10.5876699611
1335921398500373275 -10.7799462777
1335921398667206326 -10.8292845042
1335921398833891256 -11.2849388305
1335921399000566214 -11.3023677023
1335921399200466906 -9.2423360484
1335921399367092007 -12.7052157147
1335921399533720332 -13.8075072171
1335921399767109905 -13.1999807623
1335921399933768191 -16.2424787482
1335921400100491115 -17.6850865687
1335921400234009172 -18.0737527559
1335921400433801119 -14.3209231229
1335921400600473199 1.39327907811
1335921400767081481 4.27167979189
1335921400900434790 5.97383539907
1335921401100628768 -1.5154403797
1335921405800579999 -10.6237371499
1335921405967292656 -6.26790002191
1335921406133732838 -6.36120612548
1335921406300412576 -6.76743952305
1335921406467146477 1.52091272241
1335921406633720217 10.2315680684
1335921406833695920 9.69163508924
1335921406967012342 9.75351884062
1335921407167056692 5.7745334945
1335921407333890981 8.60461832413
1335921407500410697 11.2030264156
1335921407667290972 9.12513550905
1335921407833738331 6.782663004
1335921408000346854 8.00571064186
1335921408233836864 -6.30321091426
1335921408500462091 2.43928603687
1335921408667160870 1.14135801798
1335921408867219429 1.37580270192
1335921409033852537 -7.44212941878
1335921409200371100 1.77142072785
1335921409400538826 1.74182514047
1335921409567082986 -0.343614535534
1335921409733747563 -3.79988781065
1335921409867202670 -3.92934813499
1335921410033749117 -3.90050303605
1335921410166990347 1.32297671627
1335921410333670004 -0.628961735137
1335921410500456963 0.328919865014
1335921410667217324 1.63614928753
1335921410833899430 1.21087272614
1335921411000478587 0.68816173257
1335921411167118810 2.47294900059
1335921411333838738 5.20898905821
1335921411500539907 3.66931602896
1335921411667309416 4.53676996229
1335921411833722145 5.19226829916
1335921411967045802 7.99564820438
1335921412200486187 9.0826145004
1335921412367113585 8.5700855267
1335921412533883040 7.61368788355
1335921412733817448 5.46997842632
1335921412900300872 8.57572514532
1335921413067160650 5.80845911232
1335921413233839057 8.34809327277
1335921413367125832 6.55604763946
1335921413567120974 8.09097226668
1335921413733794731 6.51368177699
1335921413933779939 7.43981848044
1335921414067166639 6.93368964859
1335921414233666923 6.21709326754
1335921414400555455 8.69397026266
1335921414533865462 4.48314731715
1335921414700369215 1.70187161229
1335921414867112290 2.01992692093
1335921415033795144 3.47892726558
1335921415233896626 3.57371389992
1335921415367082365 3.54772315695
1335921415533856469 2.06959258508
1335921415700519147 -0.349424685736
1335921415867229264 -4.04080217655
1335921416000414165 -3.764210228
1335921416167128242 -2.63088869465
1335921416333732509 -3.46086297144
1335921416467112889 -6.11737279513
1335921416633657513 -5.48360356515
1335921416767012863 -7.52982094373
1335921416900723693 -11.165449199
1335921417067097863 -11.4452553972
1335921417200443231 -6.0589369025
1335921417333828836 -7.84080069997
1335921417500466629 -7.63162691717
1335921417667082176 -3.56903795396
1335921417800460797 -1.95820830857
1335921417967631848 -2.62622075043
1335921418133750768 -0.707674191926
1335921418367218992 4.76585039978
1335921424967085343 -14.7987594368
1335921425167190468 -17.5419453264
1335921425300472964 -14.6818629657
1335921425434026504 -9.18738431364
1335921425567152354 -2.69835001499
1335921425733971553 -0.851627298849
1335921425900441570 -0.436990421526
1335921426000534435 0.0867090654836
1335921426133797456 -0.706514588858
1335921426300583218 -1.15279049683
1335921426433937784 -3.08177782292
1335921426567207768 -3.66000890945
1335921426700435707 -2.73421716975
1335921426833794937 -2.76653425066
1335921427000479218 -3.27084868498
1335921427133943823 -11.0727272731
1335921427333793103 -11.5674826979
1335921427500549677 -9.1308259893
1335921427667212361 -10.3037100765
1335921427833835672 -11.4333916423
1335921427967101215 -12.4528380899
1335921428167118841 -9.1166941296
1335921428333776309 2.69570105208
1335921428500588847 3.9436727883
1335921428700561272 4.70414881305
1335921428867128537 1.49973611257
1335921429033713861 1.69546060956
1335921429200521643 3.23919666875
1335921429367067105 0.452132739577
1335921429567054437 -0.953246240493
1335921429734454086 2.4413542862
1335921429900619965 2.28484466829
1335921430067163961 1.1169639312
1335921430200430555 0.886249468954
1335921430367178982 0.724230606932
1335921430533880596 -0.572220214783
1335921430700406935 -1.45596981044
1335921430867025060 1.08881705296
1335921431033638795 0.13782920941
1335921431200566761 3.0469645913
1335921431367067720 3.74889126801
1335921431533851120 3.66750127051
1335921431700712398 2.35660531907
1335921431833906243 3.79047463584
1335921432000582259 5.22929805764
1335921432167235989 2.81758166788
1335921432333912731 0.556670639483
1335921432467225835 -1.5177173074
1335921432633888523 -1.42009413504
1335921432767129999 -4.88342302594
1335921432934178778 -3.44329329619
1335921433100465136 -3.36508068325
1335921433200504437 0.157546445871
1335921433967187690 2.48508465335
1335921434133777267 4.8506736803
1335921434400532151 0.796636295724
1335921434600507103 -4.40355063577
1335921434733905905 -3.3553969006
1335921434867106073 0.611424027393
1335921435001044630 3.34868827883
1335921435167088603 -4.22935963462
1335921435333694698 -1.47923816901
1335921435533906639 -7.19900192784
1335921435700436812 -7.02719464088
1335921435867244637 -4.43542085207
1335921436033837326 -5.79628281681
1335921436267311790 -6.77370868322
1335921436433976318 -5.76461001435
1335921436600707643 -0.927801974441
1335921436767163634 -1.66110753224
1335921436933753632 -1.87746302878
1335921437134225688 1.15512557238
1335921437267070852 -1.06559780741
1335921437433860227 -8.07321500207
1335921437567054740 -6.91005182624
1335921437733779112 -5.71976346122
1335921437900545684 -4.10391674959
1335921438100474291 -5.20533911264
1335921438233922535 -0.766342059308
1335921438400549212 2.93535885051
1335921438567111459 4.08062130512
1335921438833727837 6.06689268059
1335921439000954841 5.75399307467
1335921439166967859 3.82175937319
1335921439300495405 4.20534471254
1335921439500495420 2.75864115725
1335921439633626646 6.68695692614
1335921439800462958 9.01821345415
1335921439933686171 7.29318518991
1335921440133667115 -2.26151882393
1335921440333838266 -8.62092862872
1335921440500473970 -11.5448424225
1335921440667251523 -10.9247605517
1335921440800555917 -11.2160374069
1335921441000442724 -12.2800254334
1335921441167215775 -11.5152679995
1335921441333742924 -12.091706976
1335921441467189276 -13.2236896247
1335921441633739697 -12.8720790031
1335921441800517945 -11.9409208842
1335921441966994422 -12.8514481032
1335921442100507061 -11.7949021118
1335921442234088238 -11.4498328311
1335921442400520667 -12.6952111499
1335921442567204420 -12.7820073694
1335921442734072287 -13.9207131944
1335921442933839198 -13.3099056865
1335921443100321805 -6.78962467304
1335921443300408130 -6.10028198752
1335921443467051677 -6.45163790108
1335921443633991785 -9.37225213608
1335921443767205230 -8.02021823341
1335921444067136547 -7.62737747265
1335921444233845397 -6.79308707901
1335921444401585299 -9.06971193187
1335921444567050327 -7.65474069565
1335921444767163201 -5.96690223919
1335921444933811562 -6.438204888
1335921445100472053 -9.2829797679
1335921445267116237 -6.92892951212
1335921445433890866 -9.05520806992
1335921445600510334 -8.42008726761
1335921445767204422 -7.35763701425
1335921445933946860 -8.99772189928
1335921446100391682 -10.4178787926
1335921446267062683 -7.85081179037
1335921446433798487 -2.67568238091
1335921446600351698 -1.41041365612
1335921446767068786 -1.08179573846
1335921446933914468 -0.11325245235
1335921447133803734 -2.08807685993
1335921447300422567 0.678756275941
1335921447433905645 4.13540781937
1335921447600452317 5.87596625721
1335921447800406737 7.33044775415
1335921447967087254 4.81534991793
1335921448133760698 -5.29783230158
1335921448567233634 -6.16909512695
1335921448733907008 -2.95019268477
1335921448900508607 -0.732904620378
1335921449033745863 2.30553878744
1335921449200514325 2.9172369806
1335921449333843232 3.27428799903
1335921449500365419 3.98079813345
1335921449667158689 7.97036465309
1335921449867202528 10.7880644125
1335921450000540257 8.31671007008
1335921450167103777 7.8965869317
1335921450333736540 7.79661833242
1335921450500427503 9.49819893266
1335921450633897117 8.31049411585
1335921450800607757 6.78562539475
1335921450933598195 3.4571337339
1335921451167046848 0.623493393786
1335921451300449360 -5.9691385078
1335921451467093649 -3.51133577224
1335921451633898075 -3.26638457054
1335921451800546563 -4.75926006644
1335921452000494478 -2.4777425385
1335921452200428038 -1.35031253482
1335921452367107838 -4.30655320521
1335921452533889499 -5.41921245816
1335921452700578623 -1.48290099397
1335921452833900665 -5.63691341174
1335921453000441374 -8.91337975544
1335921453200326022 -12.8179559262
1335921458100584722 -9.87158077285
1335921458267258399 -7.36943867778
1335921458467111856 -5.44880865363
1335921458600554530 -2.64954580847
1335921458767256252 8.28170474031
1335921458933739259 6.46375381575
1335921459100385107 5.52656731301
1335921459300477723 6.18063142415
1335921459467050453 3.93054244847
1335921459700505706 3.74430184879
1335921459833704008 3.62835859636
1335921460000522542 4.14976069519
1335921460167191194 -1.68414663777
1335921460333932765 -3.75153299254
1335921460467028028 -3.16118119757
1335921460633971943 -3.16927030497
1335921460800447771 -5.67216446938
1335921460933937884 -4.6345924527
1335921461100522585 -4.49372310754
1335921461267277970 -5.45992180715
1335921461433796914 -4.81530130054
1335921461600345921 -2.55934659096
1335921461767014905 -2.51055862034
1335921461933859142 -3.56268710988
1335921462100381127 -1.98301419145
1335921462300521508 -1.10580959115
1335921462467071637 -1.65069017936
1335921462633834909 -3.97706011877
1335921462767108545 -1.45536419757
1335921462933696684 -2.80400283337
1335921463133747403 -4.44667744663
1335921463267143087 -3.12832476084
1335921463433947254 -1.17255502182
1335921463600466181 -3.82461542411
1335921463733685232 -3.767682873
1335921463900724289 -3.03062128313
1335921464067108221 -3.76206078021
1335921464234024708 -0.819451877212
1335921464400494861 -1.88027381538
1335921464567222044 -2.20182332873
1335921464733706164 -0.383161988612
1335921464900480274 -0.557367568691
1335921465067191850 -7.12545638597
1335921465267103642 -2.76049878228
1335921465433858098 0.736790085334
1335921465600474865 -0.0535320372255
1335921465733826188 1.72519724307
1335921465933870797 -1.76367775111
1335921466067194902 -1.91005868667
1335921466233743714 -2.26039767717
1335921466400565754 -0.815479319774
1335921466567252085 -0.737888284807
1335921466700493433 -3.03590501413
1335921466867081824 -5.84013957931
1335921467034241358 -7.39425118243
1335921467167055296 -9.09125100232
1335921467300529766 -10.117768934
1335921467533823422 -11.8575220679
1335921467667303717 -13.9235572776
1335921467833786856 -15.03356232
1335921467967112871 -14.6892065166
1335921468133723586 -14.0316399701
1335921468300484205 -14.8183849798
1335921468433761139 -13.494018353
1335921468600443701 -15.0816753418
1335921468733676742 -12.2530903716
1335921468867094746 -14.1759704495
1335921469033876395 -13.8987375093
1335921469166964785 -13.5098902177
1335921469300450161 -12.2823930152
1335921469467150246 -13.4423747243
1335921469600378438 -14.7145864927
1335921469767096482 -14.2497684589
1335921469900463168 -14.2457070056
1335921470067107459 -12.0929584174
1335921470233783527 -11.3152184431
1335921470366987394 -10.3864612148
1335921470500410903 -7.97076825756
1335921470633706222 -8.00739051629
1335921470800381362 -10.7680165523
1335921470967357851 -10.3648587408
1335921471133835162 -12.0954841513
1335921471300375983 -10.7954944199
1335921471467304153 -12.4418881144
1335921471600684369 -11.1060320883
1335921471767159884 -11.4253261864
1335921471900628388 -13.2212525134
1335921472067272677 -13.3668625919
1335921472233754308 -13.22635603
1335921472400468963 -13.5405462235
1335921472567091789 -10.6789072796
1335921472767149171 -11.663668038
1335921472933766049 -11.0046040378
1335921473133705157 -10.1393719304
1335921473300522352 -12.4187637141
1335921473467118938 -10.7142773252
1335921473600449992 -8.1986738379
1335921473767213175 -7.25156533121
1335921473900380488 -9.6554579884
1335921474067276299 -12.7143953979
1335921474200519975 -12.6729647868
1335921474333916764 -11.4027889629
1335921474500628550 -10.1189794225
1335921474633764209 -13.3889817739
1335921474800398926 -13.6766142512
1335921475000454015 -12.3007619857
1335921475133807804 -11.5465159806
1335921475300547891 -13.8475153733
1335921475467221199 -10.901831401
1335921475633743572 -10.7098262771
1335921475800415720 -12.2467291763
1335921475934008713 -11.3600436066
1335921476100487369 -13.0384668391
1335921476233874189 -11.7663009387
1335921476400344715 -11.4277836256
1335921476600365520 -12.0736973426
1335921476733767294 -11.356986601
1335921476933800302 -10.8022394268
1335921477067182447 -12.3621955854
1335921477233833972 -10.6331261928
1335921477400426369 -10.9803556094
1335921477533939503 -12.0783749146
1335921477700422621 -9.06701850309
1335921477833715044 -10.7167068569
1335921478000455277 -10.4618094785
1335921478133710020 -11.8000508119
1335921478300683229 -12.789364355
1335921478433814463 -12.3177137554
1335921478600466014 -12.362808712
1335921478767041209 -5.91456428477
1335921478900565088 -6.09641439813
1335921479100483839 -8.78568497082
1335921479267304785 -8.04797169541
1335921479400353924 -7.41114528159
1335921479567094045 -9.69657188523
1335921479700365447 -8.27645646183
1335921479867087406 -8.09775403345
1335921480033710433 -9.79071081708
1335921480200458994 -8.84947821634
1335921480333815231 -10.9807668502
1335921480500480739 -8.32831154272
1335921480633724419 -10.2335672044
1335921480800481207 -12.0066274854
1335921480966963818 -8.60577335149
1335921481133752631 -11.8519079252
1335921481300407832 -10.6912906641
1335921481466985617 -2.75629728055
1335921481634059980 -1.30227401291
1335921481767034799 2.52110140053
1335921481933816686 7.51974669703
1335921482067394284 8.00430370584
1335921482200304536 5.72404119352
1335921482367229653 5.90684911802
1335921482533842432 4.83583933906
1335921482667376421 1.7450765826
1335921482800571616 3.53284827078
1335921482967226771 2.90081480703
1335921486933706981 -2.06481406866
1335921487100470828 5.29284869573
1335921487267167046 8.90254625348
1335921487433855360 7.2756840087
1335921487567375255 6.70171281641
1335921487733721092 7.42757854924
1335921487867070046 8.87533583221
1335921488033766608 10.7995467046
1335921488200421624 11.3208017698
1335921488333876280 12.0234067181
1335921488500593000 11.9542260031
1335921488633694350 12.4493577358
1335921488800394641 12.4133513244
1335921488967544269 11.1772224156
1335921489133764805 10.9509249379
1335921489267120096 12.2662723338
1335921489400647279 9.13536165539
1335921489567074354 11.8193178463
1335921489733761198 11.4709628008
1335921489867177127 10.9918911876
1335921490000505040 9.2209540871
1335921490167055736 -4.65018974412
1335921490300466361 1.21032892758
1335921490433805200 -2.56706019257
1335921490567376768 -1.42660359095
1335921490700414250 -0.437148676744
1335921490833893872 2.01230243448
1335921491000529051 1.43080259473
1335921491133892400 1.32511052362
1335921491233790450 2.02921784345
1335921491367204361 0.679273382776
1335921491533715927 -0.805281298931
1335921491700966005 7.39195264233
1335921491867045840 5.56654963568
1335921491967081397 4.39369594046
1335921492100543734 1.89248745513
1335921492233785456 4.81599342378
1335921492400643993 3.7219830957
1335921492533786597 3.49687545319
1335921492667337248 0.0446084861291
1335921492800546091 -4.08306780755
1335921492967243575 2.04059860598
1335921493100602533 1.7021500847
1335921493233950511 -8.2193115544
1335921493367253064 2.84079978888
1335921493533940902 4.29900532914
1335921493633768958 -8.09275120599
1335921493767062576 -8.38761162173
1335921493934043946 -8.57006988046
1335921494100610861 -6.84422714369
1335921494333958852 -7.38897540306
1335921494500516181 -9.53349434927
1335921494633911522 -8.97249692826
1335921494800448641 -9.93824848023
1335921494967275134 -9.84045791587
1335921495133799908 -8.25851804567
1335921495300635827 -10.1481668401
1335921495500410073 -8.78658237248
1335921495667118743 -9.97182908623
1335921495833793588 -12.0569085649
1335921495967286139 -7.86487298431
1335921496133692654 -12.1650220322
1335921496300424389 -13.3072257796
1335921496433859845 -13.7390116762
1335921496600441406 -15.2148625284
1335921496734198801 -11.6422324005
1335921496900443062 -11.3209005826
1335921497067282004 -0.890872823722
1335921497233779549 1.47144155691
1335921497367109833 0.269023436541
1335921497567789678 -2.72600728343
1335921497700618095 -3.46398821395
1335921505300495034 -4.32235966715
1335921506233798849 -3.64384123268
1335921506400464015 -0.250023784106
1335921506600343694 4.29480445684
1335921506767021976 3.10566234988
1335921506967161540 4.40350894086
1335921507133855515 6.38957651263
1335921507300340727 4.94106796013
1335921507500566346 1.88131543836
1335921507700417302 4.47714711245
1335921507867027305 6.19898959651
1335921508100700290 5.72692478038
1335921508300532098 4.42441508672
1335921508433814871 -6.85128561487
1335921512633817431 -12.8553457114
1335921512800594968 -5.21899705837
1335921512967063403 -7.85991279776
1335921513133747058 -9.01964983957
1335921513267056284 -9.7768656263
1335921513400590729 -6.64435624578
1335921513533831996 -8.16028304737
1335921513700433570 -6.96544514122
1335921513867226623 -7.35744057398
1335921514033870760 -1.95358065725
1335921514200482672 6.32609321344
1335921514367120688 7.90110342285
1335921514533878527 7.33537770254
1335921514700542007 8.10387581327
1335921514867163581 6.85439249772
1335921515033941923 6.82692758085
1335921515233955944 5.55081452204
1335921515400419531 6.69262777535
1335921515567215226 5.64230434489
1335921515767126866 4.58972035085
1335921515967103073 9.17547227687
1335921516133847519 8.78373839897
1335921516333766786 6.20754523324
1335921516500484457 1.96134656868
1335921516633917844 5.59571332331
1335921516833829845 6.06393414799
1335921516967051760 2.42851870028
1335921517167152275 -3.68938920565
1335921517333826363 1.30537377151
1335921517500837692 3.81399024391
1335921517633964274 2.40193584035
1335921517800464888 1.71829579508
1335921518000462495 1.18453432834
1335921518133850171 1.69128010634
1335921518333674551 2.80839102731
1335921518500522791 -0.59015383308
1335921518667133998 6.52380198662
1335921518833769374 5.58617716846
1335921519000742773 5.51195988557
1335921519200494435 5.72417436958
1335921519367006880 -1.63611067339
1335921519533917528 -9.18572759367
1335921519700383462 -12.0217704962
1335921519867149358 -11.1506869754
1335921520067062158 -9.03702562579
1335921520233806533 -7.73115477033
1335921520400565510 -6.35500572656
1335921520600438364 6.07442001385
1335921520800634237 0.125423735349
1335921520967162425 -2.47668170197
1335921521100393424 2.27177251669
1335921521267146315 1.91637651748
1335921521433683787 1.66437646015
1335921521567188815 1.87116403818
1335921521733777765 1.69357807539
1335921521867259651 2.43897925184
1335921522000543860 0.992953518753
1335921522133822128 3.3343322488
1335921522300370210 0.604045167827
1335921522467095128 5.37649144259
1335921522600446296 3.04977251464
1335921522767085400 5.04215283894
1335921522967237403 4.81607369171
1335921523267303980 2.78479700582
1335921523400471602 -1.62659071781
1335921523567137707 1.94015010757
1335921523767231913 0.0943220957538
1335921523900712295 -2.80933405319
1335921524067083458 -0.259130761346
1335921524300368538 -3.05707746335
1335921524433734477 -2.51962687436
1335921524600366472 -1.43915410703
1335921524733775159 -2.92691682891
1335921524900622305 -2.71625055033
1335921525067047586 -4.60018105902
1335921525233813556 -1.17856395822
1335921525400488459 -0.73342482604
1335921525533707388 -0.0646904912284
1335921525700540499 -1.1323838036
1335921525867083476 -1.08963194673
1335921526033743536 4.98766978243
1335921526200469206 2.57901433959
1335921526334194275 -0.1978852898
1335921526500392924 -4.66850171368
1335921526667057024 -6.19354624399
1335921526833716302 -3.90950915902
1335921527033888918 -7.49357614098
1335921527167336686 -8.59367311341
1335921527333786889 -6.51859582426
1335921527467262113 -8.85018257117
1335921527633839452 -12.129547007
1335921527800571941 -7.49804677427
1335921527967398654 -7.92108480539
1335921528133931376 -12.1587205956
1335921533767036089 -10.847352825
1335921533900539057 -13.8065206293
1335921534067121634 -15.0972503273
1335921534233768981 -14.0611302268
1335921534367048834 -15.9065081158
1335921534567205866 -14.6289426261
1335921534700474246 -15.5061520108
1335921534867099702 -14.9527503279
1335921535033834881 -14.5222523334
1335921535200523519 -14.1839913467
1335921535400528277 -13.7218792081
1335921535567365883 -12.7122819105
1335921535733973228 -11.3416289607
1335921535867202819 -10.8862830028
1335921536100459890 -10.7108040434
1335921536267087633 -11.8729708784
1335921536433782362 -10.8848140333
1335921536600483041 -13.2476903193
1335921536767187938 -7.60392043359
1335921536900483695 5.82589540602
1335921537033707445 9.81472975647
1335921537200460772 7.48451895087
1335921537333872721 7.92842911456
1335921537467176637 5.5857045271
1335921537633855389 4.16141435525
1335921537800522307 3.54178091313
1335921537933975682 5.58667385296
1335921538100568622 4.13975425998
1335921538233822191 2.91162527008
1335921538400634362 -0.333769174074
1335921538600535597 -1.64774404605
1335921538767268661 2.00864751004
1335921538934070263 5.1125817457
1335921539067078600 5.57220563909
1335921539233922089 4.14739590321
1335921539400370263 5.72626553411
1335921539533728595 7.46645546584
1335921539700465233 7.12704201543
1335921539833750163 8.05825418667
1335921539967220917 5.37557784718
1335921540133830699 7.55874815596
1335921540300478188 5.65433491094
1335921540467008685 4.70548564702
1335921540600369643 4.991291147
1335921540767240790 5.03474386454
1335921540933983881 4.10577282512
1335921541067253214 3.39617001259
1335921541233959911 -1.25069201812
1335921541400439734 0.0356581601581
1335921541567290282 2.32429814864
1335921541733906959 4.15195196771
1335921541900734903 3.49146390966
1335921542033843598 4.3082610952
1335921542167030866 2.03849080036
1335921542333759838 1.58173061033
1335921542467136911 1.56307102095
1335921542633905974 0.262130666242
1335921542767132789 1.589397054
1335921542900476894 -7.76140352725
1335921543133752086 -12.4563749489
1335921543300467150 -10.1044488061
1335921543467045562 -9.96811788952
1335921543634608103 -11.3679457781
1335921543800427513 -17.1425729424
1335921544000456854 -12.0557984562
1335921544167066985 -9.6288517716
1335921544333672814 -11.2822643568
1335921544500589103 -8.90749620646
1335921544667168219 -5.74941167373
1335921544833753764 -5.86429470742
1335921544967141201 -8.77858952979
1335921545167315202 -10.9164830086
1335921545300540592 -9.38673057118
1335921545467023051 -10.2982701412
1335921545667204775 -8.24713087889
1335921545833785038 -9.84482156515
1335921546000421338 -10.6858628076
1335921546167187690 -12.9018212094
1335921546300539374 -10.7504942332
1335921546467293569 -11.2027154056
1335921546633750150 -8.4453656443
1335921546800481106 -9.56060508763
1335921546967133663 -12.3594943413
1335921547133863406 -10.0646731325
1335921547267112194 -10.0695643028
1335921547433806382 -7.88013267376
1335921547600529843 -9.24188668661
1335921547766978417 -7.63743684903
1335921547900557788 -8.66796342142
1335921548067119280 -10.538610439
1335921548233837011 -7.16019577512
1335921548400636898 -6.76642744642
1335921548567249238 -8.89500164653
1335921548733944461 -5.62054435308
1335921548900440415 -7.34859758981
1335921549033966598 -5.61132033733
1335921549233769360 -4.93221091901
1335921549400402242 -6.35170205894
1335921549570119087 -7.77631512905
1335921549733842856 -5.44902313473
1335921549867291293 -4.70444994578
1335921550033918866 -4.78107924699
1335921550267064339 -5.53115971348
1335921550400481153 -7.92342387627
1335921550600446361 -10.8499871822
1335921550733880328 -10.1139343635
1335921550900726695 -8.92349568447
1335921551100392957 2.76770916262
1335921551367141741 3.68606594063
1335921551533804767 2.5697945485
1335921551667022214 2.71053504998
1335921551833928538 0.667701837315
1335921552000357066 0.432901927562
1335921552200451860 2.7039304091
1335921552367091886 0.668114767278
1335921552533752628 2.37688339886
1335921552767158293 2.82526998079
1335921552900541530 4.28378495165
1335921553067108645 2.05190822282
1335921553233731386 0.753978872077
1335921553367147458 4.30372690397
1335921553533892096 6.64484640127
1335921553667058598 3.59443898633
1335921553833884721 4.4113672996
1335921562133767311 -7.78677709997
1335921562300443838 -12.0346873238
1335921562500761200 -6.85617065793
1335921562700461117 -4.43434002443
1335921562900534719 -4.32305958413
1335921563033826070 -3.85472367181
1335921563200532018 -3.87991378278
1335921563367115690 -6.94393245417
1335921563534120586 -5.78705389328
1335921563733854796 -4.2636044476
1335921563900430475 -7.42718329335
1335921564100610759 -7.90267810195
1335921564234287560 -9.48530982784
1335921564400413256 -8.57709782988
1335921564567077253 3.14575039179
1335921564733786088 7.81733214256
1335921564900698193 9.22520240764
1335921565067137261 9.22032379381
1335921565233762927 6.44382747986
1335921565400459465 0.797135791899
1335921565567069993 1.84777339923
1335921565700516682 0.955675746224
1335921565867072438 3.72355239005
1335921566033759574 3.90172319744
1335921566167052619 2.0588197064
1335921566333841966 1.68380079404
1335921566467049292 0.961019238918
1335921566633989705 -1.61064030579
1335921566767376221 -3.27834144031
1335921566933908086 -4.01009711535
1335921567166947009 -5.61497320002
1335921567333781327 -6.70182625075
1335921567500445220 -8.33210341643
1335921567667106376 -13.6433904592
1335921567867132167 -14.8542276258
1335921568067184505 -11.0886973371
1335921568233835875 -12.6461980437
1335921568400779128 -16.0226120632
1335921568667099495 -6.47629714392
1335921568833871491 -9.62352168496
1335921569001115368 -12.3393083021
1335921569167075803 -10.095849561
1335921569333794491 -9.83322039381
1335921569500593470 -10.8820776891
1335921569633859476 -11.9170329181
1335921569800817978 -8.43133872088
1335921569967092013 -8.99702472964
1335921570133846760 -12.750215404
1335921570300545676 -15.0998486007
1335921570467181879 -13.867839598
1335921570633822423 -13.2373235138
1335921570833823443 -10.0069134562
1335921571033842459 -9.66297276298
1335921571367055079 -9.62626783271
1335921571500493242 -8.88855990171
1335921571667108037 -8.52246779068
1335921571833810558 -8.24049322776
1335921572033931340 -8.34665673308
1335921572200311067 -10.9959749836
1335921572367095073 -16.2027201148
1335921572567117730 -13.6014543031
1335921572700507374 -12.924544824
1335921572867019038 -14.554039367
1335921573067085596 -10.3398472032
1335921573200457848 -12.5122009553
1335921573367071521 -11.1807586578
1335921573567307516 -12.1689289961
1335921573733866045 -12.226090643
1335921573867056124 -11.6685328699
1335921574000437977 -16.7292959199
