# Supplementary material for: Infants Time Their Smiles to Make Their Moms Smile
Source: PLoS One. 2015 Sep 23;10(9):e0136492. doi: 10.1371/journal.pone.0136492 (PMC4580458; doi:10.1371/journal.pone.0136492)
Supplement: S1 Data — (ZIP) [file pone.0136492.s001.zip › DiegoSmileRawData/smilenew_sub_16_babyplus_2012-05-01-18-03-30.robotsmiles]

1 1335920619036963396
0 1335920623970210630
1 1335920626270015338
0 1335920628537076149
1 1335920633103719629
0 1335920636503563908
1 1335920650603413467
0 1335920653836795361
1 1335920656436973599
0 1335920660236962086
1 1335920670570243395
0 1335920673570321567
1 1335920680636876876
0 1335920685736898520
1 1335920688436823642
0 1335920690903644185
1 1335920693503424704
0 1335920696170117748
1 1335920700037101165
0 1335920704303626211
1 1335920717070097233
0 1335920719570290019
1 1335920733203784890
0 1335920735636874336
1 1335920750236767876
0 1335920752503486423
1 1335920755003653339
0 1335920757837002882
1 1335920760736893000
0 1335920764070175874
1 1335920777570313593
0 1335920779837253302
1 1335920792503579960
0 1335920795336937752
