# Supplementary material for: Infants Time Their Smiles to Make Their Moms Smile
Source: PLoS One. 2015 Sep 23;10(9):e0136492. doi: 10.1371/journal.pone.0136492 (PMC4580458; doi:10.1371/journal.pone.0136492)
Supplement: S1 Data — (ZIP) [file pone.0136492.s001.zip › DiegoSmileRawData/smilenew_sub_16_babyplus_2012-05-01-18-03-30.subjectsmiles]

1335920618570281096 -7.3644406451
1335920618703359378 -6.45584531026
1335920618870301128 2.97797431753
1335920619036667301 6.94204932402
1335920619172518290 1.19583230315
1335920619303429951 -0.532167319155
1335920619436764795 1.26479084284
1335920619603438359 -1.13114047571
1335920619736784282 -4.60659717247
1335920619903493663 -7.09618897799
1335920620070134117 -7.42244871001
1335920620236765222 -3.92599805716
1335920620370160622 -1.53067435068
1335920620503490281 -2.19162444529
1335920620670065040 -4.74493464121
1335920620803417340 -6.31188531911
1335920620903353192 -3.54702577905
1335920621103479855 -4.59254974389
1335920621236742160 -5.71518339461
1335920621370121984 -5.20460798693
1335920621503381740 -8.48417705054
1335920621603497015 -7.29828623541
1335920621770170543 -6.11911612641
1335920621903496505 -7.76972847165
1335920622036771772 -5.66062268976
1335920622136806783 -6.96755914856
1335920622270173098 -7.23494287972
1335920622403448590 -6.21885507586
1335920622570155036 -8.12550238163
1335920622703527275 -9.67191443755
1335920622836832221 -9.48344642688
1335920623003528704 -9.11971144848
1335920623170087798 -11.7124399407
1335920623303392449 -9.47781770593
1335920623436964242 -8.93247465522
1335920623570164342 -7.58218813893
1335920623703370016 -6.39740986497
1335920623836778493 -6.59577942039
1335920623970143965 -8.47260506945
1335920624103465087 -8.84675421872
1335920624236832744 -7.3961289309
1335920624370064585 -7.68835910279
1335920624503653317 -8.79204981646
1335920624636714905 -8.16354143856
1335920624770131316 1.51417738294
1335920624903464091 4.08686173855
1335920625036886470 2.50952923059
1335920625170130398 -2.00535009329
1335920625303523084 10.7564798315
1335920625436801717 11.7885082203
1335920625603530010 11.9727305592
1335920625736739991 7.65329478473
1335920625836937118 3.38189183877
1335920625970100848 10.7180420533
1335920626136761772 1.89282629525
1335920626270009822 2.17193542751
1335920626403382311 1.54401082907
1335920626536864965 0.808509951035
1335920626703509323 -0.407392942026
1335920626836818668 -2.38300029904
1335920627003439141 -3.99841175382
1335920627136778054 -5.44931367644
1335920627270285744 -4.3782603407
1335920627436740803 -1.93230381594
1335920627570078407 -2.37278884112
1335920627703467983 -1.36873121049
1335920627870084029 -3.96335973658
1335920628003343137 -2.00805790409
1335920628170058005 -1.26972001791
1335920628370206009 -3.62985153191
1335920628536958954 -3.26089739672
1335920628703500568 -3.16851770929
1335920628870080465 0.689561862705
1335920629003414005 -1.53246827512
1335920629136989760 -1.53189704403
1335920629270182867 0.06773709576
1335920629436777914 0.778993795681
1335920629603496951 -0.615621953119
1335920629736703187 -2.06364184021
1335920629903411156 -3.21482957196
1335920630036841607 -2.76520523273
1335920630203407764 -0.570625239475
1335920630370124885 -2.0921984533
1335920630503537146 -1.96906056739
1335920630703434173 -3.06285130348
1335920630836797698 -4.32956291373
1335920631003534045 -4.03237858276
1335920631170147306 -6.20602962661
1335920631303389185 -4.86006972564
1335920631436714964 -5.81412164018
1335920631603439237 -3.62372737113
1335920631770170245 -5.27595662652
1335920631970029421 -8.49084866388
1335920632136808546 -4.62667052708
1335920632270029704 -7.39830490764
1335920632403474888 -6.74929052307
1335920632536761024 -8.6071407381
1335920632703472023 -8.32509748246
1335920632836764417 -9.09063101122
1335920632970317500 -9.91305117445
1335920633103441406 -10.1105186569
1335920633270152464 -8.06691800678
1335920633403379362 -5.07669985332
1335920633570137993 -5.85755982244
1335920633736677652 -8.05775139671
1335920633903484738 -6.22736898366
1335920634070232359 -8.44861941941
1335920634236645005 -5.98094362413
1335920634370062652 -10.2241035982
1335920634536741167 -7.54828327179
1335920634670098064 -9.45338008513
1335920634836724187 -7.91642752461
1335920635003438673 -9.60829293242
1335920635170175019 -7.19272443579
1335920635303535855 -7.472552216
1335920635470201447 -5.44777977088
1335920635603377700 -7.28505602087
1335920635770094685 -9.64654508705
1335920635903560471 -6.74166878973
1335920636070066402 -9.49004921779
1335920636236708916 -8.47469131431
1335920636370189421 -8.14715193846
1335920636503441474 -8.81709960919
1335920636703489475 -5.95354926538
1335920636836753163 -6.15460513918
1335920636936890869 -5.668206766
1335920637070267035 -8.44938965157
1335920637203394908 -6.40612008225
1335920637303447453 -8.61660447651
1335920637403606550 -9.63277219121
1335920637536787979 -9.0295960682
1335920637636789673 -9.37987560348
1335920637736756880 -9.39995865253
1335920637870081233 -7.54181175884
1335920638003587630 -8.2745438643
1335920638136789990 -7.88938040287
1335920638270188199 -4.97590335736
1335920638370225370 -7.08209955084
1335920638503543958 -8.67629080882
1335920638603353277 -10.0156209335
1335920638736890620 -11.2698717973
1335920638870075451 -9.13264616109
1335920639003608916 -10.6219964292
1335920639136737761 -9.37880671787
1335920639236803392 -7.83856679125
1335920639403452647 -10.0711218672
1335920639603437851 -11.5197939008
1335920639703627043 -9.25969812185
1335920639836807198 -9.35657156613
1335920639936782185 -5.85704842017
1335920640070167835 -5.31774473495
1335920640170100318 -5.17994051893
1335920640336830291 -4.42559481475
1335920640470130994 -3.97869190004
1335920640570118172 -5.36201247627
1335920640703485162 -4.92459482278
1335920640836836965 -7.48273696459
1335920640970134895 -7.86881358941
1335920641103400047 -6.24641458733
1335920641237081780 -8.75884272573
1335920641336811080 -8.94321104628
1335920641470134257 -7.3249675939
1335920641603519488 -7.28699555795
1335920641703615171 -5.38765072025
1335920641836906257 -8.36221036068
1335920641936795550 -8.18285541316
1335920642070129880 -7.8840169955
1335920642203386764 -5.78310766871
1335920642303373923 -7.49622097752
1335920642436758821 -4.85097147397
1335920642571092677 -7.00935326833
1335920642670164597 -7.65348739666
1335920642803660227 -7.61842425897
1335920642903439282 -6.46908920966
1335920643070289780 -9.44287210533
1335920643203466243 -7.11100052039
1335920643303482024 -7.51602857456
1335920643436999693 -7.3999214446
1335920643570283650 -8.34788838451
1335920643736867944 -10.0179387746
1335920643870138369 -10.2354534759
1335920644003387971 -11.4582491135
1335920644136683928 -9.97163309244
1335920644270139576 -7.35898363805
1335920644436763961 -6.86325599098
1335920644536902561 -5.21811585317
1335920644703467982 -6.78635960602
1335920644870263786 -9.18904082017
1335920645003425469 -7.0669433366
1335920645170125660 -8.31436436231
1335920645303398847 -5.78417816845
1335920645436773988 -6.73408143148
1335920645570148188 -8.73183510407
1335920645736763909 -8.71759087106
1335920645836793259 -7.49084511358
1335920646036733491 -6.52571996882
1335920646203595022 -11.4559115162
1335920646336834924 -8.63680059246
1335920646470311373 -4.73466948789
1335920646603391029 -5.48434390027
1335920646736767110 -5.28139405926
1335920646870057202 -5.17720987505
1335920647003499789 -1.36638915614
1335920647170109312 -1.71574921011
1335920647303457336 -0.904496322473
1335920647436747903 -1.14754843413
1335920647570096517 -4.21549926317
1335920647703495884 -4.32268137459
1335920647836988815 -4.33207576752
1335920647970047246 -3.70840773279
1335920648103606062 -0.661533871151
1335920648236735317 -1.96466299217
1335920648370651681 -0.367201446024
1335920648470152751 -1.5942960561
1335920648604786102 -1.27717496704
1335920648736824288 -2.62630946697
1335920648870139051 3.39771281624
1335920648970198192 4.84456125656
1335920649137002161 1.01372659697
1335920649270094312 -0.328653928319
1335920649403455101 -1.75353520036
1335920649536832494 -0.841062845657
1335920649670145745 -1.19466137662
1335920649803574460 0.956535559111
1335920649936991770 0.38619539376
1335920650070164112 0.827731885779
1335920650203455922 0.924480517822
1335920650336849285 0.687404299597
1335920650470083584 -0.540269022926
1335920650603394159 -0.479293075593
1335920650736851729 -0.881403035539
1335920650870143401 -1.15360022153
1335920651003423097 -2.6363357575
1335920651170040111 -0.526934008932
1335920651336819899 2.05809635819
1335920651503499344 3.2961388916
1335920651636940414 2.37483233259
1335920651770268344 0.437143185298
1335920651903532577 -0.365647122708
1335920652036815018 -2.109668051
1335920652170122974 -1.85391731526
1335920652336855949 -3.50548231983
1335920652470178721 -2.42666741304
1335920652603346499 -2.28483574693
1335920652736786943 -3.15077233706
1335920652903498840 -3.10829490532
1335920653036713532 -2.0584462793
1335920653136715592 -2.04006270953
1335920653269977958 -3.91176073338
1335920653403289561 -5.81107767174
1335920653570135938 -9.0756535373
1335920653736796560 -9.93170529684
1335920653836762120 -8.45791638746
1335920653970101342 -7.21082118999
1335920654070186575 -5.15478543222
1335920654203510164 -8.47615722112
1335920654336825799 -0.906955456374
1335920654470114418 -1.00645948731
1335920654670086816 -4.4994892375
1335920654803384230 -4.42127368846
1335920654970131399 -4.87840695337
1335920655103444398 -3.8842611837
1335920655270156221 -3.75406182662
1335920655436746072 -3.36584736801
1335920655603430195 -6.58916813793
1335920655770679461 -2.94853402603
1335920655936796565 -3.8280465955
1335920656103406197 1.36941824613
1335920656270180610 1.70762096553
1335920656436851528 2.62345918674
1335920656603468357 -1.1315902529
1335920656736783804 -4.11256742336
1335920656903466540 -6.22570471187
1335920657036927923 -2.09927659602
1335920657203548819 -0.789013894286
1335920657336756539 -1.61740145197
1335920657470082400 -2.78853927374
1335920657603438746 -4.16510919538
1335920657736754175 -2.18373788416
1335920657936881698 -2.05296100327
1335920658103531516 -3.69523892261
1335920658236760221 -6.1357237974
1335920658370086595 -2.72115069884
1335920658503493306 -2.74117339417
1335920658636839572 -2.26537083248
1335920658870083528 3.49278618028
1335920659036854358 -0.341635287704
1335920659203555987 1.9051947678
1335920659336756771 -0.532363932639
1335920659503478748 2.52009782756
1335920659636727133 1.29422235082
1335920659803463468 1.86641642107
1335920659936852171 -0.277482012791
1335920660070181174 0.473884036331
1335920660236845864 -1.79045816835
1335920660370280688 2.11313381824
1335920660503462281 3.05002579888
1335920660670169237 2.78326795472
1335920660803589377 4.47852467983
1335920660970182907 1.20417500878
1335920661136946355 1.07829986635
1335920661270184544 2.70627804057
1335920661436781362 3.0920169802
1335920661570193061 3.01967739077
1335920661736852167 3.68824155165
1335920661936861306 2.74093000138
1335920662103393859 2.91934531344
1335920662270333465 4.15021639067
1335920662470125353 2.85667953059
1335920662637226371 -0.967307585024
1335920669770313118 -6.93293267651
1335920669936897497 -2.09938845072
1335920670070178158 -2.84259425181
1335920670270115467 -1.99934220528
1335920670403428829 -2.33223350493
1335920670570089991 -0.0269730842629
1335920670736833511 -2.4844400475
1335920670903472986 -0.226695504095
1335920671036774101 -0.137595230211
1335920671170208211 -0.759480841826
1335920671303445052 -0.118126234676
1335920671436828170 -1.47338269504
1335920671603565730 0.97324236657
1335920671736893326 -3.29749430952
1335920671903493329 -3.1197681792
1335920672036789876 -1.45828773845
1335920672170217212 -3.13053235739
1335920672336778713 -0.917285938726
1335920672503658706 0.709558356664
1335920672636752825 -5.55876544273
1335920672803435266 -8.14325551066
1335920672970144644 -13.4956400699
1335920673103517169 -10.1825486321
1335920673270169950 -10.4223830174
1335920673403405176 -6.89317064076
1335920673570242175 -2.45447244539
1335920673703724439 -2.88003280008
1335920673870175045 -6.25484042253
1335920674036838811 -0.703791456635
1335920674170400364 0.177522099341
1335920674336758883 1.15972070021
1335920674536893659 1.29878404236
1335920674670166451 3.44301356971
1335920674870096602 2.11841510135
1335920675003465653 -0.449999289823
1335920675136803841 -0.224935800259
1335920675303447913 -3.08667531739
1335920675436787447 -2.59534734196
1335920675603430022 -3.05096907987
1335920675770102804 -6.61659006026
1335920675904765815 -6.09164713397
1335920676070110936 -9.7293149957
1335920676236851496 -11.1663585156
1335920676436691510 -4.53233750713
1335920676636715329 -3.19381121278
1335920676870101675 -1.63442563351
1335920677036790572 -1.46777499714
1335920677236908785 -4.21614479436
1335920677436839488 0.00625372993476
1335920677603633560 -9.17506041635
1335920677803421098 -6.9508436984
1335920677936776804 -4.06910699582
1335920678103403575 -3.64822071111
1335920678270135726 -3.5403089974
1335920678403376380 -3.35270164781
1335920678536760683 -3.39150654347
1335920678670183738 -4.81754339251
1335920678836813790 -6.59304987608
1335920679070243884 -5.80600608392
1335920679203483986 -8.86088276624
1335920679370205176 -8.62718763983
1335920679536840402 -9.6343725514
1335920679703494785 -9.54448063347
1335920679870171306 -11.9304919021
1335920680003452699 -4.55574028393
1335920680170141570 3.61456489919
1335920680303524627 6.13616707388
1335920680470099591 3.5989030481
1335920680636857462 6.12481197185
1335920680770141964 4.59521728316
1335920680936746881 6.7253555681
1335920681070172628 7.29294961135
1335920681236858198 5.40330277162
1335920681403478901 3.53228133033
1335920681570222924 1.43939457336
1335920681736810932 1.78983450613
1335920681936729882 -2.00392334028
1335920682103585403 5.94227055698
1335920682270153171 4.47804875902
1335920682436747106 3.52788326359
1335920682603438272 3.02094647733
1335920682736828675 2.33556964613
1335920682870337218 5.81096625117
1335920683036825306 4.96324021932
1335920683170165473 -0.225838237131
1335920683336915962 1.05019731855
1335920683503555142 -0.503681752789
1335920683703444602 3.53854857352
1335920683870145457 4.57085148237
1335920684003428480 2.39864850081
1335920684170084356 3.30696221303
1335920684336771767 2.32352291979
1335920684570154445 2.66562637158
1335920684736928044 4.0549789456
1335920684903368720 3.16206549439
1335920685070132430 3.29568644591
1335920685236709955 1.9782889184
1335920685403395856 3.1807062496
1335920685570086159 2.94998099498
1335920685736876721 -0.0597764091093
1335920685870153736 -2.25515707568
1335920686036884415 -1.29360590492
1335920686203489738 0.682114933569
1335920686370170543 -1.64867668967
1335920686503348272 3.52864392187
1335920686670277411 1.26476708618
1335920686803377467 0.610818922916
1335920686970147890 1.32037294271
1335920687103471159 1.68233707086
1335920687336821855 1.04074425865
1335920687503569090 1.21345955029
1335920687636704057 -0.0373000122829
1335920687836797533 1.61496147207
1335920687970248798 0.197286412185
1335920688136766240 2.45878214887
1335920688270170353 -0.728428179937
1335920688436794241 -0.17574953819
1335920688570361778 -0.935533923575
1335920688737026593 1.68463431135
1335920688903347655 2.15809351924
1335920689070029534 2.23521004897
1335920689236919202 2.46736683333
1335920689403412204 3.69325666587
1335920689570214944 3.88211701773
1335920689736785489 3.37958899077
1335920689903487618 2.9818336898
1335920690070188767 3.20812111373
1335920690236814833 2.26648544848
1335920690403578833 3.56347697276
1335920690570270141 -1.09603518922
1335920690736798312 -2.17922595125
1335920690903522539 -3.61984752437
1335920691070119341 -2.34076944746
1335920691203462218 -3.74254950675
1335920691336900249 -1.53650508875
1335920691503407894 3.3879506308
1335920691670154659 2.61670084211
1335920691836898381 1.82523918309
1335920691970422744 0.387732699429
1335920692136784748 4.64732503781
1335920692270212513 5.27720931126
1335920692437412366 6.29794260547
1335920692570091699 6.22505707512
1335920692736740839 5.14087506158
1335920692870148484 6.13582626051
1335920693070134221 6.23100891294
1335920693203378198 5.36154310458
1335920693370128305 5.58201563388
1335920693503404866 4.73059522549
1335920693670248620 3.07286227393
1335920693803402554 2.92113899411
1335920693970364972 2.44980477088
1335920694136718338 4.6451822059
1335920694303538773 4.68939421407
1335920694470248789 3.68714402046
1335920694603440471 5.4191036158
1335920694770154639 2.23092266517
1335920694936732525 5.37613061409
1335920695070227762 4.6911795072
1335920695236807446 6.05222309934
1335920695403447797 4.33159459452
1335920695536922029 5.31456867332
1335920695703531917 2.68852695737
1335920695870132030 3.88747388192
1335920696036760098 4.10619070735
1335920696170057753 2.95314428199
1335920696336838626 4.10081656005
1335920696470227606 3.09265487707
1335920696636813286 6.39369772879
1335920696770048023 7.64845483579
1335920696936873071 5.4300913651
1335920697070095560 4.05288363456
1335920697236967553 5.11939524605
1335920697370078460 4.43289267483
1335920697570182766 3.70207499359
1335920697703481016 5.29062345796
1335920697903472184 3.98103950207
1335920698070129888 5.36281135072
1335920698236779030 4.22400279353
1335920698403397637 3.72725066921
1335920698536795280 3.27938117276
1335920698703576189 3.66047811487
1335920698836834298 2.38968821266
1335920698970087636 1.68428580788
1335920699103465129 3.0754445215
1335920699270121177 1.61908057244
1335920699436886823 2.54616942996
1335920699570276417 2.12704442329
1335920699736778971 3.51062575338
1335920699903400000 5.19129424196
1335920700037028093 9.75723181174
1335920700203613074 9.39347188879
1335920700370156641 4.61047141015
1335920700503586752 2.55410651729
1335920700670223945 2.56751903814
1335920700836888707 1.48394160312
1335920701003438040 4.08122070398
1335920701170256342 -0.760209705792
1335920701303471166 -0.473568188324
1335920701436707101 2.20565984683
1335920701570110418 4.12594451275
1335920701736748902 2.53605161442
1335920701936768671 5.84202352688
1335920702103446907 3.98577346024
1335920702270246174 3.22078176158
1335920702403343356 2.15022740835
1335920702570190914 4.82274433091
1335920702736802946 9.67789764617
1335920702870447302 6.74776431483
1335920703036804375 9.64896637546
1335920703170075151 6.26102639873
1335920703336897356 8.58450663594
1335920703503464462 8.93953765453
1335920703636832995 -0.398542934009
1335920703803463689 -4.42342558739
1335920703936950263 -4.34579863498
1335920704103507570 -5.575905281
1335920704303452344 -6.35165303622
1335920704436766070 -6.99675131626
1335920704603450389 -5.80707062443
1335920704770160889 -8.79384085559
1335920704936797580 -6.18796662209
1335920705103447649 -3.50573043049
1335920705270292330 -5.15775138373
1335920705436869119 -3.79157805831
1335920705670237805 -2.84574478015
1335920705836829531 -3.12266988533
1335920705970347442 -3.62532410908
1335920706136775633 -4.09194592383
1335920706270174987 -3.68283299482
1335920706436821989 -3.6153592062
1335920706570176008 -3.79111625621
1335920706736739730 -4.889296716
1335920706903403783 -5.42304241966
1335920707036705741 -4.78335308051
1335920707370118016 -3.72970386207
1335920707636793063 -10.6744135495
1335920707803949786 -9.51285356862
1335920707970104626 -10.7398777175
1335920708170086814 -9.56067344545
1335920708336758138 -11.3262694849
1335920708503472776 -10.7832958161
1335920708636876353 -12.4793518094
1335920708803530749 -11.9430758186
1335920708936866609 -12.3669447171
1335920709103409576 -14.1825480429
1335920709270435608 -13.5314117791
1335920709436834405 -15.0887571671
1335920709603520803 -13.8458105166
1335920709736686402 -13.2452420647
1335920709970046264 -12.9827844952
1335920710170148493 -13.2918890612
1335920710336873811 -12.5870583295
1335920710536900824 -14.8880991847
1335920710703548365 -13.5503406526
1335920710870109930 -14.3895833415
1335920711036785613 -14.6555345413
1335920711170106949 -15.1040713322
1335920711370218888 -14.0611428786
1335920711536799356 -13.4767399928
1335920711736720542 -12.7403895771
1335920711903366924 -15.4330218444
1335920712036776641 -13.8805966805
1335920712236696892 -14.6906024022
1335920712403508678 -15.6386754782
1335920712536974703 -14.6729421211
1335920712770146762 -16.7256782363
1335920712903530373 -17.4435040874
1335920713070177898 -11.2525551993
1335920713203330288 -11.859519333
1335920713336764614 -9.65720279586
1335920713503455126 -10.1827014463
1335920713636753490 -8.27514073505
1335920713803519778 -8.56404105292
1335920714003587435 -7.15005737757
1335920714136677041 -7.91112216953
1335920714303338277 -7.46453317183
1335920714503553127 -8.13576326825
1335920714636617518 -8.71564907773
1335920714803397663 -7.52980302048
1335920714936896675 -4.89824528333
1335920715103488810 -6.94855858949
1335920715236785963 -6.27274429658
1335920715403388448 -7.12023203992
1335920715536849235 -7.96025391705
1335920715703528550 -12.0572161641
1335920715870189198 -6.61858797184
1335920716003559506 -7.59185027281
1335920716170109444 -5.63538465127
1335920716336800247 -8.99776039114
1335920716470016514 -8.97570089697
1335920716603740715 -10.0172631507
1335920716770427102 -8.39093280886
1335920716936795345 -9.37234383045
1335920717070084753 -11.1066707225
1335920717270229339 -8.95489422592
1335920717436841738 -6.75747015699
1335920717603423339 -8.33053388485
1335920717736702471 -8.41021041756
1335920717903519276 -7.61226058711
1335920718036945664 -6.91862326764
1335920718203642903 -8.47971778065
1335920718370268445 -9.08798198494
1335920718503452284 -13.9608357397
1335920721303606113 -13.7472738953
1335920721436793934 -11.9648112475
1335920721603485374 -13.1081441569
1335920721803401121 -12.1182979854
1335920721936768258 -11.6965956591
1335920722136755385 -9.00210596253
1335920722270130408 -6.40083848939
1335920722403411011 -8.72083788961
1335920722570146862 -10.1229178501
1335920722703416903 -10.9825262939
1335920722870191499 -10.6419234786
1335920723103458741 -10.8911409241
1335920723236733797 -7.56718008999
1335920723403384790 -7.77154500414
1335920723570064136 -7.82987566349
1335920723703579161 -9.26413485084
1335920723836789684 -8.80718512946
1335920723970099663 -10.618932183
1335920724136740180 -9.36608969635
1335920724270109529 -8.99415995787
1335920724436725946 -8.30837137968
1335920724603586909 -8.02104297806
1335920724770130913 -9.40520379243
1335920724936766501 -9.33034776138
1335920725070219365 -9.9208209519
1335920725236837817 -15.1292928112
1335920726803503948 -9.23381816357
1335920726936747776 -14.1072984367
1335920727070120504 -15.8886539668
1335920727203425046 -15.0837282527
1335920727370054735 -15.1765168481
1335920727503426202 -12.813437171
1335920732003422581 -13.6616417091
1335920732170116676 -11.9983577204
1335920732370111064 -12.7756402941
1335920732503491991 -11.4652742772
1335920732636768329 -13.7960767508
1335920732770056915 -12.0897863995
1335920732903356190 -9.31389141097
1335920733070178754 -17.0847460943
1335920733203615578 -12.4134165233
1335920733403385200 -9.81301959123
1335920733536838485 -6.15691483193
1335920733703556980 -7.70369443146
1335920734936715360 -9.97935484585
1335920735103570669 -9.55980231368
1335920735270191790 -10.5011374204
1335920735436723256 -12.1203518398
1335920735636860189 -4.22342139243
1335920735770168033 -9.06288040203
1335920735970105236 -7.95174338066
1335920736103453403 -7.2502045634
1335920736270163980 -9.69339945157
1335920736403447650 -10.4854914836
1335920736570088331 -8.98621965995
1335920736736741903 -13.0975143481
1335920736903484929 -14.6750440504
1335920737036836426 -15.8055505258
1335920737203725805 -12.8498838053
1335920737336866017 -6.66915832281
1335920737470217840 -10.9450478624
1335920737603427846 -8.26082122729
1335920737770022047 -2.24710014901
1335920737936734655 -6.75010860839
1335920738103399225 -10.7829260005
1335920738236771951 -6.54740065397
1335920738370101157 -7.1948826171
1335920738536884612 -10.564564076
1335920738703449764 -9.84579869228
1335920738836716139 -8.48346376831
1335920739003449159 -16.4462800285
1335920739170167639 -7.66091625396
1335920739303373322 -9.84052010117
1335920739470055580 -14.4401634393
1335920739636855631 -14.2815783236
1335920739803422681 -15.8226914812
1335920739970160290 -14.0300773991
1335920740103652931 -9.78257894356
1335920740236916289 -8.71649306568
1335920740470135090 -10.4375755102
1335920740603606937 -9.89132041469
1335920740770223864 -6.94643981808
1335920740936862363 -10.2197355181
1335920741070102759 -11.4660557814
1335920741236710864 -11.8325599544
1335920741403374371 -8.45959197149
1335920741536795042 -11.5203059916
1335920741703379070 -12.2069965273
1335920741870178033 -12.4740422023
1335920742070094050 -6.57446444152
1335920742236884208 -9.6094416194
1335920742370069094 -7.73015965374
1335920742503452243 -5.97231250676
1335920742636739925 -8.07490220699
1335920742803354220 -6.17354670194
1335920742936941462 -4.70540972773
1335920743103453240 -8.3045126332
1335920743236779215 -9.77834635403
1335920743403450050 -8.94081553069
1335920743673074798 -8.03467111141
1335920743803587569 -8.18382778774
1335920743936762806 -7.61772527308
1335920744103627181 -5.85641802205
1335920744236743884 -6.9986715518
1335920744370171394 -9.15144126753
1335920744536872451 -8.52984594518
1335920744670198506 -9.05156744145
1335920744870169755 -9.70870640477
1335920745003500744 -12.9842444686
1335920745136809317 -15.9132108209
1335920745270193196 -14.4381080269
1335920745403529562 -7.47090485324
1335920745536899343 -7.5612243999
1335920745670117406 -7.57368551742
1335920745803521006 -7.60768923064
1335920745936743757 -7.52867026485
1335920746070180852 -7.55947136513
1335920746203684529 -7.79780769913
1335920746336708158 -7.75295054022
1335920746470378358 -5.90554137727
1335920746603576278 -6.8205097198
1335920746770208254 -6.62500742974
1335920746936863008 -5.60557796176
1335920747070362341 -5.61232037443
1335920747203504843 -11.0603395759
1335920747336937419 -11.320104985
1335920747470184083 -12.9185368041
1335920747603453829 -12.1183363601
1335920747703666109 -11.7050678986
1335920747836729611 -12.2929004431
1335920747970217236 -5.75820784695
1335920748103463808 -7.84614669167
1335920748203408996 -5.95157591341
1335920748370226380 -5.76585054749
1335920748503497535 -10.1121696342
1335920748636877958 -8.80536166005
1335920748770226491 -4.47635721634
1335920748903393921 -11.7410902701
1335920749036786408 -6.77299509359
1335920749170284827 -13.5952790007
1335920749270213781 -7.77731905236
1335920749403367789 -8.04925034859
1335920749503443953 -11.3993339147
1335920749636820833 -9.04250379028
1335920749803578748 -7.61021626725
1335920749903426074 -9.5570575269
1335920750070218613 -10.7972634344
1335920750236754390 -13.1382147376
1335920750370257451 -13.4891246333
1335920750470094639 -5.92848036245
1335920750603470769 -6.26819634285
1335920750703388083 -2.11431950117
1335920750836820375 -3.02566962109
1335920750970128571 -1.94533226584
1335920751103579645 -6.4597944283
1335920751203550809 -5.8183707707
1335920751336761771 -5.29242467288
1335920751470170296 -5.28046482978
1335920751603482439 -5.99123277918
1335920751736923523 -4.32108255983
1335920751903472416 -1.54035027231
1335920752003470455 -2.68555146016
1335920752136782353 -3.24535826478
1335920752270147019 -4.65364367861
1335920752403593455 -5.85676022374
1335920752503474180 -4.22328368474
1335920752636780220 -0.38830124357
1335920752770064156 -3.9282816906
1335920752903458608 -6.42665625057
1335920753070150166 -3.62111019836
1335920753203536691 -5.17800551499
1335920753336759191 -6.31835383806
1335920753503466676 -5.77347896166
1335920753636812522 -2.25545153717
1335920753803486294 -4.05113504817
1335920753936734725 -4.39770200572
1335920754103374170 -6.44203309995
1335920754236740075 -5.23555911845
1335920754370319927 -3.13610987525
1335920754470035186 -2.4812690299
1335920754603385921 -6.43910897585
1335920754737005934 -7.14621914398
1335920754870194092 -3.6773716439
1335920755003442331 -7.67676267087
1335920755136860405 -5.65967262163
1335920755336719519 -6.07966608912
1335920755470305536 -4.66005606782
1335920755603709535 -5.85169113149
1335920755736766283 -4.70633467462
1335920755870304333 -7.49235456962
1335920756003467153 -7.53416985129
1335920756136686679 -6.05282453655
1335920756270103681 -8.4055243712
1335920756370114970 -7.46028606877
1335920756503623808 -7.24737992294
1335920756636733805 -7.76668363451
1335920756836718437 -7.48621521589
1335920756970119171 -6.12093905465
1335920757103479124 -7.67639427707
1335920757203591170 -8.64845664861
1335920757336722160 -5.71126654005
1335920757470129203 -1.96361123077
1335920757636864951 -3.83925306132
1335920757836778077 -2.6109431443
1335920757970179817 -4.22105026578
1335920758103411673 2.61832816271
1335920758236693392 1.89647955809
1335920758403492350 3.21941733957
1335920758570076390 2.48892051366
1335920758703406508 5.47708772569
1335920758836858819 1.27462883998
1335920758970131563 -1.4417553084
1335920759136789712 -2.19875090967
1335920759269989196 -2.52629285569
1335920759403476097 1.19816858497
1335920759570143908 -0.17312900632
1335920759736950425 0.317747737077
1335920759870217650 1.52423852637
1335920760070273643 0.908117412935
1335920760236872808 -0.224182723634
1335920760370186131 1.55556823992
1335920760570181915 4.54193883267
1335920760736870545 3.63368361787
1335920760870164424 4.72162935334
1335920761003543593 2.15806791639
1335920761136723493 -0.797562857546
1335920761303401711 -0.125519984828
1335920761436809147 2.3171884675
1335920761636747278 3.01578534832
1335920761803333850 -0.152619295
1335920761936661355 -0.671758403061
1335920762103566610 0.999582219821
1335920762236782665 -2.16776528407
1335920762436901898 -1.5185492783
1335920762570080727 -6.03315446701
1335920762703589930 -3.16524179085
1335920762870051753 -0.516769743102
1335920763003431610 -6.0186798194
1335920763170096348 -5.30058491377
1335920763270132472 -3.83389514693
1335920763436780762 -4.26338087252
1335920763570109775 -7.30804965203
1335920763703727572 -6.83375828235
1335920763836756822 -6.40491388339
1335920763970144083 -0.0528227596181
1335920764070127271 -3.16526228976
1335920764236662394 -4.07007570681
1335920764403386959 -2.38261906653
1335920764570083468 -4.04843958175
1335920764770177516 -5.01138278605
1335920764903388468 -5.7821419835
1335920765070143969 -5.78495315712
1335920765203613951 -6.30844758284
1335920765370213199 -7.22131130743
1335920765503374975 -8.48492459805
1335920765636761988 -4.47611295523
1335920765770356483 -5.41159840475
1335920765936770855 -4.22281792352
1335920766069998968 -3.48994373374
1335920766203509478 -3.81548967548
1335920766336855393 -3.25598516015
1335920766470057292 -6.0967094417
1335920766603417071 -8.25838958681
1335920766736775519 -7.07301926614
1335920766870172864 -4.37215622179
1335920767003505078 -8.02187978648
1335920767170165487 -7.63853191438
1335920767303496319 -8.21487726771
1335920767470201711 -4.11413131954
1335920767603370421 -4.82273624364
1335920767803458139 -7.16479370888
1335920767970305176 -8.80507473512
1335920768136764043 -7.86280587045
1335920768303449948 -11.5081609551
1335920768436696762 -7.52695959917
1335920768570181420 -6.76297573495
1335920768703470704 -9.83373851379
1335920768836790211 -7.69723683049
1335920768970042169 -10.2204211576
1335920769103484404 -17.0460666079
1335920769270094631 -12.4743114959
1335920769436709791 -10.7230646791
1335920769570087683 -11.1488096417
1335920769703500482 -19.1138792878
1335920769836821029 -14.6537599307
1335920769970122144 -15.6104741018
1335920770103471535 -16.5080981196
1335920770270230065 -16.7497372578
1335920770403396763 -15.9360128727
1335920770570075343 -17.0425211995
1335920770703434303 -15.2832624172
1335920770836810169 -16.8840361347
1335920771003474365 -16.9378307215
1335920771136775638 -15.2391648454
1335920771303432155 -15.5051236434
1335920771470108470 -16.5988392538
1335920771636853455 -10.6736115326
1335920771803497658 -2.84031731527
1335920772003477240 -7.55715057732
1335920772170210190 -1.03861508835
1335920772336761488 -3.6971653845
1335920772503645874 1.6970589373
1335920776003651831 -9.61705998641
1335920776170210438 -10.8234396349
1335920776336751850 -10.5729090333
1335920776470119211 -12.0271427197
1335920776603599177 -10.2985198419
1335920776736883585 -10.4608062468
1335920776870058168 -11.5788236918
1335920777003399627 -11.261668627
1335920777170028469 -12.2286134482
1335920777303398980 -12.4423919686
1335920777436846900 -10.1477958778
1335920777570246229 -11.8751533454
1335920777703696973 -20.0940956606
1335920777836775941 -12.3502293472
1335920777936785538 -11.1638660513
1335920778037197752 -12.0190393114
1335920778136797231 -9.66083768906
1335920778270345346 -12.203734236
1335920778403422324 -16.1866039345
1335920778536819070 -11.5535802919
1335920778670211592 -7.32502558035
1335920778803445840 -6.72966633443
1335920778970102117 -8.36920412648
1335920779103403664 -6.73228262535
1335920779270116159 -5.8553422773
1335920779403387336 -7.65641591519
1335920779536903101 -5.3797519926
1335920779703477390 -7.88077314034
1335920779837241835 -9.53220420505
1335920779970117918 -6.05592548428
1335920780136759480 -8.15370917323
1335920780303544506 -6.05506811119
1335920780437688408 -6.48018590597
1335920780570221089 -7.32054569816
1335920780737150084 -10.477587842
1335920780903455149 -9.77320231296
1335920781036826282 -12.7455533338
1335920781203997903 -12.321389851
1335920781336763954 -13.2852217202
1335920781470233767 -13.0694071553
1335920781603522519 -12.3357835484
1335920781736753524 -7.41099442417
1335920781903509335 -4.59224921672
1335920782070287697 -5.09874809238
1335920782203418264 -3.67600451408
1335920782336787517 -6.68496176289
1335920782470120468 -6.33796842756
1335920782637074053 -7.63697624448
1335920782769976922 -7.35221560856
1335920782903571048 -8.56197812679
1335920783036931724 -8.04691693969
1335920783170080158 -10.287923839
1335920783303442403 -7.98814681595
1335920783437589356 -8.40080791446
1335920783570167137 -9.64910187433
1335920783803485825 -11.7437133569
1335920783970253972 -8.92940376526
1335920784136822462 -9.41368645271
1335920784270055618 -7.70599037868
1335920784436883713 -8.00640975416
1335920784570155426 -8.72192265814
1335920784736798697 -7.688237192
1335920784903392956 -6.65548743368
1335920785070056156 -11.9328001945
1335920785203619952 -14.1093347848
1335920785370174123 -16.2982423234
1335920785537107289 -14.5422327863
1335920785736827988 -8.18245172762
1335920785970089322 -8.5021980106
1335920786103494898 -11.7029919911
1335920786303472668 -10.245116509
1335920786470141107 -12.3479534584
1335920786636815633 -13.2905917234
1335920786803379112 -9.41753976319
1335920786936800287 -9.20147564814
1335920787136756442 -6.59457432047
1335920787303433919 -8.09069832155
1335920787503438552 -6.58615880903
1335920787636790974 -7.27066512222
1335920787836739934 -7.48101537187
1335920788003438831 -9.26895945979
1335920788170144919 -6.08122563014
1335920788336833697 -9.48130374357
1335920788503536726 -10.4932947734
1335920788736776683 -11.2191839783
1335920788903540970 -10.1386366915
1335920789070110916 -7.71137900935
1335920789236743400 -8.28957304259
1335920789403505532 -9.50379200032
1335920789636737269 -10.9566829099
1335920789803447604 -11.148329192
1335920790003616588 -11.6400937751
1335920790170090343 -15.2167859548
1335920790336780513 -13.8228991406
1335920790503415664 -14.2776144738
1335920790636814661 -12.3107268565
1335920790803460413 -13.5345612206
1335920791003424737 -10.1738541955
1335920791203506924 -13.9519139313
1335920791336753599 -4.69124613293
1335920791603503384 0.513417998267
1335920791770282664 1.65958910476
1335920791903549771 2.28757191791
1335920792037322825 1.11087469584
1335920792203328065 0.129288705161
1335920792336730718 1.48510768714
1335920792503583483 -1.1794335283
1335920792636751118 0.827706933428
1335920792803390195 -3.86719790413
1335920792970150856 -7.117914507
1335920793136888847 -6.45333898914
1335920793336676319 -4.66636067345
1335920793503422802 -2.40792478284
1335920793670136170 -4.38663407039
1335920793836794369 -7.66054116151
1335920793970038044 -8.663807088
1335920794170100121 -7.78713604874
1335920794370145646 -9.3952104532
1335920794503537709 -9.20142181592
1335920794703459963 -6.15172368072
1335920794870117204 -3.56208243742
1335920795003542983 -0.935544660151
1335920795170198348 3.0000964813
1335920795336852802 3.08492465138
1335920795536747355 2.89295074321
1335920795703333497 1.49781019465
1335920795870125348 2.83087448449
1335920796003427870 4.63217176052
1335920796170165238 4.87166783009
1335920796303485630 1.36380723512
1335920796470053332 3.51395288047
1335920796636803828 3.81678145923
1335920796803517027 3.00992138474
1335920796970215994 -0.195050928338
1335920797136830224 -1.86395360579
1335920797303447716 1.60518182571
1335920797470226414 -2.1046505906
1335920797736702155 -1.84751539891
1335920797870057178 1.28565048566
1335920798070099091 1.44165428687
