# Supplementary material for: Infants Time Their Smiles to Make Their Moms Smile
Source: PLoS One. 2015 Sep 23;10(9):e0136492. doi: 10.1371/journal.pone.0136492 (PMC4580458; doi:10.1371/journal.pone.0136492)
Supplement: S1 Data — (ZIP) [file pone.0136492.s001.zip › DiegoSmileRawData/smilenew_sub_16_mirror_2012-05-01-18-10-58.robotsmiles]

1 1335921068339795754
0 1335921070406415518
1 1335921091473043267
0 1335921093673078259
1 1335921104239892440
0 1335921106639870024
1 1335921108906617063
0 1335921112406632594
1 1335921115006373399
0 1335921117173135613
1 1335921119806539556
0 1335921124606515384
1 1335921126906507175
0 1335921129406377162
1 1335921140839707868
0 1335921143239716345
1 1335921146006439985
0 1335921148673253515
1 1335921157273195868
0 1335921159639847037
1 1335921169406479637
0 1335921171539904301
1 1335921174039786413
0 1335921177006574124
1 1335921182806519756
0 1335921185073580576
1 1335921192006450687
0 1335921195373243692
1 1335921197673078122
0 1335921203073175458
1 1335921212873183567
0 1335921216073049778
1 1335921225306461938
0 1335921228973193221
1 1335921231073081073
0 1335921245906392619
