# Supplementary material for: Infants Time Their Smiles to Make Their Moms Smile
Source: PLoS One. 2015 Sep 23;10(9):e0136492. doi: 10.1371/journal.pone.0136492 (PMC4580458; doi:10.1371/journal.pone.0136492)
Supplement: S1 Data — (ZIP) [file pone.0136492.s001.zip › DiegoSmileRawData/smilenew_sub_16_mirror_2012-05-01-18-10-58.subjectsmiles]

1335921066706574479 -11.4718719969
1335921066839904073 -8.51153494605
1335921066973163668 -9.7941606306
1335921067139999491 -7.63513738903
1335921067306612163 -6.99132455741
1335921067473112907 -10.3718381392
1335921067673211451 -13.1119210165
1335921067873225465 -12.8654367291
1335921068039908733 -8.34304287042
1335921068173118693 2.26758656888
1335921068339922323 4.238943672
1335921068473094737 6.11617189135
1335921068606577381 -0.22139117475
1335921068739872978 -4.1431893957
1335921068873259125 -6.87344296369
1335921069039916862 -10.6684043891
1335921069173228018 -14.3746503822
1335921069306471631 -16.7244250295
1335921069439796399 -15.3138127509
1335921069573265678 -15.7757229763
1335921069706451072 -14.183934687
1335921069873463150 -13.344196182
1335921070006528531 -10.1088506028
1335921070139773066 -11.6178302195
1335921070273189679 -12.1032295484
1335921070406621259 -11.0511598828
1335921070673151921 -13.8587896335
1335921070806452320 -15.3669334988
1335921070940014613 -14.1389132713
1335921071106572017 -12.7788083308
1335921071273232251 -14.0550824899
1335921071406468422 -15.2849851879
1335921071539883200 -16.3024807108
1335921071673052770 -17.2746419242
1335921071806395922 -16.4100091202
1335921071939863576 -17.2056527875
1335921072073109706 -13.0639488616
1335921072206450533 -12.1136767643
1335921072339979345 -14.2130059007
1335921072473211052 -14.1375737536
1335921072606651201 -13.3850996156
1335921072739794439 -13.6668416429
1335921072873131502 -15.5672042681
1335921073006374858 -12.2095747377
1335921073206556153 -10.2217061458
1335921073339944017 -13.7963146088
1335921073473187217 -16.9109327486
1335921073606444158 -16.1401889246
1335921073773421701 -15.0536747675
1335921073906610687 -15.0567899651
1335921074039865678 -14.5477775624
1335921074173269471 -14.1140999913
1335921074339976392 -16.5796151958
1335921074473354858 -18.1898887753
1335921074606422782 -15.4884334823
1335921074739859060 -9.40429086987
1335921074873162663 -7.41366343648
1335921075006439142 -7.37457819679
1335921075139881876 -8.76243226609
1335921075306572367 -8.99296789004
1335921075440001560 -8.96845873281
1335921075573305767 -10.3507980022
1335921075706632059 -11.7585217134
1335921075873248833 -11.664351614
1335921076006539954 -10.1248368923
1335921076173077674 -12.1457124424
1335921076306561578 -11.356883359
1335921076440662288 -11.3384510917
1335921076573136255 -13.0585618447
1335921076739802439 -13.2632591268
1335921076873079791 -11.7306803311
1335921077040033540 -8.43261788275
1335921077173156028 -9.02642359906
1335921077439840127 -7.1868686151
1335921077639759435 -10.1947429932
1335921077773129031 -11.7585464728
1335921077906482040 -13.2246384915
1335921078039789878 -13.6561745237
1335921078206569031 -9.79060511626
1335921078373182614 -8.12195617763
1335921078539939843 -11.0050717387
1335921078673214012 -9.50518364217
1335921078839919831 -11.5448799304
1335921078973181109 -13.9789026578
1335921079106651499 -16.7955435748
1335921079273171673 -17.848536613
1335921079406342581 -20.6294212772
1335921079539934985 -18.6780990482
1335921079706535096 -11.9194910788
1335921079839809086 -4.97828785244
1335921080006441261 -3.11214002946
1335921080173191791 -1.6813532995
1335921080306527239 -3.26106048702
1335921080473136138 -5.63696030726
1335921080606426769 -7.41053100859
1335921080739877972 -7.9150453444
1335921080906545836 -7.636246221
1335921081039779145 -7.17332644382
1335921081173280929 -8.27119971837
1335921081373160268 -11.2680085465
1335921081506524216 -6.21628667628
1335921081639961414 -9.55757628663
1335921081773215155 -9.07746095178
1335921081906622985 -13.8720972369
1335921082106505357 -11.2074186412
1335921082273139772 -10.0232502501
1335921082406673864 -9.05980133478
1335921082539836760 -9.62055674869
1335921082673261039 -10.2474826962
1335921082806787014 -10.7153137101
1335921083006757167 -10.3899505039
1335921083139797530 -12.3998313424
1335921083273356734 -11.1174637531
1335921083406704507 -10.9245291261
1335921083573199129 -10.4950460038
1335921083706607987 -12.4678662825
1335921083840042358 -13.2888044425
1335921084006454091 -13.2326320144
1335921084139860248 -11.8713062033
1335921084306595950 -12.6644547024
1335921084439827465 -13.1309384975
1335921084639854414 -13.3426271899
1335921084773305087 -12.1883241846
1335921084906534404 -11.5242398552
1335921085073173554 -12.0590981137
1335921085206622757 -12.2052872114
1335921085339900103 -11.3726684153
1335921085473187436 -12.6809769679
1335921085640100233 -13.3440936752
1335921085773142332 -13.7392943924
1335921085939929778 -13.1069275372
1335921086073168919 -13.6724202948
1335921086206444365 -11.9075938227
1335921086339838180 -8.96461301744
1335921086506469784 -11.3235258252
1335921086639899890 -8.85715096671
1335921086806684424 -7.19271340409
1335921086973217209 -9.94399469755
1335921087139867203 -7.07490725477
1335921087306515992 -9.61734613062
1335921087473348567 -11.5753502608
1335921087606616208 -11.6848114044
1335921087773323343 -11.878028748
1335921087906445433 -13.1949519274
1335921088106402758 -11.4911061919
1335921088239990087 -6.13892408588
1335921088373433388 -4.24193425857
1335921088506726446 -4.38908593487
1335921088640286014 -6.0435172368
1335921088806473275 -7.74871715536
1335921088939873168 -5.21952135765
1335921089073137332 -4.22273671426
1335921089206569677 -5.05092865281
1335921089339874170 -6.15357475695
1335921089473236699 -3.74846700283
1335921089639851902 -6.59928800271
1335921089773218544 -5.18977629628
1335921089906566586 -4.64782165738
1335921090039776319 -5.1509342633
1335921090206558694 -8.86507888911
1335921090339869963 -9.84200438854
1335921090506521705 -5.66186531577
1335921090639901010 -6.59412773139
1335921090839793896 -4.97342179018
1335921090973236309 -4.66257799611
1335921091139884435 2.40842492725
1335921091273148565 0.710833667389
1335921091473133043 1.88425442849
1335921091606421150 1.48538355652
1335921091739832477 3.64017995434
1335921091906470038 1.10235846827
1335921092039912240 2.52382717889
1335921092206572379 2.01953002783
1335921092406496374 -1.96998094167
1335921092539779280 -2.8261597801
1335921092706466485 1.03601986453
1335921092839845588 -0.654933282857
1335921092973047215 -3.09836660484
1335921093106834931 -3.81901224584
1335921093239813328 -4.49356645362
1335921093373644182 -3.99912509684
1335921093539874273 -3.19106650105
1335921093673323026 -2.2657658384
1335921093807252984 -3.15608237329
1335921093939823060 2.0459630987
1335921094073124291 0.3532619287
1335921094206566100 -3.43399072664
1335921094373311232 -1.81722770172
1335921094539980485 0.44300310953
1335921094673260775 -0.832321417391
1335921094839936178 -1.02804855291
1335921094973083192 -1.83423834207
1335921095139845664 -1.30711028698
1335921095273210912 -4.68542597126
1335921095473244890 -4.04742399541
1335921095606529940 -0.676793883656
1335921095773151852 -1.06565791655
1335921095939887317 -3.30619039889
1335921096073182454 -3.81475350313
1335921096239814839 -4.46519911962
1335921096373191575 -6.49343220862
1335921096539892179 -6.86366222774
1335921096706712075 -5.18246356013
1335921096840041239 -6.22195534196
1335921096973334650 -7.60062962244
1335921097106493089 -11.6326876884
1335921097273389247 -9.07994797817
1335921097406446166 -9.23013670028
1335921097539656515 -7.28656513098
1335921097673242171 -9.1681368005
1335921097839722387 -10.5841896746
1335921098007017491 -14.6630867142
1335921098140065218 -9.21943977616
1335921098306674589 -6.10848100964
1335921098439914848 -13.6862100242
1335921098606541361 -16.7507238726
1335921098739901457 -8.5227182352
1335921098873410017 -5.55156452685
1335921099006593650 -7.31376105288
1335921099173742598 -6.74631262167
1335921099339958529 -8.94336471941
1335921099473223235 -2.83835802121
1335921099606614848 -3.41703860898
1335921099739867259 -7.92010171635
1335921099873405654 -10.6558687221
1335921100039785457 -3.76059708911
1335921100139825487 -7.04138230883
1335921100306898399 -7.48560206863
1335921100439897188 -9.49349859726
1335921100606553600 -11.9842447366
1335921100739953846 -15.6336732043
1335921100873413020 -6.04489488383
1335921100973424237 -6.15093819972
1335921101106684134 -4.39568192791
1335921101239968378 -4.63040616167
1335921101373282240 -7.64779914579
1335921102139766060 -7.1392684096
1335921102339884466 -11.2432406214
1335921102473183160 -12.4652232448
1335921102639978781 -12.1072524808
1335921102806528065 -8.57936663438
1335921102939763944 -2.79695244371
1335921103106510549 0.152723966694
1335921103273216620 -4.10997506839
1335921103439989216 -1.44864237591
1335921103606508343 -2.28773620362
1335921103806537356 -0.262364137556
1335921103939918931 -0.493520460709
1335921104106442674 0.674752463236
1335921104240258996 0.670703894047
1335921104406512584 3.2057552053
1335921104573304999 2.80934312913
1335921104706884312 0.300538638864
1335921104873330997 -1.05838543179
1335921105039767423 -2.09069228449
1335921105206583286 -5.84576111643
1335921105373240071 -7.62566677009
1335921105539896065 -9.35995900701
1335921105673100497 -8.97335134452
1335921105873307006 -8.60754536598
1335921106040087509 -9.89966304959
1335921106206520499 -11.1751510879
1335921106339865549 -12.8567187751
1335921106473240567 -11.7159451152
1335921106639924061 -8.9902849904
1335921106773283643 -7.1272159029
1335921106906503456 -8.0996663385
1335921107073167870 -6.9606080892
1335921107206502728 -7.44000699199
1335921107373099650 -9.73940145733
1335921107539969772 -7.72588712471
1335921107706521706 -6.34854928483
1335921107840010644 -10.5144537038
1335921107973102365 -0.976488190694
1335921108139856980 2.39012441268
1335921108273314361 1.25231095752
1335921108439748837 -1.28581412292
1335921108573177361 1.05443364078
1335921108773246164 1.37500035833
1335921108906713578 2.699349562
1335921109073333934 6.77314618416
1335921109239851156 7.00815516379
1335921109406504561 2.21425375468
1335921109639769772 2.79633887363
1335921109806618531 4.7311663489
1335921109939814978 0.0457578681124
1335921110106445692 2.01088609112
1335921110273131883 4.05887803011
1335921110439805394 0.823029427384
1335921110606539606 2.53453707575
1335921110739851554 0.200098362021
1335921110939830908 2.08818073481
1335921111073314003 2.45164421594
1335921111239923219 3.38400003732
1335921111373284790 1.13598289708
1335921111506388804 2.12112453734
1335921111639738644 1.70011362981
1335921111806473452 1.89747520251
1335921111939868834 0.33654784125
1335921112106518543 1.64071805259
1335921112273236625 -1.34418976609
1335921112406715528 -0.936518506122
1335921112573105829 -1.21285727355
1335921112706478206 0.449120925747
1335921112839873617 0.690153390157
1335921112973165416 0.508541942406
1335921113173090849 0.609391447876
1335921113306515532 2.55039095555
1335921113439855971 -0.513281110122
1335921113606468802 2.22019105658
1335921113739859431 1.40277674221
1335921113906637452 3.14042627691
1335921114073167184 2.12669129482
1335921114239872192 0.98605804484
1335921114406544115 2.98230325253
1335921114539942786 1.64344518901
1335921114673126372 -2.86554355868
1335921114839748765 -0.861547492568
1335921115006473870 1.3009735017
1335921115106409939 -2.60547136976
1335921115306677087 -6.2037376258
1335921115439812220 -5.56721535564
1335921115573295870 -7.28545677723
1335921115739776026 -3.46486308731
1335921115873415764 -0.401290256024
1335921116006476737 2.28031157368
1335921116139916563 2.00949356395
1335921116273228934 -0.604609402642
1335921116439958349 -1.69175855077
1335921116573244920 0.0791095192377
1335921116706668166 0.0421725346709
1335921116873134634 -0.956865804404
1335921117006467738 0.416011242325
1335921117173171510 -0.115869430468
1335921117339901775 -0.84249155342
1335921117506363137 0.556337963788
1335921117639768414 -0.26858338915
1335921117806523691 0.531087780214
1335921118006411824 6.95675769757
1335921118139857134 6.63731217921
1335921118273190911 -0.345741328492
1335921118406423732 -1.17014293257
1335921118573174090 -3.2445103163
1335921118706466906 -3.71249654208
1335921118839910655 -6.06758121732
1335921119006492662 -3.10675919028
1335921119139876190 -7.14369068099
1335921119273149323 -7.50389793181
1335921119406536764 -2.71954199177
1335921119540000397 -1.44490180215
1335921119673238105 1.24088656413
1335921119806551143 5.12913047761
1335921119939860589 4.81105470629
1335921120073366019 2.99638379575
1335921120206554602 -1.32289723912
1335921120339821355 -1.61027547512
1335921120473162540 1.22918180265
1335921120606414335 3.44358244289
1335921120739965745 3.34542595325
1335921120873138309 4.97992143311
1335921121006679142 4.75445187997
1335921121173134002 11.3306557698
1335921121340103546 4.34151019284
1335921121506433920 3.62713572797
1335921121673195181 2.21414579958
1335921121806682943 2.74874408238
1335921121973156047 2.18176627453
1335921122106447809 3.43947086628
1335921122273166158 0.396883662747
1335921122406439105 -0.0029817080796
1335921122539931852 1.08955416532
1335921122673159391 0.567815373627
1335921122839935706 3.84872172504
1335921122973238269 1.47249427865
1335921123106635393 2.3144098911
1335921123273260169 1.56900116182
1335921123406589286 0.406703894084
1335921123539840279 3.82319874457
1335921123673181331 3.10766174576
1335921123806445705 3.5206486915
1335921123906515174 1.85644659093
1335921124039831645 3.17937237215
1335921124173235464 5.1977426166
1335921124306622331 -0.65557234367
1335921124439920387 0.263693314055
1335921124606749026 -1.31289859257
1335921124739922453 -2.04127537647
1335921124906437796 -3.83407969893
1335921125040166825 -2.7213095451
1335921125173327962 -4.33698721404
1335921125339823433 -1.85217738376
1335921125506571832 3.09777134465
1335921125673219390 3.44754244745
1335921125806497238 2.23704233369
1335921125973170884 1.85880854213
1335921126106593982 3.60597497858
1335921126273185791 9.14404728229
1335921126439851925 8.14797017007
1335921126606440137 6.37358657155
1335921126739986928 7.7643246038
1335921126906592563 8.31647509588
1335921127073160922 6.40342209564
1335921127273065092 7.71355306724
1335921127406435477 4.8035941766
1335921127573160017 5.31092087431
1335921127773116489 5.09835566528
1335921127906482152 6.26575667415
1335921128073204736 5.8013543645
1335921128206711064 7.76162767132
1335921128406509433 4.01726676668
1335921128539910551 1.37569789341
1335921128706606157 -0.364817056225
1335921128873416678 -0.075721282804
1335921129040579046 -0.390925512499
1335921129206526988 0.411838999862
1335921129406487851 -0.451033445645
1335921129673286035 -5.54607948318
1335921129839966201 -6.72777537063
1335921129973354023 -7.69281304871
1335921130139867974 -5.27291899912
1335921130306552615 -8.00480003313
1335921130473366041 -7.33725992189
1335921130639809610 -9.52219945575
1335921130773103558 -9.46999085842
1335921130906692082 -9.86438675375
1335921131039931842 -9.51437995419
1335921131206378468 -8.31203786247
1335921131339915231 -9.74822910233
1335921131506551305 -11.3109859622
1335921131639939869 -10.1910480073
1335921131806637059 -8.67223487703
1335921131973144313 -9.54975321223
1335921132206586382 -10.0509024512
1335921132339838376 -9.6292531616
1335921132506597363 -9.73515976951
1335921132673271008 -11.6184601318
1335921132806890513 -6.54377683224
1335921132973386368 -12.3837486868
1335921133206629127 -12.0618675394
1335921133373103963 -12.439074073
1335921133540013925 -12.481419133
1335921133706676048 -16.1850873378
1335921133839897103 -16.7721565804
1335921134006572073 -16.1509753143
1335921134173133117 -8.12767256515
1335921134306544368 -5.50162107794
1335921134439843811 -9.96984831038
1335921134639809290 -7.76477026151
1335921134806623043 -3.26001703029
1335921134939835240 -2.7161837654
1335921135073191354 -3.47920545866
1335921135239796128 -4.69824003703
1335921135373170630 -8.75867566104
1335921135539907001 -8.46988455136
1335921135706729928 -9.26583519979
1335921135873209730 -12.3289741853
1335921136039864900 -10.2328145025
1335921136173230254 -10.8136412683
1335921136340000742 -11.4032206195
1335921136473170514 -11.6126047046
1335921136639834900 -12.7412381744
1335921136806589063 -9.3606240011
1335921136973366523 4.79663092084
1335921137139854480 -0.0672311400791
1335921137273196988 -5.0912091976
1335921137473133364 -5.66900533689
1335921137606593405 -12.1408538058
1335921137773275082 -12.3391618089
1335921137906518032 -12.4795763829
1335921138073171709 -14.6693795641
1335921138240231953 -15.1351129479
1335921138406629236 -15.4847363841
1335921138539889178 -14.8085159309
1335921138706460509 -11.736776281
1335921138873150711 -7.33987160142
1335921139006892257 -4.03475487098
1335921139173255123 0.401430661317
1335921139339781282 2.19935399371
1335921139506535620 0.122387476083
1335921139639847792 -3.77986117007
1335921139806549919 -4.68427827324
1335921139939825137 -9.13028704017
1335921140106602635 -9.48361566856
1335921140239808921 -7.04181214641
1335921140373274533 -3.03604727615
1335921140539924023 -3.12517487175
1335921140673225941 -0.941306037268
1335921140840105635 6.96827694398
1335921141006578187 5.28608117032
1335921141173838851 2.74212881333
1335921141339924824 2.32860619237
1335921141473348171 2.48087515022
1335921141639807950 3.34843736054
1335921141806550646 -0.573507980096
1335921141973147821 2.5895909174
1335921142139895130 1.32951701495
1335921142273031201 1.37886652487
1335921142439926652 -1.66747898539
1335921142606574110 -2.84004505737
1335921142773244142 -3.96211220361
1335921142939979432 -3.42064857779
1335921143073290789 -4.02981178691
1335921143239777518 -3.08056957406
1335921143406527185 -1.33236095252
1335921143540008169 -1.14033846376
1335921143706525154 -1.2015358942
1335921143839865227 -3.49581102863
1335921144006721133 -3.63997759321
1335921144139855397 -2.60516428158
1335921144306467085 -6.06103518456
1335921144439977406 -7.02546911412
1335921144606582627 -7.26777525836
1335921144773150332 -6.77060406509
1335921144906488258 -7.5746709437
1335921145073243629 -7.72976998989
1335921145206422227 -10.4210237325
1335921145373451480 -5.5506074385
1335921145539883593 -1.57167103381
1335921145706585677 1.73856267185
1335921145873139048 1.14041071781
1335921146006507028 2.5852007932
1335921146173203777 2.84639340486
1335921146339836022 5.8093429502
1335921146506570245 3.41265898815
1335921146673262778 1.04668491471
1335921146839931620 2.05235119865
1335921146973106020 0.500492959009
1335921147206490113 -0.674025832129
1335921147339894066 -0.554501067161
1335921147506842774 0.619620264266
1335921147673117053 -1.08556727768
1335921147839796735 2.04919024824
1335921148039773404 3.99331786496
1335921148206467788 2.94007138244
1335921148373292779 2.68056752116
1335921148506417212 -1.39159272098
1335921148673251867 -2.42099612063
1335921148806519913 -1.53793850319
1335921148973267226 -1.45968518835
1335921149173229448 -3.60479023226
1335921149306639318 -5.39116020344
1335921149473321922 -4.51437734867
1335921149673286569 -8.53347950001
1335921149839747285 -11.6706316966
1335921150039772628 -10.6885691326
1335921150239896457 -11.1289898225
1335921150406627340 -12.799968128
1335921150573228264 -18.4295766049
1335921150740019457 -15.7610296458
1335921150906600551 -16.3658222699
1335921151073240290 -17.1339237087
1335921151206978983 -14.7279491856
1335921151406834442 -13.4075149025
1335921151573072175 -12.3189031885
1335921151740045083 -14.0531010659
1335921151906550689 -10.1371528555
1335921152073050906 -10.3312346189
1335921152306461582 -10.5422257755
1335921152439794730 -5.69127100055
1335921152639853353 -7.8012577725
1335921152806591167 -6.0861743385
1335921152973208079 -5.29227757978
1335921153139855164 -6.14359726742
1335921153273334333 -4.05737235435
1335921153439825492 -5.89439233504
1335921153573495570 -8.31716029204
1335921153739907470 -6.49030277084
1335921153906563030 -8.67697071239
1335921154073187959 -5.85125878635
1335921154206537935 -7.95145364172
1335921154406431632 -5.34163775052
1335921154540013659 -5.92690968491
1335921154706469471 -6.03563313402
1335921154939794068 -4.9839460301
1335921155073226770 -6.80144969
1335921155206742468 -5.68728735259
1335921155373230459 -3.25354618736
1335921155539899803 -4.35973008847
1335921155673176970 -8.91216312478
1335921155839978068 -8.56057683952
1335921155973309117 -8.48759189297
1335921156139938211 -8.34673946524
1335921156273073317 -8.20662850362
1335921156473240691 -7.66810606957
1335921156639911829 -7.40873672887
1335921156806543012 -10.4938367069
1335921156973166642 -8.64981051669
1335921157139941569 -0.305223813809
1335921157273306221 6.04658818168
1335921157439839516 2.04239203397
1335921157606557029 2.4509071583
1335921157773163936 2.4248777591
1335921157906670392 -2.43703083849
1335921158073221427 -2.62825260633
1335921158206562709 -4.43961618479
1335921158406686375 -0.725346194674
1335921158539887686 -3.10905681984
1335921158673140748 -2.13438854217
1335921158806771961 -0.111164516907
1335921159006515314 -4.23760714065
1335921159139794605 -2.92400213186
1335921159306393427 -0.121286991009
1335921159473290041 -2.65133426078
1335921159639797817 -2.73049635439
1335921159806426551 -3.68829398933
1335921159973045110 -2.46373490095
1335921160139818204 -5.42413203143
1335921160273054096 -4.24941703113
1335921160440151126 -5.23861894343
1335921160573079243 -6.37962608098
1335921160739762172 -0.988445624567
1335921160873294589 -4.39094361193
1335921161040055707 -6.31597941457
1335921161173294265 -7.37888297578
1335921161306470080 -6.14074972917
1335921161473249052 -5.86659394546
1335921161606622086 -5.95837007726
1335921161806584363 -7.75878179487
1335921161939812487 -9.38726468584
1335921162106484662 -10.5787656937
1335921162239905326 -3.83648791946
1335921162406619701 -4.58212066774
1335921162573159079 -9.33553116861
1335921162706465851 -11.6385630411
1335921162840005128 -11.6988392919
1335921163006522211 -12.1256496471
1335921163173561104 -11.3130529679
1335921163306662545 -11.4326559858
1335921163473263304 -11.0963727407
1335921163606732067 -10.7514453071
1335921163773326163 -9.94303256029
1335921163940063518 -9.76187311706
1335921164073209706 -6.75837554161
1335921164239759127 -0.536083591608
1335921164373376190 -1.51833683523
1335921164539831405 -7.77017954354
1335921164673074028 -8.19893790861
1335921164873213657 -10.4615033253
1335921165006468373 -9.8555512264
1335921165173107385 -11.1232174571
1335921165373074768 -13.2400528181
1335921165506551887 -9.47695155023
1335921165673176913 -9.62712095784
1335921165806516823 -12.0829869545
1335921166006584976 -12.4803090511
1335921166173278410 -9.2645177333
1335921166306592445 -8.22519736958
1335921166439699552 -10.9357461975
1335921166573286142 -8.84948373477
1335921166706545285 -8.98819876721
1335921166906576054 -8.69119926373
1335921167039921150 -9.29524337642
1335921167140094935 -10.3680333868
1335921167273136936 -6.67429667153
1335921167406655523 -6.91239820355
1335921167573445175 -6.3905287273
1335921167706691633 -5.66282354405
1335921167873171438 -4.67154243681
1335921168006422237 -3.35157385037
1335921168139746444 -4.56081278333
1335921168273147899 -4.90632115286
1335921168406603967 -1.75988377867
1335921168573304890 -1.04910532535
1335921168706501949 -2.01243945073
1335921168840028461 -2.24926751071
1335921169006750684 -1.07022070403
1335921169139865236 -1.98433321535
1335921169273175585 0.327268867256
1335921169406636460 1.24636454633
1335921169539859766 0.405887748976
1335921169673065638 -1.32943443225
1335921169806646734 -2.18304796602
1335921169939797826 0.415201077999
1335921170073166161 -0.868544706027
1335921170206523578 -0.436075826743
1335921170373507081 1.1213782009
1335921170506551410 -1.84930587729
1335921170639822387 -0.816524942459
1335921170773188372 -0.0566927366623
1335921170939876186 0.202436675678
1335921171073244493 1.71538374605
1335921171239783602 -2.05485061016
1335921171406424159 -2.90976298151
1335921171540112012 -1.76759123206
1335921171673071056 -2.94117413638
1335921171839897469 -4.05476562517
1335921171973186313 -4.56853927234
1335921172140087242 -4.844633404
1335921172273146326 -4.89869787673
1335921172406501988 -9.25535134253
1335921172573179571 -10.1795366916
1335921172706653769 -12.7583062456
1335921172839990336 -10.8009713658
1335921173006488190 -11.2286196588
1335921173140049471 -14.0031667913
1335921173306542064 -12.1164456656
1335921173440015542 -9.90274779692
1335921173606574963 -6.22965075503
1335921173740077831 -2.19491873141
1335921173873198271 4.78251477627
1335921174039843972 8.68049216578
1335921174173156553 8.51991762152
1335921174339697040 9.90641204028
1335921174506518830 10.5889069268
1335921174673170899 9.80974652952
1335921174839956900 7.56528716202
1335921174973152933 9.60214920914
1335921175139880461 7.36742077533
1335921175273252037 8.16909143638
1335921175440002076 4.26009670129
1335921175573333841 2.3879011297
1335921175739801634 4.97780582233
1335921175873332224 8.9317213637
1335921176006485189 7.53617782045
1335921176173285334 8.03541055954
1335921176339849217 6.39763485279
1335921176473242321 6.17684330107
1335921176606571373 2.50879032385
1335921176739900498 2.01784306952
1335921176873222021 -2.68499901478
1335921177006615839 -6.68309489366
1335921177139936275 -3.7040359757
1335921177306439824 -7.54450629894
1335921177439928000 -0.277043477062
1335921177606670319 2.58842402715
1335921177773286227 2.66294542621
1335921177939806680 3.03209989339
1335921178073237729 1.9948239487
1335921178206610185 -0.21118030827
1335921182106621371 1.95952588609
1335921182306688222 -5.77494752967
1335921182506553249 -1.67031265435
1335921182639994010 1.14197598478
1335921182806895857 4.9214680381
1335921183006708975 3.98731451732
1335921183139955769 -2.40107003451
1335921183306539329 -3.83754260039
1335921183440142930 -2.71026670841
1335921183639806950 -3.85899482481
1335921183773183244 -4.51488985321
1335921183906626991 -1.921547455
1335921184073259352 -1.78988148413
1335921184239817442 -7.19452629184
1335921184373199062 -5.64546965432
1335921184506681265 -5.06675782929
1335921184639840279 -4.98785501895
1335921184806605124 -4.53384075442
1335921184940141682 -0.426877102822
1335921185073701007 1.3479501783
1335921185273124692 1.89226794088
1335921185406610433 0.207403779589
1335921185539764819 2.20782029285
1335921185673138831 4.70633459972
1335921185840046043 7.32825518626
1335921185973327751 2.96890304673
1335921186139956775 5.86596433453
1335921186273337824 5.86579319239
1335921186440082692 2.49623860821
1335921186573360714 1.44781618877
1335921186706523932 2.54572877066
1335921186839912697 -3.60123757916
1335921187006766310 -4.22107062785
1335921187139747186 -3.94087020252
1335921187306562702 -5.10933232439
1335921187439850173 -7.72703753609
1335921187606638297 -6.46426834249
1335921187706514238 -6.84326999273
1335921187839855232 -8.69433355129
1335921187973116651 -7.15028251121
1335921188139853156 -5.30732363954
1335921188273304475 -2.26306453478
1335921188406546472 -3.23819929247
1335921188540038506 -2.88462807439
1335921188673228959 -0.310502574434
1335921188839760225 -3.88985168219
1335921188973228546 -3.26220979993
1335921189106647285 -4.97304537689
1335921189239944529 -5.36852731654
1335921189406483281 -1.07347294529
1335921189539867354 -2.32807586232
1335921189673073069 -7.54993311344
1335921189839806494 -3.79164448361
1335921190006523456 -2.16909276694
1335921190139834002 -4.40429900144
1335921190306496030 -7.23163121747
1335921190473341230 -5.22684735243
1335921190606494729 -7.37247678044
1335921190739834949 -3.51419613907
1335921190906617825 -2.50506231942
1335921191040036605 -1.34974074867
1335921191206468300 1.24010211542
1335921191339881990 -2.85944294372
1335921191506480656 0.568003558325
1335921191673299292 -1.26557720876
1335921191806848431 -2.3893793546
1335921192006551171 1.81191869809
1335921192173081930 0.408573867056
1335921192306654944 -2.01685040121
1335921192506543187 -0.513944012359
1335921192639974348 -0.234958186526
1335921192806482146 -1.47025257354
1335921192939850952 1.43215222224
1335921193073247900 -2.04545730452
1335921193239903977 -0.162397427671
1335921193373305689 2.66966959959
1335921193506515219 2.82260744941
1335921193673132236 -1.67491301712
1335921193806540535 7.06261613943
1335921193939867201 1.15800684453
1335921194106795642 1.71119677106
1335921194306763253 0.74115369218
1335921194439942308 1.79432756422
1335921194573364723 -0.565407245737
1335921194706607204 3.46755392698
1335921194873354535 2.48632815166
1335921195006426006 6.47383906409
1335921195139976298 0.290714253277
1335921195373414706 -2.42865192674
1335921195540035337 -1.08481081904
1335921195673180107 -0.801311476573
1335921195806445258 2.67782589168
1335921195973168361 -2.87628073962
1335921196106621963 -6.96182579783
1335921196239897138 -6.80842930125
1335921196406512641 -5.63057366001
1335921196539986310 -3.31961633819
1335921196673127909 -3.2850088252
1335921196839817978 -2.51032835126
1335921196973094818 -4.10875159705
1335921197206681463 -4.46572114278
1335921197339879742 -2.38117686516
1335921197506557830 5.62068969248
1335921197673202776 0.397172656883
1335921197839869137 10.5111747864
1335921198006498457 7.07314875382
1335921198139799818 4.27324029688
1335921198373148998 0.895991096951
1335921198539808666 -2.10454751493
1335921198673068456 1.08640269244
1335921198806611262 -1.9935570353
1335921198939958870 -2.12050891764
1335921199106514400 5.85291730274
1335921199239802871 5.13733156904
1335921199373168604 6.63037809428
1335921199539934545 7.65728123908
1335921199673189688 6.83858627066
1335921199839786460 5.7529348319
1335921199973085165 5.12892419097
1335921200106636731 8.16588155652
1335921200239977434 5.74336966785
1335921200339955596 4.83289570057
1335921200506593760 3.59081704337
1335921200639800649 5.88442562887
1335921200773097242 3.63055348037
1335921200906502765 4.87209924985
1335921201040008694 3.35698960468
1335921201173249082 3.51004817496
1335921201306656608 3.91646581194
1335921201474093712 3.2016739983
1335921201639899174 3.02151945688
1335921201773108993 0.799767465795
1335921201939894881 2.46250889847
1335921202073207801 4.52321779492
1335921202239914647 2.8702914774
1335921202373344978 3.38847279697
1335921202506554980 2.66335284115
1335921202673178720 3.00976819006
1335921202806525248 0.521886829935
1335921202939799446 -0.188911814364
1335921203073241942 -2.02346412845
1335921203206630215 -4.2276930138
1335921203339805051 -7.03641384854
1335921203506511378 -6.19198966135
1335921203639948453 -6.57637162221
1335921203806426295 -8.43452048735
1335921204006639668 -7.94713298365
1335921204139784997 -4.0496600296
1335921204306410718 -4.8591497075
1335921204439840335 -11.9322170423
1335921204606671863 -10.4767355793
1335921204806511841 -13.9186352116
1335921204973314102 -14.4265996851
1335921205140019620 -10.9424610339
1335921205340112920 -10.1067762442
1335921205506451642 -11.2521875856
1335921205673252104 -12.1869554517
1335921205873154786 -11.3273060053
1335921206040023381 -13.5192118197
1335921206239878591 -10.2407049054
1335921206439965410 -11.5698751348
1335921206606535411 -8.80963561061
1335921206773211176 -8.76947961986
1335921206973304894 -15.1952523124
1335921207139888984 -13.8101406117
1335921207306480170 -12.3297191024
1335921207439917880 -11.6792213297
1335921207639856854 -9.22049689331
1335921207806456288 -10.6109026953
1335921207973085386 -10.9926612939
1335921208173135143 -9.69167539615
1335921208406453567 -6.68220110091
1335921208606537354 -6.89217366075
1335921208806516336 -8.46039558694
1335921208973255438 -9.94700757329
1335921209239761711 -8.69686566356
1335921209439932917 -9.43502953566
1335921209673088207 -11.5507247713
1335921209873173067 -10.1805010114
1335921210073224359 -8.14042997157
1335921210306712262 -6.33392388151
1335921210506402825 -8.97886335433
1335921210673136512 -7.27599527563
1335921210839874371 -6.12592990326
1335921211006879057 -8.08717121674
1335921211139817985 -5.3168938633
1335921211306429600 -2.24099874311
1335921211439926406 -5.25670504213
1335921211606503947 -0.339276302709
1335921211773188181 -1.36378255518
1335921211906587237 1.01017083982
1335921212073248213 -1.15668746668
1335921212206704243 -1.61125932296
1335921212339892748 -2.13311705076
1335921212540066048 -3.05202949279
1335921212706460805 -2.56069513003
1335921212873377514 6.13049135893
1335921213006613703 9.55304816067
1335921213206662131 8.36063893462
1335921213339823979 8.41678586682
1335921213506612116 6.28805526126
1335921213639825216 8.319054257
1335921213839781579 4.71780683792
1335921214006456740 7.1368322382
1335921214173243669 4.58909906967
1335921214306444275 5.21824751347
1335921214439852677 4.47097373924
1335921214639855724 5.43789719133
1335921214773088074 4.930320099
1335921214906499019 4.91941716271
1335921215073151654 4.16665867226
1335921215206574704 5.09483442352
1335921215373607314 3.10164344086
1335921215506481947 -0.686912434297
1335921215639889280 1.0681049167
1335921215773225683 1.17583142424
1335921215906506500 0.129342354218
1335921216073061419 -0.736097185444
1335921216206537706 1.52940034358
1335921216339794577 5.5144922827
1335921216473326002 4.67787490837
1335921216606430497 6.37653839041
1335921216806549590 4.27711964631
1335921216939969302 3.96627868187
1335921217073196316 4.64514421538
1335921217206660383 4.75505577696
1335921217339778286 4.58485705827
1335921217506488463 3.85523614027
1335921217639865426 1.21434514728
1335921217773353990 -0.122646624387
1335921217906542403 -6.66879718971
1335921218039792844 -1.24264839422
1335921218206649794 1.37664139994
1335921218339879791 -2.0799329502
1335921218473352882 -3.03793027279
1335921218606796596 -1.90530357005
1335921218773539313 -1.31783561848
1335921218939805760 -2.98980122533
1335921219073178120 0.921253947443
1335921219207025174 -1.57662978814
1335921219340193520 -2.60320475582
1335921219473057347 -5.95514379364
1335921219639836946 -3.5978958058
1335921219773260987 -3.5514494834
1335921219906579854 -6.73422838446
1335921220073160872 -7.86412036141
1335921220239925478 -14.9221002181
1335921220406492347 -12.8170243347
1335921220606450099 -13.6921432571
1335921220773295885 -14.4383584781
1335921220906539739 -9.8956709366
1335921221139973221 -11.6003442208
1335921221273187976 -9.4127975197
1335921221439805387 -9.01959594658
1335921221573250308 -8.37602366164
1335921221739862560 -8.03705972738
1335921221906512055 -4.12093988782
1335921222073186399 -4.90618901074
1335921222273338504 -8.45243436701
1335921222439806434 -8.24209609498
1335921222606546133 -10.6636153924
1335921222773173575 -9.74141184888
1335921222939927216 -9.70955740697
1335921223106679596 -6.99723808671
1335921223273206600 -8.29240023912
1335921223439911841 -8.72618193698
1335921223639766926 -8.41304334655
1335921223806515225 -7.67516721535
1335921224006552244 -9.15123261386
1335921224206479040 -9.57011948889
1335921224406581502 -7.99237362756
1335921224606565116 -9.31165869188
1335921224773121791 -9.59393901306
1335921224973130888 -8.41187807624
1335921225139780614 3.37067838774
1335921225306483416 4.90433139454
1335921225439960962 5.14441104886
1335921225606562692 5.4313162065
1335921225739959717 0.610781736562
1335921225906426949 4.06279408056
1335921226039860598 -1.19880508369
1335921226239925445 -2.69471701129
1335921226406596052 -2.86505353763
1335921226539921966 0.0846893394033
1335921226706428023 -2.63906520474
1335921226873321906 -1.49580236627
1335921227006505946 -1.68575753115
1335921227173190424 0.105723777584
1335921227306613694 3.10924268107
1335921227439935939 4.35772340243
1335921227606564382 1.22541459909
1335921227806548518 7.15944867124
1335921227939798293 4.78587692704
1335921228073205678 1.05387841656
1335921228206480550 0.458603513485
1335921228373141615 1.66869478425
1335921228540127563 1.01146132445
1335921228706661513 1.51865947487
1335921228839897377 -0.361999759606
1335921228973416692 -1.83037566907
1335921229106524205 -3.86224231556
1335921229239882122 -0.392524709294
1335921229339782746 -0.492806703546
1335921229506525286 0.559455234931
1335921229639762800 2.59874023511
1335921229806469977 5.49360106072
1335921229939901282 4.7699832601
1335921230073400073 7.93550110386
1335921230240035838 7.14033593949
1335921230373304312 6.49465330851
1335921230539904386 5.06370592314
1335921230673324795 6.19367395172
1335921230806498477 6.32798820285
1335921230939841107 5.06150023238
1335921231073149739 5.89761338181
1335921231206511566 7.47671203919
1335921231339975719 6.63820815154
1335921231506470280 7.49757893877
1335921231639868767 6.97019548201
1335921231806468804 9.539923118
1335921231940020575 8.36010360546
1335921232073196170 8.47929567613
1335921232206509991 6.31090412497
1335921232373228793 8.5782986443
1335921232539996122 9.32054890943
1335921232673629727 6.17915987808
1335921232806435930 6.54237796384
1335921232973200143 11.2585879198
1335921233106551927 5.23974280253
1335921233273177548 6.80963632127
1335921233439826613 3.67565523104
1335921233606588396 5.33155748988
1335921233739824857 11.0461544378
1335921233873118643 6.93917962175
1335921234006396640 12.1226597284
1335921234139889057 8.79598171595
1335921234306419915 8.88124955278
1335921234440002353 -0.695008327561
1335921234573135610 0.633745959698
1335921234706509825 10.6777488317
1335921234840009489 -0.449061704043
1335921234973181642 6.94025452024
1335921235106464561 3.0204464403
1335921235240320845 3.59678229206
1335921235406588725 9.97836304699
1335921235506460602 5.13999499748
1335921235673206499 3.28014912553
1335921235773146808 9.09279340181
1335921235906517243 6.61988622387
1335921236039880254 7.78696322198
1335921236173278484 3.75002514796
1335921236306600219 -0.293479117853
1335921236439955052 4.23807817109
1335921236573129398 0.976862124063
1335921236673282637 4.42814068236
1335921236806501357 7.5762240098
1335921236973314051 8.36269594639
1335921237106569996 10.570426213
1335921237239855162 9.72001330949
1335921237373296362 8.53449377326
1335921237506538952 6.7477361956
1335921237639786870 11.3737255433
1335921237773289713 10.451259983
1335921237906546893 11.1068426487
1335921238040015879 10.1852975364
1335921238139881376 11.0582806879
1335921238273163049 10.1050552642
1335921238406579810 11.8461127312
1335921238540109569 12.67493383
1335921238673260205 9.81767773893
1335921238839788136 10.4021911338
1335921238939879823 9.20991251003
1335921239073195818 8.9761718716
1335921239206743839 10.2882493514
1335921239339905372 12.8296690416
1335921239473082432 10.4712260063
1335921239639807260 11.5204933262
1335921239739830575 8.74156109192
1335921239873177642 11.1880315337
1335921239973164943 10.0188387202
1335921240173217328 9.79810520902
1335921240306448824 7.12577346253
1335921240439859313 8.78038963455
1335921240573302100 6.20815506813
1335921240706839882 9.23138751789
1335921240873120999 6.74512988485
1335921241040142624 7.80162493347
1335921241173129240 5.76840360115
1335921241306481865 7.07053666468
1335921241439835631 6.95545073326
1335921241606506028 3.68325054333
1335921241739921655 5.5114731069
1335921241906445273 7.28230572705
1335921242039965714 6.15831482253
1335921242173299699 5.83919962107
1335921242339903894 5.21149502691
1335921242473823462 5.84675717792
1335921242639725583 5.97563623265
1335921242773213004 6.31895390438
1335921242906495691 6.15666634758
1335921243039793811 1.57453476436
1335921243206608263 4.4755211781
1335921243439764413 7.03997858028
1335921243606597373 4.53513660974
1335921243773309883 10.4299914614
1335921243939817392 8.97652765541
1335921244106455575 7.84516981217
1335921244239951706 1.57860213421
1335921244373130285 6.85256244159
1335921244506522382 9.32702483193
1335921244673176884 10.0643428422
1335921244806483452 9.02267963927
1335921244939813384 9.25612911765
1335921245073343036 8.05388464991
1335921245206545801 9.33338350318
1335921245373151217 7.67010673782
1335921245506824586 7.02290646871
1335921245639850411 1.22894378563
1335921245773076438 -4.11685116214
1335921245906419168 -6.04447114697
1335921246039974864 -7.28732476935
1335921246173294900 -6.47141056054
1335921246339890186 -5.68568312619
