# Supplementary material for: Infants Time Their Smiles to Make Their Moms Smile
Source: PLoS One. 2015 Sep 23;10(9):e0136492. doi: 10.1371/journal.pone.0136492 (PMC4580458; doi:10.1371/journal.pone.0136492)
Supplement: S1 Data — (ZIP) [file pone.0136492.s001.zip › DiegoSmileRawData/smilenew_sub_16_yoked_2012-05-01-17-56-51.robotsmiles]

1 1335920221827620418
0 1335920225860851887
1 1335920227827510586
0 1335920231194251165
1 1335920236727533588
0 1335920239960862615
1 1335920248227687177
0 1335920251594398913
1 1335920259960882493
0 1335920265327511745
1 1335920268527459006
0 1335920271194264211
1 1335920276694508495
0 1335920282127539469
1 1335920299494281713
0 1335920302994319160
1 1335920306494331914
0 1335920310727710108
1 1335920317627596266
0 1335920318460958111
1 1335920339794438181
0 1335920341527526131
1 1335920348527455150
0 1335920353694236461
1 1335920361960938365
0 1335920363727507343
1 1335920369127729380
0 1335920370660980844
1 1335920376094269305
0 1335920378427613228
1 1335920386027437883
0 1335920392827732981
