# Supplementary material for: Infants Time Their Smiles to Make Their Moms Smile
Source: PLoS One. 2015 Sep 23;10(9):e0136492. doi: 10.1371/journal.pone.0136492 (PMC4580458; doi:10.1371/journal.pone.0136492)
Supplement: S1 Data — (ZIP) [file pone.0136492.s001.zip › DiegoSmileRawData/smilenew_sub_16_yoked_2012-05-01-17-56-51.subjectsmiles]

1335920218453391180 -5.12313737944
1335920218553325278 -5.19642117771
1335920218653080993 -4.34930091676
1335920218753127777 -4.70150786228
1335920218819933151 -6.05365477701
1335920218919831314 -4.78576736197
1335920219019934991 -4.96315884572
1335920219119849158 -2.70937824309
1335920219219810358 -2.98803358875
1335920219319773790 -6.08335980079
1335920219419853762 -5.39785087609
1335920219519775292 -4.62982010653
1335920219653161332 0.265743235538
1335920219753170775 -1.40533430535
1335920219853178410 -2.90839043061
1335920219953194363 -1.78069491869
1335920220053140436 -2.70327246402
1335920220153078163 -2.15281408561
1335920220219800787 -2.78006224408
1335920220353259104 -0.954138889993
1335920220453299855 -2.40243639767
1335920220553160679 -1.46643462194
1335920220686435546 4.49561083526
1335920220819998301 4.53336065885
1335920220919837292 -0.351803213583
1335920221019790915 1.73507817194
1335920221119918416 2.35763591157
1335920221219918573 1.78382347464
1335920221319884927 0.963584378003
1335920221419915314 2.81036131419
1335920221519768135 4.7280000351
1335920221619902962 3.38661648655
1335920221719902607 3.89572371105
1335920221786589450 3.93493336287
1335920221886418689 4.14858606091
1335920222019904244 2.22537121728
1335920222120016455 9.75516591468
1335920222219847126 5.61044917135
1335920222320021935 5.58348295527
1335920222419868740 5.57508535165
1335920222519838147 1.06465065271
1335920222619919738 5.25121251583
1335920222719925479 7.87281249288
1335920222853353264 2.80383944205
1335920222953247647 2.14892607914
1335920223053362990 1.24620726065
1335920223153302111 7.4631552845
1335920223253184987 6.95340808833
1335920223353228442 8.31211152591
1335920223486662620 4.91712819884
1335920223586489081 5.49586994921
1335920223686516482 6.50634383422
1335920223786502212 1.51503696654
1335920223919929315 4.07838813179
1335920224019832259 1.58930001255
1335920224119810220 1.8527525371
1335920224219877846 2.31076692653
1335920224319847376 3.01002103693
1335920224453152745 3.0959725271
1335920224553162135 0.23624752171
1335920224653171972 3.41130059767
1335920224786501256 3.53841463682
1335920224886562784 3.20551805902
1335920224986542996 5.49741771371
1335920225120299891 2.38711296116
1335920225219818368 5.11672686852
1335920225319879279 3.68519629571
1335920225419837646 1.41242781605
1335920225519913779 3.07168744703
1335920225619879220 2.74444722479
1335920225753194991 4.2892436764
1335920225853341605 2.54625594848
1335920225953426062 4.05307485933
1335920226053109805 5.71582163224
1335920226153279805 2.07545953822
1335920226253193194 0.720281132016
1335920226386536226 5.13082740156
1335920226453308438 8.23205606994
1335920226553275541 6.21802884164
1335920226686518942 2.21949939657
1335920226753154776 -4.60766125594
1335920226986614761 -4.18471246178
1335920227286533837 -5.9012353593
1335920227386477327 3.39495061546
1335920227486534690 3.96921883608
1335920227586412806 0.708696883249
1335920227720555247 -0.731451044511
1335920227786485296 5.43893568864
1335920227886643125 4.76024568301
1335920227986551689 7.30680330952
1335920228086423565 4.59987519762
1335920228186614359 4.74321894801
1335920228353415374 3.01672123638
1335920228419841861 4.1513079148
1335920228519664852 0.439874463377
1335920228620103341 -0.755276906824
1335920228686596280 1.66127565253
1335920228786657782 1.90055182672
1335920228886566710 5.75460520453
1335920228986506182 3.04116405762
1335920229086588575 2.49599584275
1335920229186400486 3.36772083781
1335920229253264088 -1.40450488544
1335920229386558289 0.590256308235
1335920229486576575 1.01258753447
1335920229586552628 4.49683357823
1335920229686564408 4.50568731036
1335920229786534727 0.787544809799
1335920229886448714 3.58768710286
1335920229953199807 -1.61163027021
1335920230086512676 1.18048059873
1335920230186589383 1.71150239952
1335920230253313103 -1.53650196637
1335920230353243292 -1.72993736384
1335920230453377962 -8.49037451497
1335920230553095599 -7.92269357339
1335920230653140194 -10.8576871521
1335920230753225592 -10.0766729758
1335920230919974099 -7.18709332283
1335920231019942060 -9.73574032688
1335920231153177609 -9.17255810063
1335920231253328459 -3.9105809273
1335920231353397575 -2.88927654387
1335920231453359815 -1.88571758368
1335920231619833044 -5.31728609227
1335920231753334261 -10.3865781612
1335920231853195217 -10.1853936125
1335920231986470333 -14.6932623625
1335920232119754349 -9.00759758351
1335920232219942093 -8.46857480611
1335920232319867725 -7.62925194408
1335920232453388531 -10.4508176315
1335920232553206971 -11.6434520394
1335920232686502768 -10.893531599
1335920232819807593 -9.92624104392
1335920232920077622 -12.5098368796
1335920233053253163 -11.566913803
1335920233186449378 -11.8458612378
1335920233286509469 -13.389053038
1335920233386585847 -11.3431291721
1335920233486670284 -11.9664530208
1335920233586617528 -11.9499087287
1335920233686528544 -11.1751566823
1335920233786672605 -11.3373439501
1335920233919804625 -11.0059172995
1335920234019989965 -11.4332605718
1335920234153197587 -11.9369804413
1335920234253346696 -11.097070818
1335920234353364921 -9.31277224671
1335920234453192154 -9.6448438997
1335920234553295399 -7.79813560922
1335920234653339269 -9.84372130416
1335920234753175884 -10.6494573532
1335920234853389129 -11.2761842735
1335920234986456991 -10.7202863378
1335920235086503755 -9.96456615786
1335920235186545237 -11.281367919
1335920235286420113 -8.83759809119
1335920235386579920 -10.9194806217
1335920235486528865 -1.72940922017
1335920235586606595 -8.25443803689
1335920235686459957 -3.21345049549
1335920235786513678 -5.46462545068
1335920235886482329 -6.37280870626
1335920236019959283 -6.3502234411
1335920236119930703 -5.35319184913
1335920236219903054 -4.87178455565
1335920236319946098 -4.7850847358
1335920236419978783 -6.43446444603
1335920236519833815 -5.21570533337
1335920236653476125 -4.89388458831
1335920236753132447 -7.87761205051
1335920236853265485 -6.52781781027
1335920236953248085 -4.11882233098
1335920237053155847 -1.72218403101
1335920237153291669 -0.983679985061
1335920237286478333 -2.07928137608
1335920237386656386 -2.26386382834
1335920237486510101 1.22647717304
1335920237619902421 0.844072851812
1335920237719791468 0.359685464739
1335920237819936648 -2.02555679771
1335920237953301263 -2.0960780188
1335920238053286819 -0.224064230463
1335920238153279722 -3.70868394521
1335920238253316243 -2.01208986615
1335920238353308406 -3.02386892018
1335920238453241072 -4.24341103077
1335920238553150268 -7.50151686607
1335920238686571630 -7.48419042018
1335920238786485172 -4.45792644506
1335920238886656329 -5.78638215638
1335920238986517823 -4.32286136751
1335920239053237432 -3.12480228437
1335920239153289731 -3.93220509472
1335920239253260631 -3.82240899038
1335920239353476883 -3.99977862848
1335920239453450278 -7.89185798214
1335920239553265544 -4.7612206092
1335920239653331705 -6.11513886783
1335920239753107436 -4.60614089285
1335920239853184782 -6.14919897791
1335920239953166152 -5.91627100363
1335920240019886196 -5.23737067462
1335920240119886242 -5.97151331747
1335920240219962293 -6.19087421636
1335920240323405034 -4.91964737406
1335920240420007121 -5.9622464569
1335920240519781273 -1.10615832383
1335920240620094796 -1.40180314652
1335920240719817470 -0.593957460267
1335920240819918068 1.29062803323
1335920240919888323 0.487220876962
1335920241020025914 0.115507456361
1335920241086598143 -1.0927353491
1335920241219966558 -3.67490827336
1335920241319822062 -3.29377614956
1335920241386466338 -5.45297132568
1335920241486506239 -1.87839444374
1335920241586683015 3.71499994503
1335920241686408409 3.92143411849
1335920241819862274 5.97326738089
1335920241919947744 2.30856109235
1335920242053119220 5.89387637184
1335920242153205267 2.94709341169
1335920242253317836 4.20034845642
1335920242353332575 1.4189090043
1335920242419882469 0.76423464768
1335920242553216580 -2.82970755763
1335920242653206524 -4.91952932929
1335920242753281217 -3.83858825156
1335920242853280020 -5.7028209686
1335920242986715554 -4.55196232346
1335920243153532189 -7.2222375612
1335920243253342511 -8.98070559289
1335920243353152499 -7.90409997147
1335920243419853760 -5.94166224297
1335920243519880029 -9.55216428418
1335920243653338065 -7.84441027019
1335920243753159962 -7.63137282335
1335920243853225029 -8.96273108044
1335920243986531916 -7.8773059001
1335920244086474754 -9.16719607451
1335920244186645891 -9.9022106751
1335920244286475826 -8.50310813244
1335920244386564760 -11.2110749963
1335920244519848870 -10.6123054466
1335920244586509981 -5.99412270343
1335920247686543205 -8.51733160755
1335920247786446254 -6.55223417291
1335920247886644820 -5.27228777474
1335920247986431296 -4.57182320139
1335920248086516814 -6.33988243133
1335920248186449583 -9.0180506788
1335920248253228457 -3.66181561705
1335920248353382035 -5.00875962746
1335920248419894486 -4.88718343725
1335920248519950050 -5.3170174993
1335920248619939482 -4.12658810944
1335920248719991187 -4.43469615905
1335920248819920906 -4.03336482471
1335920248886521781 -5.67452587154
1335920248986497353 -5.56066868093
1335920249086485405 -6.78441147495
1335920249186475311 -4.54906096657
1335920249286524011 -2.96441101943
1335920249386529982 -4.05715120722
1335920249486783447 -5.33185361304
1335920249586442309 -3.7919081722
1335920249686522201 -2.72784731954
1335920249786525046 -0.971874925974
1335920249886562534 -0.655439156925
1335920249986688698 3.01737599752
1335920250086546929 0.0426024658738
1335920250186458435 -0.112522250353
1335920250286540317 -0.528230024401
1335920250419823905 -1.41782906191
1335920250519878579 0.0779911635159
1335920250619972299 -1.84020907143
1335920250719919697 -2.88512837447
1335920250819927262 -3.0097373454
1335920250886629238 -3.61744908955
1335920251019888409 -4.80274208525
1335920251119880609 -1.28098375685
1335920251253242560 -6.75632468222
1335920251319849398 -8.99475303171
1335920251419877826 -10.5559983594
1335920251519873045 -10.2427094109
1335920251619866735 -9.68324576924
1335920251719862803 -9.41432984069
1335920251819920131 -9.25644046771
1335920251919924278 -9.49007003978
1335920251986481823 -10.4341710935
1335920252086494053 -11.0407298727
1335920252186507722 -10.6758602819
1335920252286692591 -8.94847946322
1335920252386634358 -4.13397048421
1335920252453248180 -5.9922658377
1335920252553307888 -5.59607356394
1335920252653306700 -4.27221420629
1335920252753150292 -7.43998715877
1335920252853260712 -5.2942226356
1335920252953518390 -9.30711643169
1335920253053242833 -4.95715446153
1335920253153169505 -7.15657976962
1335920253219946195 -7.54537505038
1335920253319927221 -7.55509380908
1335920253453304313 -6.47294630821
1335920253553366170 -8.10612027302
1335920253653316509 -6.75562151847
1335920253753356053 -9.4313272814
1335920253853352385 -5.24897693738
1335920253919960484 -5.9572765205
1335920254053111573 -1.45625770544
1335920254153249745 -6.1926075536
1335920254253256459 -7.72052022594
1335920254353237422 -9.0022368211
1335920254453281212 -8.87727871223
1335920254553176672 -8.12548656783
1335920254653291211 -6.55303087944
1335920254753181587 -5.70681996776
1335920254853166774 -5.06806990313
1335920254953326027 -4.88310540009
1335920255053291052 -5.79578096851
1335920255119869926 -4.33531118569
1335920255253601210 -6.30884414186
1335920255419953154 -6.70110720945
1335920255519922682 -5.09721345424
1335920255619805673 -5.82541207427
1335920255719859126 -12.7587906703
1335920255819872616 -11.3180682739
1335920255919874230 -7.97259711251
1335920256020018644 -7.95580178118
1335920256186449189 -9.13818678886
1335920256286553406 -7.13259646698
1335920256386617597 -6.58021998664
1335920256486562926 -9.22469886535
1335920256620068832 -7.80182804371
1335920256719861747 -6.44748054631
1335920256886657984 -7.54722826134
1335920256986563230 -11.3355265076
1335920257119966864 -11.8429009794
1335920257219806332 -13.2603941671
1335920257319866257 -13.9112579737
1335920257453319223 -13.907824656
1335920257553261254 -13.835760703
1335920257653327165 -14.1086492872
1335920257753349742 -13.3039228421
1335920257857503915 -13.2131377347
1335920257953271858 -14.3482018842
1335920258053389038 -13.9610274982
1335920258153261139 -13.4400974762
1335920258286476489 -12.0543678572
1335920258386563463 -13.1274348493
1335920258486519890 -11.3208223872
1335920258586617832 -12.3018917778
1335920258719960782 -13.5459283336
1335920258819886816 -13.0872755142
1335920258919855201 -14.7141753248
1335920259053359561 -14.3333262073
1335920259153480447 -13.8469190386
1335920259253237818 -6.78402835654
1335920259386465312 -0.031105753154
1335920259486587005 2.57063667719
1335920259619952964 0.660453701528
1335920259719904317 3.36149983115
1335920259886513539 3.45146825334
1335920259953183156 6.11727110034
1335920260053177307 0.00377218470573
1335920260153495317 3.67078677766
1335920260319813197 1.84541944109
1335920260419839466 6.6187753861
1335920260486546623 7.39435838092
1335920260586534089 7.52248393944
1335920260686492566 6.04912398203
1335920260786477321 4.35662162514
1335920260886475157 4.33689385383
1335920260986537138 7.4234153241
1335920261086434406 4.94494522494
1335920261186417916 5.48609922255
1335920261286502693 8.17433976863
1335920261386489179 7.81593230518
1335920261486544195 4.77439736331
1335920261653316842 8.29966702021
1335920261753246193 8.72266760593
1335920261853348119 11.3658401011
1335920261953209215 8.32792918748
1335920262053214811 8.95584548178
1335920262219819545 8.56775841051
1335920262319811139 10.6276343193
1335920262419994813 9.14462862772
1335920262519958486 7.20893393768
1335920262619813535 10.0268581624
1335920262719851736 9.80687518442
1335920262819961664 9.74806168704
1335920262919924639 11.9515488115
1335920263019861686 10.0676890608
1335920263119930478 6.58691061347
1335920263219869749 6.89395645666
1335920263319955519 7.6436902629
1335920263419810516 7.25270455105
1335920263519917804 9.68539701538
1335920263619807879 8.68462944046
1335920263720111307 7.10685519688
1335920263786480708 6.64913220031
1335920263919927171 8.7416428714
1335920264019741791 8.07112398999
1335920264086466187 6.03869506987
1335920264186616314 9.66844280546
1335920264286399849 9.82615767037
1335920264386545717 9.74990449552
1335920264486521650 8.78750656306
1335920264586561805 9.07011784246
1335920264686526932 4.02519794318
1335920264786561675 9.34926216584
1335920264886685846 4.33388419687
1335920264986656400 4.11950599022
1335920265086520472 8.81927452245
1335920265186635755 7.04952862826
1335920265253508596 -0.858713517041
1335920265386603184 0.525864656802
1335920265486573872 -3.83371710854
1335920265619905873 -2.39588544918
1335920265719822229 -2.5599795438
1335920265853440817 -0.568801899713
1335920265953147657 -2.78314053655
1335920266086467977 -3.38716403953
1335920266186520956 -3.30318976796
1335920266319885489 1.55419801754
1335920266486503979 -5.9129202888
1335920266653252354 -2.98922624133
1335920266819936574 -1.06090093366
1335920266953241421 -7.17233045202
1335920267119904730 -9.31637126902
1335920267253334394 -7.49417402397
1335920267386414732 -5.07008259833
1335920267553344518 -1.43563374376
1335920267653243404 1.32403913644
1335920267786571672 -1.17856185406
1335920267886505270 -1.85026553349
1335920268019967893 -1.25250615726
1335920268119851644 -2.2179720544
1335920268253227275 -2.32281802525
1335920268386437932 -1.67438391444
1335920268519855922 -2.94998191804
1335920268619803199 -1.84280499304
1335920268719890747 2.61465200802
1335920268819926020 1.94559695617
1335920268953212157 2.49040582172
1335920269053408997 -0.0951356994149
1335920269186420328 1.8477707781
1335920269286455207 2.00552992788
1335920269386604804 3.53158849294
1335920269520020239 2.74848355103
1335920269619820955 0.253682104969
1335920269753219307 -3.16191687132
1335920269886527110 -5.96293610907
1335920270019904957 -6.82110830328
1335920270119953704 -8.8802524043
1335920270219873548 -9.87355055904
1335920270353184432 -8.85657746715
1335920270486783085 -8.77756673721
1335920270586663944 -7.3566422322
1335920270686493565 -8.13707577043
1335920270786476863 -5.98325957504
1335920270919895084 -2.71372638957
1335920271019798380 -1.83114085436
1335920271153134755 -0.32428320866
1335920271253104101 0.160881122738
1335920271386449808 0.576786655913
1335920271486505017 0.322091722142
1335920271619841258 3.33249420392
1335920271719878117 -2.16499171933
1335920271853296486 -5.61053915819
1335920271986959666 -6.5424257285
1335920272086724487 -8.93583808388
1335920272253422277 -8.35927947677
1335920272353256307 -14.8867216361
1335920272453303658 -13.6603143749
1335920272553438063 -13.8738200278
1335920272686566171 -11.2647347272
1335920272786524486 -11.6095897021
1335920272886462026 -10.5876853352
1335920272986477401 -10.939694091
1335920273119941548 -11.085131907
1335920273219837305 -11.2021819225
1335920273386691119 -10.6340953042
1335920273519932113 -9.42335582369
1335920273653148185 -7.91733270332
1335920273786793494 -5.88489925091
1335920273886524171 -6.6015362371
1335920274019910795 -6.27725109544
1335920274119828427 -5.02758925497
1335920274253271299 -5.78835627389
1335920274353285655 -6.10150450261
1335920274453161725 -6.71460937859
1335920274586460874 -7.60174581273
1335920274686450853 -5.49568048884
1335920274786531325 -7.26599224947
1335920274886554524 -7.88668686097
1335920275019865110 -5.00242311472
1335920275153231618 -6.11960151782
1335920275319880318 -8.12842033935
1335920275420078466 -9.69941422559
1335920275553330414 -9.36245166767
1335920275686691135 -10.3975758986
1335920275786510477 -12.7642075487
1335920275919888483 -13.2178062799
1335920276053326986 -13.1546392633
1335920276186498880 -12.8029319341
1335920276319893897 -13.2622903591
1335920276519922930 -10.9621212958
1335920276653290227 -8.79488546968
1335920276753118066 -12.7815976889
1335920276919905134 -11.4071793838
1335920277053373728 -11.6130643979
1335920277186526763 -10.5964937707
1335920277319856891 -12.627649669
1335920277486549674 -10.8682211952
1335920277619894124 -9.02374116864
1335920277753542483 -9.27629288596
1335920277886514885 -9.02557999405
1335920278053369840 -10.2615422982
1335920278253255556 -11.5280558753
1335920278353175801 -11.0908563724
1335920278486504944 -8.75214804241
1335920278586543610 -9.47724112596
1335920278719857043 -10.7134682322
1335920278853172392 -9.23789079589
1335920278953232985 -10.0075428954
1335920279086577113 -9.47512245858
1335920279219853513 -8.28868463307
1335920279319878387 -5.93130217459
1335920279453304546 -6.806996924
1335920279586525951 -5.94115510416
1335920279686446368 -5.48945026094
1335920279819940111 -6.3881822859
1335920279953192173 -6.94276519089
1335920280053177132 -6.02038283807
1335920280153296835 -5.14727805891
1335920280253387737 -7.03978522536
1335920280353218036 -4.81363122843
1335920280453191244 -4.955690923
1335920280586574747 -5.13098987228
1335920280686499015 -2.33470984671
1335920280819927467 -5.46301401957
1335920280919860895 -4.56751328059
1335920281019896749 -6.82394507899
1335920281119818194 -6.66951600457
1335920281253341406 -6.08471038977
1335920281353224064 -8.87408314339
1335920281453131758 -6.52581900323
1335920281586493982 -7.6203115354
1335920281719824520 -8.78874840794
1335920281853239656 -8.28978070456
1335920281953377486 -10.0812764757
1335920282086395921 -10.6877975886
1335920282219821463 -9.96933063748
1335920282353394213 -12.0727094005
1335920282453480469 -11.1431789391
1335920282586500043 -10.4718893779
1335920282686519203 -10.831126437
1335920282786527547 -11.3608685077
1335920282919898708 -10.5634105357
1335920283019784241 -10.2861395134
1335920283153239481 -7.72375735654
1335920283253245348 -4.9242332082
1335920283386548876 -8.15263625471
1335920283486781724 -7.30686325784
1335920283619850279 -7.73960937704
1335920283753344181 -6.4232563921
1335920283886500100 -8.13610191624
1335920283986652790 -6.4026010214
1335920284119858528 -3.15550100262
1335920284219993448 -2.87695419432
1335920284353227959 -8.99370563309
1335920284453233472 -9.65074201769
1335920284553126424 -8.52247430084
1335920284653281095 -6.86768284051
1335920284753339943 -6.36626739578
1335920284853123728 -2.07128936296
1335920284953298864 -0.521284424068
1335920285053209919 -0.0786373011453
1335920285186463826 -3.10779333417
1335920285286464400 -0.692034956125
1335920285386512229 1.18403104064
1335920285486598181 -8.5786451754
1335920285619943165 -10.5429097999
1335920287286987992 -12.8252186316
1335920287386581995 -11.7438756361
1335920287519763259 -9.57271790405
1335920287619828241 -9.53445829698
1335920287719893847 -8.5403094011
1335920287853279799 -10.6497897912
1335920287953191268 -10.8824882386
1335920288086598983 -11.50680965
1335920288186505856 -11.5992297864
1335920288319964907 -12.3211618198
1335920288453275190 -14.2355465115
1335920288586593541 -13.6229992876
1335920288686493937 -14.8356124908
1335920288786512115 -13.5968999371
1335920288886776445 -12.3047152435
1335920289019882917 -17.2880725435
1335920289119997560 -18.185614324
1335920289219786693 -17.0313465266
1335920289319858646 -17.3699245275
1335920289453285024 -15.7931239332
1335920289586587420 -14.3136571073
1335920289686446033 -17.0887904003
1335920289786777737 -14.0431639272
1335920289886684561 -13.6730925845
1335920289986537062 -16.974691726
1335920290086462676 -17.5007214502
1335920290253359703 -16.650433335
1335920290453329389 -13.397891698
1335920290553238822 -14.0065361667
1335920290686516374 -15.4557536399
1335920290786540318 -13.694882406
1335920290919889731 -11.6729510232
1335920291053364578 -8.15929884324
1335920291153333395 -10.4635574835
1335920291286559606 -9.60208935522
1335920291386676739 -11.1828656604
1335920291486528104 -11.7388106399
1335920291686595678 -12.2054129369
1335920294286511146 -11.1215032821
1335920294419818763 -12.0542233217
1335920294519782983 -12.0582318634
1335920294653304895 -15.214965661
1335920294753319404 -15.9068339644
1335920294886510876 -15.6495898689
1335920294986495977 -11.3908430076
1335920295119972078 -5.84354759517
1335920295253209672 -9.13947473264
1335920295386434837 -9.03456227982
1335920295519925122 -10.0073098733
1335920295653252696 -7.73434908098
1335920295786525704 -10.1147413655
1335920295886482172 -10.2758674247
1335920296053079322 -10.2025135685
1335920296186460118 -11.5194149407
1335920296319965974 -13.1847819502
1335920296419910998 -10.2258211559
1335920296553247809 -11.7420150307
1335920296653364139 -13.1256866005
1335920296786501494 -15.5395499909
1335920296886530722 -14.9024548658
1335920297019827490 -15.2302772647
1335920297153298848 -15.1994992923
1335920297253214781 -16.6125284335
1335920297353259810 -13.5761175591
1335920297486513848 -18.0520379605
1335920297586574534 -16.9019116763
1335920297719895711 -17.1496630934
1335920297819884446 -17.9331056334
1335920297953350542 -15.2656376525
1335920298053186825 -15.4020021301
1335920298153290540 -14.3327853705
1335920298286672524 -17.3575790332
1335920298419877051 -18.5659199194
1335920298519989876 -16.7541940214
1335920298653212873 -13.6022149277
1335920298786588397 -12.1256214564
1335920298919989031 -11.0034564141
1335920299053240989 -11.371943818
1335920299186584929 -10.9323298571
1335920299353180572 -11.6163477139
1335920299486668883 -11.5897742258
1335920299619873203 -11.2488610209
1335920299753316568 -13.2707920552
1335920299919962801 -13.5070881592
1335920300053400316 -12.9253295362
1335920300153227324 -11.9110143771
1335920300286803920 -11.2223311615
1335920300419860369 -11.8184153622
1335920300519819346 -9.02188452878
1335920300686626898 -11.3288386893
1335920300819859217 -11.1140976731
1335920300953140466 -7.79880206298
1335920301086552981 -5.37506462497
1335920301219902617 -2.97167786471
1335920301319854631 -3.45019408037
1335920301453361643 -3.54956414756
1335920301553284310 -2.23637969528
1335920301686583743 -3.23588163494
1335920301786609344 -2.63073065498
1335920301919818181 -3.2874007067
1335920302053515439 0.552730991069
1335920302153317680 0.296343451577
1335920302286513758 2.36807074615
1335920302420122894 5.31975508211
1335920302519982267 4.94208401165
1335920302653364912 2.83688481484
1335920302753248807 4.78507069402
1335920302886501243 2.26466851852
1335920303019945756 -0.183531677792
1335920303119866945 -0.0375456436564
1335920303219959987 0.297924033546
1335920303353144066 8.83289668269
1335920303453375410 5.77268065139
1335920303586477840 7.41242703195
1335920303686550319 7.11292465152
1335920303819856045 5.29464551518
1335920303919874799 6.32948068227
1335920304019848697 6.29071519169
1335920304119719343 2.69937976819
1335920304286546898 4.04410933701
1335920304386560345 -1.47341131172
1335920304486519658 2.05078756044
1335920304619973782 1.86290592451
1335920304719894233 2.69086771663
1335920304853209062 5.74699013514
1335920304953170822 0.354835191146
1335920305086449597 7.20548093614
1335920305186534490 0.802283619028
1335920305320048394 3.28382378988
1335920305419833486 5.98983703814
1335920305553119412 4.00569850983
1335920305653357274 3.37830147056
1335920305786660230 2.42816980534
1335920305953143410 4.52383215109
1335920306053172676 -0.554527491879
1335920306153243808 -0.233909633224
1335920306253292574 -3.316745256
1335920306353186887 -0.153690883075
1335920306486576349 -0.804608631346
1335920306586539486 0.193527704389
1335920306686571799 -0.677884488704
1335920306786557948 2.60099018884
1335920306919889608 0.55066506877
1335920307019744010 -1.33356123309
1335920307119862700 -0.732329871681
1335920307253211940 2.03587688858
1335920307353077888 -1.85869356449
1335920307453318951 4.93374997979
1335920307553146284 3.96479587802
1335920307653374007 -0.577136259937
1335920307753292510 -9.30190618346
1335920307886494897 -3.30287716751
1335920307986613073 1.01806832934
1335920308086599928 1.87301515456
1335920308186640974 -2.19780596993
1335920308319886061 -2.71575858329
1335920308419840042 -6.67087883865
1335920308519908656 -6.36279707895
1335920308653355789 -0.14590342319
1335920308753301724 1.0614141105
1335920308853259164 3.62102173195
1335920308953289816 3.87375764381
1335920309053258789 1.63356149979
1335920309153228897 1.21883502936
1335920309253271060 1.25958274526
1335920309353206707 3.0345395873
1335920309486639665 3.19592346492
1335920309586667613 1.54955851602
1335920309719920918 0.0383821441713
1335920309820021635 2.50184590754
1335920309953288312 3.4108893236
1335920310053194826 -1.13225580994
1335920310153319712 -3.64539962278
1335920310286560075 -1.07245355525
1335920310386538074 -1.78976787264
1335920310486606151 -0.538503857798
1335920310586433721 -1.89120382918
1335920310686472732 -0.749424486198
1335920310786455892 1.73456568433
1335920310886439211 -1.54540279924
1335920311020056615 -0.407688983329
1335920311119898843 -1.06711102389
1335920311219962887 3.69298852854
1335920311319933322 2.23198044121
1335920311453356484 -2.29080035794
1335920311554348793 -0.798950389561
1335920311653296087 -2.48786584231
1335920311786588914 -1.96261134746
1335920311886538075 -0.907910426344
1335920312019802556 -0.0681944788324
1335920312119876498 -1.26894011122
1335920312219910521 -0.0702822944079
1335920312320108386 -0.658871494354
1335920312453327056 -0.336369465668
1335920312553281676 -0.564143391498
1335920312653423161 0.858325287211
1335920312753308248 0.347494772061
1335920312853174044 -1.27766931911
1335920312953256720 -3.5523545158
1335920313086450193 -1.33855508615
1335920313186492053 -2.97693219001
1335920313353231930 -0.943686093302
1335920313486557789 -5.09482617874
1335920313619975538 -4.46656335047
1335920313753269077 -4.88328937218
1335920313886673330 -7.8443074494
1335920313986584899 -8.29187905437
1335920314119818876 -10.0563400046
1335920314219978335 -10.246832578
1335920314353182718 -9.15314631919
1335920314486446584 -7.33247710371
1335920314619800958 -8.66302315522
1335920314753209873 -9.9159392905
1335920314886649923 -9.71414295159
1335920314986506425 -8.79798842054
1335920315119862783 -10.1350081187
1335920315219860744 -8.68655276763
1335920315353283391 -10.6524583291
1335920315486597193 -10.7780833428
1335920315619891166 -8.07569981501
1335920315753208240 -6.66354945175
1335920315953174552 -10.8743478252
1335920316086478294 -11.3623020263
1335920316219806000 -9.48376932111
1335920316319851176 -10.4570871969
1335920316453309305 -6.84176430031
1335920316553197646 -9.47847956646
1335920316686539958 -8.36507314107
1335920316786497236 -8.61222145633
1335920316919833244 -8.79237430652
1335920317019885712 -11.9286861944
1335920317153453345 -14.3814197744
1335920317253389608 -13.4244960352
1335920317353371455 -8.71237039739
1335920317486454141 -13.3125941178
1335920317586525895 -11.9052426707
1335920317686617837 -8.85495089564
1335920317786513671 -10.2360443727
1335920317886439652 -9.06623853836
1335920317986567098 -14.4898070466
1335920318086448606 -15.5731886238
1335920318219917554 -11.9224174773
1335920318419858029 -9.27056570732
1335920318553230005 -5.54651928711
1335920318686471573 -9.18167744771
1335920318819804983 -8.94705857628
1335920318919868891 -8.20497052987
1335920319019912346 -8.44473979319
1335920319153309931 -8.3573136669
1335920319286594428 -8.5657592155
1335920319419850482 -3.62068621255
1335920319519903508 -7.34939538308
1335920319619987798 -7.56637849171
1335920319719775655 -8.83999744544
1335920319853126551 -10.7154537822
1335920319953907139 -8.84910290837
1335920320086489451 -5.06530472995
1335920320219865354 -3.74482022806
1335920320353245442 -5.23189968155
1335920320486557376 -2.76531481005
1335920320619929985 -3.90966028402
1335920320719796128 -5.19759080381
1335920320853180236 -3.93224003692
1335920320953150763 -4.50664891707
1335920321086641455 -6.83538240788
1335920321186547918 -6.97269488021
1335920321286607735 -6.058307494
1335920321419946185 -6.24588935133
1335920321553295860 -7.37621977451
1335920321686698985 -6.07820204305
1335920321786589557 -6.60961303739
1335920321953320806 -13.9797116636
1335920322086626085 -12.6111246155
1335920322286426093 -14.9435953107
1335920322420019460 -14.7411976654
1335920322586458314 -12.8975323074
1335920322753404526 -14.6040505877
1335920322887217408 -9.85824095312
1335920323019799220 -7.19278654386
1335920323119948417 -10.7599541642
1335920323253088286 -6.71945432133
1335920323386551939 -6.62471103833
1335920323486532875 -6.85675368134
1335920323586479845 -7.75075760208
1335920323719950553 -8.68303803381
1335920323853230487 -8.80011591699
1335920323953324417 -8.34746961877
1335920324119841100 -9.43685524679
1335920324286523737 -11.5413047592
1335920324419882746 -12.7835664805
1335920324553276819 -10.3133181307
1335920324719930960 -10.6904143334
1335920324819811277 -13.4894052431
1335920324953131136 -10.8302946924
1335920325086559993 -18.4162481423
1335920325186554322 -15.2750996252
1335920325286563225 -11.8314279192
1335920325386524276 -13.4889370784
1335920325486633429 -13.6368545492
1335920325619917102 -12.3533025724
1335920325719917042 -12.4855432594
1335920325853298312 -13.7000967523
1335920326553242757 -7.87005126621
1335920326719904612 -11.5331515532
1335920326886526040 -12.9525614824
1335920327053317468 -14.0156845855
1335920327219880165 -15.124079244
1335920327386493249 -16.4191286005
1335920327519990489 -13.8213576653
1335920327653191791 -11.6044772104
1335920327753350821 -12.2792499708
1335920327886535850 -10.2423525027
1335920327986604207 -13.1578294159
1335920328120010166 -14.2559640117
1335920328253262927 -14.1747186946
1335920328353214979 -14.966579061
1335920328453294230 -13.2947562591
1335920328553145652 -13.799975881
1335920328653116102 -13.5818711085
1335920328819869360 -10.6326052544
1335920328953255497 -11.8104284832
1335920329119888858 -14.0487108138
1335920329286619724 -14.1720847396
1335920329419788452 -14.3378938757
1335920329586569811 -14.2165659055
1335920329720023928 -11.5593169217
1335920329853274356 -12.4810929759
1335920329953280944 -13.1758360814
1335920330119838808 -10.3053992612
1335920330286564571 -11.9205166951
1335920330419826709 -11.3796075266
1335920330553261335 -11.2157963019
1335920330686493333 -11.3937835776
1335920330853240435 -9.68205049671
1335920330986678949 -10.2154628418
1335920331086618486 -9.79169760979
1335920331219817283 -10.4083254359
1335920331353093734 -10.4785725624
1335920331486545117 -9.68384928394
1335920331619875811 -5.30463173422
1335920331786495575 -9.74443544205
1335920331919816518 -5.38699888153
1335920332086556401 -5.51158617728
1335920332219890740 -7.32797015293
1335920332353137476 -4.37108093948
1335920332486601123 -4.55269649525
1335920332653434425 -6.40689634618
1335920332786573698 -5.37315576806
1335920332919823706 -6.74609387499
1335920333053293029 -6.08543415964
1335920333186514664 -7.97329272991
1335920333319764971 -9.24821694953
1335920333453283486 -7.97399677293
1335920333586632089 -8.47075644318
1335920333753167505 -7.46609137916
1335920333886697268 -5.95579840221
1335920334019961996 -3.88258466394
1335920334186552676 -2.73554756718
1335920334319914053 -3.74476842223
1335920334453212779 -2.61319214511
1335920334586725309 1.00104880358
1335920334719860176 0.723286080669
1335920334853231079 0.634333263715
1335920334986514323 0.405806096155
1335920335153352387 1.09843376082
1335920335319936077 -1.55284892514
1335920335486597243 -2.91717432939
1335920335619838935 1.79792494082
1335920335753201824 -1.23009407474
1335920335886524574 2.43532525341
1335920335986560741 -1.33353785422
1335920336119878616 -0.391993137387
1335920336253326577 -2.17140631123
1335920336353311431 -2.7091556995
1335920336453125855 -3.63581172459
1335920339886543516 -9.66403238096
1335920339986514358 -6.43686130314
1335920340119831567 -7.54315004912
1335920340253239074 -8.28478230335
1335920340419831054 -6.0584176982
1335920340553222142 -4.88619682109
1335920340686518234 -6.07444736604
1335920340819898962 -3.28404678735
1335920340953163767 -5.45159966423
1335920341086649816 -2.47818877042
1335920341219957825 -4.04900097546
1335920341319844943 -5.25174002518
1335920341453225071 -4.02738001043
1335920341653393642 -3.73378639337
1335920341820073513 -10.5984742192
1335920347019905856 0.350991817983
1335920347153159578 -11.2727741184
1335920347286597075 -11.2753240559
1335920347419742265 -12.2435589502
1335920347586659617 -11.0007282054
1335920347686508870 -12.7057497553
1335920347819814426 -13.1066424675
1335920347953299894 -13.0832376728
1335920348086438509 -15.7446455212
1335920348253307412 -11.5977490683
1335920348386500327 -11.5739728178
1335920348519873741 -13.066826825
1335920348653295592 -14.525033076
1335920348853128060 -14.8048773027
1335920348986477732 -14.5908280373
1335920349119897850 -13.3301122371
1335920349253277357 -14.0512986287
1335920349386580459 -14.9439160851
1335920349486474929 -10.5658955494
1335920349619804368 -6.47915628557
1335920349753155663 -5.97284902594
1335920349886565532 -3.70800090594
1335920350019885801 -4.5204170256
1335920350153138486 -5.51093775416
1335920350286850335 -3.5396300439
1335920350453334645 -4.6447032001
1335920350586501396 -4.9130808268
1335920350719973358 -3.63753770207
1335920350853314238 -3.06100406472
1335920350986647744 -3.16466164126
1335920351086652944 -3.25674345283
1335920351253276851 -3.4965578364
1335920351386509947 -2.87318382577
1335920351553230542 -4.41881478439
1335920351686483141 0.51071800427
1335920351819894444 -5.38773534524
1335920351953094009 -1.55979058287
1335920352119831157 -1.0796449579
1335920352219896527 -1.65581799051
1335920352353179922 -3.66442762389
1335920352486649493 -1.64842724008
1335920352619817703 -2.16900480975
1335920352753251713 -2.4728293429
1335920352853222527 -4.77408157554
1335920352986560469 -3.42763487433
1335920353086564196 -3.49923576224
1335920353219940864 -3.67950383984
1335920353319839020 -1.57884419068
1335920353453220917 -3.96822576932
1335920353553216742 -1.45467997916
1335920353686558903 -3.224575327
1335920353786598705 -0.992284669294
1335920353920076656 -0.467248752891
1335920354086562689 -2.86173094493
1335920354186573575 -1.0662849076
1335920354319853037 -1.11391768245
1335920354419954436 -2.01971968755
1335920354553203302 0.334441199011
1335920354653258307 -0.653111593492
1335920354786467297 -2.57741776326
1335920354919930322 -4.34870108091
1335920355019881978 -8.42420215654
1335920355153268482 -5.77403879519
1335920355253293410 -8.11083770009
1335920355386558448 -7.13952632723
1335920355486573797 -4.37776744949
1335920355653148738 -4.69585574741
1335920355786467291 -6.07421285981
1335920355886457319 -5.7332234798
1335920356020031817 -8.41981944669
1335920356153197760 -12.3674636547
1335920356286444082 -14.7969202099
1335920357119841938 -11.7338303488
1335920357219909672 -11.8688774531
1335920357353321790 -13.1098572835
1335920357486482620 -13.2857874695
1335920357619876583 -13.2599972447
1335920357753200196 -12.8208451049
1335920357886470930 -13.2056740437
1335920358019933344 -13.9849975761
1335920358119788415 -13.5537224722
1335920358253257560 -14.8209379579
1335920358386545766 -15.3262025539
1335920358519909160 -11.9660644753
1335920358653238995 -12.9859401555
1335920358786636328 -12.1963953562
1335920358919931216 -11.5980530288
1335920359053188651 -11.8756294775
1335920359186453030 -10.5772249149
1335920359319820660 -11.6113191596
1335920359453062755 -10.9688251366
1335920359586549651 -12.3499152632
1335920359719876101 -11.9841165461
1335920359853142328 -11.1115585811
1335920359986542727 -15.5767502996
1335920360153242426 -15.033436393
1335920360319760941 -14.1080442355
1335920360420087913 -14.3373327964
1335920360553378345 -14.8496711767
1335920360686526248 -15.5688883092
1335920360853186535 -15.7356330339
1335920360986653307 -15.8208326824
1335920361153296894 -14.8594087185
1335920361286448742 -14.4115994041
1335920361419848314 -15.8768776192
1335920361553361113 -16.4446092496
1335920361653327999 -16.8035639757
1335920361786556174 -16.0531222704
1335920361919832814 -13.3284011563
1335920362053294605 -12.9901373638
1335920362186558070 -11.4579360787
1335920362353274767 -11.7883375466
1335920362519985631 -10.9206450021
1335920362619907984 -12.8263489815
1335920362753219413 -12.0987926034
1335920362886499552 -10.8884092286
1335920362986610013 -9.46206199237
1335920363119866362 -10.0759245062
1335920363253161661 -6.24707614622
1335920363386409844 -6.77528454395
1335920363519855090 -8.61749981182
1335920363653337124 -7.30063745867
1335920363786544779 -7.93138956092
1335920363919861617 -2.14789216798
1335920364053259722 -0.708788099001
1335920364219830367 0.903196102931
1335920364386496695 1.89615087859
1335920364519873025 3.00199390963
1335920364619906343 3.50875330303
1335920364786510691 1.99232808792
1335920364920042341 5.06599995172
1335920365053227675 3.51450806799
1335920365186597494 2.07784149027
1335920365319954519 3.2462569858
1335920365486633453 2.46827287139
1335920365619930183 3.89858415799
1335920365753225614 3.44850486065
1335920365886576861 3.78221480924
1335920366019833331 5.3899556005
1335920366153130462 -8.91801894089
1335920367853289825 -10.2494048181
1335920368519850415 -0.442345433148
1335920368653186878 -6.17696920424
1335920371119953201 -15.7137960465
1335920371253220400 -15.0161264347
1335920371353200371 -14.3401822219
1335920371453379323 -10.879124719
1335920371586505040 -8.07382784822
1335920371686518849 -8.48515833734
1335920371786550645 -8.49517304331
1335920371919860767 -8.53460371862
1335920372019822599 -6.13809987686
1335920372119882070 -4.11355179988
1335920372253293853 -3.01021139395
1335920372353175086 -2.65154727348
1335920372453131895 -3.27703946971
1335920372553211916 -3.67973352397
1335920372653440431 -4.33269501474
1335920372753180387 -3.9049984242
1335920372853268690 -3.34238005461
1335920372953171935 -4.07038938047
1335920373086452003 -4.93847709603
1335920373186756666 -3.67060943867
1335920373319858697 -5.18900576559
1335920373519926878 -4.59769690204
1335920373686645989 -2.63110163747
1335920373819815253 -4.91592918548
1335920373920014153 -5.61765229725
1335920374053225060 -4.14062991974
1335920374186502024 -6.11771146722
1335920374286600363 -6.35198201176
1335920374419867248 -9.69936032159
1335920374553301494 -8.10033591548
1335920374653313541 -5.82504424372
1335920374786570875 -3.4185024553
1335920374919916940 -6.12940686345
1335920375053293883 -9.49517987677
1335920375186449252 -8.93626838456
1335920375319815389 -8.12768936972
1335920375453364321 -9.52148636696
1335920375586504140 -7.59409780828
1335920375686511899 -10.442702676
1335920375819894673 -9.52314135303
1335920375986501774 -11.1613823737
1335920376119943925 -9.90638332248
1335920376253366784 -11.3863642667
1335920376386578644 -12.3181002207
1335920376519813854 -11.294718822
1335920380386599633 -8.51382132737
1335920380519833351 -12.0192286008
1335920380619826862 -10.1037392089
1335920380753186752 -9.28823117711
1335920380919873011 -9.88703901211
1335920381053307188 -9.80502621241
1335920381186545124 -10.874238447
1335920381319870599 -11.0335015396
1335920381453125383 -10.2491307363
1335920381586580233 -11.7940135344
1335920381686458065 -12.5578048337
1335920381819920231 -10.8082709727
1335920381953187871 -10.9548791306
1335920382086481569 -9.94704123341
1335920382219953357 -10.8142691031
1335920382386534422 -10.9698751778
1335920382520010939 -10.4018499102
1335920382653241327 -12.0802331564
1335920382753236851 -12.7325174823
1335920382919906372 -12.5596377605
1335920383053224507 -9.14473567138
1335920383186569943 -13.1061226146
1335920383353267117 -10.8202694035
1335920383486534773 -10.0754629578
1335920383586473847 -10.2427037987
1335920383753292617 -11.4077831225
1335920383919798746 -10.2075083946
1335920384053219526 -11.8258101176
1335920384186469551 -13.6376490691
1335920384319891970 -14.1122058387
1335920384486528213 -10.6435119381
1335920384619890633 -13.5816004045
1335920384753190177 -11.7492164397
1335920384886575068 -13.3425433856
1335920385019883429 -15.2948018876
1335920385186508254 -13.7912689155
1335920385319877846 -14.7362697191
1335920385453286944 -12.961472215
1335920385586487570 -12.7394148793
1335920385719922476 -15.651874827
1335920385819875046 -17.5797591681
1335920385953161642 -12.0335754186
1335920386086451210 -8.50892148649
1335920386286551806 -7.91418700508
1335920386386517689 -6.57919970768
1335920386519828841 -11.3007602931
1335920386686473453 -10.0316284812
1335920386819816070 -8.71512159854
1335920386919934733 -8.57867508616
1335920387053248520 -9.60082498811
1335920387153278685 -5.88678100215
1335920387253297814 -9.61107460309
1335920387386547973 -9.5290427395
1335920387486576859 -8.66222969959
1335920387620038843 -8.97152409076
1335920387753156704 -9.20682316721
1335920387919989902 -6.91195759558
1335920388053250091 -8.19413269526
1335920388286548290 -7.00761504556
1335920388386515662 -7.01092050141
1335920388520219136 -5.18529157068
1335920388653267996 -7.81119010048
1335920388786481199 -5.16389850344
1335920388919899327 -4.77120328457
1335920389019939701 -11.9660929356
1335920389186394443 -8.39940722818
1335920389286463215 -8.02841099763
1335920389419857082 -9.39213511648
1335920389553121305 -10.3537112241
1335920389653127349 -8.97549714974
1335920389786451070 -9.88287314196
1335920389919791939 -11.8767614853
1335920390053287453 -9.90511200618
1335920390186444969 -10.9658682734
1335920390286577434 -11.5693579437
1335920390419891913 -11.7625457184
1335920390553182987 -11.2357095461
1335920390686572478 -12.7962942045
1335920390820011960 -10.9249925917
1335920390953252859 -8.72920884996
1335920391086633473 -10.0573180381
1335920391219890518 -9.59376427348
1335920391319908131 -9.56794340079
1335920391453295914 -7.37691048752
1335920391586484014 -7.33031170045
1335920391753313857 -6.98067500599
1335920391853233247 -7.14029982178
1335920391986672653 -6.70772574561
1335920392119959999 -5.37034833352
1335920392253405855 -6.95975978609
1335920392386496136 -3.46726856597
1335920392519810992 -5.12854533605
1335920392619868322 -3.72767623841
1335920392753207144 -5.03483039671
1335920392886553752 -5.61204847843
1335920393086517411 -4.09896449145
1335920393219839777 -5.63898513149
1335920393320072029 -6.3353862428
1335920393453161199 -6.48185359899
1335920393586499146 -4.22817083773
1335920393719894893 -5.05899721305
1335920393819868242 -4.61832650192
1335920393953345673 -4.68013192429
1335920394086493036 -4.9544637983
1335920394219834841 -3.82292412822
1335920394353235361 -4.27888044461
1335920394486507115 -5.1213462671
1335920394586566941 -3.15940169182
1335920394719843069 -3.87680529198
1335920394853160270 -4.4796818398
1335920394986616111 -4.5959838605
1335920395119813899 -1.54264912348
1335920395253284606 -2.06364870411
1335920395386611507 -3.80898759496
1335920395486556311 -5.52332684603
1335920395619815752 -10.7003970443
1335920395753164856 -10.1011308777
1335920395919897931 -12.330398199
1335920396053311874 -13.6115586597
1335920396253191389 -14.7821572206
1335920396453211659 -17.4133368823
1335920396619804209 -13.9002286329
1335920396786684764 -13.8557500708
1335920396953219652 -15.8865203788
1335920397119783766 -17.7313154702
1335920397286621363 -12.1227603309
1335920397453396197 -11.5592466181
1335920397620029021 -8.80915639777
1335920397753378133 -10.7468304347
1335920397886491623 -11.552973358
1335920398053450478 -7.57228731859
