# Supplementary material for: Infants Time Their Smiles to Make Their Moms Smile
Source: PLoS One. 2015 Sep 23;10(9):e0136492. doi: 10.1371/journal.pone.0136492 (PMC4580458; doi:10.1371/journal.pone.0136492)
Supplement: S1 Data — (ZIP) [file pone.0136492.s001.zip › DiegoSmileRawData/smilenew_sub_17_actual_2012-05-02-11-09-12.robotsmiles]

1 1335982160435749940
0 1335982162335912101
1 1335982168635851462
0 1335982175602756746
1 1335982179002558580
0 1335982182635785359
1 1335982191535873100
0 1335982194035902077
1 1335982196502424898
0 1335982200702611773
1 1335982204002457708
0 1335982209569647881
1 1335982211969145836
0 1335982215869071276
1 1335982217802534368
0 1335982220635856957
1 1335982223402638035
0 1335982229769284510
1 1335982233035863068
0 1335982235035735750
1 1335982259935837655
0 1335982263835745723
1 1335982265402437929
0 1335982266535865449
1 1335982269202626133
0 1335982272902503872
1 1335982282669220767
0 1335982283269243627
1 1335982296569120952
0 1335982301035763435
1 1335982304554204983
0 1335982307320863451
1 1335982312820691590
0 1335982314920854074
1 1335982318820769721
0 1335982320754094759
1 1335982323554068336
0 1335982325420795445
1 1335982327487608021
0 1335982331020714151
1 1335982332620742759
0 1335982335720660111
1 1335982337620885111
