# Supplementary material for: Infants Time Their Smiles to Make Their Moms Smile
Source: PLoS One. 2015 Sep 23;10(9):e0136492. doi: 10.1371/journal.pone.0136492 (PMC4580458; doi:10.1371/journal.pone.0136492)
Supplement: S1 Data — (ZIP) [file pone.0136492.s001.zip › DiegoSmileRawData/smilenew_sub_17_actual_2012-05-02-11-09-12.subjectsmiles]

1335982160235813368 10.9037958976
1335982160335780370 9.73855375739
1335982160435765945 11.3427287873
1335982160569330266 11.0294382184
1335982160669300533 8.6736462827
1335982160769087715 8.05193273685
1335982160869130286 9.34261568422
1335982161002480005 7.09796383658
1335982161102543200 5.70709806681
1335982161202630947 8.96806552595
1335982161335957713 7.55605733389
1335982161435827795 7.52957836364
1335982161535918069 8.28680776514
1335982161669246211 8.67213411349
1335982161769122749 11.6890882751
1335982161902479980 13.1460071592
1335982162002493733 11.7175252928
1335982162135856234 10.6314928378
1335982162236064591 -2.89754413567
1335982167069337526 -12.0090902251
1335982167169653146 -5.14918925543
1335982167302517484 -2.76306294026
1335982167435852567 -6.1411687974
1335982167569257231 -8.08835689376
1335982167702462233 -6.46484010115
1335982167802346910 -1.82016707612
1335982167902661467 8.91834470468
1335982168035747436 10.591035081
1335982168169182805 11.5449447815
1335982168302590429 9.83855398394
1335982168402833176 11.8839861629
1335982168502516369 9.48799522753
1335982168635873038 11.2006309774
1335982168735922874 9.32194379333
1335982168869415916 8.67094000519
1335982168969111657 11.2011496025
1335982169102438339 8.6538487288
1335982169202834840 8.65350228134
1335982169336064294 9.69054366882
1335982169469250307 9.72763583305
1335982169569146542 9.30614281674
1335982169702592598 12.8285865452
1335982169802455618 9.60038653147
1335982169935885893 11.4155486067
1335982170035966351 9.97304580653
1335982170169018210 9.89702222255
1335982170302476847 12.2846894779
1335982170402701376 3.63307066816
1335982171069334543 6.75907926885
1335982171169300985 8.86923591912
1335982171302559610 7.73950420956
1335982171435879178 8.76200728437
1335982171535878647 7.79023627751
1335982171669084114 9.59846084915
1335982171769155807 9.02359958743
1335982171902529259 8.65567391274
1335982172002573995 7.93398605256
1335982172135726583 9.46151502028
1335982172235834701 7.73623559071
1335982172435824701 7.36046746814
1335982172535762178 6.01140425097
1335982172635762605 5.45315173269
1335982172769576543 4.68074677416
1335982172902468466 5.3174422632
1335982173035978059 5.45767648939
1335982173135784530 5.39954062655
1335982173269269104 4.06285824244
1335982173369134151 4.125776965
1335982173469330055 4.98003593984
1335982173602713766 4.3060228269
1335982173702484161 3.76738989221
1335982173802469651 4.88283600511
1335982173902602102 2.94309555949
1335982174035896469 6.28992837092
1335982174136004136 9.9572743887
1335982174269570709 9.32882589088
1335982174369215053 8.74961334096
1335982174502651770 8.43396012371
1335982174602741511 10.4184357208
1335982174735895618 9.15282239658
1335982174835848064 9.32848451791
1335982174969238766 8.56644916336
1335982175069398003 9.60474405338
1335982175202703721 10.1562835375
1335982175336020394 11.5662479683
1335982175469246187 9.38327849278
1335982175602604748 10.4953636066
1335982175736037662 9.27450956621
1335982175835804476 -3.04461963015
1335982175969499904 -6.37292088337
1335982176102554421 -8.3553809031
1335982176202449978 -8.32867610685
1335982176302561947 -10.1592252475
1335982176402511990 -10.4652682127
1335982176535836990 -11.9522338929
1335982176669138951 -11.4376125694
1335982176769251827 -11.6514135804
1335982176902437430 -14.22935911
1335982177002534310 -12.7563995452
1335982177135994351 -11.0077485643
1335982177236011984 -12.4778850987
1335982177369327319 -13.5966369256
1335982177469081848 -13.9974007634
1335982177602677316 -11.5697507354
1335982177735848222 -13.7945886652
1335982177835863075 -14.4870352492
1335982177969137455 -11.9035834583
1335982178069279755 -13.5674552502
1335982178202518731 -10.8408888007
1335982178335904963 -11.7368018196
1335982178469357026 -11.6332213185
1335982178569210015 -12.8797420729
1335982178702546145 -12.4973229087
1335982178835874315 -12.9504864302
1335982179002461010 -13.3607961962
1335982179102424695 -13.6625636847
1335982179235820154 -14.5678792399
1335982179336041542 -14.8324828457
1335982179469048834 -14.398351717
1335982179569311387 -14.0533065289
1335982179702523974 -14.3219082608
1335982179802458231 -15.3921372283
1335982179935950852 -12.9469359308
1335982180069270819 -13.5714328394
1335982180169199374 -14.4426895958
1335982180302477685 -12.8273071262
1335982180402487099 -11.6591298521
1335982180502380716 -13.9121977196
1335982180636119654 -12.5482413133
1335982180735872169 -13.805138886
1335982180835940298 -12.0188187109
1335982181002547070 -12.9673148284
1335982181102497087 -12.2529867662
1335982181202477034 -12.9566890869
1335982181336121640 -13.189041529
1335982181435824218 -14.1944508556
1335982181535870328 -13.4590872264
1335982181635820404 -13.8507315679
1335982181769226643 -11.0452124038
1335982181869205609 -12.1506939448
1335982181969230597 -12.8638821633
1335982182102481652 -13.0344164335
1335982182202582848 -11.4467166777
1335982182302551483 -11.3824383174
1335982182435999208 -12.2147347798
1335982182535742054 -12.4684964447
1335982182635856613 -11.5264043033
1335982182769261100 -13.4826366959
1335982182869151924 -10.8404022675
1335982182969281211 -13.2690706777
1335982183102460820 -13.2237276558
1335982183202494589 -14.0854967987
1335982183302437504 -13.4988929782
1335982183469099017 -12.8944296212
1335982183602566632 -12.3989025367
1335982183702435333 -13.4928660224
1335982183802518493 -12.0976990609
1335982183902776731 -12.1746884764
1335982184035793274 -12.1514389567
1335982184169424978 -13.2261116611
1335982184302602988 -13.1803169278
1335982184402480919 -12.3714696507
1335982184502366695 -12.5598370061
1335982184635877224 -11.873687072
1335982184769209200 -11.8917902194
1335982184869216842 -12.3954210083
1335982184969171453 -12.328724762
1335982185069806801 -12.9509763549
1335982185202582437 -12.2782651664
1335982185335791492 -11.5404913893
1335982185436002279 -12.4632730207
1335982185569773770 -12.777326469
1335982185702437566 -12.2088457545
1335982185802537956 -12.8395933259
1335982185902539399 -12.8491579877
1335982186035835657 -12.0641191445
1335982186135966312 -13.0691695512
1335982186235840148 -13.6899516445
1335982186369142148 -12.7074912668
1335982186502572956 -12.4033696839
1335982186602509726 -12.1608006641
1335982186735813157 -11.9062490984
1335982186835759457 -12.6192859496
1335982186935933712 -11.2629203815
1335982187102599782 -13.6819778604
1335982187235717515 -13.2094831543
1335982187335865757 -13.7873174363
1335982187469353623 -12.8884139611
1335982187569212161 -13.1782556214
1335982187669234818 -12.9987209591
1335982187769478305 -12.0251433755
1335982187902468740 -12.3468234622
1335982188002523437 -14.3418599706
1335982188102397281 -12.0712660072
1335982188202624785 -13.0116419276
1335982188335989741 -12.533011513
1335982188435815997 -12.365833512
1335982188569250022 -10.4446571532
1335982188669117056 -1.70220221736
1335982188836028242 5.71891720456
1335982188969254206 7.56411319206
1335982189069303748 8.89041126529
1335982189169182079 10.6570751015
1335982189302492762 7.3705256097
1335982189402548737 10.5364693219
1335982189502520538 10.0838364555
1335982189602515544 9.63645974502
1335982189702649560 8.04581545624
1335982189835781408 8.47570540425
1335982189935950432 7.92704216817
1335982190069158519 8.48586537997
1335982190169192261 8.71614952212
1335982190302545586 9.05145941623
1335982190402432975 8.56483513392
1335982190535782351 8.8992935122
1335982190635819147 10.3146899649
1335982190835759630 8.60490558984
1335982190969201410 8.55401339509
1335982191069339367 9.08587745737
1335982191169065798 9.66955297234
1335982191302444035 10.0767084432
1335982191435851524 10.159546296
1335982191535863824 10.2208171924
1335982191669226078 8.32308566097
1335982191769232759 8.93349246531
1335982191902530022 8.78670625301
1335982192002652181 8.52972458317
1335982192135838457 7.90945304943
1335982192269159068 8.39825228671
1335982192402644525 8.92031255347
1335982192502560001 10.1048506084
1335982192635830994 9.52385363284
1335982192735874764 9.56843308319
1335982192869192114 11.2217702867
1335982192969279239 11.0397093396
1335982193102531376 11.951803925
1335982193236092933 11.3840201557
1335982193369426370 10.6335732143
1335982193469086931 10.752133395
1335982193569244811 10.4549042108
1335982193702641181 10.8145671393
1335982193802504844 10.0943158522
1335982193935885904 9.46309339909
1335982194035951328 9.75862185737
1335982194169238678 8.83701644236
1335982194269118991 -5.35806736661
1335982194402482233 -10.4954414432
1335982194502470054 -13.1287964733
1335982194602506958 -11.6401310695
1335982194735917320 -11.548531894
1335982194836191291 -10.6479729094
1335982194969276592 -13.1678518948
1335982195069577965 -12.0317305575
1335982195169309932 -12.2289545813
1335982195302552874 -13.2799233144
1335982195435727069 -12.1972003034
1335982195535804737 -12.8080376591
1335982195635744553 -13.255638803
1335982195802511833 -12.1191817336
1335982195936014401 -11.5582603348
1335982196035928116 -12.3125087359
1335982196135855784 -10.9873078597
1335982196235904629 -13.1742190658
1335982196369202669 -8.34159576607
1335982196502580244 -6.54545140272
1335982196669186310 -4.91591496539
1335982196769157877 -8.71737063562
1335982198302499331 -1.50640839879
1335982198435868986 -10.1851127843
1335982198535874334 -3.97598020896
1335982198669251968 -2.31467101406
1335982198935788428 -2.02858190187
1335982199035900645 -7.6066059523
1335982199169320502 -6.49416659802
1335982199269221684 -8.19666107676
1335982199369210202 -7.17660695292
1335982199469204129 -7.2401663158
1335982199569227330 -5.25514586505
1335982199702549566 -3.75921253382
1335982199802689133 -3.99371064976
1335982199902502121 -1.37801670262
1335982200035944769 -3.23405003209
1335982200135877385 -2.56954953635
1335982200235818987 -4.47532803195
1335982200335859288 -5.09532700878
1335982200435797369 -4.63372069315
1335982200535862727 1.50076984047
1335982200702631100 7.15685901407
1335982200802537778 9.41593795054
1335982200902474656 8.94860402572
1335982201069928168 7.01145577214
1335982201169225090 7.02799634458
1335982201269108485 9.64534627998
1335982201369026006 7.12978491066
1335982201502581154 6.92122082447
1335982201602427332 8.51127519338
1335982201735992769 6.98862533527
1335982201902451330 8.6631562968
1335982202002460203 8.6764527859
1335982202102460475 7.54744095508
1335982202202628886 8.86560036403
1335982202302653413 9.19294475316
1335982202402710708 9.40461823956
1335982202535871452 6.55337641535
1335982202635867695 10.0761262729
1335982202735813407 9.69666262033
1335982202835741641 8.06780680048
1335982202935877824 9.88321889606
1335982203069204820 9.54754292283
1335982203202761731 7.49592826355
1335982203302571259 7.00105744718
1335982203402471765 8.16791910351
1335982203502389092 7.25379931064
1335982203602407014 9.43288800754
1335982203735784307 10.5188457039
1335982203902632809 7.12052401171
1335982204002461649 9.31881769076
1335982204102545545 6.22388685136
1335982204235985794 6.04874642434
1335982204336069683 9.58210249279
1335982204435974573 8.73063236961
1335982204536070149 6.95976418942
1335982204669220911 9.60974622732
1335982204769242029 9.37218167156
1335982204869137130 11.8095830062
1335982204969152908 9.46402562351
1335982205069191288 7.09883766967
1335982205202452696 8.97975419597
1335982205302518279 8.47611787707
1335982205402642285 8.66958466204
1335982205502480167 9.64958880238
1335982205635872677 7.43159863253
1335982205736016829 8.99676582549
1335982205835819390 10.3749191782
1335982205935959919 9.59492699775
1335982206035823905 6.80094063167
1335982206169307933 8.99687850467
1335982206302702316 11.306024421
1335982206402582318 9.30091592629
1335982206502478848 7.71889459308
1335982206602534191 10.5375677143
1335982206702625122 8.11404417652
1335982206835860344 8.9776754606
1335982206936056749 9.1227369272
1335982207035973957 9.63275077152
1335982207169126878 10.1711597882
1335982207269237934 8.88832438461
1335982207402760263 8.46556459231
1335982207502442576 9.8321330397
1335982207602485189 9.11418142683
1335982207735914097 8.10546611795
1335982207869297654 10.1502749868
1335982207969156205 8.31713242557
1335982208069158967 10.5919891405
1335982208202563000 9.46415005899
1335982208302575141 -3.53610297937
1335982208402561189 -8.27104916455
1335982208502584521 -10.6469129355
1335982208602515060 -9.06867314996
1335982208735885758 -8.75733524709
1335982208835836597 -10.3855112666
1335982208935761467 -10.2205254976
1335982209035792817 -8.80866111347
1335982209169274176 -11.6544472552
1335982209269279063 -10.362690924
1335982209369163631 -9.21234450191
1335982209469205077 -9.42994632747
1335982209569308623 -9.67238618842
1335982209669091892 -8.57447288173
1335982209802432648 -9.52775970773
1335982209902579635 -10.3258093078
1335982210002409247 -9.41189005909
1335982210102435139 -9.51764380772
1335982210202423540 -8.74924855353
1335982210335718896 -11.3012016307
1335982210435825162 -9.47315373171
1335982210535922663 -9.72911100041
1335982210669212647 -11.4786124548
1335982210769209301 -10.1814373226
1335982210869175335 -10.5498901688
1335982210969313298 -10.5688243225
1335982211102623567 -11.3313214253
1335982211235850748 -9.78502237596
1335982211335869283 -11.1122565459
1335982211436028596 -10.8722532995
1335982211535826630 -10.3338558288
1335982211669146359 -10.8313534694
1335982211769231901 -10.6536705476
1335982211869324494 -9.74976130714
1335982211969079514 -7.91989123838
1335982212069158038 -12.3575106535
1335982212169169107 -10.7462940297
1335982212269290164 -8.88012851923
1335982212369205890 -10.890676627
1335982212469268379 -11.5041239686
1335982212569293233 -12.2549354799
1335982212669104472 -10.7601377141
1335982212769280467 -11.149025347
1335982212869214384 -10.5248396802
1335982213002460672 -9.07193925831
1335982213069199569 -10.849916187
1335982213169109727 -11.6125245378
1335982213302530850 -11.1165471713
1335982213402466278 -11.4419318196
1335982213502533283 -12.3505423876
1335982213635788862 -11.7273782337
1335982213735848023 -11.7259409736
1335982213835767742 -11.0614315531
1335982213969267491 -11.1528756294
1335982214069090790 -12.3378460877
1335982214169071344 -11.3224129431
1335982214269249514 -12.266306729
1335982214369333358 -12.2392695802
1335982214469340183 -9.89477543429
1335982214569364060 -11.6126463359
1335982214702617830 -9.13610229572
1335982214802509144 -12.1641637004
1335982214902602536 -12.3038735184
1335982215035830530 -12.8597664506
1335982215136017538 -11.8955906807
1335982215235773031 -11.0879565709
1335982215335838091 -10.7101172706
1335982215435911057 -8.95006105836
1335982215569318072 -6.8845190367
1335982215669322145 -9.73945269795
1335982215769212956 -10.9008351075
1335982215869094974 -10.3763996742
1335982215969236515 -9.55977647392
1335982216069351479 -9.24140866613
1335982216169353431 -10.1485128445
1335982216335854482 -12.9912351734
1335982216435884742 -8.86128879189
1335982216535813397 -10.1859082203
1335982216635817021 -9.04621270911
1335982216735805084 -8.28825554142
1335982216835805599 -9.01677867054
1335982216969192821 -10.4205337572
1335982217069126718 -11.0321528505
1335982217169107453 -9.3291908086
1335982217269154953 -10.1992978773
1335982217369144592 -10.9701201515
1335982217502724611 -8.93028888342
1335982217602533904 -9.78699233887
1335982217702410489 -9.04809010176
1335982217802511085 -8.13941776272
1335982217969103636 -11.8448361153
1335982218069211244 -10.039230982
1335982218169271959 -9.43846494606
1335982218269104363 -9.58647011697
1335982218402459589 -7.83689698984
1335982218502643275 -8.83532474895
1335982218602623405 -11.3892618174
1335982218702589893 -10.9406030184
1335982218835925948 -10.3750675666
1335982218935948382 -8.86354565564
1335982219035981312 -10.849680998
1335982219169209650 -9.52321690394
1335982219302442734 -9.35928324097
1335982219402804882 -10.7664394085
1335982219536169855 -10.2916611576
1335982219635800729 -9.89065493534
1335982219735976528 -8.5401119764
1335982219835815644 -9.66891396123
1335982219935900182 -9.91317124375
1335982220069172104 -12.1022779556
1335982220169229735 -10.4155950083
1335982220302475278 -9.7791838415
1335982220435846785 -10.1089788212
1335982220535863770 -10.4127319972
1335982220635858993 -10.9760772563
1335982220769302159 -10.349356164
1335982220869185096 -10.932802732
1335982220969305399 -10.2703734371
1335982221069178301 -11.9368204907
1335982221202498194 -9.03783117323
1335982221302545148 -10.8403862719
1335982221369301563 -10.2691869023
1335982221469222964 -11.1966119248
1335982221569299588 -9.09152688546
1335982221669213225 -9.7429235318
1335982221769163889 -9.99486621303
1335982221869249653 -10.1291878868
1335982221969183522 -8.79436451582
1335982222136013271 -9.53598318468
1335982222302376757 -11.0295082478
1335982222402530038 -9.21911649005
1335982222502446067 -8.85761742539
1335982222635962059 -9.16951746766
1335982222735965074 -10.0351332464
1335982222835830099 -8.79042844956
1335982222969212858 -9.26087933279
1335982223069217621 -7.99975892662
1335982223169207032 -7.75917652641
1335982223302455338 -8.73207034213
1335982223402842428 -8.76845059692
1335982223502394561 -9.64181583087
1335982223602599033 -8.68462535348
1335982223702388365 -8.2883996282
1335982223835765685 -8.63310091071
1335982223935931678 -8.52970572486
1335982224035772544 -9.81032656993
1335982224135815055 -6.97493097294
1335982224302448591 -7.93721092607
1335982224402622162 -8.1104764946
1335982224535916798 -8.34050907539
1335982224635811591 -9.68086276672
1335982224769178926 -9.52167153476
1335982224869326735 -8.03068875788
1335982224969283815 -10.1114606152
1335982225069085233 -8.56216858884
1335982225169176018 -9.46758831476
1335982225269096374 -9.075750062
1335982225402690714 -7.85854040895
1335982225502492541 -8.53906986925
1335982225635846594 -8.50268847931
1335982225735972355 -7.70764115358
1335982225835824690 -9.57765128713
1335982225935785491 -7.68703164273
1335982226035833838 -10.5215937335
1335982226102570499 -10.4385779237
1335982226235889609 -7.37094652341
1335982226335849638 -8.59505350982
1335982226435902567 -7.84479492749
1335982226569248696 -8.47144169358
1335982226669223414 -7.85468026847
1335982226769445507 -8.62210562472
1335982226869157182 -7.82204467261
1335982227002615031 -9.58014145387
1335982227135822190 -6.29101617223
1335982227269164766 -12.3249684181
1335982227369323478 -13.8405284405
1335982227502588633 -12.5564680133
1335982227635847217 -11.1732631696
1335982227802442454 -10.3003945776
1335982227935799232 -7.56851017271
1335982228102472665 -9.25999039023
1335982228269144890 -8.09902771591
1335982228435771134 -7.04221461494
1335982228535811767 -5.1463067807
1335982228735937234 -4.27629976381
1335982228835847806 -5.45877225209
1335982228969077935 -6.2153595207
1335982229102567554 -7.059175755
1335982229202413152 -6.55548211265
1335982229335836620 -5.79107287089
1335982229435908914 -4.29264448596
1335982229536062254 -3.67505300499
1335982229635889514 0.498618901296
1335982229769276744 5.87363321452
1335982229869142920 7.16525221722
1335982230002534717 6.55979404044
1335982230102472366 6.52570912008
1335982230236032496 8.19582828462
1335982230335805178 6.17894567118
1335982230435860299 9.0647554268
1335982230569315252 4.83882392679
1335982230702560237 7.36918618943
1335982230835865240 5.08831722277
1335982230935936484 5.50169881293
1335982231035766371 6.34570269136
1335982231169244984 5.55760130438
1335982231302510940 6.35315472705
1335982231402573700 7.22222285611
1335982231502494909 7.84965999817
1335982231602567790 2.97026043343
1335982231702645636 7.86578737455
1335982231835863697 4.13438845091
1335982231969335572 5.29373497981
1335982232069265338 4.23482844421
1335982232202505820 6.91356876306
1335982232302615063 4.62024878153
1335982232402663933 2.70318851207
1335982232502661302 -6.25832348508
1335982232602470948 -7.52274427036
1335982232736123566 -10.6669151173
1335982232836029661 -10.9862301664
1335982232935864155 -10.3371909668
1335982233035852492 -11.4206732759
1335982233169271021 -11.2979821377
1335982233269208743 -12.8521880636
1335982233369197675 -12.8121525503
1335982233469187943 -12.7910024575
1335982233569154407 -11.4537682295
1335982233702509777 -11.9336372202
1335982233802462889 -11.7242558746
1335982233935827440 -11.2911564546
1335982234035772758 -10.5253935647
1335982234169283197 -11.3364495334
1335982234269257791 -10.2249773119
1335982234369177424 -10.9719847434
1335982234502522809 -6.89437455003
1335982234602482154 -11.2780238972
1335982234736004447 -13.1146574275
1335982247035824208 5.96431286239
1335982247169209084 3.68531170063
1335982247302566727 2.25397064944
1335982247402769335 2.82448507827
1335982247535772118 5.72749233532
1335982247635841614 10.3913171505
1335982247802570243 5.19860557348
1335982247902574691 -2.8502937832
1335982248469156422 5.59963365569
1335982248902530819 -1.28724205596
1335982249102380819 -3.11374772439
1335982250335871300 -3.8189368942
1335982250535887480 -4.09916285312
1335982259569311821 -5.10222668356
1335982259669162612 -6.97402668789
1335982259802477003 -0.927441888214
1335982259935842162 -2.04422066382
1335982260069213397 -1.13872374147
1335982260235770818 -1.18823578784
1335982260402491505 -3.04159531587
1335982260535831290 1.73817128402
1335982260635995847 -2.92643137054
1335982260769173035 -5.14925845423
1335982260869473516 -2.79401664071
1335982261002614945 -2.55284057542
1335982261102500876 -1.66086702123
1335982261235878401 -3.55737227042
1335982261369229457 -2.659828896
1335982261502658974 -0.892303766091
1335982261635883877 0.0855099771322
1335982261769483165 6.96663449255
1335982261902504928 7.82930954805
1335982262002677579 8.5979203628
1335982262135823458 8.47650214573
1335982262235810469 6.96398768613
1335982262335808243 8.91420112546
1335982262469524857 6.54791451856
1335982262569131254 6.371669232
1335982262702437665 7.16495714907
1335982262802395747 5.81526409943
1335982262902534247 5.5399771367
1335982263035789107 6.3714905117
1335982263135851977 4.18554182629
1335982263235854273 5.17294792881
1335982263336627820 1.74712683353
1335982263469217570 0.544875183385
1335982263569251177 -0.127316438462
1335982263702587167 -4.02317207002
1335982268435784615 -5.9476223023
1335982268569351577 -4.72513012568
1335982268735925844 -9.87758714066
1335982268835840493 -11.2504362397
1335982269002625882 -10.7136129644
1335982269102698852 -11.41464553
1335982269202634072 -12.2745010459
1335982269335858818 -12.3454061809
1335982269436431120 -10.5070050442
1335982269569215582 -11.0280263339
1335982269669241640 -9.37805001439
1335982269802508828 -10.2952757364
1335982269935842182 -9.02559327871
1335982270035857396 -5.72629694744
1335982270135965112 -4.47097309523
1335982270269270475 -5.360928331
1335982270369288810 -5.7067641611
1335982270469177034 -7.78736384781
1335982270602484255 -10.0478540523
1335982270702457715 -10.315631307
1335982270869194292 -8.63550791238
1335982270969235466 -6.9066228878
1335982271102509400 -5.70758375315
1335982271202567337 -6.73707861346
1335982271335871047 -4.69190573425
1335982271435821747 -5.49671696474
1335982271535997620 -5.48298633259
1335982271669256105 -6.77164970142
1335982271769314266 -4.46991841596
1335982271902455608 -4.17933091889
1335982272135894584 0.606679778709
1335982272369257028 0.677380494411
1335982272902665266 2.81302502148
1335982273135888462 1.05674626431
1335982273402490823 2.34180265166
1335982273835827877 1.26508264747
1335982274102385327 1.33142050631
1335982277935853048 -4.44508538354
1335982278102459351 2.01107503499
1335982278236001376 -4.8921589771
1335982278335855596 -7.74247521605
1335982278435981614 -7.04147954789
1335982278569300398 -6.40831629541
1335982278669210171 -8.08154855745
1335982278735898204 -5.23868895448
1335982278869249877 -7.28530512205
1335982279002544938 -5.30132375779
1335982279102477076 -7.5512017825
1335982279235828960 -7.175893261
1335982279369091051 -3.20725611689
1335982279535983013 -5.71889730406
1335982279635929410 -4.12121046311
1335982279735830556 -0.932163293922
1335982279869129207 -1.38010944725
1335982279969287815 -0.164686607276
1335982280102467897 -1.27835478129
1335982280235840235 -5.64853112878
1335982280369249735 -0.712123594706
1335982280469133509 -1.82577249711
1335982280569290980 -0.976661821684
1335982280735857234 -1.54096717724
1335982280869142282 -2.16713493067
1335982280969127777 -1.81874002981
1335982281102482797 -4.41128890514
1335982281202592997 -2.70402656708
1335982281302611139 -1.33095751078
1335982281435971921 -1.94871957736
1335982281535833486 -2.18532150461
1335982281669257012 -4.20941630379
1335982281769198728 -2.12892617328
1335982281869162312 -0.925304497325
1335982284135819043 -4.06534663402
1335982284235868488 -4.06927829688
1335982284336051335 -4.65454789615
1335982284435906144 -4.59700176816
1335982284535893130 -4.90578600476
1335982284669158947 -2.59599891336
1335982284769252556 -1.65763922421
1335982284902465555 -2.65244106116
1335982285002545372 -3.03617233809
1335982285102546518 -3.70408415981
1335982285202453346 -4.34174532385
1335982285302600597 -2.22148791366
1335982285402538821 -3.52414497787
1335982285502532158 -3.80301967762
1335982285602390471 -4.18620259413
1335982285702685362 -4.7464026687
1335982285802640268 -0.179339582936
1335982285935948412 2.29724568271
1335982286035867736 5.12187280225
1335982286169160071 4.80731997508
1335982286269334929 4.47141917733
1335982286369129696 3.98877405009
1335982286469119099 6.00049025352
1335982286602479963 5.14122657954
1335982286702485011 3.12947634308
1335982286835797650 4.71538907201
1335982286935857688 5.33352560038
1335982287035778119 4.99731328676
1335982287135970811 5.43137681595
1335982287235878113 4.99179749825
1335982287335895710 6.02163914653
1335982287502514484 4.78386587147
1335982287635812320 3.38208868007
1335982287735829270 4.41629272621
1335982287835879886 4.93267226507
1335982287969222377 3.85015399887
1335982288069198817 6.59846441075
1335982288169223139 6.94827769572
1335982288269393542 5.08121070303
1335982288402498976 6.87709574623
1335982288502453707 6.50852156707
1335982288602587315 5.86202728011
1335982288702488622 4.08828728576
1335982288802539729 4.96116882737
1335982288902490555 4.03741599698
1335982289035826207 4.39260883264
1335982289135805727 6.91264726348
1335982289269408220 5.37768397893
1335982289369260788 3.85151228587
1335982289469149852 7.06293616796
1335982289602838907 6.16244377601
1335982289702412104 6.01240100545
1335982289802533635 3.82595007238
1335982289902425336 4.02669110476
1335982290002873495 5.59650410737
1335982290169148330 1.864595442
1335982290269077308 5.63328201645
1335982290402496356 5.60655279654
1335982290502494474 5.4287262219
1335982290602604526 6.93927804179
1335982290702526024 5.98214588359
1335982290802468193 7.01225788357
1335982290902677045 4.79171707342
1335982291002505824 4.16214973625
1335982291102429770 7.13046641613
1335982291235779519 4.98959149836
1335982291336002740 6.6292225478
1335982291469266085 5.57393474128
1335982291569060595 5.73305544706
1335982291669202687 5.43779679014
1335982291769220744 6.10323412499
1335982291869214039 4.62884379584
1335982292002697798 5.94238225694
1335982292102455393 5.56133258834
1335982292202493299 4.46258247052
1335982292335835918 6.06099459538
1335982292435830943 5.16417258072
1335982292535768778 5.09490964931
1335982292635785215 4.2263029254
1335982292735950307 6.35733724841
1335982292835897251 5.592884891
1335982292969457600 5.8417193969
1335982293069305294 4.46108908564
1335982293202411804 4.1119127247
1335982293335880897 6.37780670757
1335982293435858864 4.40274258833
1335982293535995489 5.83863446325
1335982293669212708 5.61139830122
1335982293769206201 5.71019800667
1335982293869190688 5.77544539265
1335982294002454463 4.28343731968
1335982294102493021 3.83887737375
1335982294202487186 5.3298372513
1335982294302529981 5.1604950497
1335982294402518982 5.73641097948
1335982294502560201 3.830668585
1335982294602572685 5.1073654264
1335982294702491771 4.63554260548
1335982294869215200 2.15214219091
1335982294969263369 3.31097994521
1335982295069096326 6.35555382298
1335982295202397896 -2.10420191943
1335982295302592600 -4.22475001738
1335982295435843472 -3.3535207961
1335982295535864125 -2.37200101516
1335982295669358541 -2.98597572651
1335982295802583465 -4.22647115727
1335982295935850172 -3.13665152127
1335982296035956750 -2.28726960867
1335982296135859466 -1.38947525118
1335982296302443267 0.265102666537
1335982296435849075 -1.09815460511
1335982296569250530 -1.90280994736
1335982296669193351 -1.33357129863
1335982296802449839 -3.08194013329
1335982296902562205 1.09475111986
1335982297035757496 1.87862279227
1335982297135941071 2.58192268002
1335982297269251487 3.08359623111
1335982297369176435 2.40819728409
1335982297469061704 3.54269057128
1335982297569360545 3.07233000102
1335982297736028653 2.15010550326
1335982297869222540 2.93316077747
1335982297969273490 6.05942860067
1335982298069450260 2.7085994568
1335982298169202754 3.32618568815
1335982298269099353 0.537299023647
1335982298402482723 3.99277500498
1335982298469141423 0.341892102383
1335982298569503916 3.28696143139
1335982298669240009 2.91105762872
1335982298769130993 3.00211384355
1335982298902469632 2.63964764669
1335982299002547395 1.57012361506
1335982299135790249 4.13516137748
1335982299235831371 1.4827045643
1335982299335974638 2.22995647891
1335982299435798932 3.66107394619
1335982299569343523 4.00937291501
1335982299669264013 4.08448085518
1335982299769291365 4.19104642672
1335982299902573649 4.17935322904
1335982300002509530 2.27479203701
1335982300102478538 2.84945558908
1335982300235918917 5.86207065453
1335982300335773094 7.78011470116
1335982300469189396 4.05166779769
1335982300569410609 4.69225794001
1335982300702497443 1.25940937049
1335982300802577125 3.6804924447
1335982300902507594 7.77235700945
1335982301035846989 5.83499906605
1335982301135749760 3.22940612087
1335982301235904714 5.12629387069
1335982301335815100 3.67811470258
1335982301435879337 2.12046229595
1335982301535918598 5.00058803238
1335982301635860450 -1.45711544124
1335982301735866439 -5.12699518467
1335982301869221721 -7.67055099953
1335982301969292891 -9.0992382098
1335982302069135038 -9.78198503748
1335982302169324293 -9.4453574636
1335982302302474895 -5.71616915788
1335982302402496580 -6.98945091313
1335982302502643020 -8.15515737072
1335982302602504488 -7.19409775538
1335982302702402559 -8.64413989465
1335982302835845608 -9.63479295584
1335982302969142955 -7.19058186823
1335982303069116044 -7.41760666863
1335982303169085025 -8.69578159371
1335982303302642733 -7.01874444971
1335982303402753903 -8.90282080692
1335982303535842507 -10.5782489852
1335982303654070433 -8.25837052758
1335982303754044786 -8.96025401371
1335982303854034772 -9.22329772705
1335982303954122241 -8.53603147242
1335982304120890331 -8.95146914927
1335982304220840016 -7.8504299989
1335982304320892881 -1.27916973026
1335982304454058526 -2.68099274644
1335982304554175081 -3.72615829837
1335982304687400515 -2.91428156659
1335982304787540978 -0.959536572393
1335982304887322432 -3.60856446505
1335982304987807680 -3.41041434093
1335982305120782304 -1.72951055608
1335982305220842349 -1.85936590082
1335982305320614830 -2.27290517319
1335982305420735171 -3.15840938759
1335982305520648264 -2.5845592622
1335982305654106747 -1.53368639221
1335982305754046992 -2.54684691396
1335982305854138006 -2.31102332012
1335982305954091649 -0.892174809381
1335982306087373587 -0.766639454884
1335982306187363329 -2.34574909123
1335982306287538026 -3.32919542717
1335982306420648841 -2.25144624262
1335982306487496215 -3.78956965662
1335982306587384268 -5.76990178518
1335982306687364026 -6.34172833319
1335982306787371856 -3.85514489707
1335982306887506050 -6.22716043059
1335982306987411549 -10.1294651834
1335982307087422691 -10.1430692895
1335982307220684163 -9.2937616844
1335982307320882117 -8.15561097001
1335982307420865319 -9.0611731193
1335982307520642968 -8.60430389445
1335982307621012087 -9.04638006392
1335982307754197681 -7.8483756676
1335982307854186917 -7.11215227247
1335982307955447736 -9.35826904611
1335982308053969497 -6.0789398753
1335982308153956050 -8.07026685966
1335982308254060694 -8.09939398271
1335982308354013599 -10.1735602034
1335982308487447076 -10.0634239522
1335982308587408643 -10.0326053377
1335982308687447545 -10.6459500104
1335982308787422866 -10.0276252089
1335982308887390745 -10.5616862318
1335982308987532847 -10.7404291991
1335982309120751042 -10.9830877432
1335982309220699843 -10.5066411086
1335982309354134190 -0.757298957188
1335982309454216160 3.40283832209
1335982309554156060 1.91283880936
1335982309654124618 3.32584041404
1335982309754040387 2.93238848949
1335982309854136602 0.822278769053
1335982309987395087 1.19781868231
1335982310087432717 3.10301343523
1335982310187510105 3.12857595054
1335982310287548402 2.92887238619
1335982310387465161 2.10264011244
1335982310520864603 2.13730194121
1335982310620736728 4.44055319961
1335982310720759627 1.00306587252
1335982310820642624 3.40582773156
1335982310920721275 0.641338493825
1335982311020884979 0.489358130588
1335982311120770954 -0.0868902384204
1335982311220909545 0.377475648888
1335982311321045486 0.119705059721
1335982311420669015 -0.736389652138
1335982311520694621 -1.57749369316
1335982311620789025 -1.65203339975
1335982311754028568 0.0987514031189
1335982311820850745 -1.02881256214
1335982311920820847 -1.27270814825
1335982312020839540 -0.0600030432228
1335982312120760819 0.294520172376
1335982312220684354 0.608876562371
1335982312320735906 -0.779239288371
1335982312420680030 0.236696167393
1335982312520834481 -1.19139786032
1335982312620812906 -1.19287385902
1335982312720706991 -0.820622437315
1335982312820698762 -0.268983017813
1335982312920719702 1.40984727109
1335982313020743412 -1.1576777499
1335982313120924096 -0.712053818306
1335982313220697006 0.110627035004
1335982313320906185 0.745020311133
1335982313420671749 -0.164551544329
1335982313520794068 -2.37218517351
1335982313654060008 1.44908500411
1335982313754138006 0.987996479203
1335982313887498170 2.58728751559
1335982314020733743 0.619649974964
1335982314154092650 3.79682088634
1335982314254115190 1.99279346737
1335982314354060914 2.7084601729
1335982314454170701 2.82539107886
1335982314554054696 0.68352198339
1335982314720753152 3.56864437795
1335982314820665115 0.36381104502
1335982314920844333 -8.56381179776
1335982315020746566 -7.82039120133
1335982315120858269 -9.24819254551
1335982315254072168 -7.79573556885
1335982315354097147 -8.81398025473
1335982315454118994 -8.69318532076
1335982315554266643 -7.45728054685
1335982315654064297 -10.4033055612
1335982315787710271 -9.83120183953
1335982315887446859 -9.00706785506
1335982315987719234 -10.0509909344
1335982316087393374 -9.95934246916
1335982316187469632 -9.47419394658
1335982316287626929 -9.64464676068
1335982316387436004 -10.5895451344
1335982316487308353 -10.3998940474
1335982316621065477 -9.23800576024
1335982316720765956 -9.01016212641
1335982316820667946 -8.95187775949
1335982316954157168 -8.61209697688
1335982317054168920 -0.507909423751
1335982317154001995 -1.45846933513
1335982317254124771 1.05581038122
1335982317420647923 1.18766933893
1335982317520829226 4.0460824651
1335982317654021467 3.69861989686
1335982317754070616 5.24014654524
1335982317854001997 1.8593961341
1335982317954195767 2.39013772427
1335982318054137250 2.13784880682
1335982318187455908 1.79127577376
1335982318287764690 2.02667885799
1335982318387689781 3.7462648143
1335982318520682216 1.76132981135
1335982318587280643 1.7555040488
1335982318720774141 3.03600291466
1335982318820991924 1.48715936158
1335982318954116117 4.63723859373
1335982319054016902 0.484038867061
1335982319187459036 2.40424602974
1335982319287573650 1.15707960178
1335982319387414638 1.96182564616
1335982319487526830 -0.487927694667
1335982319587431930 -0.670369434967
1335982319687331494 1.50373446878
1335982319820674353 2.38892508028
1335982319920684853 3.38611338637
1335982320020774409 2.24373062238
1335982320120800432 1.12045753013
1335982320220709279 -3.04451078165
1335982320354019402 -9.41916738693
1335982320454315671 -7.49615117619
1335982320554088456 -8.08310423124
1335982320654009453 -7.87954468752
1335982320754099577 -10.2253520855
1335982320854048271 -10.5083478039
1335982320954154378 -9.97600571077
1335982321087391394 -9.93371687789
1335982321187320752 -8.30722860384
1335982321287440041 -8.67394498763
1335982321387353393 -8.06201148303
1335982321487351735 -9.33641746626
1335982321620978599 -9.13578764718
1335982321720816604 -9.2316169813
1335982321820989138 -6.92070885604
1335982321987554502 -9.41488971069
1335982322087339864 -10.1745151552
1335982322187352193 -11.8719088198
1335982322354042232 -10.8017683744
1335982322487330938 -11.0218737749
1335982322587428608 -7.12956367731
1335982322720758223 1.29872595173
1335982322820699947 6.33976866986
1335982322920698679 2.63161489165
1335982323020761709 4.86079259711
1335982323154092136 1.53615896182
1335982323254099700 6.19585084081
1335982323354116913 1.26404710574
1335982323454133612 3.33977987974
1335982323554074632 1.15812741733
1335982323687579510 2.62117706814
1335982323787385017 4.54774035533
1335982323887393292 3.27326551332
1335982323987392332 1.06185791468
1335982324087491101 1.47858538157
1335982324220777086 2.30786961146
1335982324320738351 3.94973801883
1335982324487465150 0.793287825635
1335982324587652588 4.04620292849
1335982324687476044 3.78834223582
1335982324787401304 0.842315362075
1335982324887543331 2.49909892326
1335982324987324510 2.92869554364
1335982325087327398 1.34882931614
1335982325187403713 1.17261335027
1335982325320813046 0.317166556742
1335982325420812418 -1.21788095546
1335982325487433289 1.35296896019
1335982325787524704 -1.25390300373
1335982326254078131 3.04603662972
1335982326354087461 2.40256594041
1335982326487527536 1.88820230188
1335982326587571693 -1.62215073106
1335982326754049779 -6.64082819479
1335982326854793650 -10.9794310143
1335982326987499966 -8.690539644
1335982327087478945 -10.1302006148
1335982327187548823 -10.8148399799
1335982327287315047 -9.62646572586
1335982327387390309 -12.2951422286
1335982327487814701 -9.69595654778
1335982327587483089 -9.88004047595
1335982327720796197 -9.10742854827
1335982327820679967 1.44869577821
1335982327920788730 6.8479219895
1335982328020762605 4.38357132761
1335982328120746603 4.75757709874
1335982328220804038 2.18336443596
1335982328354056911 3.2924298285
1335982328454101289 3.05684159752
1335982328554108145 6.05522336073
1335982328654124012 2.97630795425
1335982328754162361 5.88451610062
1335982328854154146 3.87750264192
1335982328954130754 4.94781471762
1335982329054077945 2.28485304712
1335982329154069727 3.77975454012
1335982329287491974 3.17596130431
1335982329387466380 5.59693706817
1335982329487299132 2.80734436184
1335982329587766852 2.64449360918
1335982329687407899 1.14044322136
1335982329787404062 2.04093702333
1335982329887407910 0.879479069701
1335982329987370533 3.44750522957
1335982330087543049 3.53422587613
1335982330187453256 4.37131796368
1335982330287670395 2.68363532408
1335982330387511011 0.132665164277
1335982330487509679 1.3762704184
1335982330587680737 1.94864458804
1335982330687480608 3.51228031075
1335982330820701686 3.51388886939
1335982330920681200 5.31266494671
1335982331020728729 4.12380311524
1335982331154091435 5.50758525287
1335982331254155475 4.42893113899
1335982331387447856 3.10307136856
1335982331487456087 2.10530086253
1335982331587439098 1.71083168595
1335982331687331819 -4.57974934662
1335982331787443960 -8.03862696868
1335982331887397090 -4.90157200898
1335982332020748695 -3.49896360452
1335982332120735356 -3.29050117917
1335982332187408400 -0.999122870829
1335982332287420145 -1.32302426648
1335982332387490645 -2.03647072018
1335982332520690550 0.478712144964
1335982332620926348 -1.83813609619
1335982332720673697 -0.559564968828
1335982332820995910 -3.3913843697
1335982332920788563 -0.463349919463
1335982333054065831 -1.53912990463
1335982333154201022 -0.97433016429
1335982333254095132 -1.34456934328
1335982333354164840 -1.14577639533
1335982333454073036 -4.00277929061
1335982333554132723 -2.72290539487
1335982333654106516 -0.783237737848
1335982333787777427 -2.38946736072
1335982333887539047 -2.02946707195
1335982334020707485 -1.43831788039
1335982334120805218 0.696454743852
1335982334254176386 -2.19658457403
1335982334354011246 0.212519700239
1335982334454213323 -0.240601962402
1335982334554027088 -1.44275484638
1335982334654022158 -0.565185083628
1335982334787506436 -1.25348958964
1335982334887489502 -0.446901906685
1335982334987393982 -5.69072696601
1335982335120818260 -10.5876076672
1335982335187343741 -10.0040367082
1335982335287464452 -10.0322381456
1335982335387402213 -11.6316985182
1335982335520659834 -13.8723457382
1335982335620756011 -10.8402262032
1335982335720661769 -11.6326816698
1335982335821328094 -10.2058703782
1335982335920733984 -9.73521756818
1335982336020978038 -13.260638985
1335982336120694701 -10.3049023578
1335982336221003532 -11.1598712343
1335982336354156433 -10.1690816024
1335982336454077937 -9.36618357643
1335982336554077317 -9.16855350721
1335982336654115733 -9.53951209126
1335982336754065514 -12.4428023598
1335982336887443545 -13.0420449919
1335982336987681230 -11.4323124649
1335982337087501868 -12.2611951312
1335982337187413334 -10.3200504729
1335982337320844523 -8.84921516167
1335982337420805879 -9.02914411044
1335982337520727476 -5.69453341117
1335982337620965585 -6.89927466398
1335982337720830111 -10.9363396918
1335982337820883287 -8.95125627356
