# Supplementary material for: Infants Time Their Smiles to Make Their Moms Smile
Source: PLoS One. 2015 Sep 23;10(9):e0136492. doi: 10.1371/journal.pone.0136492 (PMC4580458; doi:10.1371/journal.pone.0136492)
Supplement: S1 Data — (ZIP) [file pone.0136492.s001.zip › DiegoSmileRawData/smilenew_sub_17_babyplus_2012-05-02-11-20-38.robotsmiles]

1 1335982847445748742
0 1335982849912647664
1 1335982852279315701
0 1335982853445838860
1 1335982856745911788
0 1335982860379047285
1 1335982863945929243
0 1335982866279114156
1 1335982868679147821
0 1335982870645779998
1 1335982874579201192
0 1335982877812536410
1 1335982886379086600
0 1335982888545836012
1 1335982890845779090
0 1335982893245790044
1 1335982898446203737
0 1335982900312470232
1 1335982920245934327
0 1335982925812556761
1 1335982938179122899
0 1335982939779191697
1 1335982941645837533
0 1335982943545800126
1 1335982949245783955
0 1335982953579236332
1 1335982955012482924
0 1335982956012504136
1 1335982958446456107
0 1335982967145848764
1 1335982968712471655
0 1335982969812446571
1 1335982974712371639
0 1335982978612459784
1 1335982981479076846
0 1335982983712364926
1 1335982986812706804
0 1335982989612826418
1 1335982991845794683
0 1335982993812453736
1 1335982996579311726
0 1335982998545869733
1 1335983001712437499
0 1335983003512413398
1 1335983006245946110
0 1335983008546040665
1 1335983012012518220
0 1335983013812694296
1 1335983017712373316
0 1335983019545881991
1 1335983023412482284
