# Supplementary material for: Infants Time Their Smiles to Make Their Moms Smile
Source: PLoS One. 2015 Sep 23;10(9):e0136492. doi: 10.1371/journal.pone.0136492 (PMC4580458; doi:10.1371/journal.pone.0136492)
Supplement: S1 Data — (ZIP) [file pone.0136492.s001.zip › DiegoSmileRawData/smilenew_sub_17_babyplus_2012-05-02-11-20-38.subjectsmiles]

1335982846212943511 -3.60702089873
1335982846345936275 -2.9232307007
1335982846479128248 -3.40472308339
1335982846579262932 3.61536317263
1335982847312455513 10.4094422373
1335982847445741984 9.73924477121
1335982847579140992 2.47683040268
1335982847679108866 5.23952609285
1335982847779083873 8.85940929446
1335982847912520028 7.57076582871
1335982848045791060 2.01764279824
1335982848145780113 9.17376878463
1335982848279072322 6.73688400611
1335982848379116070 10.1937674303
1335982848512477409 9.01015417974
1335982848612928597 8.4814311705
1335982848745747005 8.10379732447
1335982848845818245 8.65705010668
1335982848979321655 6.46066785771
1335982849079074720 8.73943918784
1335982849179221377 6.91099229315
1335982849279143962 4.85600380881
1335982849379135243 4.36622114368
1335982849512537545 1.03632387936
1335982849679216065 0.633545823937
1335982849779042005 -4.6616994442
1335982849912505014 -6.98155529769
1335982850012519666 -5.38838219612
1335982850112541027 -2.48842018754
1335982850245793430 -5.5943325126
1335982850345779868 -4.00669396451
1335982850479098956 -5.6285911524
1335982850579490660 -6.19742736006
1335982850679158552 -6.4124863836
1335982850779139939 -6.20196380187
1335982850879065740 -6.87548498583
1335982851012446380 -7.82225233962
1335982851112380913 -7.28772879178
1335982851212509640 -7.28293715026
1335982851345738247 -7.82655813243
1335982851446124824 -8.55935083465
1335982851579236439 -7.76999045092
1335982851679143190 -7.42257082883
1335982851779337418 -5.60223463137
1335982851879052249 -3.66768497248
1335982854379095480 -1.71766092689
1335982854512521791 -4.47716485211
1335982854612443059 -5.85545591595
1335982854748204571 -4.3004267361
1335982854845918584 -4.49756352884
1335982854979048935 -4.41291323843
1335982855112579296 -6.70031137987
1335982855246007942 -6.52271258698
1335982855379169342 -8.92699705857
1335982855479179116 -8.32207624948
1335982855579232268 -7.94546012338
1335982855712452474 -6.39717501604
1335982855812432363 -7.80412812416
1335982855912583590 -7.94164684364
1335982856045718957 -7.19011390967
1335982856145801043 -9.13830438121
1335982856279093431 -8.21177357487
1335982856379126127 -8.22829242706
1335982856479060515 3.25787830586
1335982856612481559 3.84152911518
1335982856745827536 2.04183725566
1335982856845769945 5.95952855237
1335982856945778043 1.92774572485
1335982857046000926 1.89739737212
1335982857145842863 -6.24768048937
1335982857312511990 -3.31203980273
1335982857412487053 -2.2143661156
1335982857512524492 1.91724703115
1335982857645840381 1.55895863009
1335982857745867431 6.19217632469
1335982857846034082 2.7449915417
1335982857945895001 5.5867478173
1335982858079225377 3.01122906643
1335982858212459601 1.59558044654
1335982858312386658 2.28147195343
1335982858412809239 5.55222619416
1335982858545801970 2.74186121412
1335982858646045682 4.61253929999
1335982858746254227 2.77451830204
1335982858845974314 3.84580709944
1335982858979344836 0.651909929672
1335982859079433374 2.34753250905
1335982859212489253 2.4247190807
1335982859312547306 -0.294414349686
1335982859412429048 2.94493764363
1335982859545885478 2.38993990441
1335982859645834247 1.41520185744
1335982859812420889 3.91434031594
1335982859945867299 -6.53135475557
1335982860045830630 -9.75471500807
1335982860145839176 -7.5954200135
1335982860279095463 -6.94182074878
1335982860379171246 -7.10588766116
1335982860479123792 -6.93542149185
1335982860579210181 -6.53143884623
1335982860679081618 -7.88682063216
1335982860779678634 -8.54556269247
1335982860912358466 -6.30713467411
1335982861012428639 -5.69048756406
1335982861145860085 -4.9489163457
1335982861245906388 -6.63389589973
1335982861345834346 -6.21402215152
1335982861479102994 -6.64786248561
1335982861612473973 -5.06626937945
1335982861712531156 -5.02460019416
1335982861812458000 -3.85598249553
1335982861912467595 -5.2224195141
1335982862045823195 -5.34794776124
1335982862145930069 -6.69388190146
1335982862279157526 -7.46351402778
1335982862379160638 1.67087280446
1335982862479306520 1.08586269944
1335982862579281029 3.65544382139
1335982862712511484 2.2151991112
1335982862845776262 5.50450430626
1335982862945882553 6.24920760056
1335982863045781905 4.29721869261
1335982863179377852 7.34661312957
1335982863279149536 5.40764695556
1335982863412582846 7.68395905465
1335982863512579744 6.15189153128
1335982863612496159 6.2510497491
1335982863712750415 6.94483860815
1335982863812527389 6.37045437103
1335982863945936525 4.4711527885
1335982864045837490 4.92862749154
1335982864145850539 4.75909539864
1335982864245823722 4.7950359701
1335982864345918628 4.83524086712
1335982864479256097 3.65145705104
1335982864579135907 3.19831600029
1335982864679180738 4.8272784943
1335982864779256694 3.9476384826
1335982864879112216 4.93275559068
1335982865012560355 4.80088682841
1335982865112850438 4.51781847336
1335982865212568603 4.73021722889
1335982865345894554 4.91420057703
1335982865445741983 2.87229552673
1335982865545937824 5.46524990703
1335982865645858962 5.1230957875
1335982865745867915 2.31254930975
1335982865879088247 -0.843503824751
1335982865979190660 -5.29106286903
1335982866079155776 -10.0624516578
1335982866179214476 -9.35428032279
1335982866279113635 -6.87790849513
1335982866379136634 -6.72038418276
1335982866479100529 -7.16426141551
1335982866612603089 -7.64577145069
1335982866712521713 -6.24153222873
1335982866812493075 -8.45546793805
1335982866945778321 -8.81069336093
1335982867045733465 -7.32846910059
1335982867179229587 -6.9512893232
1335982867279139831 -8.90883556465
1335982867379060076 -8.30525047806
1335982867512633611 -6.54351263369
1335982867612558440 -7.06131778666
1335982867712489869 -6.98159012468
1335982867812494463 -6.44355768062
1335982867945848135 -8.14067954617
1335982868045874662 -8.60228569194
1335982868145829511 -9.22395426481
1335982868245840034 -7.14652227661
1335982868345815410 -7.70137428091
1335982868479314479 -5.66886641476
1335982868579138349 -7.79084137742
1335982868679140043 -5.81804658181
1335982868779307860 -8.33565779485
1335982868912634174 -6.21830194985
1335982869012494444 -7.52723759991
1335982869112440322 -8.0890841136
1335982869212927426 -6.37598010202
1335982869312719394 -7.97264124286
1335982869445965926 -6.21986558897
1335982869545810096 -5.55355307896
1335982869645709835 -5.02580909901
1335982869745873897 -6.39343722325
1335982869879219544 -5.02023899927
1335982869979106940 -4.50124213994
1335982870079334199 -6.09804963914
1335982870179128816 -6.53956582696
1335982870312602100 -8.7230359591
1335982870445921478 -8.58373718983
1335982870545866005 -7.29870777753
1335982870645856900 -7.20990898501
1335982870745966799 -5.72167440176
1335982870845838906 -7.95428094394
1335982870945747759 -8.11200104385
1335982871079098167 -7.6262675597
1335982871179104826 -7.87588949656
1335982871279113062 -8.05295479479
1335982871412453912 -5.65974402882
1335982871512479238 -6.07109185228
1335982871645938031 -6.62308491956
1335982871745821500 -5.24837793538
1335982871845905194 -4.90556039424
1335982871945758406 -6.17429519141
1335982872079280630 -7.24667318002
1335982872179193889 -4.58554120873
1335982872312623768 -5.87191352398
1335982872412506592 -7.46558324686
1335982872545779570 -9.53760803347
1335982872645793813 -8.4784493164
1335982872812502387 -8.35223523919
1335982872912734741 -8.41652845351
1335982873012594126 -9.70123504818
1335982873145822113 -9.80712610255
1335982873245945720 -9.45188891949
1335982873379359034 -8.59505079981
1335982873512493415 -10.1443003837
1335982873612568046 -6.09482085742
1335982873712396424 -9.60847729684
1335982873812454290 -8.34330195017
1335982873912571930 -9.26618154452
1335982874045894028 -9.70864785638
1335982874145887492 -8.89024994241
1335982874245785904 -9.82884469698
1335982874379327521 -7.65604694299
1335982874479164364 -6.67519506611
1335982874579239031 -6.03186932356
1335982874712467621 -7.60439854308
1335982874845824045 -7.85317114103
1335982874945816026 -4.35604199172
1335982875045835712 -6.9117171217
1335982875179423525 -7.43058519278
1335982875279117648 -8.24211083858
1335982875412497748 -7.43040295204
1335982875512527507 -8.35296915949
1335982875612461017 -7.50560219726
1335982875712611589 -6.35592203879
1335982875812545635 -6.55264875703
1335982875912664303 -6.38135523991
1335982876012561179 -8.74619853423
1335982876145935870 -7.09424286893
1335982876245921648 -6.23102919211
1335982876345810617 -8.12723644436
1335982876445825260 -5.45227447085
1335982876545960725 -6.90982297273
1335982876645845255 -7.8266402104
1335982876779154886 -7.19531434925
1335982876879119527 -12.5386342311
1335982877012561868 -11.4490290534
1335982877112506271 -8.86587142898
1335982877212534366 -6.63591633031
1335982877312398489 -8.79923418634
1335982877445768759 -8.51597135672
1335982877579171761 -10.7790329966
1335982877679328362 -8.67861646176
1335982877812556186 -8.47978062207
1335982877912519829 -8.62484454686
1335982878012623505 -8.23760674906
1335982886245861214 2.70404845195
1335982886379087082 -0.542859111267
1335982886479167752 -4.9305500923
1335982886612563326 -10.092348443
1335982886745735175 -6.09892633548
1335982886879113658 -4.90067854711
1335982886979136513 -8.3868202727
1335982887145741284 -6.69657362378
1335982887245845458 -5.90989301735
1335982887379147430 -6.33154346448
1335982887479181736 -10.0679547153
1335982887579198000 -8.90971646997
1335982887679143661 -9.43142748439
1335982887845854999 -7.77044443082
1335982887945979071 -9.71551461743
1335982888045916183 -8.66913131361
1335982888179096396 -10.4106670856
1335982888246104212 -7.37464056322
1335982888345715086 -9.3095338931
1335982888446035973 -8.70121099374
1335982888545827385 -9.1639503582
1335982888612487461 -8.62661346571
1335982888712529065 -7.15390549115
1335982888812513180 -9.24717366795
1335982888945879675 -7.55747914156
1335982889045832827 -7.3632617527
1335982889145782851 -6.72329327311
1335982889245901361 -7.39534058135
1335982889345911282 -8.06503597609
1335982889445973506 -8.92039675291
1335982889545797635 -8.22061350647
1335982889679217921 -8.52610773244
1335982889779090890 -7.14191256851
1335982889879300136 -9.60897158286
1335982889979131423 -8.39528075187
1335982890112531067 -5.35936483924
1335982890212538966 -9.01811972769
1335982890312395533 -8.83420324389
1335982890412611969 -5.98365718165
1335982890512495158 -9.97960418098
1335982890645815008 -7.83233773094
1335982890746365573 -6.4601687688
1335982890845946686 -8.44691223075
1335982890979158884 -5.80025656463
1335982891079109401 -6.49321250457
1335982891180166635 -8.24480403329
1335982891279120717 -10.375221846
1335982891379217911 -9.22239160439
1335982891512510741 -8.82019924397
1335982891612403890 -5.5222633585
1335982891745899516 -8.31341623215
1335982891845808496 -8.2847593481
1335982891945818202 -5.72145069735
1335982892045773632 -9.56100357642
1335982892179160054 -7.60517819559
1335982892279190499 -5.60574873367
1335982892379179855 -4.33389601295
1335982892512546898 -6.93671416574
1335982892612473298 -7.02119191861
1335982892712457566 -6.74594303388
1335982892812414754 -7.80667294969
1335982892912617655 -5.07108342116
1335982893013064262 -7.44417667399
1335982893145779631 -8.66351901102
1335982893245811602 -8.8113642873
1335982893345820176 -7.78836435962
1335982893479263286 -8.83996701793
1335982893579192727 -7.82419840111
1335982893712492653 -8.04037614569
1335982893845807796 -8.63316877062
1335982893945818189 -7.15292872828
1335982894112507803 -7.71080315256
1335982894212573780 -7.6911465865
1335982894312507353 -8.54137431579
1335982894412570445 -8.43814765689
1335982894512527892 -7.87381459702
1335982894612498447 -8.46259608592
1335982894712429682 -8.59840400908
1335982894812547705 -8.11258261758
1335982894945774072 -7.49308405897
1335982895045895638 -7.87713162782
1335982895145821883 -9.27090282068
1335982895246021063 -9.73946395678
1335982895379121850 -8.21870381635
1335982895479312152 -7.51984169469
1335982895612650597 -8.55173865766
1335982895745791710 -7.53876279471
1335982895845887259 -6.76820734175
1335982895945967748 -7.08371035759
1335982896045753503 -8.74049578946
1335982896145750017 -7.32513298966
1335982896245776224 -8.44223515766
1335982896345917874 -10.8721606945
1335982896446471412 -9.13629411979
1335982896579437870 -8.17537919419
1335982896679100121 -8.31378810656
1335982896779068777 -7.55998820953
1335982896879135094 -8.54473534146
1335982896979177202 -8.57814618915
1335982897112417530 -6.96595677951
1335982897212436611 -8.37331965878
1335982897312547216 -8.55584163606
1335982897445758815 -8.78149434262
1335982897545797008 -7.66182442431
1335982897645813393 -7.14150683558
1335982897812386986 -7.38973668479
1335982897912453490 -7.31166783593
1335982898046007482 -8.64795660719
1335982898145867236 -9.10461880672
1335982898279240185 -6.62481061143
1335982898345761550 -1.61778688624
1335982898446340256 -4.22664940732
1335982898512632756 -2.02090717014
1335982898612509568 -7.11385592176
1335982898712479759 -7.12857565206
1335982898812474361 -9.34077561321
1335982898912529529 -8.92745385678
1335982899012426191 -8.21119872849
1335982899112589795 -8.23266710366
1335982899247101680 -8.54483931928
1335982899345753782 -7.8096059559
1335982899446251955 -10.0177554478
1335982899545921518 -7.94326588832
1335982899645877368 -8.11550934972
1335982899779247819 -4.43095610812
1335982899912556080 -11.3868656389
1335982900012539722 -7.07243440888
1335982900112484075 -8.76732558888
1335982900212461098 -8.28103230552
1335982900312448389 -6.30242401381
1335982900445869449 -5.56990774015
1335982900546367306 -8.31277290568
1335982900646055102 -7.82452273867
1335982900779259475 -7.76236628152
1335982900879170679 -8.27224979309
1335982901012503386 -10.3284216546
1335982902612575017 -1.38498974977
1335982902712472926 -1.84282625846
1335982902812483175 -3.71617326365
1335982902945825838 -6.9036968162
1335982903046030035 -8.36257714232
1335982903145853242 -7.13933806268
1335982903279192470 -5.7829885971
1335982903379189685 -7.77753613374
1335982903479264271 -7.17642904275
1335982903579235723 -8.07494597607
1335982903679268008 -10.233477716
1335982903779320236 -10.5052574059
1335982903879119360 -7.62592263393
1335982904012639356 -9.96507761846
1335982904112477913 -7.88224239922
1335982904245828628 -8.76376289701
1335982904345827345 -8.00654842171
1335982904445795100 -6.10251734804
1335982904545787874 -7.78669409916
1335982904645800105 -6.83602696639
1335982904779263775 -8.89674440363
1335982904879134655 -7.58456182909
1335982904979108432 -9.6622727312
1335982905079204690 -8.48906618353
1335982905179262079 -9.29176196395
1335982905312565199 -7.14730252237
1335982905412472192 -8.12547348913
1335982905512466212 -8.55013102441
1335982905645852872 -9.66293982657
1335982905746052755 -7.67338066714
1335982905879157755 -6.72717139871
1335982905979148578 -7.57915692992
1335982906079089472 -7.77682132318
1335982906212461649 -8.09927010952
1335982906345825856 -8.5495914677
1335982906446609467 -8.30748078623
1335982906545796393 -9.4424131111
1335982906679179800 -6.69918529826
1335982906779094788 -7.66055474964
1335982906912667457 -7.0723893982
1335982907012514523 -9.20762145118
1335982907112469888 -6.52374459192
1335982907212472369 -6.54889510313
1335982907345726917 -6.92342144939
1335982907445799500 -7.59115433553
1335982907579138036 -8.0634567834
1335982907679028731 -7.4772612338
1335982907779214868 -7.46885357109
1335982907945830614 -8.19171831413
1335982908045833846 -8.31101791239
1335982908145713237 -6.37986415142
1335982908246162946 -9.22856449349
1335982908345961260 -9.39971061453
1335982908446151252 -6.28293073158
1335982908579355646 -8.93829489586
1335982908712910715 -7.72355470753
1335982908812427209 -8.25078095233
1335982908912637029 -5.5127155481
1335982909079146188 -6.76406693929
1335982909179261666 -7.15260083734
1335982909345773018 -7.50459817137
1335982909445771059 -7.55832757862
1335982909545810578 -7.73624879599
1335982909679139408 -8.99693795123
1335982909779117099 -8.8847824423
1335982909879041171 -8.99268279933
1335982909979169578 -9.897115084
1335982910112412945 -6.73397656323
1335982910245852618 -7.10619023724
1335982910345832041 -7.97063260376
1335982910445893675 -7.96664410088
1335982910579309126 -7.32801628182
1335982910679191070 -7.69799030654
1335982910779181588 -7.54076380636
1335982910912582702 -7.07582574908
1335982911012500322 -8.10403319922
1335982911145977415 -6.35169625698
1335982911279069896 -7.90781666208
1335982911379131960 -9.47842016946
1335982911479446016 -8.41399883775
1335982911579326483 -9.94016943845
1335982911712554777 -7.1220284752
1335982911812714960 -7.26233146277
1335982911912439871 -9.28894655233
1335982912012595403 -6.66278722763
1335982912145838355 -8.38133233974
1335982912245805321 -8.11051405893
1335982912346074343 -6.99704244986
1335982912512530662 -9.02338993135
1335982912646049200 -7.89469396083
1335982912746014633 -7.07892705228
1335982912879189129 -6.09876823187
1335982912979210400 -6.15874065456
1335982913079278815 -8.26802326194
1335982913179245490 -7.09012708017
1335982913345817944 -8.2731494804
1335982913445766196 -7.67125488394
1335982913579230036 -6.61439334893
1335982913712763131 -5.29169359271
1335982913845733348 -6.78050512136
1335982913945727311 -7.4293189714
1335982914079274867 -6.26049601895
1335982914212507506 -7.02666096802
1335982914312492609 -6.55396246704
1335982914412640638 -8.56254573363
1335982914545938963 -9.27338470085
1335982914645838496 -9.23465928138
1335982914779121634 -7.69252597046
1335982914879082644 -8.44621729236
1335982914979293137 -8.48175620748
1335982915079118640 -6.4356138624
1335982915179125675 -7.36360952468
1335982915312439584 -7.69670097155
1335982915412480348 -6.37576283608
1335982915512486205 -6.96707857421
1335982915645758553 -6.40498552333
1335982915779034213 -6.70773618033
1335982915879173298 -7.98033331966
1335982915979238766 -6.86653555943
1335982916079365494 -6.20897183411
1335982916212416970 -6.00843291873
1335982916312730267 -7.24070039894
1335982916445811197 -7.59535428812
1335982916545852325 -6.94686296101
1335982916679168460 -6.49955887247
1335982916779388487 -7.3209041075
1335982916879061234 -8.12921730994
1335982916979298188 -8.34744285628
1335982917112554119 -6.08869285969
1335982917212582770 -8.61060932445
1335982917345882654 -9.10937950237
1335982917446015989 -6.81090580683
1335982917545698522 -7.20380742144
1335982917679121764 -6.64004797892
1335982917779122671 -7.6563657221
1335982917879103298 -7.74390289326
1335982917979236891 -8.2524988761
1335982918079291816 -5.88007581014
1335982918212591373 -6.5712122408
1335982918312472162 -6.60462115206
1335982918412453490 -8.94917291028
1335982918512394228 -8.61142545489
1335982918645929523 -7.69612811478
1335982918745779006 -8.19380234093
1335982918879205241 -6.63179605975
1335982918979334938 -7.77013807337
1335982919112434247 -8.41262635617
1335982919245779191 -8.35643133482
1335982919345808826 -7.34166382155
1335982919479105545 -7.20939321947
1335982919579147214 -6.15068016928
1335982919712393035 -7.12210797909
1335982919812456748 -7.73029128521
1335982919912435153 -8.15179578264
1335982920045868096 -7.28470924359
1335982920145756873 -8.02395243664
1335982920245914856 -6.5224038744
1335982920345862572 -7.44818997109
1335982920445877157 -9.59267826785
1335982920612618537 -9.8913765466
1335982920712511927 -10.2645066354
1335982920812622895 -9.86707511214
1335982920912371797 -7.5937997017
1335982921012466842 -7.28446527487
1335982921145850631 -7.41226915133
1335982921245960673 -9.49063655068
1335982921345866086 -8.5848340351
1335982921445753037 -10.2732353754
1335982921579166733 -7.08487664077
1335982921712483618 -8.94813441746
1335982921812518533 -8.02470039183
1335982921912622394 -9.28390289635
1335982922012543114 -7.99033122221
1335982922145863825 -8.13310178185
1335982922245956956 -9.48322748073
1335982922345815476 -8.48730418356
1335982922445863088 -8.39033368853
1335982922545901607 -7.89241807241
1335982922645878222 -7.15179124301
1335982922745907765 -7.84669253779
1335982922845814667 -5.27101328976
1335982922945871194 -8.98303441922
1335982923079193496 -7.67583952075
1335982923179275571 -10.0221562105
1335982923279134468 -10.6892480301
1335982923412407036 -8.83552818644
1335982923512626324 -8.82681479689
1335982923612510810 -9.906247751
1335982923712390710 -5.75682841842
1335982923812555979 -7.40710773057
1335982923912526214 -10.3293397829
1335982924012491864 -9.31892921841
1335982924145805266 -8.28424386183
1335982924245778430 -7.07264330836
1335982924345870590 -8.99009748738
1335982924445879499 -9.15609646608
1335982924579235436 -8.14977216595
1335982924745771584 -8.69036860122
1335982924845852260 -7.50548542908
1335982924945868599 -9.23001198145
1335982925045785725 -7.68465722869
1335982925145772230 -7.19696040189
1335982925279167779 -9.06174725399
1335982925379135200 -6.85681060828
1335982925512498613 -7.26845390708
1335982925612451758 -6.73189811196
1335982925712491883 -7.21611432921
1335982925812560342 -8.15497667604
1335982925912604645 -6.6080638046
1335982926045936118 -7.75893826515
1335982926145869944 -7.24315991195
1335982926245919833 -8.75533902439
1335982926345905974 -7.07891047011
1335982926445847728 -7.54299426481
1335982926545868692 -8.32787147143
1335982926645981478 -9.68037136229
1335982926779310395 -7.72021166606
1335982926879176085 -9.46875301988
1335982927012484686 -10.6829804789
1335982927145871223 -8.16511218808
1335982927245812450 -9.34464715881
1335982927345844265 -8.70767366069
1335982927445791271 -7.28447535676
1335982927579146436 -7.46999391078
1335982927679459999 -7.349811343
1335982927812477724 -9.15458428706
1335982927912528512 -6.89917318445
1335982928012528236 -8.95281120262
1335982928112502401 -5.41797931398
1335982928212453587 -4.40125208501
1335982928345874392 -6.21889035025
1335982928445739235 -5.08941942444
1335982928545804966 -8.35680177096
1335982928679160703 -5.19027217113
1335982928779111602 -4.52255367242
1335982928879139739 -3.91322889054
1335982928979197514 -4.63128197503
1335982929079178281 -6.62082935112
1335982929179195488 -3.69839337909
1335982929279173632 -4.73761603126
1335982929379075187 -3.40419601266
1335982929512707931 -4.7373871264
1335982929612506643 -6.01734143252
1335982929712473573 -5.63239538538
1335982929812566363 -5.36032705513
1335982929912495175 -6.2205271439
1335982930045884907 -8.21997435115
1335982930145847313 -6.18473652229
1335982930279133769 -5.16941361778
1335982930379427382 -6.27129007948
1335982930479226583 -6.31959946452
1335982930579233262 -5.18918472331
1335982930679101673 -6.26775300934
1335982930812577280 -9.10707611519
1335982930912548847 -6.60102395318
1335982931012530695 -5.55884708168
1335982931145802243 -4.46829546808
1335982931279303369 -8.45788618497
1335982931379101590 -8.11333317044
1335982931479302161 -8.46281850783
1335982931579351254 -8.36865747296
1335982931679191460 -6.23288822738
1335982931812619361 -5.87836134924
1335982931912591573 -6.56536442437
1335982932045796574 -5.47608988293
1335982932179228636 -4.32113467034
1335982932279061148 -4.36856884742
1335982932379086510 -2.11494838065
1335982932512578071 -6.76715710575
1335982932612721666 -10.1258362237
1335982932712563988 -10.0091061668
1335982933679221814 -2.42955526047
1335982933912529858 -8.60040073326
1335982934045928472 -4.25296605557
1335982934179317157 -4.29113685447
1335982934279108086 -8.45164104786
1335982934412555727 -9.48174941796
1335982934545754110 -6.46510842843
1335982934645826348 -7.20265082871
1335982934745813550 -5.21911682962
1335982934845794619 -5.28934075467
1335982934979253427 -10.0544426344
1335982935079110601 -10.2983491987
1335982935179272392 -12.0236003353
1335982935312579205 -12.0373311354
1335982935479089467 -9.98609499244
1335982935579151529 -12.0435295128
1335982935679145084 -12.4063303489
1335982935779160114 -10.5430003675
1335982935880215636 -10.3805888944
1335982936012512456 -4.73786449257
1335982936079123782 -10.5365129599
1335982936179109591 -10.8987698074
1335982936279016751 -9.92402874652
1335982936412654815 -8.20172702185
1335982936512444508 -11.6736531047
1335982936645964037 -11.9419089415
1335982936745943806 -11.2107948568
1335982936879131661 -7.11383254726
1335982936979344902 -9.82781638469
1335982937079385650 -10.8965180116
1335982937179147889 -10.0178768211
1335982937379124862 -11.1594108583
1335982937479092045 -12.6725821294
1335982937579166328 -11.5725603603
1335982937679093640 -12.2610283327
1335982937779123338 -12.2889237709
1335982937879019438 -11.0115908479
1335982937979032886 -9.9259927262
1335982938079293859 -10.1803883216
1335982938179216054 -12.0968445168
1335982938279104634 -11.3969259104
1335982938379124152 -9.12291130654
1335982938479002784 -1.69726805326
1335982938579183118 3.21617030694
1335982938679193414 0.696917706555
1335982938779196918 4.74668531931
1335982938879098013 4.45510148032
1335982938979282076 3.88838427101
1335982939112651754 1.01072680869
1335982939212562915 3.13659304634
1335982939345877545 4.69959125753
1335982939445882342 4.48911740603
1335982939545786372 2.65971225078
1335982939645795919 3.54082541736
1335982939779191598 3.22948327788
1335982939879166320 4.40105540422
1335982939979395089 6.64452983207
1335982940079202868 6.16843205998
1335982940179015130 7.60973874382
1335982940279173248 7.4069986489
1335982940379140444 6.84331217792
1335982940479207753 5.57622838737
1335982940579235192 6.60742127743
1335982940712579444 4.63841698979
1335982940812445592 6.54670686832
1335982940912577670 6.27159693262
1335982941012686209 7.34016353543
1335982941112446115 7.74482367441
1335982941212559725 5.29536300064
1335982941312518816 1.55252174145
1335982941412750523 3.21481002569
1335982941512493539 5.48180705716
1335982941645895580 4.31368682638
1335982941745780911 5.5960457591
1335982941879167087 4.48445691367
1335982941979388746 6.64102338434
1335982942079167894 5.80267516625
1335982942212446465 6.81753255292
1335982942312570618 4.58779379409
1335982942412629775 4.9524078905
1335982942512562766 5.63039202022
1335982942612529362 8.18319124238
1335982942712402241 7.20645572716
1335982942812387138 7.4282185373
1335982942912480062 2.81686590899
1335982943012425240 4.84016326312
1335982943112462752 3.7083742332
1335982943212434498 1.52407407706
1335982946512521392 1.05702536799
1335982946579242829 2.63055182464
1335982946679160132 3.61640498403
1335982946779154418 2.32206898936
1335982946912568213 3.48935213467
1335982947012396394 5.01365315486
1335982947112435860 7.51967420728
1335982947212583626 3.68370567292
1335982947312472829 6.95953647071
1335982947412711637 5.03302615579
1335982947512451279 3.42033113655
1335982947612483289 7.88839194343
1335982947712469311 5.27566845155
1335982947845883371 7.10660530432
1335982948012613308 8.24092736024
1335982948112395730 5.38964920952
1335982948212365202 6.79404828319
1335982948312342963 6.70476402084
1335982948412408810 7.58852202291
1335982948512498447 4.32644384435
1335982948612588239 6.73362380603
1335982948712394501 7.52374798353
1335982948846023169 5.70375689392
1335982948945842918 6.69427095288
1335982949045831446 8.35170313869
1335982949145716246 9.7202192903
1335982949245928404 3.20715834469
1335982949345862123 4.9712947511
1335982949445884173 5.09097986933
1335982949546070344 5.14779271284
1335982949645861694 4.74276490303
1335982949745816826 6.60853555291
1335982949879065353 6.55152642021
1335982949979076653 6.74622288952
1335982950079243514 5.51525094614
1335982950179158304 4.70379018515
1335982950279311244 6.7511798041
1335982950379245207 7.21197726481
1335982950479385178 7.27739907041
1335982950579168233 6.61744294929
1335982950679054608 6.18802339746
1335982950779201448 7.86043869541
1335982950879158118 5.45399370287
1335982951012511259 3.49296547883
1335982951112377083 9.58030352504
1335982951212462361 5.91536805411
1335982951345866892 5.38154007556
1335982951445742269 7.00403539804
1335982951545832803 6.20275716097
1335982951645754720 7.10953105563
1335982951745993417 5.08505454437
1335982951879229414 3.10565319852
1335982952012511396 2.94020371544
1335982952145813705 2.44548172648
1335982952245855678 2.87936346533
1335982952345762077 4.10938792398
1335982952445762290 3.71057788994
1335982952579275775 3.62812339609
1335982952679295882 6.09577595488
1335982952779085941 7.42951176946
1335982952880191151 5.2351990197
1335982952979177275 3.8247083924
1335982953079196917 3.10910476697
1335982953179116062 4.79066958453
1335982953345881974 4.42373506988
1335982953479107870 4.49530845773
1335982953579564569 6.21520194937
1335982953679134910 4.22862649574
1335982953812449406 6.82648801408
1335982953912428179 5.60585624982
1335982954012635486 2.69850966748
1335982954145811282 1.31800812014
1335982954245764941 -0.104520301791
1335982954312460684 -1.03368934766
1335982955445817112 4.79260531216
1335982955545826096 1.13257932056
1335982955613412153 0.877031306867
1335982955712473458 1.98395327368
1335982955812503933 1.66032294313
1335982955912526367 4.15192801081
1335982956012502234 2.51935568648
1335982956112474864 2.85143209772
1335982956212493860 4.04931990113
1335982956345820005 3.65407883709
1335982956479093413 3.44502540154
1335982956645822587 2.7496799197
1335982956745866282 5.37735356493
1335982956845884639 4.97366045628
1335982956945903332 4.03713995266
1335982957045797377 5.03721566232
1335982957179269450 7.14537817122
1335982957312457294 7.26801785554
1335982957412542299 6.2166237834
1335982957512610669 5.93973586808
1335982957612634510 7.50502268697
1335982957712492407 5.93730178331
1335982957845809685 6.44947162837
1335982957945743451 4.75679644763
1335982958046083675 3.638494065
1335982958145987370 6.48737517433
1335982958245773928 4.43157958729
1335982958345817446 5.02773301836
1335982958446346926 6.94128575587
1335982958545963958 5.94130290049
1335982958645799978 7.11724295737
1335982958745871317 6.19644113747
1335982958845735000 5.07549688482
1335982958979318461 5.49191953033
1335982959045796649 4.87952177636
1335982959145834245 6.06367766165
1335982959279107964 8.65205946184
1335982959379199456 8.21558947826
1335982959479104494 6.83755575241
1335982959579157505 5.11375726275
1335982959712538084 6.44609863349
1335982959812653507 4.96067833241
1335982959912527132 7.10383532973
1335982960012532862 4.63642968858
1335982960112437401 3.87589062439
1335982960212521979 2.69678931124
1335982960345866120 2.90133269811
1335982960412508458 1.70488663753
1335982960512426152 2.43281709204
1335982960612537713 1.70245309928
1335982960712524909 4.63599792214
1335982960812624926 5.07862308389
1335982960912616407 6.28616622402
1335982961012457407 2.91141689226
1335982961112478995 2.52876785012
1335982961245984277 1.53613839903
1335982961345839417 2.69212360581
1335982961445990518 1.77923375966
1335982961579220156 4.23705404771
1335982961679118839 4.32829573496
1335982961779110480 4.67190844739
1335982961879243249 2.42085788313
1335982962012772450 1.02653874243
1335982962179197589 2.5629614813
1335982962279217385 2.86717300842
1335982962379178598 3.55772890635
1335982962479072151 3.94118594049
1335982962579272689 2.69703068994
1335982962679153324 4.22452806785
1335982962779114463 3.80178009172
1335982962879178827 3.88872899626
1335982963012448529 2.1356864894
1335982963112556928 4.44303944862
1335982963212812356 1.62683921575
1335982963312452212 2.99711813487
1335982963445858311 5.10534401047
1335982963579158353 4.46305362222
1335982963679123233 6.93267114492
1335982963779269618 2.41235094085
1335982963912632661 3.90357213222
1335982964012477070 3.33351565586
1335982964112526073 2.76537941993
1335982964212497478 4.47172673138
1335982964312445587 3.29680153436
1335982964412598236 2.84710079892
1335982964512545760 3.81232207035
1335982964612407209 3.16143034304
1335982964712548078 2.4407089961
1335982964845825213 3.79640983309
1335982964945933482 4.18645835844
1335982965079227870 2.70713883293
1335982965212573163 3.71219103876
1335982965312394414 5.1152680197
1335982965412479101 3.34801617388
1335982965512411432 2.04449628711
1335982965645807317 3.03284685085
1335982965745776640 1.8113173338
1335982965845836079 2.87745195724
1335982965945884324 1.90316388728
1335982966046012891 3.12222113866
1335982966145890334 2.12373533012
1335982966245948569 2.78238480877
1335982966379200560 3.89942397662
1335982966479272227 1.20498810038
1335982966579156688 4.15904442469
1335982966712650374 2.32795214119
1335982966845832746 3.22168723413
1335982966945829539 2.43693695519
1335982967045829478 2.31984266948
1335982967146255174 5.26370202483
1335982967246016998 4.75035080558
1335982967345769839 3.10091997356
1335982967479112903 2.62382416582
1335982967579384546 4.62219726803
1335982967712410214 -0.260473076016
1335982967812498635 3.41360396247
1335982967945846292 3.78412724717
1335982968045684215 3.21968920962
1335982968179090794 2.41660390343
1335982968279168034 4.63790403112
1335982968379272531 2.2519065695
1335982968479232823 4.10906564672
1335982973945948755 2.20270699819
1335982974045739718 2.60854032424
1335982974145864184 1.61277248667
1335982974279129180 1.86525834326
1335982974379184936 2.01736409746
1335982974479268715 2.70725429255
1335982974612509556 2.75415325419
1335982974712594611 3.11007105313
1335982974812511312 2.22314269077
1335982974912436505 0.506419164713
1335982975012432855 1.27376338691
1335982975112459564 2.6028616201
1335982975212434248 3.1231586436
1335982975345738791 1.93371127349
1335982975445910452 4.52845976845
1335982975545741234 4.7776621417
1335982975645905581 2.35236281731
1335982975745892826 0.999884634402
1335982975845723397 -0.822891092338
1335982975945800525 1.65043416751
1335982976045674538 2.06104901656
1335982976145815235 2.52700094898
1335982976245801108 3.03827304143
1335982976345904997 3.00624428143
1335982976479585495 2.60368745178
1335982976579273415 2.8057395326
1335982976679071838 0.248666717019
1335982976779290010 1.53949088772
1335982976879260868 2.62082100123
1335982976979172768 1.08499621753
1335982977079421043 1.04436693142
1335982977245791939 1.87853467877
1335982977345825467 2.76187929873
1335982977445927795 1.83362898512
1335982977546015832 -0.0295965674115
1335982977679150368 1.39981349157
1335982977779264942 1.25494104297
1335982977879440722 1.2724486219
1335982977979137844 -0.368833586205
1335982978079428443 0.540374580218
1335982978179239073 3.65659283282
1335982978312401466 0.946970222988
1335982978412507798 0.208998669808
1335982978512677393 0.89222827453
1335982978612721689 0.620030939667
1335982978712545955 -0.571279028971
1335982978845779718 0.860303208874
1335982978945778141 2.21642203237
1335982979079208758 3.93968940638
1335982979145854785 1.51743310162
1335982979279172014 2.61824294449
1335982979379317041 1.78210543385
1335982979512342641 1.11658508161
1335982979612449194 2.14436711242
1335982979745879870 2.06232482977
1335982979879180069 0.320790240784
1335982980012542329 1.33035577265
1335982980112498817 0.275007357236
1335982980245717777 -0.132395837541
1335982980345876093 -0.123621027009
1335982980445822410 2.47121294713
1335982980545897193 1.96012528381
1335982980645927628 -0.726244798604
1335982980779130583 1.76222166639
1335982980879172206 1.7580107142
1335982980945906250 2.62732183036
1335982981045999843 5.51774149263
1335982981179309360 0.776709252552
1335982981279189958 0.662609567355
1335982981379157848 5.07490402009
1335982981479229605 0.730712849565
1335982981579149248 1.95363698347
1335982981679168577 3.66318155656
1335982981779240307 -0.836133503061
1335982981879342426 2.45882726567
1335982981979140918 3.07833830431
1335982982079177893 2.06476433592
1335982982179084984 6.93977611332
1335982982279232375 4.47694900927
1335982982412582850 5.90127830325
1335982982512624625 4.53196706548
1335982982612412051 -0.111633769382
1335982982712404606 4.34773385327
1335982982812440957 2.98003287736
1335982982879462103 0.817123305907
1335982982979199764 -0.556430134615
1335982983079403685 2.34766389448
1335982983179217677 1.33982211069
1335982983312623355 1.46744104397
1335982983379173637 2.99517879948
1335982983479279888 0.636028335207
1335982983612579157 2.57476922076
1335982983712381477 2.27982631926
1335982983812543944 2.63661564597
1335982983945983382 4.82240151788
1335982984045862837 -2.42809813048
1335982984145900734 -9.68419173135
1335982984245754727 -7.65506845469
1335982984346053521 -8.59393521694
1335982984445830167 -8.52045197382
1335982984545867211 -10.6813630407
1335982984645795674 -7.76040542343
1335982984745909585 -9.15495490923
1335982984879125632 -12.8993611341
1335982984979145872 -10.1629706338
1335982985079287210 -8.633477533
1335982985179174466 -9.77322678175
1335982985279140262 -9.79813247903
1335982985412459258 -9.25106928684
1335982985479308111 -8.60420905858
1335982985612629368 -10.8616450461
1335982985712521393 -9.80373947157
1335982985812567959 -12.0146587414
1335982985912463027 -8.03487818626
1335982986012504235 -4.01095361205
1335982986112580956 -3.88200977901
1335982986212503765 -1.66295491604
1335982986312431721 -2.315484774
1335982986445780924 0.781193451207
1335982986545894687 3.5790580758
1335982986645825516 1.39832715782
1335982986812690040 0.190046051033
1335982986912464887 -1.29300682955
1335982987012625876 2.10338477132
1335982987146134553 -0.408108292445
1335982987246198004 0.360001889078
1335982987412623893 -1.39346716221
1335982987512462153 -1.9253814025
1335982987645755552 0.138373855071
1335982987745809945 -2.76447716574
1335982987845802260 -1.8240651471
1335982987945818278 1.6340964323
1335982988079211552 -3.46988547888
1335982988179149330 -1.55344097201
1335982988279348457 -3.58239428446
1335982988412614780 -4.46999424504
1335982988545819133 0.860947183968
1335982988645807944 -0.628083200764
1335982988745863465 -3.47498381286
1335982988845758880 -0.814757670078
1335982988945873114 -1.1113658645
1335982989045921353 1.59423202952
1335982989179099141 -0.269751031277
1335982989312462590 -4.24330058088
1335982989412461860 -9.86895332401
1335982989512485750 -7.37258731701
1335982989612638894 -7.97531741647
1335982989712470118 -8.44779773072
1335982989812506290 -7.59877106273
1335982989912543881 -8.74926782295
1335982990012543677 -7.81525654196
1335982990112463639 -8.30644913378
1335982990212501422 -9.12440312207
1335982990312428172 -10.1644861663
1335982990412379683 -8.86563927561
1335982990545926520 -9.71389807119
1335982990645970612 -9.49132334923
1335982990712485630 -8.02786801847
1335982990812589931 -4.80808152385
1335982990912533756 0.519100851561
1335982991012443003 -0.112529133729
1335982991145873719 5.989348797
1335982991245851981 3.62992891206
1335982991345848494 1.79887978697
1335982991445726562 4.18534928302
1335982991545785120 1.20016560613
1335982991645741946 0.682946087144
1335982991745946665 3.28608262289
1335982991845769273 3.59701127895
1335982991979190937 3.85089992567
1335982992079225576 3.22760799564
1335982992179203475 2.99867799232
1335982992279225306 4.13256838676
1335982992379110770 -0.220128619178
1335982992512520276 -6.30321664043
1335982992612484240 -7.16378174351
1335982992779178620 -9.20899759387
1335982992879210681 -9.41612822719
1335982992979125235 -8.62842223882
1335982993079097347 -11.1939826035
1335982993179097615 -7.55547175898
1335982993279204900 -5.95634734934
1335982993412625300 -9.18898813924
1335982993512442873 -8.77608737687
1335982993612457981 -7.74512855254
1335982993712474564 -7.63094457972
1335982993812493039 -4.76242561581
1335982993946120075 -2.32151868581
1335982994045790443 -1.01329325465
1335982994145824617 -0.794724486859
1335982994245775367 -1.26733191688
1335982994345842197 -1.56120079103
1335982994479058359 -1.52377582484
1335982994545821109 -0.35546535313
1335982994679289931 -0.106514906747
1335982994812417822 -1.77229685439
1335982994912493670 0.255345050785
1335982995012503439 -0.957847604128
1335982995079634701 -2.52413252828
1335982995245997267 -2.62006052811
1335982995312599991 -1.27353448922
1335982995445879621 -3.46921782643
1335982995512516526 -1.52280810309
1335982995612498990 -3.4021326153
1335982995712441212 -2.22680853018
1335982995812518265 -2.40883324981
1335982995912929291 -1.87002792815
1335982996012640433 -1.76523079598
1335982996112914636 -1.81414607
1335982996246056809 -3.450855549
1335982996345973663 -3.66604032138
1335982996479237739 -5.69003390151
1335982996579292352 -4.64937130165
1335982996679394690 -3.72265271458
1335982996779113756 -2.93004635754
1335982996879154224 -4.49756356187
1335982996979076585 -3.13139339589
1335982997079352465 -5.0691109718
1335982997245786768 -6.3472993985
1335982997312602115 -4.6031638889
1335982997412448608 -6.80070204678
1335982997512518262 -5.58790751702
1335982997645898064 -4.02265677676
1335982997779089036 -7.47990632281
1335982997879077485 -5.95588497806
1335982997979085627 -7.01231444096
1335982998112460476 -5.93873850687
1335982998212660078 -4.72310240239
1335982998312498555 -6.12748200084
1335982998412490481 -5.62085620333
1335982998545909508 -5.12380305616
1335982998645978561 -5.82844173075
1335982998745836612 -6.90725142542
1335982998845767546 -7.90804402145
1335982998945706839 -8.21007900093
1335982999045771253 -10.3521039811
1335982999145744544 -9.57856574524
1335982999245747646 -8.34210247598
1335982999379174877 -8.66282907093
1335982999479019837 -8.53142766564
1335982999612525530 -8.15971457711
1335982999712403862 -8.13090932364
1335982999845940397 -8.79682701528
1335982999945804907 -8.36876040937
1335983000045789675 -8.40810951429
1335983000146015676 -9.38817471355
1335983000245813031 -8.95832694278
1335983000345814942 -8.69832778899
1335983000479159499 -10.2509423514
1335983000579159750 -10.6776935151
1335983000679126395 -7.92036395314
1335983000779142611 -8.78371225242
1335983000879084339 -9.41522756024
1335983000979185843 -7.70863597664
1335983001079963890 -8.30245045032
1335983001179157705 -8.94552103683
1335983001279189633 -8.69526035078
1335983001379206465 -9.03241021541
1335983001479168069 -8.56545306277
1335983001612654347 -9.08354706012
1335983001712431174 -9.22208283501
1335983001812373862 -6.75557702485
1335983001912602715 -7.18873803492
1335983002045807974 -6.02972013258
1335983002145874959 -7.74444222702
1335983005145865232 -6.94390166546
1335983005245832148 -5.08729338424
1335983005345867178 -6.05688506739
1335983005445942476 -7.12740666923
1335983005545917071 -4.64467351907
1335983005645801825 -5.52689281616
1335983005746146432 -6.32597856311
1335983005812466137 -8.83474083135
1335983005945897080 -8.05791330566
1335983006045992399 -7.55636666522
1335983006145877866 -6.66196433806
1335983006246198583 -7.31912571608
1335983006345835734 -6.93384714182
1335983006445927483 -8.82843511998
1335983006545929484 -6.89076955942
1335983006679233901 -5.3011370478
1335983006779178057 -6.22843601056
1335983006879212948 -8.47385222514
1335983006979157016 -6.65338088824
1335983007079126150 -7.75653761389
1335983007179175783 -7.67966360169
1335983007279213844 -9.02869061184
1335983007346102685 -7.42229951255
1335983007445871474 -8.43414516377
1335983007545802101 -9.09260961196
1335983007645926468 -7.5243507875
1335983007745884341 -12.309972295
1335983007845885917 -8.27714947662
1335983007945787835 -6.46847973477
1335983008045801301 -8.42611562911
1335983008145856024 -10.0140798314
1335983008212517084 -7.66989286901
1335983008312620707 -7.81434207232
1335983008445828632 -8.79435187741
1335983008546011325 -9.85587955322
1335983008646161563 -9.83068364985
1335983008745816827 -8.84155214427
1335983008812473547 -8.15290075275
1335983008912544096 -9.26452770197
1335983009012605855 -6.05749717618
1335983009146028492 -5.82354080879
1335983009245865196 -6.06865152819
1335983009312457887 -3.99375162761
1335983009412492621 -5.49896851765
1335983009512529262 -6.14348728294
1335983009612568282 -6.58865063312
1335983009745786774 -10.0550255387
1335983009879241927 -7.84314497769
1335983009979173544 -7.95361660068
1335983010079241372 -8.46276015504
1335983010179113010 -9.09798801009
1335983010279126596 -7.62953345236
1335983010379088641 -6.91358209204
1335983010479389423 -7.73410170081
1335983010612560579 -6.79376121969
1335983010745843164 -6.16395811165
1335983010845772065 -9.01611593461
1335983010945812094 -5.41941034604
1335983011079142686 -6.75209996349
1335983011179238079 -7.2841729139
1335983011279222068 -2.2982929502
1335983011412508787 -3.90731319775
1335983011512516069 -6.34409846103
1335983011612450645 -4.93301174687
1335983011712409865 -7.48427788127
1335983011812476497 -5.68492931131
1335983011912514629 -8.95016777619
1335983012012484805 -7.05950636887
1335983012112404178 -5.33636347736
1335983012245831077 -6.08008659914
1335983012345974708 -5.08812166175
1335983012445910651 -5.14156042873
1335983012545885243 -5.08176499463
1335983012645906488 -6.14593185653
1335983012745856446 -6.91046832948
1335983012845812097 -7.18833883265
1335983012912492604 -5.27742275419
1335983013012538786 -8.30268974741
1335983013112465999 -5.3297425779
1335983013212485785 -6.01056701072
1335983013312429818 -5.93277999594
1335983013412529163 -6.79266638612
1335983013512652288 -6.92910887126
1335983013612588855 -5.98200042664
1335983013712589622 -7.2655767081
1335983013812582209 -7.93393847899
1335983013912509578 -8.36716862609
1335983014045806037 -8.75237558653
1335983014145945344 -8.94656497094
1335983014246100138 -5.12975550954
1335983014345941645 -7.20902997107
1335983014445840176 -7.59581612975
1335983014579034014 -8.61326463239
1335983014679191162 -7.29086441121
1335983014779097703 -3.48180505783
1335983014879131897 -4.33917494291
1335983014979176879 -5.67045611937
1335983015079226547 -6.6012315432
1335983015179357522 -8.3730845451
1335983015279083067 -8.47475662557
1335983015379171745 -7.41531792161
1335983015479195846 -6.58479463996
1335983015579084317 -6.08452465158
1335983015679132790 -7.41113737979
1335983015779186853 -6.91737938078
1335983015879114708 -7.98537703765
1335983015979259621 -7.57432356079
1335983016079194523 -5.69408512016
1335983016179096549 -7.16095617204
1335983016279208189 -6.33866213543
1335983016379115851 -6.67983643562
1335983016479026451 -8.7294921366
1335983016579062504 -6.66807689531
1335983016679237990 -8.02102324438
1335983016779202755 -3.14435423304
1335983016879119043 -6.56411485328
1335983016979137902 -8.67421907311
1335983017079144918 -6.24116442905
1335983017179221080 -6.8761230258
1335983017279114577 -8.20876076998
1335983017412475565 -6.57599655767
1335983017512624984 -5.86164468489
1335983017612482644 -5.82701408618
1335983017712402206 -7.20588293327
1335983017812404170 -8.00744821904
1335983017912511227 -7.83626682959
1335983018012503384 -5.88106520318
1335983018112615697 -5.21738425478
1335983018212728004 -6.36352831726
1335983018345830038 -5.90500308399
1335983018445868444 -3.9977486922
1335983018546172294 -6.63320080706
1335983018645924390 -8.32309932496
1335983018745793365 -8.12706103035
1335983018845873474 -6.65992410657
1335983018945872647 -6.26154261398
1335983019045871576 -7.7943602477
1335983019145969159 -4.51498186255
1335983019245883005 -6.20601429442
1335983019345867284 -5.72323360749
1335983019445965570 -5.11372577466
1335983019545822861 -10.0196950437
1335983019645869793 -7.95648199914
1335983019745935345 -8.77471839938
1335983019845865878 -9.83751416368
1335983019945761721 -7.16570629561
1335983020079231531 -8.1504256065
1335983020145835261 -7.16634286401
1335983020245880854 -4.94456541383
1335983020345800552 -8.16319919894
1335983020445962964 -7.32611732223
1335983020545762096 -7.80750060576
1335983020645881170 -6.23794834167
1335983020746087691 -6.18393158299
1335983020879296582 -7.01019658103
1335983020979135456 -7.39209011979
1335983021079256874 -6.2322607424
1335983021179156665 -4.55454685022
1335983021279131993 -5.32892519575
1335983021379147340 -4.86448836024
1335983021479241040 -5.30168057192
1335983021579324432 -4.49146167621
1335983021679208041 -7.49174257026
1335983021779288944 -9.18151912462
1335983021912865516 -7.44774939354
1335983022012540013 -7.62244655885
1335983022112654968 -9.29550358832
1335983022212419761 -6.47530439552
1335983022312350761 -5.77141841937
1335983022412597849 -3.76985432944
1335983022512540028 -7.40336805386
1335983022645946152 -4.52542641826
1335983022745864916 -5.78389416951
1335983022879148767 -5.47210475659
1335983022979223690 -5.98162363859
1335983023079266730 -7.5639897631
1335983023212749650 -6.58580955821
1335983023312547285 -8.21617584887
1335983023412574865 -9.2328782754
1335983023512455324 -9.9759103051
1335983023645728158 -7.48464606996
1335983023745892924 -8.0040707791
1335983023879283681 -8.90250729961
1335983023979229293 -8.09593066398
1335983024079202841 -5.79992557168
1335983024179105737 -7.7475777313
1335983024279219351 -5.63307008547
1335983024379197482 -9.7162511178
1335983024479232025 -7.96528988837
1335983024579225927 -7.80998690268
1335983024679244646 -8.22340328475
1335983024779160474 -6.57019614648
1335983024879159580 -9.7891110137
1335983024979340455 -4.67144794072
1335983025079508612 -7.44844102723
1335983025179302320 -6.35366663233
1335983025279441604 -7.90215720078
1335983025412372764 -7.89073290497
1335983025479086339 -9.40544463688
1335983025612520806 -7.86698507689
1335983025712412168 -8.14068656307
1335983025812619099 -8.15734470774
