# Supplementary material for: Infants Time Their Smiles to Make Their Moms Smile
Source: PLoS One. 2015 Sep 23;10(9):e0136492. doi: 10.1371/journal.pone.0136492 (PMC4580458; doi:10.1371/journal.pone.0136492)
Supplement: S1 Data — (ZIP) [file pone.0136492.s001.zip › DiegoSmileRawData/smilenew_sub_17_mirror_2012-05-02-11-14-48.robotsmiles]

1 1335982496997810107
0 1335982500197222840
1 1335982512097187897
0 1335982514064076322
1 1335982529530632719
0 1335982532297312745
1 1335982536063995728
0 1335982541197328440
1 1335982552963954827
0 1335982554663959936
1 1335982567030582155
0 1335982569284512390
1 1335982589151073884
0 1335982590817982828
1 1335982594651182660
0 1335982596717912370
1 1335982603751229752
0 1335982605851256260
1 1335982627317737979
0 1335982630017899156
1 1335982650851128245
0 1335982656851317865
1 1335982674417962600
0 1335982675984383813
