# Supplementary material for: Infants Time Their Smiles to Make Their Moms Smile
Source: PLoS One. 2015 Sep 23;10(9):e0136492. doi: 10.1371/journal.pone.0136492 (PMC4580458; doi:10.1371/journal.pone.0136492)
Supplement: S1 Data — (ZIP) [file pone.0136492.s001.zip › DiegoSmileRawData/smilenew_sub_17_mirror_2012-05-02-11-14-48.subjectsmiles]

1335982496997608443 4.18315534671
1335982497097345397 1.36555051823
1335982497230470954 1.3215836987
1335982497364003124 -2.23520149271
1335982497497517509 -1.06087273409
1335982497864204851 3.26440741045
1335982497964510955 5.90515154063
1335982498097253657 6.46249101453
1335982498230594443 5.4736086678
1335982498330924248 5.87206263442
1335982498497345985 6.90497271238
1335982498597319353 4.66507989961
1335982498730605118 3.77527554122
1335982498863982052 4.21496712911
1335982498997456615 3.36233814506
1335982499097314491 3.58133029127
1335982499230473609 8.40302880749
1335982499363956303 7.58872822462
1335982499463974026 7.88498570867
1335982499597334765 9.21147041309
1335982499697300637 7.90463558529
1335982499797260400 7.4927881098
1335982499930545468 4.92341049163
1335982500030939763 0.0342473069296
1335982500197293377 -5.65323134612
1335982500297468870 -4.90545537249
1335982500397416537 -6.59025857332
1335982500530615683 -5.64795675396
1335982500664048722 -4.66046683899
1335982500797601299 -6.27227964844
1335982500897456184 -5.89881350291
1335982501030595480 -5.5971863318
1335982501163928349 -6.97433605031
1335982501297175256 -7.64466795117
1335982501430640348 -6.89724435035
1335982501563959666 -6.44519762579
1335982501730852571 -5.4845617337
1335982501864039223 -6.63200271121
1335982501997232990 -6.49392345044
1335982502130597686 -6.73701194452
1335982502230675409 -6.89547544651
1335982502363989431 -7.38267054133
1335982502463964374 -8.80828868902
1335982502597201515 -6.40855055629
1335982502730603012 -8.44661107566
1335982502830613760 -7.70097510191
1335982502963890933 -6.08859176295
1335982503063946027 -6.3057532015
1335982503163813960 -5.47449433671
1335982503297249588 -8.12460137115
1335982503397330972 -7.82299787912
1335982503530532018 -6.65712446457
1335982503663946916 -8.43514885834
1335982503764060175 -8.90991195418
1335982503864170078 -8.46741641491
1335982503997260446 -5.60488562484
1335982504097207864 -8.68735253239
1335982504230558976 -6.71938012931
1335982504363982677 -7.75385639522
1335982504463889436 -6.95426067455
1335982504597227408 -7.14883094769
1335982504730825695 -8.05413687289
1335982504830805636 -7.5808389861
1335982504963916783 -7.70224735811
1335982505130615583 -7.67358661514
1335982505230622530 -8.20283335497
1335982505364068672 -8.45287168741
1335982505497315819 -7.25319038638
1335982505597410014 -7.88304405998
1335982505731141058 -7.25513513019
1335982505864015019 -7.78922249252
1335982505963939224 -9.14018098926
1335982506063894197 -9.35439212892
1335982506197410446 -8.81233294862
1335982506330875542 -8.30141295963
1335982506430633224 -8.16630800833
1335982506564044984 -7.64803340625
1335982506664171693 -9.15445523907
1335982506797279564 -9.10874139526
1335982506897271583 -10.2678587402
1335982507030510960 -7.9092009899
1335982507164088605 -9.26029135564
1335982507297288545 -9.32828947559
1335982507430541347 -9.44948642571
1335982507563745049 -9.49232038145
1335982507697520043 -9.13269382402
1335982507830622889 -8.64612098475
1335982507963941934 -7.88519616342
1335982508063992050 -9.87000766861
1335982508197509181 -8.53983327115
1335982508297333700 -9.31443756426
1335982508430659506 -9.49054313348
1335982508564000902 -8.60679479563
1335982508663938059 -8.75332641768
1335982508797156523 -8.69913064729
1335982508930707384 -8.8213964285
1335982509063795414 -8.9652399521
1335982509197491214 -8.91010826067
1335982509330805651 -8.50053375961
1335982509430533977 -8.78302252594
1335982509530469771 -9.15281928891
1335982509697378692 -7.46585523321
1335982509830550264 -9.45848813943
1335982509930644293 -9.55178990889
1335982510064020603 -8.82901085829
1335982510197343627 -8.39925592146
1335982510331424764 -7.2526543663
1335982510430589876 -9.2324144976
1335982510563863966 -8.94522506558
1335982510697367286 -10.1068659757
1335982510797374971 -7.95602807332
1335982510930643185 -4.64313642727
1335982511063854407 -3.64369003847
1335982511164197731 -3.63475859425
1335982511330631934 -2.40477887544
1335982511464030136 -2.75484182908
1335982511597268044 -2.24505503616
1335982511730500773 -1.22844111794
1335982511863912567 -1.09887225324
1335982511997379009 -0.333703991746
1335982512097470076 1.69113172122
1335982512330609445 -0.953771216028
1335982512430618181 -2.15852323273
1335982512597181469 -1.63924703406
1335982512697308445 -1.95157137872
1335982512830691226 -2.16289842618
1335982512964007299 -1.02115674491
1335982513097262953 -0.750560201718
1335982513197487338 -2.38630072788
1335982513330794443 -0.968461067398
1335982513464013118 -2.73178579524
1335982513597387003 0.306160066971
1335982513697351320 -0.929541773941
1335982513830664791 -2.44989417362
1335982513964018322 -0.868508463048
1335982514064040367 -2.16014376873
1335982514197241470 -2.73378310708
1335982514297394718 -0.938962346285
1335982514430733384 -3.80192596549
1335982514563782199 -2.04328050481
1335982514663891907 -3.52522661047
1335982514797386037 0.137905734979
1335982514897378047 -0.866790897723
1335982515030722319 1.10772854696
1335982515130736243 -2.62378818478
1335982515297348589 -0.0905245186325
1335982515397276004 -1.09892329543
1335982515530696301 -5.81290896544
1335982515630563629 -9.31111751415
1335982515763830897 -11.2104224483
1335982515897213178 -9.7182766957
1335982516030568226 -11.720672584
1335982516130629979 -8.98966694239
1335982516264013839 -10.2085383624
1335982516397311929 -11.4337550325
1335982516497343918 -11.0383375471
1335982516663945601 -10.3367122282
1335982516797354397 -12.2759311942
1335982516897305020 -9.95802510191
1335982517030670154 -10.6215285913
1335982517130541163 -11.9884650729
1335982517263882029 -12.4627538294
1335982517430613283 -11.3624026604
1335982517563882781 -11.1678763193
1335982517697327434 -14.2082110793
1335982517830619198 -13.6934606677
1335982517997385573 -10.9079848818
1335982518130537608 -15.1170713349
1335982518264227853 -12.104498931
1335982518430677283 -10.4105314981
1335982518564054641 -8.66068278584
1335982518697279884 -7.7880895156
1335982518830537282 -8.40432148882
1335982518963853710 -8.07996998883
1335982519063930015 -10.2747419712
1335982519230676724 -10.6029775016
1335982519330638070 -9.5645126902
1335982519463870458 -8.8787209624
1335982519597401783 -10.1644618933
1335982519730590272 -8.22676311035
1335982519830478365 -9.15675911165
1335982519964004775 -8.08409538729
1335982520063990245 -7.58072722466
1335982520197317537 -9.23355177199
1335982520330817560 -8.72343700446
1335982520464036511 -6.30839131033
1335982520597324022 -8.60426002524
1335982520730523311 -7.41589614229
1335982520863952357 -9.30384124733
1335982520963862520 -5.32229919638
1335982521097239028 -4.82466193347
1335982521230571445 -3.8106832763
1335982521363938472 -3.45220458389
1335982521463953447 -3.49113095561
1335982521597288993 -1.99193643684
1335982521730557717 -3.2107940678
1335982521864268679 -3.09130341433
1335982521964001424 -2.28632189544
1335982522063913221 -3.73459983832
1335982522197197590 -1.36972736239
1335982522330647193 -2.42140674042
1335982522463933067 -3.58403899943
1335982522597320368 -2.86314565365
1335982522697340384 -4.63060081207
1335982522830672701 -3.80058992037
1335982522930603594 -4.18991477844
1335982523097254008 -4.33135996087
1335982523197221469 -3.89988947306
1335982523330602320 -5.30620246228
1335982523430532016 -3.4423866632
1335982523563965702 -2.8082604221
1335982523664054499 -4.15764642533
1335982523797487248 -3.57048816077
1335982523897391962 -3.10377020725
1335982524064215608 -3.95154020015
1335982524164027259 -3.51366801157
1335982524330787815 -4.05289504282
1335982524430553929 -3.9585122371
1335982524563847928 -5.56550779776
1335982524697391970 -4.24761197746
1335982524797480291 -4.30481329283
1335982524930618736 -2.13301609878
1335982525030707128 -4.58762489385
1335982525163926780 -3.89516215712
1335982525297174812 -4.975904007
1335982525397247915 -4.85120224596
1335982525530589323 -4.74151335917
1335982525664033044 -2.73466550755
1335982525830543603 -4.27257148453
1335982525930759050 -3.19924243508
1335982526097285811 -5.37762193231
1335982526197355140 -3.44256182939
1335982526330850291 -4.37937279871
1335982526464311394 -4.24571428787
1335982526563932888 -5.35972880243
1335982526697286319 -7.3359119932
1335982526797229292 -8.8901763926
1335982526930759163 -10.249468627
1335982527063864685 -11.1604013028
1335982527163959497 -8.27860216301
1335982527297259539 -9.12129891684
1335982527397288327 -10.8921940699
1335982527530600952 -9.94198533807
1335982527663959076 -10.6602476099
1335982527763853514 -9.23529940109
1335982527897303018 -9.30140006646
1335982528030595656 -11.7983022126
1335982528130858287 -8.79971576356
1335982528263850031 -9.98888160802
1335982528363885232 -10.8123929777
1335982528497254608 -8.47047673341
1335982528630610312 -10.3695033695
1335982528763924854 -10.0473026775
1335982528930891277 -10.060475317
1335982529030618083 -3.24132911946
1335982529163900657 -3.44178536153
1335982529297363050 -0.742656971754
1335982529397418986 1.75791707829
1335982529530511418 1.1444660521
1335982529630753708 0.763899637134
1335982529763996695 1.01914468828
1335982529900350486 3.60278167595
1335982530030675189 4.37607979333
1335982530163999474 3.70613008342
1335982530297545692 6.02414417322
1335982530430539402 6.25201608865
1335982530563890719 6.66049464726
1335982530663947806 8.8938487723
1335982530863914871 4.46565324353
1335982530997365418 7.03763935182
1335982531097285258 4.90754529932
1335982531230718609 5.65305271077
1335982531330990195 5.38801040379
1335982531497326070 4.97537798064
1335982531597416974 4.90691617373
1335982531697293807 6.36141917096
1335982531830622213 5.95086034577
1335982531930709052 7.17735469003
1335982532063781344 2.66440797211
1335982532197544150 -3.48066194271
1335982532297554854 -8.56827256145
1335982532430773862 -10.1423593222
1335982532563968364 -9.72128566165
1335982532664114896 -9.06406454129
1335982534330677805 -13.8205746546
1335982534430829807 -7.53394790053
1335982534564013059 -7.62092742383
1335982534663769147 -11.1523009305
1335982534797326417 -7.26099805474
1335982534897266367 -11.9255885971
1335982535097350033 -11.9558322803
1335982535197186392 -11.4701350209
1335982535364115058 -11.0558235875
1335982535463917200 -10.1593187706
1335982535630595499 -12.1770369563
1335982535730563102 -9.27134642469
1335982535830691296 -10.169626101
1335982535930641702 -3.16512750464
1335982536064086754 7.58752299314
1335982536163924335 8.31976696802
1335982536263886446 8.97893428021
1335982536363889844 10.2759597652
1335982536464067173 11.0841035023
1335982536563850838 11.4374347929
1335982536664023497 10.6881044118
1335982536763898076 11.3814171914
1335982536897319594 10.9980780164
1335982536997243855 11.8289064459
1335982537097232266 10.7579800804
1335982537197271505 9.44293171693
1335982537330517730 13.2118358378
1335982537430557663 13.390908091
1335982537530640706 12.5761726023
1335982537630546115 9.98670744758
1335982537730596567 10.524616294
1335982537863923564 11.2366976728
1335982537964190218 9.40071356957
1335982538097395253 10.4140981836
1335982538230616642 9.75908224748
1335982538330795129 12.7438192429
1335982538430712066 11.4827781884
1335982538530833909 8.29238897356
1335982538630654898 10.2159899539
1335982538764004048 9.81997211443
1335982538863966493 11.0423571439
1335982538997353863 10.0333315532
1335982539097328400 8.82917960357
1335982539197308015 8.25102242259
1335982539297421637 8.98493400137
1335982539497358368 10.1290862951
1335982539597227458 8.41600099628
1335982539697293777 5.15657623961
1335982539797481355 8.32890509544
1335982539897234847 6.88236685051
1335982539997235707 10.2222798656
1335982540097401032 10.923440859
1335982540197368968 10.8718383263
1335982540330720516 11.0929324536
1335982540430577775 10.0801460209
1335982540563911643 10.4705531173
1335982540630585746 7.28209453323
1335982540730500989 7.29601029991
1335982540864022091 9.56168351047
1335982540964131554 5.44604520734
1335982541064023457 -3.36835409335
1335982541197394316 -6.47346695151
1335982541297333965 -10.723292615
1335982541397243204 -7.52865444402
1335982541530789407 -11.7499099139
1335982541630711822 -12.5842406757
1335982541730840809 -12.2778109038
1335982541830772263 -8.59159187269
1335982541930875372 -10.8269030522
1335982542064142485 -8.06235085215
1335982542163970294 -9.33957505269
1335982542263974291 -8.849241308
1335982542364347152 -10.8644117726
1335982542497276924 -8.62722126234
1335982542664061446 -9.112219337
1335982542763906024 -8.56300324715
1335982542864109817 -9.81256523775
1335982542997257965 -9.61387551273
1335982543130590958 -8.50670903295
1335982543230435024 -10.1405691992
1335982543363954983 -9.50225631805
1335982543464095584 -8.97387613702
1335982543530575248 -11.9333238649
1335982543630637078 -9.30995918105
1335982543763940203 -7.07242351619
1335982543830749775 -7.26201705695
1335982543963974446 -6.89519235334
1335982544063885500 -6.76746823778
1335982544163913213 -5.77268113413
1335982544263948551 -7.40534825833
1335982544363896234 -6.82577505836
1335982544464187738 -7.19672871173
1335982544563979963 -6.38738397155
1335982544664029377 -8.5039643673
1335982544763860811 -6.82378409078
1335982544930596908 -6.30154078761
1335982545097528429 -6.26237143494
1335982545164141562 -8.11848638903
1335982545263957268 -6.2535708412
1335982545364051043 -7.70186658909
1335982545497410533 -8.37147889312
1335982545597209254 -6.35208041902
1335982545697177686 -6.15246047097
1335982545797245774 -6.79542209569
1335982545897588443 -7.61061333612
1335982545997511653 -7.05200600242
1335982546097278162 -7.14758460708
1335982546230490086 -3.50222133274
1335982546330659702 -6.16049917871
1335982546430488327 -4.85346581333
1335982546530597180 -6.38198269824
1335982546630570784 -7.00135923025
1335982546730754624 -5.58249767777
1335982546830959828 -5.50932942015
1335982546930585733 -5.3004884249
1335982547030647756 -6.2577547385
1335982547130577299 -6.50546136317
1335982547230604115 -5.8331502088
1335982547330674030 -4.95654883607
1335982547430686219 -6.90746856456
1335982547530680166 -5.3261663796
1335982547630624355 -4.20087642724
1335982547730623424 -5.17138337427
1335982547830522454 -4.14912760032
1335982547930653223 -6.02601768236
1335982548064055182 -5.75475095254
1335982548164224660 -4.16992799586
1335982548263893828 -5.15594573394
1335982548364133765 -3.86471888318
1335982548497320891 -5.29417182665
1335982548597300021 -6.54310090447
1335982548697328166 -3.75624295285
1335982548797318260 -6.08065690824
1335982548897257246 -5.39982054053
1335982548997392056 -7.1884977097
1335982549097619033 -4.05962997392
1335982549230655667 -5.31546277254
1335982549330904873 -6.93710053557
1335982549430715733 -6.08466199022
1335982549530634557 -2.78006972048
1335982549630462485 -1.36455509508
1335982549730667576 -1.45748937604
1335982549830667186 -1.14641712154
1335982549930588622 -1.9278058836
1335982550064014365 -1.93584334789
1335982550197445805 -1.26696329762
1335982550297224051 -0.518621482429
1335982550430553205 -1.17324558301
1335982550530678024 -1.63887627282
1335982550630664713 -1.29142975879
1335982550697268519 -1.36149811432
1335982550830690015 -1.32103594525
1335982550897337781 -1.26771484882
1335982550997171361 -0.341481497959
1335982551097159206 -2.46151103427
1335982551230602982 -1.29850759951
1335982551397507246 -0.323440374569
1335982551497338742 -2.60157256473
1335982551630612395 -0.283021789455
1335982551764057603 -1.92621771821
1335982551830743353 0.0961367158648
1335982551963972509 0.0721476727441
1335982552063919863 -1.57921608665
1335982552163899181 -0.116473410244
1335982552297357264 0.178350281257
1335982552397418630 -0.500149857315
1335982552497322467 0.196074919369
1335982552564036830 -1.91187214857
1335982552663937290 -1.56078456024
1335982552763919104 -1.55366836922
1335982552863913575 1.34049364983
1335982552963973865 0.21208722197
1335982553097185684 -0.952833482134
1335982553197146942 -2.57933695015
1335982553297325550 -1.42517339682
1335982553430716261 -0.957906412425
1335982553530709073 -1.99218424988
1335982553630526437 -1.39573492385
1335982553730837955 -1.35242113159
1335982553797215426 -0.286156677852
1335982553930845124 -1.65848164631
1335982554064099272 -1.83304830401
1335982554164016864 -0.985602826216
1335982554297245465 -1.53580705844
1335982554397212125 -2.21502303629
1335982554497500540 -1.77902726327
1335982554664004710 -1.34045742944
1335982554797218211 -1.85261959552
1335982554897461893 -2.89840556562
1335982554997267494 -2.85473111239
1335982555097400873 -2.19138240169
1335982555197346247 -4.69609271202
1335982555297499461 -3.70320610332
1335982555363930793 -2.55806507642
1335982555497334637 0.659932827995
1335982555630639639 -1.90942608567
1335982555730647129 -1.90295721893
1335982555830701418 -1.54294052149
1335982555964042689 -2.06017579362
1335982556064014640 -0.703131293722
1335982556163955374 -1.55555837029
1335982556263893370 -3.09197824104
1335982556363976033 -2.92008643295
1335982556463881126 -4.07105976493
1335982556563951555 -4.11678152683
1335982556697375193 -2.07933119334
1335982556797351447 -1.46099892142
1335982556897328732 -2.09577603184
1335982556997282488 -7.75459386523
1335982557097249835 -8.33481875073
1335982557197307822 -10.9777248508
1335982557297200432 -12.668376537
1335982557397323131 -11.9193824188
1335982557530925495 -8.95793432171
1335982557630679079 -11.5902129569
1335982557697206432 -10.3561302927
1335982557797288566 -9.52596177116
1335982557930850589 -8.478803561
1335982558030590371 -9.53281097705
1335982558164078103 -12.9456613836
1335982558263927784 -9.50029097386
1335982558363965949 -10.4061261117
1335982558464311051 -8.76203062563
1335982558563919498 -8.1989872282
1335982558664205678 -7.27538861932
1335982558763883874 -5.77397978142
1335982558897235075 -8.05586964693
1335982558997371114 -8.95713830001
1335982559097213677 -9.25166799512
1335982559263912206 -10.0034098294
1335982559363968278 -9.74673573502
1335982559497378928 -8.30551779645
1335982559563915282 -9.05050483996
1335982559664041582 -8.06041056048
1335982559797308162 -7.8827075
1335982559897287802 -7.56102356831
1335982559997372311 -7.50227619165
1335982560063979843 -7.42688614256
1335982560163864350 -10.8696317054
1335982560263998816 -6.87075282971
1335982560364146851 -9.58665646445
1335982560463947002 -9.39545327724
1335982560563922110 -8.03855370696
1335982560664046871 -8.48738909738
1335982560764398181 -8.32733873379
1335982560897413789 -10.560889775
1335982560997334796 -9.2561131194
1335982561063920578 -9.83216259758
1335982561163934654 -8.68494873764
1335982561297344060 -9.70809371189
1335982561397153646 -8.87646780364
1335982561463955617 -8.75387857446
1335982561564091312 -11.3470570503
1335982561697473957 -10.9235273787
1335982561797249192 -9.8003883112
1335982561897279834 -9.2004129602
1335982561997222900 -8.63839054298
1335982562097231618 -9.79501456975
1335982562197209160 -9.21612699953
1335982562297269365 -10.3928319155
1335982562430680199 -10.4851128208
1335982562530730979 -8.22687171511
1335982562630610282 -6.03468955028
1335982562730749654 -4.83368336015
1335982562830528209 -10.1997808301
1335982562930529659 -9.4919666854
1335982563097220547 -9.64727081275
1335982563197323117 -9.39392848284
1335982563297308788 -10.7628350738
1335982563397308681 -8.02129483995
1335982563497225051 -11.6113250407
1335982563597226411 -10.4961269541
1335982563697342237 -8.88824749193
1335982563797218020 -10.6448072531
1335982563897300551 -9.77536135223
1335982563997358355 -9.19496601488
1335982564097367101 -8.66182110653
1335982564197344347 -8.59748896508
1335982564297292525 -8.72503061316
1335982564430592932 -9.21877233806
1335982564530698484 -9.02785061321
1335982564630557994 -9.6205074025
1335982564730506645 -8.76438774449
1335982564831166083 -8.98066011813
1335982564930687923 -8.76244766536
1335982565030538745 -9.78721327874
1335982565130764178 -9.92187360027
1335982565197171216 -9.15561368167
1335982565297417100 -10.1002876948
1335982565430577473 -8.20764318784
1335982565530484297 -10.7783324765
1335982565597250033 -9.05431715306
1335982565764084934 -8.71429830547
1335982565863986504 -9.36733787029
1335982565963962015 -9.51261505875
1335982566064108179 -9.26934968633
1335982566197410296 -10.3200795582
1335982566297164680 -10.3884127318
1335982566430615407 -10.4686517752
1335982566530842150 -8.21957738088
1335982566630635485 -9.83904956314
1335982566730563847 -8.02294547974
1335982566830611738 -2.43510611162
1335982566930560139 0.362285277323
1335982567030587036 5.79309141268
1335982567130604878 7.47605874059
1335982567230688914 9.03805669756
1335982567330674304 8.31671753665
1335982567430512446 10.1726667597
1335982567584354516 9.12138040122
1335982567651275432 6.72742939337
1335982567751178150 7.95250910838
1335982567884583933 6.31052713309
1335982567984575880 7.81539500368
1335982568084571073 7.56846012228
1335982568184426809 9.47953627041
1335982568351102482 8.63975674375
1335982568451276230 8.41402736415
1335982568551232784 6.41964960446
1335982568651135204 6.78814005151
1335982568751281392 7.03401144862
1335982568851099379 3.7971638679
1335982568951138999 7.61238086268
1335982569051271991 7.60291147839
1335982569184660800 9.48649411217
1335982569284699170 -10.515059105
1335982569384536966 -13.0965737619
1335982569484572065 -10.6376651006
1335982569618139013 -7.51001238002
1335982569684530233 -10.7285203643
1335982569817945038 -9.43998710915
1335982569917964244 -8.10269490722
1335982570017880328 -8.81098283452
1335982570118663985 -7.27737328761
1335982570218333045 -7.76320828446
1335982570317901728 -8.71447228534
1335982570417871533 -8.00378947492
1335982570517840763 -8.21349542303
1335982570651294531 -11.6005969673
1335982570751414339 -8.78355925245
1335982570918025334 -8.03677128988
1335982570984489493 -8.01496229662
1335982571151355358 -6.62351799563
1335982571218003320 -7.01915280547
1335982571317795665 -8.2470163467
1335982571417929103 -9.32895276983
1335982571517907635 -8.62792360753
1335982571618079318 -9.1170909761
1335982571718879655 -9.12020341236
1335982571851237774 -7.8740473226
1335982571951159390 -7.5388847039
1335982572051261951 -9.20969571719
1335982572184626645 -6.95585484597
1335982572284509604 -9.09159272697
1335982572384666913 -8.0324702098
1335982572517973089 -7.8617408044
1335982572584562571 -6.40346846274
1335982572684479193 -10.0479714223
1335982572818029049 -7.6274813121
1335982572884501133 -6.07504764582
1335982573018076311 -8.07698798018
1335982573117795574 -6.68525311132
1335982573217976755 -7.54464221634
1335982573318096343 -6.48130923391
1335982573418147975 -7.39498477926
1335982573518415732 -7.31772264713
1335982573617967161 -7.59081189919
1335982573717797842 -8.13731924176
1335982573817838291 -8.43418080247
1335982573917848942 -7.60748303698
1335982574017786668 -7.65420681378
1335982574118022011 -6.71668689586
1335982574217998397 -9.74536545939
1335982574317839672 -9.00614103889
1335982574417925117 -6.97027268784
1335982574551480936 -9.00305382183
1335982574651263883 -7.70233197748
1335982574751237692 -8.08850998909
1335982574851317685 -8.51446708846
1335982574951126181 -9.62084927551
1335982575051147089 -6.38982212453
1335982575184504866 -8.19844533515
1335982575284545679 -8.77434015575
1335982575384628398 -9.22437740055
1335982575484803918 -8.13859503704
1335982575584458633 -8.59898339419
1335982575651165140 -8.34996269374
1335982575751090588 -8.95218770794
1335982575851185173 -8.20999910179
1335982575951212082 -8.36548697263
1335982576051210605 -11.1030176733
1335982576184555948 -8.58849295203
1335982576251121980 -9.23897531885
1335982576384633072 -11.0298155479
1335982576517923725 -5.19979285476
1335982576651414977 -4.69222678479
1335982576751214212 -6.04244933419
1335982576884471778 -6.11352086647
1335982576951305705 -7.76478274268
1335982577084456030 -11.3935131687
1335982577217864863 -10.4854956917
1335982577317764643 -11.1465407818
1335982577417869208 -10.0938801127
1335982577517908833 -9.79981188491
1335982577617722705 -9.57678879281
1335982577717830067 -11.4925405639
1335982577884558281 -12.6863862288
1335982577984470293 -11.1544714629
1335982578084407540 -11.5619727258
1335982578184643020 -11.5203085126
1335982578284605359 -10.0607660323
1335982578417852723 -17.2244020464
1335982578517806826 -17.5225710411
1335982578651345492 -14.7593694673
1335982578751201435 -13.3262002073
1335982578884518906 -14.4118759641
1335982579284530609 -6.12525329524
1335982579851090168 -8.06262057654
1335982580117753455 -2.20212210078
1335982585184548746 -1.96821785786
1335982585717804490 -7.89923994567
1335982585817811953 -11.3056580713
1335982585951402497 -10.0856506034
1335982586084543877 -5.12479032008
1335982586251266434 -6.23313166556
1335982586384511573 -6.86990117429
1335982586517829100 -6.96289295608
1335982586651067492 -9.50661429272
1335982586784461889 -7.34401322341
1335982586884562991 -5.83679933311
1335982587017816307 -8.43145956209
1335982587117709774 -9.80084274906
1335982587251377018 -9.80606944993
1335982587351301148 -7.99431702914
1335982587451421439 -7.07284751962
1335982587584548581 -7.9833451657
1335982587717746972 -5.9856630049
1335982587851205979 -9.01479050655
1335982587951221056 -9.95176146017
1335982588084392874 -9.72658236883
1335982588217920487 -12.5853154553
1335982588317772868 -10.1180474569
1335982588451160804 -10.5022118151
1335982588584483951 -6.06624277074
1335982588718029754 -2.57468621671
1335982588817872918 -0.465162062249
1335982588917944834 1.22402789427
1335982589017724888 -0.524195947787
1335982589151218963 1.61966706423
1335982589251109097 1.51508323551
1335982589351122600 -0.0981113099476
1335982589451256165 0.58392081928
1335982589584571375 -0.0369613043823
1335982589717823254 -3.885254288
1335982589817942868 -3.6781616462
1335982589917817466 -2.00884017024
1335982590017847986 -1.24986914685
1335982590151087413 1.66862705331
1335982590251048839 0.775231353641
1335982590384608153 0.782466130803
1335982590484414501 -2.55719410878
1335982590584588683 1.36656408179
1335982590684535626 -0.10240139313
1335982590817975255 -2.46626934737
1335982590951174563 -1.96816264746
1335982591084504849 -1.83206372666
1335982591184509506 -0.622499310625
1335982591284813018 -1.69266413195
1335982591384666346 -0.622957887712
1335982591551286425 -4.42998916204
1335982591651137955 -1.69011981674
1335982591751269493 -3.23529047458
1335982591851217646 -3.38945470049
1335982592017728886 -3.59378693487
1335982592151235048 -11.3147741158
1335982592318019712 -8.90652031807
1335982592417849079 -8.52805878583
1335982592551093632 -6.03029876516
1335982592651202963 -8.29079502891
1335982592751590315 -8.03807966898
1335982592851091235 -7.67811605487
1335982592984666375 -6.86957306379
1335982593084431012 -4.80314792415
1335982593184640367 -6.66590825176
1335982593284469303 -6.44261466637
1335982593418018570 -5.44761103103
1335982593517758564 -6.78442956344
1335982593618082142 -5.49873628332
1335982593717908052 -5.66248130113
1335982593817825828 -4.94699323299
1335982593951262390 -6.22484925391
1335982594051144842 -6.23611107484
1335982594184549681 -0.103173604408
1335982594284391958 -2.08027314723
1335982594384538079 2.06876713086
1335982594551224760 0.125602896144
1335982594651505055 1.52594423841
1335982594784509864 -1.57735287075
1335982594884776270 -1.89901110311
1335982594984825303 -4.63648150327
1335982595117808019 -3.60795522214
1335982595251074978 2.47142828078
1335982595384498763 3.63943336982
1335982595517953071 2.19168477399
1335982595651069567 -3.27685277645
1335982595751447662 -3.17598909151
1335982595917807225 -3.52835991599
1335982596051229889 -3.23292189677
1335982596151219770 -1.20785823349
1335982596251102380 1.34585513784
1335982596384588427 4.00338174891
1335982596484678907 2.34058100483
1335982596584552878 -0.887121975404
1335982596718136394 -1.47427026873
1335982596817892046 -0.373153487784
1335982596918110696 1.1047636329
1335982597017771315 0.686300683225
1335982597117884557 -1.85851350786
1335982597217887273 -0.712194681063
1335982597351279971 -2.20227252511
1335982597451076020 2.05419519158
1335982597584599588 -1.81177312981
1335982597684644220 -4.31377358566
1335982597817936146 -4.32680099183
1335982597917944335 -4.98760305261
1335982598051178009 -2.70123037108
1335982598151103308 -4.30427739814
1335982598251238979 -3.66146359973
1335982598384516561 -4.13526257666
1335982598484474111 -3.77385451974
1335982598584483182 -3.8571258964
1335982598684632784 -3.4130902338
1335982598817936733 -4.00372713875
1335982598917814477 -3.43623957775
1335982599018068349 -4.92952801987
1335982599117743940 -4.1053424876
1335982599251162801 -6.03503197313
1335982599351135917 -7.18618320966
1335982599451142122 -6.3828098429
1335982599551159476 -6.77046670006
1335982599651334315 -7.09480788042
1335982599751116138 -4.90040334882
1335982599851262486 -8.12413627825
1335982599951322218 -10.7735822351
1335982600384463026 1.56360580572
1335982602284432433 -5.06344091611
1335982602384611778 -4.0979880095
1335982602484545734 -6.22051904475
1335982602617835389 -9.82143246628
1335982602718213574 -11.0407133831
1335982602851077450 -11.6858647132
1335982602951198800 -10.2834095418
1335982603051211830 -9.66784427866
1335982603151102897 -8.81954023947
1335982603284552250 -5.82421680529
1335982603417852004 -4.00631968715
1335982603517821026 -1.77168830741
1335982603617766634 1.40058853978
1335982603751183652 2.08188356532
1335982603851144338 -0.725531033107
1335982603951416131 -0.657061452751
1335982604084622200 0.195684936137
1335982604151259136 1.57087028131
1335982604251092212 0.851467993337
1335982604351165265 1.11627881394
1335982604484679375 2.72730591516
1335982604584634677 3.69662942923
1335982604717953165 5.11572523112
1335982604818059658 5.2127799383
1335982604917894563 4.9914117104
1335982605084631936 4.89109827059
1335982605184516793 2.71772224245
1335982605284548709 3.98055492572
1335982605417842673 3.08423271673
1335982605517818279 1.81041695126
1335982605618027861 0.0849850080013
1335982605717837797 -0.792702938414
1335982605851269029 -2.61919963958
1335982605951164135 -7.01349919029
1335982606051345935 -6.38327627249
1335982606151148098 -3.5970004389
1335982606251387018 -3.02400999137
1335982606351073249 -2.26722357074
1335982606451139427 -2.47655954703
1335982606551237591 -4.26176259077
1335982606651173058 -7.41714523191
1335982606784755106 -5.49429219103
1335982606884647058 -3.05451155599
1335982606984484347 -5.3545324056
1335982607084466243 -2.03374565214
1335982607251299416 -4.65974370367
1335982607351273911 -2.91481463301
1335982607451153450 -4.31045481847
1335982607584623268 -1.80124982974
1335982607684498380 -2.07867679938
1335982607784511663 -1.7436718187
1335982607884476053 -2.1656739359
1335982608017908133 0.477636737211
1335982608117820014 -0.368094355608
1335982608217906189 -0.437827842822
1335982608351276281 -0.114745452087
1335982608484520319 -0.998549365619
1335982608584585519 -2.42171481515
1335982608684467105 -0.991981308922
1335982608784523476 -3.46377210693
1335982608918252901 -4.17263474879
1335982609017736709 -10.1978888767
1335982609117732004 -8.83867253178
1335982609218330420 -11.3390933848
1335982609318159321 -12.9964994592
1335982609451117432 -10.3205438623
1335982609551380216 -11.764797724
1335982609651287709 -12.9090221336
1335982609751082584 -9.20338797212
1335982609851095559 -10.9640278449
1335982609984492407 -9.68268271442
1335982610084724884 -9.08363594105
1335982610184619033 -12.0263760124
1335982610284461229 -11.2731514079
1335982610417919503 -8.7408913656
1335982610584413426 -11.7257108902
1335982610684499063 -13.1133987495
1335982610784510004 -10.2912717545
1335982610884511286 -10.0891928318
1335982610984523457 -11.1491938703
1335982611117884824 -9.95097234463
1335982611217951435 -8.50675515232
1335982611317815243 -11.5899324233
1335982611451210452 -11.6627327265
1335982611551259162 -11.4445832446
1335982611684572362 -11.0332251956
1335982611784501225 -10.5065268877
1335982611884489140 -10.8229694516
1335982612017869997 -8.25111870814
1335982612117892696 -9.90766071313
1335982612218008915 -9.83920866304
1335982612351204472 -11.411118658
1335982612451227981 -10.5308671568
1335982612584562270 -8.86338205181
1335982612684527464 -9.29305213943
1335982612851091685 -10.6747620937
1335982612951119009 -8.27350367165
1335982613117720549 -9.83855885435
1335982613217848693 -8.82471602404
1335982613351099468 -10.0357168183
1335982613451072977 -7.67390440569
1335982613551243128 -8.93614225288
1335982613651177383 -9.62069993693
1335982613784555196 -8.08777979979
1335982613884762999 -10.8544970598
1335982614018071944 -8.64133978937
1335982614117848751 -7.81212002789
1335982614251189408 -10.8975598978
1335982614417870894 -9.70514746981
1335982614551121747 -8.87322553689
1335982614651408275 -8.15258705238
1335982614751171200 -8.65863612851
1335982614851041311 -8.94708385158
1335982614951125460 -9.07463860408
1335982615051155768 -8.49315482518
1335982615184522809 -10.1336248279
1335982615284560077 -9.29619182801
1335982615384428742 -8.35819779211
1335982615484511532 -7.21121704308
1335982615617840246 -9.51518123326
1335982615717855633 -8.11205143306
1335982615817958032 -8.91623062094
1335982615917706036 -9.52946466463
1335982616018059249 -7.65621147419
1335982616117871531 -9.6957180969
1335982616251994346 -8.16744076332
1335982616351251180 -9.0210256591
1335982616484393741 -10.3007163843
1335982616584392313 -7.33512192994
1335982616717765518 -9.67053923306
1335982616817801480 -6.96644175942
1335982616917850395 -9.62357565205
1335982617017775947 -9.32326780378
1335982617151164257 -7.12425924093
1335982617251244397 -8.86596357164
1335982617351132486 -10.2758979164
1335982617484586451 -9.50751449736
1335982617584480421 -8.90378625519
1335982617684638385 -8.33909981771
1335982617784697788 -10.1506228974
1335982617884514852 -7.45127572113
1335982618017896897 -7.63046138131
1335982618117864318 -11.6895832961
1335982618251184148 -9.7644603195
1335982618384515658 -10.0588850019
1335982618484711108 -10.5848192026
1335982618584505456 -9.75191681257
1335982618684544395 -9.02244670498
1335982618784463149 -7.02173626534
1335982618917845085 -9.67031026787
1335982619017841687 -9.06784037989
1335982619117865424 -11.0609556645
1335982619217843338 -7.82140760715
1335982619318004525 -9.24587371965
1335982619418022379 -8.74444261355
1335982619517883313 -8.583377781
1335982619617974454 -11.1599156892
1335982619751636031 -10.203367999
1335982619851327359 -9.65181147672
1335982619951028253 -9.06696935462
1335982620084713466 -8.93237686206
1335982620217812294 -10.1497616649
1335982620317827764 -8.68429878941
1335982620451140817 -7.94092237914
1335982620551201649 -9.5945831228
1335982620651328394 -7.23603285361
1335982620784444693 -8.48710098253
1335982620884722377 -8.51736177585
1335982620984571120 -7.17294188493
1335982621084898850 -9.60074823502
1335982621184584047 -9.39854983817
1335982621284503411 -10.3398525543
1335982621384593210 -8.62340730248
1335982621517956815 -9.16857410503
1335982621651157234 -9.79333662702
1335982621751383129 -8.60693985641
1335982621851168560 -10.0121737186
1335982621951168319 -8.06503604321
1335982622084593014 -8.99216205039
1335982622218117383 -9.42573339339
1335982622317838904 -7.63966680713
1335982622418005763 -7.23574856881
1335982622517907459 -8.11489273148
1335982622651188160 -7.04987426569
1335982622751089935 -9.00005475087
1335982622851265542 -10.4837514889
1335982622951189840 -7.52324622347
1335982623117806236 -9.5673358716
1335982623284730405 -9.06711141753
1335982623384699997 -8.64842601512
1335982623484539090 -7.63498434253
1335982623617873129 -9.68349284534
1335982623751239832 -10.4913461491
1335982623851184695 -9.15269897448
1335982623951174255 -6.67823660618
1335982624051188308 -7.30371722948
1335982624184534883 -8.01479172448
1335982624284498172 -7.7509942044
1335982624384778593 -5.73883209079
1335982624517793595 -7.25738155161
1335982624617891361 -7.88626989429
1335982624717851118 -7.28572416938
1335982624851307392 -8.3795240198
1335982624951235572 -7.45247848544
1335982625051076672 -8.48810681997
1335982625151214115 -7.05375744949
1335982625251127679 -5.95436660595
1335982625384574858 -9.10804158249
1335982625517970401 -6.72858842869
1335982625617982208 -6.5065021529
1335982625717902008 -7.91885924602
1335982625851285629 -8.48518473646
1335982625951175908 -10.244122776
1335982626051227669 -9.70388863611
1335982626151127489 -8.33905576421
1335982626251410042 -10.3900647989
1335982626418000251 -11.033706172
1335982626517770491 -9.8495499395
1335982626617836834 -8.63649679005
1335982626751186274 -9.66231564909
1335982626851253343 -8.06258922
1335982626951325732 -9.78231503663
1335982627051202954 -10.4291194008
1335982627218144867 4.29608335922
1335982627317990730 5.7118763761
1335982627417834620 7.55466978921
1335982627550987400 10.9956019883
1335982627651141103 7.20475758367
1335982627751060190 7.14091654115
1335982627917942254 7.99764244568
1335982628017821719 7.75777400707
1335982628117700280 5.51670657831
1335982628217805265 7.52105460894
1335982628351198837 11.3690878274
1335982628451118487 10.5565160366
1335982628551151058 8.1364249727
1335982628651502251 5.12213805535
1335982628784669401 5.24559210943
1335982628884501711 6.12344454231
1335982629017977677 8.87658895238
1335982629117828835 10.5306625576
1335982629251223828 9.28100878786
1335982629351166275 6.86455065142
1335982629451104961 4.91666102502
1335982629551120159 7.14800449295
1335982629651282920 8.42511978752
1335982629784553766 6.45232907697
1335982629884656838 -6.87184523494
1335982630017919381 -11.630182845
1335982630151590729 -12.5916359906
1335982630251090307 -8.56521615875
1335982630351287108 -9.47298852039
1335982630484688370 -8.71850822772
1335982630617962699 -8.94652303173
1335982630717978637 -6.55553082858
1335982630817828068 -8.64712991855
1335982630917798469 -7.9943122323
1335982631017978524 -9.88513378055
1335982631151269413 -13.2171299742
1335982631284510851 -13.9428330636
1335982631384650307 -16.4487013595
1335982631484693208 -16.1454829625
1335982631584390576 -16.1992225191
1335982631684615302 -14.5108859705
1335982631784535601 -14.00890376
1335982631917897569 -12.152016103
1335982632017838820 -14.3319470652
1335982632118095714 -12.9933808242
1335982632217853472 -16.0293662746
1335982632351267571 -14.0423282318
1335982632451648543 -14.4542283948
1335982632551135080 -16.4562002089
1335982632651138837 -13.9278601653
1335982632751147824 -12.7462474761
1335982632884808329 -14.5201099177
1335982632984618841 -13.8440754317
1335982633084470327 -13.7401769369
1335982633184645724 -14.2571351763
1335982633284609113 -14.5138645095
1335982633417816666 -12.9775731663
1335982633517847868 -11.9019512286
1335982633651164822 -13.7714770409
1335982633751164405 -11.121526515
1335982633851090963 -9.29449824523
1335982633951149312 -11.5855690236
1335982634051249919 -11.0488212669
1335982634184516866 -10.0694050362
1335982634284433527 -10.4642959203
1335982634384475759 -9.62424448719
1335982634484617319 -9.59058488323
1335982634617767731 -11.0231468884
1335982634717951973 -10.3325867896
1335982634851169750 -11.360448401
1335982634951151618 -10.9133619562
1335982635051240937 -11.9698894104
1335982635151091455 -11.4841915239
1335982635251176693 -9.95900489179
1335982635351176011 -11.03533098
1335982635451187500 -11.7828603977
1335982635552732396 -10.9162673165
1335982635651196437 -11.0809867058
1335982635751124232 -11.3298195062
1335982635851383873 -10.1856270074
1335982635951138235 -11.0002624919
1335982636084495570 -10.1365024972
1335982636184737042 -10.8758782877
1335982636284564284 -10.5222760517
1335982636384568958 -10.1363584742
1335982636484559211 -11.6410469207
1335982636584486454 -10.1912967432
1335982636717914016 -10.6886809156
1335982636817762275 -10.7856287735
1335982636918112318 -11.2365082894
1335982637017780865 -12.2120519462
1335982637151201934 -11.092257357
1335982637251335995 -11.5545665741
1335982637384519202 -9.75543698656
1335982637484498465 -11.0350534393
1335982637584457115 -9.9131509099
1335982637684767540 -12.0062303957
1335982637784580153 -12.1465237901
1335982637884635182 -10.023956569
1335982638017796351 -10.2661259262
1335982638118033549 -11.4986530329
1335982638251114824 -11.3495590394
1335982638351278278 -10.9770537478
1335982638484543726 -11.1675631284
1335982638584475188 -11.3823692675
1335982638684374003 -12.0271601568
1335982638784489390 -11.0750688365
1335982638917919701 -12.451032393
1335982639017795410 -11.0298274553
1335982639117909940 -11.8888466372
1335982639317807227 -11.4164393323
1335982639417787692 -11.9617790453
1335982639517849960 -11.7451539457
1335982639618084816 -11.7964855929
1335982639717968451 -11.4609006803
1335982639851121190 -10.4973711741
1335982639951577756 -11.992863677
1335982640051238670 -10.3953502775
1335982640151102415 -11.4397225756
1335982640284458065 -10.5442186001
1335982640384547636 -12.6134699901
1335982640484547350 -11.5826073595
1335982640584604251 -10.8785181366
1335982640684473118 -11.7270583019
1335982640784507648 -12.2401968875
1335982640917972630 -14.2082181059
1335982641018166112 -11.8088572225
1335982641117837934 -12.2360168884
1335982641251181693 -13.8567009868
1335982641351120527 -13.8981340339
1335982641451155578 -11.3239734789
1335982641551453423 -11.2976002527
1335982641651124315 -13.1722828321
1335982641751337635 -12.7954851439
1335982641851171414 -12.8811095146
1335982641984637480 -13.6427299543
1335982642117981998 -10.8944496197
1335982642251227707 -12.3586487482
1335982642351099136 -12.5670133689
1335982642451192697 -12.1152757049
1335982642551284239 -12.0915544717
1335982642651127152 -12.5269843948
1335982642784494621 -10.5415320081
1335982642885666288 -11.1824297392
1335982643017944503 -8.4127585862
1335982643117897314 -8.58710342419
1335982643218108208 -10.2609594946
1335982643317859635 -9.89306261068
1335982643418023260 -12.6734028824
1335982643517921604 -11.4931116984
1335982643651357689 -10.0396559316
1335982643718028786 -9.47126912916
1335982643817865335 -9.65744179998
1335982643917785086 -11.5768492626
1335982644017957594 -8.90380373976
1335982644117931948 -10.8792231584
1335982644251299350 -10.3157816229
1335982644351187073 -10.3959523811
1335982644451321227 -11.8916983863
1335982644551348930 -9.16420318389
1335982644651055006 -11.4699505159
1335982644784568983 -10.4009658262
1335982644851171099 -11.7987080687
1335982644951275159 -9.78358779048
1335982645051170700 -9.96352031804
1335982645184582121 -11.0744905434
1335982645284538541 -11.2053501544
1335982645417823063 -11.4446457711
1335982645517775141 -9.64413405207
1335982645618018143 -10.620045672
1335982645751231884 -10.5439049558
1335982645851163192 -10.6481642079
1335982645951191852 -11.2871131889
1335982646051131684 -10.8415860671
1335982646184594479 -11.1799915119
1335982646351186008 -11.3535415483
1335982646451205922 -11.6846175528
1335982646517990775 -12.6391333506
1335982646651141848 -10.5605778901
1335982646751038298 -11.2812416736
1335982646851092596 -11.541281828
1335982646984589910 -11.8075027623
1335982647084454265 -10.3007099549
1335982647184478721 -11.6658492864
1335982647284660287 -11.8748020982
1335982647351258052 -11.6002411057
1335982647451262792 -12.3458934096
1335982647551305324 -9.93196900306
1335982647651308183 -11.1011635329
1335982647751173075 -12.3773608535
1335982647851223554 -11.4584600734
1335982647951067331 -12.0048383658
1335982648051249046 -10.7699593444
1335982648151258933 -11.0973926325
1335982648251383518 -11.5155213237
1335982648351280601 -12.2238931339
1335982648451112185 -10.2937604963
1335982648551425363 -12.0612764161
1335982648651275684 -13.2604516232
1335982648751291017 -11.1773333793
1335982648851324301 -9.37944065584
1335982648951460471 -11.8827121794
1335982649017918035 -11.5144443648
1335982649117983817 -11.4894739266
1335982649218024293 -10.7150987677
1335982649284434894 -11.628171436
1335982649384635429 -8.31921298976
1335982649484469536 -12.9497578397
1335982649584521277 -12.0671703711
1335982649684434952 -12.5579594363
1335982649784471533 -10.785117961
1335982649884692997 -12.2578669328
1335982650018129908 -10.7524392093
1335982650117874715 -11.541531719
1335982650217931675 -11.2163172332
1335982650317993307 -12.6520046372
1335982650417900546 -11.5796253088
1335982650517923674 -12.3366772942
1335982650617933812 -3.84232153741
1335982650751261124 6.60193165427
1335982650851354500 4.43838238
1335982650918170951 4.7265359531
1335982651018075509 6.9873404222
1335982651117946949 5.13293132968
1335982651251208150 5.32444968579
1335982651351084272 4.16314518572
1335982651451196520 5.34552821371
1335982651551227765 4.45154344904
1335982651651209663 4.44764144537
1335982651751201579 7.80456646162
1335982651851121890 4.69323832867
1335982651951086678 5.3693106014
1335982652051252033 5.16289838695
1335982652151146353 6.06176386649
1335982652284503119 5.49052303072
1335982652384470240 6.24372049626
1335982652484409409 5.89699737807
1335982652584472083 4.4569610246
1335982652651245051 5.69446288394
1335982652751096519 2.89091627823
1335982652851296014 3.81667662873
1335982652951092036 5.79450404095
1335982653084576429 4.45521266337
1335982653151173362 4.5296866523
1335982653251139463 4.81655984212
1335982653384488711 5.93796188035
1335982653484658675 4.57863675801
1335982653584447504 4.07008030822
1335982653717829319 4.2859199802
1335982653818092528 2.62875263633
1335982653917846959 3.13589715638
1335982654018028374 3.22099753363
1335982654117779444 2.83280020515
1335982654217958856 1.61889046707
1335982654317955311 1.37743978342
1335982654484392455 4.79406560662
1335982654584411880 3.47995955317
1335982654718076239 2.40090773197
1335982654851174693 3.57123623238
1335982654951222215 5.80782265305
1335982655051238717 3.63601820826
1335982655184451975 2.721782047
1335982655284307826 2.76404985438
1335982655351036321 5.1819435891
1335982655451172562 2.23998322949
1335982655551192132 2.17779388839
1335982655651224267 1.90031796699
1335982655751100403 3.32847345807
1335982655817854331 3.31258444629
1335982655951105907 1.61701579512
1335982656017738869 2.45749058043
1335982656117932078 2.15572498165
1335982656217767363 2.5415798131
1335982656351186421 0.491662956385
1335982656451328281 2.87664534269
1335982656551154863 1.74034107314
1335982656656041770 1.31975097043
1335982656751054947 -1.21306082427
1335982656851321556 -3.80765565458
1335982656951098034 -6.36347717768
1335982657051607987 -4.32718691274
1335982657184796290 -6.29345538453
1335982657317849174 -6.18295644383
1335982657418673246 -6.8590762159
1335982657517830576 -6.5056592258
1335982657618076891 -8.71649033761
1335982657684666570 -10.8347888481
1335982657817790683 -8.29596882623
1335982657918109001 -9.35653835825
1335982658017766654 -8.64966557713
1335982658117990311 -10.4932770076
1335982658218130203 -9.0589370937
1335982658317923099 -9.21305707101
1335982658418016719 -10.4765146407
1335982658517928278 -11.5456773177
1335982658617796172 -10.8658753599
1335982658751125281 -9.94616095109
1335982658851131989 -10.008388383
1335982658951257489 -10.455240632
1335982659051176493 -12.1417599945
1335982659151245180 -11.5658098721
1335982659318093361 -11.4538694217
1335982659417872268 -10.9276939101
1335982659518040665 -11.8924851881
1335982659617845073 -12.6388877271
1335982659717808464 -13.1624477177
1335982659851129208 -11.006067689
1335982659951221340 -11.6249545976
1335982660051139754 -12.0711655373
1335982660151273189 -11.9846703428
1335982660251234119 -11.3422358619
1335982660351226285 -11.391387178
1335982660484446099 -11.6774337738
1335982660584540054 -11.4379366651
1335982660684816486 -13.0977954328
1335982660784528542 -13.14084245
1335982660884609149 -11.294238424
1335982660984456825 -11.5499811067
1335982661084445838 -12.2759839465
1335982661184565360 -12.1162092326
1335982661284465235 -13.0252690603
1335982661385271875 -12.8504288219
1335982661517911852 -11.2709216592
1335982661617940133 -12.4228431333
1335982661717851063 -10.9017929804
1335982661817780164 -10.1026828668
1335982661918125114 -12.2463262881
1335982662017894048 -12.2682433337
1335982662151145092 -11.6501760993
1335982662217856566 -11.4787917311
1335982662351129899 -10.267758433
1335982662451172605 -3.91622124417
1335982662551115606 -3.88049828589
1335982662651197983 -5.38433434682
1335982662751104727 -3.73731861211
1335982662817843337 -3.8917701379
1335982662917816495 -3.12318693403
1335982663017873205 -3.34444890312
1335982663117896161 -1.72817849275
1335982663217749250 -3.02012986488
1335982663318002839 -4.06031454003
1335982663451164241 -3.63829482772
1335982663551252083 -3.9020529065
1335982663651478380 -3.02531519429
1335982663751225939 -2.22438471546
1335982663851119948 -1.94898111133
1335982663951181499 -4.41850608411
1335982664051221949 -3.97752149719
1335982664184466830 -3.68418030455
1335982664318035502 -4.22680850272
1335982664451230988 -2.65368504137
1335982664551772255 -2.19810274759
1335982664651188209 -4.48033305247
1335982664751159660 -2.73062653866
1335982664851239738 -3.21189913513
1335982664951236096 -1.70461687164
1335982665084441914 -3.91584827539
1335982665184479326 -1.78211723111
1335982665284583836 -3.36046964938
1335982665384539051 -1.75582907199
1335982665518012663 -1.9565914002
1335982665617723487 -1.95247613923
1335982665717954715 -3.03358286011
1335982665817859570 -1.35545220292
1335982665920981513 -2.7498290172
1335982666051118956 -3.14863854995
1335982666151253806 -3.14644173053
1335982666251158368 -2.03501759493
1335982666384550846 -2.78935255225
1335982666517914986 -4.99747953027
1335982666617940230 -2.64424066626
1335982666717823627 -1.88074640923
1335982666817813824 -3.20614707899
1335982666917943806 -3.39973179646
1335982667017902948 -1.65358419425
1335982667117880462 -3.13924229612
1335982667217868277 -2.57418156711
1335982667284427332 -3.14458575635
1335982667384797301 -3.08813300092
1335982667484717390 -2.8850022446
1335982667584557311 -3.03375612103
1335982667684548299 -1.64640691776
1335982667784645581 -3.54698930607
1335982667884525862 -3.10058448273
1335982667984595362 -1.45876002214
1335982668084588765 -2.42509555469
1335982668151214005 -3.65992016628
1335982668284442317 -3.78429869509
1335982668384655298 -3.37252870868
1335982668484456789 -4.16430159405
1335982668584473062 -2.99863461644
1335982668684499278 -2.13256781356
1335982668784479467 -1.85455364211
1335982668884718362 -3.26762075413
1335982668984433387 -3.79952085296
1335982669084459650 -2.91147329748
1335982669184457206 -4.04248533097
1335982669284522786 -2.82860092263
1335982669384435853 -3.60753409766
1335982669484475802 -2.45428017207
1335982669584470617 -3.85446261526
1335982669684531648 -3.37513015549
1335982669784641049 -3.2577900624
1335982669884766996 -2.98460217832
1335982669951209053 -3.04758215255
1335982670051229897 -3.44952970986
1335982670184556187 -2.24172835263
1335982670284530013 -3.47284016892
1335982670384493783 -2.59776814319
1335982670517955445 -3.29280987956
1335982670617986912 -5.39232882212
1335982670751317907 -2.38247710191
1335982670851581581 -2.52891233033
1335982670951126193 -0.844243837084
1335982671051235829 -2.53349290157
1335982671117818516 -4.16338974739
1335982671251428542 -1.97870550386
1335982671351225734 -4.38725438758
1335982671451270145 -2.18954282927
1335982671551266991 -2.10989228968
1335982671651083591 -3.37870244286
1335982671784516859 -2.63637275105
1335982671884597374 -4.20374861076
1335982671984431544 -2.54256030098
1335982672084588846 -2.86325283059
1335982672184397749 -3.02925804821
1335982672284594202 -4.09237060785
1335982672384488131 -3.68246996081
1335982672484702558 -3.79336698729
1335982672651328266 -5.23963546932
1335982672718020619 -3.82745602919
1335982672817959587 -4.36412717223
1335982672917850824 -3.78357059085
1335982673017967725 -3.6034706053
1335982673117829346 -2.59404359946
1335982673217989321 -4.53163029137
1335982673317882994 -3.76005306581
1335982673417829508 -4.65819590741
1335982673518045988 -5.84905347455
1335982673617782701 -5.42766202468
1335982673717989310 -3.69852665771
1335982673817847837 -6.55975133383
1335982673917805804 -4.34082387714
1335982674017814221 -5.33347762755
1335982674151182470 -4.93990519203
1335982674284476925 3.59270966543
1335982674418105147 2.93440217522
1335982674517857374 0.460578556587
1335982674617891567 -1.69498026684
1335982674751082600 0.754770731969
1335982674851289251 2.13323615306
1335982674951190004 -0.380639946883
1335982675051134657 -0.454667437306
1335982675151144705 -0.279899626498
1335982675251289040 1.05800001284
1335982675351166249 2.50490571541
1335982675451239118 1.11137304538
1335982675551016956 -0.94641777651
1335982675651122804 0.433743565135
1335982675751248380 -1.61555787025
1335982675851301017 -1.33328538857
1335982675984415296 -0.0541918453342
1335982676084529831 -8.99327709646
1335982676184814577 -12.3880060754
1335982676284575089 -10.2715005514
1335982676384574832 -9.29058160669
1335982676484726452 -10.5929892646
1335982676617758868 -11.695713472
