# Supplementary material for: Infants Time Their Smiles to Make Their Moms Smile
Source: PLoS One. 2015 Sep 23;10(9):e0136492. doi: 10.1371/journal.pone.0136492 (PMC4580458; doi:10.1371/journal.pone.0136492)
Supplement: S1 Data — (ZIP) [file pone.0136492.s001.zip › DiegoSmileRawData/smilenew_sub_17_yoked_2012-05-02-11-02-36.robotsmiles]

1 1335981770883132834
0 1335981772683081637
1 1335981778949823933
0 1335981782483105054
1 1335981798116329720
0 1335981802916554031
1 1335981805283091754
0 1335981809116297152
1 1335981812682876932
0 1335981821216407638
1 1335981824349880303
0 1335981825216579162
1 1335981842349869142
0 1335981852216420296
1 1335981853716376945
0 1335981854816638576
1 1335981878383292294
0 1335981879649855414
1 1335981884816456812
0 1335981887783395701
1 1335981890683172205
0 1335981895349856367
1 1335981906016812559
0 1335981911049830540
1 1335981922116455164
0 1335981925649874791
1 1335981937216232601
0 1335981940583179641
