# Supplementary material for: Infants Time Their Smiles to Make Their Moms Smile
Source: PLoS One. 2015 Sep 23;10(9):e0136492. doi: 10.1371/journal.pone.0136492 (PMC4580458; doi:10.1371/journal.pone.0136492)
Supplement: S1 Data — (ZIP) [file pone.0136492.s001.zip › DiegoSmileRawData/smilenew_sub_17_yoked_2012-05-02-11-02-36.subjectsmiles]

1335981763929144604 -0.884271910368
1335981764029179198 -2.36774110316
1335981764162365234 -0.149428616212
1335981764262532101 -2.84420921237
1335981764396986419 -1.58199315906
1335981764495674885 -2.89276944282
1335981765895847615 -8.19143490419
1335981765995763380 -0.102734593474
1335981766095720438 3.54617113414
1335981766229246671 -9.50296414122
1335981767495730106 3.13019403271
1335981767729007304 7.97773188347
1335981768029100389 -2.79366208078
1335981768129047354 4.49093193647
1335981768229045531 8.13587589634
1335981768362439502 10.3766151587
1335981768562565456 5.68204367169
1335981768662515193 1.7801086223
1335981768795932969 -0.864154144217
1335981768895734978 9.74161278094
1335981769062427897 11.8961037441
1335981769162302059 7.18703276422
1335981769295768922 11.1970706314
1335981769429068881 7.65415283189
1335981769562369489 3.55574263744
1335981769662300456 4.97882594424
1335981769795821630 6.56538353459
1335981769896038401 7.56754921709
1335981770029017046 7.39123500261
1335981770162299650 9.03379203082
1335981770328923355 9.44644701836
1335981770462458717 10.6702448922
1335981770595741160 4.67718986716
1335981770729288136 3.94809624999
1335981770829155337 6.20637599099
1335981770929119767 7.53100973516
1335981771062336785 6.08926304873
1335981771162453666 6.65578669094
1335981776229156413 -3.41130131206
1335981776329023284 -3.26411478602
1335981776462363001 -4.30169696485
1335981776562679433 -1.65624924747
1335981776695750535 -3.17817723876
1335981776795719178 -1.87975470448
1335981776929374693 -0.720733617772
1335981777062411602 5.03332014115
1335981777195948312 0.230594073478
1335981777295593226 -0.391374442007
1335981777429163431 -3.59542409547
1335981777529034710 -2.60806236065
1335981779762444646 -2.82347390508
1335981779895662476 0.37091495522
1335981779995625336 -3.69921385581
1335981780129170641 -5.96449413865
1335981780262343339 -1.51575163774
1335981780362434973 -10.7941132291
1335981780495719977 -7.24173849716
1335981780595715966 -4.28958363629
1335981780729076366 4.83082884701
1335981780862221224 4.5461359755
1335981780995652624 3.99886399259
1335981781095724675 6.38766185739
1335981781195746980 6.5890388658
1335981781329087776 6.89479839446
1335981781428959356 9.4332409663
1335981781562326842 9.97341409143
1335981781695588788 7.04312410042
1335981781795620723 5.73353692345
1335981781895691217 6.04813040522
1335981782062343308 6.30578732023
1335981782162270804 1.38511029877
1335981782262368891 6.81348987558
1335981782395737823 7.23166113952
1335981782495779977 6.54620622241
1335981782662416725 8.37058720185
1335981782795854940 6.72687324715
1335981782929176351 6.47298549328
1335981783062408435 4.90275976445
1335981783195612999 5.45502486477
1335981783295664557 4.66960785003
1335981783429193509 2.60868879488
1335981783596508411 5.9131275382
1335981783762333757 6.86698286246
1335981783895718634 -1.26358757044
1335981788528972147 9.62885904599
1335981794229051440 -3.78658923615
1335981794295753276 -1.56563311565
1335981794395722726 -1.56285417925
1335981794495709856 0.108702904542
1335981794595707684 -0.27334845562
1335981794695729751 0.976937766605
1335981794795679029 1.34520099888
1335981794895621521 0.342801436115
1335981795028915258 3.01501969617
1335981795162371918 0.366183211681
1335981795329053792 1.14036617757
1335981795462356659 6.47804165905
1335981795562190265 1.10858099077
1335981795662406416 5.27407444098
1335981795762455309 4.61186301404
1335981795895646451 4.89064213109
1335981795995646091 4.19893369413
1335981796095819571 3.49212446972
1335981796195718594 1.93451954103
1335981796295712111 0.838732238382
1335981796395650687 -1.41544719268
1335981796529036343 -0.809414113531
1335981796628985791 0.590897838051
1335981796729210415 1.09948635849
1335981796829016956 -1.15033157366
1335981796962332615 0.193127624126
1335981797062316248 0.380249096367
1335981797162286372 0.954798931036
1335981797295666929 2.16827586369
1335981797395782740 -0.456056040685
1335981797495599607 3.91576405517
1335981797595670411 3.00666808497
1335981797729170147 0.510886279994
1335981797829107788 -0.199260369546
1335981797928971411 0.864165867691
1335981798029021398 1.3977000083
1335981798162327285 -0.442206767907
1335981798262272567 1.32997639355
1335981798395643975 1.45117959086
1335981798495744327 2.21493761252
1335981798595659141 0.225517482976
1335981798695633320 -1.95382021489
1335981798795728394 -2.68194241573
1335981798929120078 0.345780744029
1335981799062462498 4.50558039249
1335981799162263293 -3.99147247094
1335981799262330940 0.133644722205
1335981799362344727 -2.48847625055
1335981799495780822 1.28120473759
1335981799595709431 0.193268669818
1335981799695758080 0.70921036879
1335981799795678396 0.600445542407
1335981799895817198 3.13902600599
1335981800062317330 1.81761827501
1335981800795629577 -0.164573141498
1335981800895736862 -1.23510642901
1335981801029016966 -2.33028508542
1335981801129009972 -1.39672639416
1335981801229096111 2.09009643646
1335981801328969575 3.53794259685
1335981801429060130 0.454321464395
1335981801562454011 -5.48972216973
1335981801662277245 -6.87311541789
1335981801762426905 -7.76153847139
1335981801895652756 -5.55312537708
1335981801995707762 -7.25854323317
1335981802095848347 -5.52602260552
1335981802195668430 -7.17862834001
1335981802295778167 -6.19204113086
1335981802429053310 -6.03100447209
1335981802562653475 -6.5272614538
1335981802695765046 -5.87238758002
1335981802795686307 -3.8769665996
1335981802895632887 -4.57348252668
1335981802995584791 -4.65915138415
1335981803129005253 -4.86844603739
1335981803229110308 -6.66572636068
1335981803395683032 -3.66259258511
1335981803529294050 -3.90224812138
1335981803662304743 -4.14055801601
1335981803762384217 -3.60565955206
1335981803862418173 -2.81590047396
1335981803995776818 -2.45081763723
1335981804095804693 -4.80430924325
1335981804195687353 -4.90037866113
1335981804295698306 -3.59218180705
1335981804429130519 -3.54537701844
1335981804562269835 -3.87236763053
1335981804662281144 -3.84142173119
1335981804795619209 -4.93459648379
1335981804895749558 -6.05395245471
1335981804995635559 -7.10465106572
1335981805129273612 -9.64388977114
1335981805229223386 -9.63981426759
1335981805329029456 -5.59429377811
1335981805462483807 -6.63826734374
1335981805562384198 -6.26011539527
1335981805662374392 -7.2557469272
1335981805762298807 -6.00683824225
1335981805862331228 -4.74922953243
1335981805962265923 -5.21157818703
1335981806062471533 -5.11021807567
1335981806162558644 -6.81877066089
1335981806295704762 -6.2158109422
1335981806429190672 -4.80050795649
1335981806529005588 -5.33253785713
1335981806629159244 -5.3552074624
1335981806729181036 -4.62285263997
1335981806828953867 -7.41183855241
1335981806962362368 -6.2302805768
1335981807062436882 -7.35853460505
1335981807162429873 -8.41179995742
1335981807262346876 -5.83650541636
1335981807362295399 -5.18790620158
1335981807495699117 -2.16797423896
1335981807595681976 -3.458780459
1335981807695766432 0.467899049743
1335981807795741923 -1.67815629153
1335981807895732407 -1.0054357416
1335981807995652361 -2.40054770345
1335981808129137437 0.315075214242
1335981808229057891 -1.35725528061
1335981808329157789 0.717914368934
1335981808429178007 0.0796378132893
1335981808529221757 -2.90530906273
1335981808629116684 -1.42157815666
1335981808762337353 1.66778510772
1335981808862323851 5.23394749478
1335981808962330216 4.82900463503
1335981809062351727 -0.283516335813
1335981809162323877 4.19844308262
1335981809329080933 -0.31870113939
1335981809462351608 2.84280420478
1335981809562740113 -4.80030625031
1335981809662407665 -1.30948556315
1335981809795758696 5.89483034026
1335981818595939398 -5.21148235059
1335981818795747682 -5.50505553856
1335981818862359785 -7.2107086116
1335981819095713808 -8.59551925583
1335981819262356928 -9.37571718379
1335981819362312711 -8.13317315107
1335981819462384260 -7.77608940582
1335981819562381779 -7.50996799671
1335981819662262700 -10.2512108801
1335981819729154847 -5.28390244945
1335981823729206188 -6.43029896324
1335981828062293124 -9.29655933733
1335981828262294068 -8.13706734603
1335981828362458757 -9.66507733643
1335981828462389111 -8.13449587926
1335981828562419394 -8.50299597045
1335981832095811143 -5.72097476412
1335981832195630937 -5.74084489488
1335981832295792667 -0.713928630938
1335981832395690315 -1.55923336141
1335981832495597824 -3.85623855008
1335981832628971126 5.35335951663
1335981832728990549 4.75330191431
1335981832829154136 5.30912776257
1335981832962318197 3.19749492317
1335981833062377503 1.93862584564
1335981833195653432 3.19924888371
1335981833295620404 1.43182942128
1335981833429037945 -6.5942773617
1335981833529015630 -3.27955027279
1335981833662333766 -3.39025201653
1335981833762574294 -0.672316293205
1335981833895750312 1.54316670451
1335981833995671856 3.0236686924
1335981834129040336 0.0655555081608
1335981834262343919 -7.79588121309
1335981834395754284 -1.0013149213
1335981834528979534 -2.09645172593
1335981834662338293 -1.97922659438
1335981834795671323 0.585630549329
1335981834929043200 -6.09547127381
1335981835062394323 -2.73785391645
1335981835195682207 -5.71131814345
1335981835295626917 -3.10390019735
1335981835429127882 -2.058280374
1335981835562271762 -3.98544383045
1335981835695708397 -3.12716838657
1335981835796035443 -4.48938493924
1335981835962495486 -5.09787402861
1335981836129154222 -7.12455054639
1335981836228942999 -8.26924491778
1335981836362347783 -7.16843967189
1335981836495666150 -8.05944184421
1335981836595764884 -6.7747120468
1335981836762359590 -8.58007676776
1335981836862376447 -8.00388554241
1335981836995860833 -8.61952795108
1335981837095614613 -7.73295586706
1335981837229061180 -8.70091252114
1335981837362311491 -8.44445094613
1335981837462294497 -7.94865790005
1335981837595601771 -7.38689342327
1335981837695657816 -8.40385804508
1335981837829032590 -9.40895083281
1335981837929177302 -8.46069568662
1335981838062399054 -7.66045689542
1335981838162335588 -7.18925758862
1335981838262279663 -6.15074007256
1335981838395697104 -4.95289416666
1335981838495728952 -3.11916153848
1335981838595744183 -4.38382727407
1335981838695613994 -4.40628830868
1335981838962408425 -3.13597274964
1335981840305514012 2.7251448683
1335981840438925611 -7.91569063294
1335981840572336067 -7.74447312531
1335981845772287135 -8.18574704165
1335981845872233542 -11.0154641919
1335981846005577773 -8.77007113388
1335981846105573890 -3.00417056004
1335981846238917259 -5.14267139963
1335981846339033271 -3.01884023715
1335981846405515502 -11.4319178453
1335981848505700583 -4.90981547652
1335981849472339840 -6.52423413779
1335981849572181037 -6.98800479812
1335981849705577557 -7.33645907249
1335981849805641225 -6.15587123759
1335981849905694810 -7.80464541483
1335981850005753823 -5.65530067724
1335981850138961498 -3.41533766335
1335981850272356831 -6.68900899636
1335981850372354144 -5.87050362585
1335981850505864083 -5.00074616954
1335981850605534185 -4.82556749568
1335981850738962902 -4.04941216269
1335981850838900253 -3.81021431688
1335981850972337509 -5.14677314695
1335981851105636229 -4.24376854134
1335981851205543544 -2.04729584937
1335981851339212977 -3.45455765048
1335981851438968756 -1.19929806607
1335981851538965416 -2.33494025796
1335981851638966828 -2.43064221359
1335981851772266231 -2.27525895043
1335981851872211258 -0.947043694376
1335981852005899656 -0.86478128694
1335981852105608935 -2.27618536982
1335981852205787149 -2.17272372248
1335981852305560016 -2.59134304107
1335981852438881238 -0.330519779947
1335981852538813885 -0.357058527956
1335981852672357132 -1.35182092326
1335981852772273721 -6.91092344163
1335981852872216048 -7.95919805773
1335981852972523511 -5.15752915461
1335981853105483705 -5.01355587705
1335981853205640287 -5.16810327041
1335981853305632086 -7.3157214841
1335981853372248011 -9.11230551522
1335981857072283673 -1.42948954829
1335981857172175999 0.849079212105
1335981857305608939 1.08711247099
1335981857405642419 2.0705759169
1335981857505734947 0.975953431916
1335981857605739982 1.83315809442
1335981857739086036 5.01331372549
1335981857838884922 3.10392487996
1335981857938984499 2.43358352991
1335981858072216540 2.64664275038
1335981858172281900 3.5737170838
1335981858272274068 3.55309428597
1335981858405555193 2.06702529072
1335981858505687124 3.22622117442
1335981858605587449 1.25513862259
1335981858738901734 -0.0843529062368
1335981858838851408 0.486945739357
1335981858938927278 -1.32955877679
1335981859072183093 0.81532474377
1335981859172398791 1.7869985361
1335981859272258398 0.315812924457
1335981859372200638 0.252869603524
1335981859505591327 -0.0201339874355
1335981859605599242 -2.83355131605
1335981859705527347 0.158196502747
1335981859839231823 3.23223691119
1335981859972243439 -0.518142772576
1335981860072257346 -2.75877570298
1335981860172453470 -2.6960738211
1335981860305583248 -1.13353998027
1335981860438849092 -1.77690380687
1335981860572313028 0.685429143354
1335981860672387617 2.57055580718
1335981860805626585 5.92727553374
1335981860905584874 1.17043849672
1335981861038914240 0.794952866852
1335981861172288876 2.23111381
1335981861272201335 1.97355348672
1335981861372411973 -1.51949974446
1335981861472208585 5.4911567793
1335981861605646193 0.0648262071544
1335981861705661490 3.02243644334
1335981861805567035 2.16586320907
1335981861905541263 1.91471362787
1335981862005482461 1.13438203029
1335981862105503258 1.31833807364
1335981862205633527 1.52546561501
1335981862339010075 3.25956232211
1335981862438825858 4.03251830063
1335981862538838638 -0.0819353157642
1335981862638958619 5.95389065494
1335981862772350339 3.66494280743
1335981862872330415 2.92216143848
1335981862972240980 3.86403074998
1335981863072145921 4.39507831457
1335981863172269949 0.712014540248
1335981863272248689 2.29215310105
1335981863372157043 2.86275787345
1335981863472257477 1.88081542996
1335981863605617929 0.372621883442
1335981863705517150 1.78713053161
1335981863805645047 3.46715385017
1335981863905643398 2.71843306957
1335981864005794127 1.52509566876
1335981864105643983 2.17332352815
1335981864239019228 3.89107797922
1335981864338955907 2.01917366487
1335981864438880081 1.11106493538
1335981864538817116 2.70218725678
1335981864639170063 3.2393760595
1335981864738913579 3.64028154341
1335981864838890193 2.20495953802
1335981864939092887 3.7916653103
1335981865039078747 1.13463810678
1335981865138847853 4.62651963641
1335981865238828313 4.56766470833
1335981865339270029 2.77656055992
1335981865472322458 2.69711821131
1335981865605552216 6.33628439049
1335981865705586429 2.39570827249
1335981865805654551 3.23012233732
1335981865938984215 5.52876154229
1335981866038932432 2.48723209844
1335981866138980866 3.98090231361
1335981866238925757 1.90639991692
1335981866338938429 3.01129128689
1335981866439004394 4.23884106662
1335981866538952456 2.12715294536
1335981866638910977 3.98446485482
1335981866738905303 1.60555499706
1335981866872423047 2.73654115696
1335981866972357961 3.65828507463
1335981867072298362 2.28465383439
1335981867205543707 4.06596313797
1335981867272235370 3.5439501908
1335981867372152285 1.9385835134
1335981867472201036 2.13205520402
1335981867572194978 4.97586547501
1335981867672286840 3.15138728515
1335981867772248631 5.30294532476
1335981867872156944 0.606826685098
1335981867972251824 -5.3133959351
1335981868072298713 -2.08211741806
1335981875605610101 -3.90554582895
1335981875739015704 -0.437229198296
1335981875839038828 0.406153116552
1335981875972355068 2.68975231226
1335981876072210977 -1.2503597589
1335981876172341968 -2.10318581979
1335981876305541737 -3.6263539376
1335981876405730017 -1.27498498218
1335981876539094473 -3.38819603317
1335981876638997636 -2.10897670096
1335981876738930420 -1.45608414608
1335981876872283493 -3.44030596299
1335981877005661666 -2.77834182402
1335981877138832669 -4.20709063594
1335981877272263063 -2.69384620825
1335981877372209800 -4.11048882332
1335981877507013178 -3.12740160302
1335981877605677924 -1.46233198113
1335981877738998850 -2.01576835802
1335981877872206051 -2.69451504688
1335981878005599427 -2.87472643439
1335981878105525098 -0.861167204755
1335981885305614740 -5.85247246836
1335981885405644787 -3.8857223781
1335981885538949528 -2.84061196023
1335981885639014608 -2.26221775365
1335981885739135552 -4.09179159978
1335981885838969826 -3.81044171324
1335981885939113070 -2.54187795805
1335981886072191864 -6.02027812085
1335981886172307442 -7.20416316068
1335981886272429563 -5.24906146297
1335981886372263302 -3.93225177275
1335981886505523028 -1.02707738036
1335981886605625641 -3.62175806424
1335981886738899298 -3.2514299012
1335981886939114330 -5.3361350225
1335981887072269475 -5.14801756718
1335981887205710522 -2.65533792309
1335981887338979269 -3.71359636275
1335981887472250581 -4.06757698539
1335981887605677599 -2.12809556621
1335981887739010197 -3.31811256639
1335981887872237616 -4.23241417686
1335981888038873818 -5.01100272243
1335981888172207657 -3.19913354395
1335981888339023035 -6.15422755617
1335981888439015585 -4.7285703567
1335981888572278641 -5.9823124506
1335981888772300720 -4.07865373228
1335981888872785499 -6.39895841091
1335981889038927910 -6.19734831982
1335981889172220287 -3.56995456383
1335981889305659631 -6.53274177833
1335981889405584392 -7.97583373583
1335981889539046691 -4.8772049276
1335981889672163003 -3.80021567748
1335981889805547093 -5.43833887768
1335981889938899217 -5.18199155645
1335981890072281061 -4.15915368242
1335981890172070260 -2.94978027213
1335981890339018382 -3.6045062671
1335981890472102850 -3.73036397762
1335981890605730800 -3.6690812173
1335981890739058114 -3.87778940403
1335981890872286250 -2.78361206483
1335981891005563735 -3.13306942626
1335981891105577757 -4.06181932287
1335981891238918195 -3.20508859993
1335981891372350291 -4.96777585854
1335981891505996988 -4.02637852584
1335981891639017863 -3.10642316488
1335981891772359073 -4.12985721029
1335981891905666780 -4.17789433667
1335981892005569203 -4.43407790363
1335981892138953923 -2.32942307384
1335981892272242819 1.19421804386
1335981892405706856 5.58017161001
1335981892538955597 4.60869367097
1335981892638915335 7.44972142669
1335981892772252997 6.30959858062
1335981892888020142 6.43432357788
1335981892988235334 3.29334224892
1335981893121382617 5.75360959273
1335981893221348198 3.34271663081
1335981893388137934 4.94877568093
1335981893521289781 2.97695641397
1335981893621357682 2.74434306973
1335981893754865951 1.71803772324
1335981893888170122 3.98778849069
1335981894021547533 1.55684590363
1335981894154734351 0.344464711995
1335981894321284521 -6.72316191678
1335981894454823530 -5.00218286122
1335981894554684358 -2.16512693635
1335981894688206445 -3.87595779589
1335981894821488843 -3.09158153151
1335981894954751509 -1.72659480173
1335981895088404651 -3.18547196371
1335981895254784601 -5.31929919753
1335981895388055051 -3.26484925614
1335981895521451581 -1.25559979795
1335981895688198731 -2.44095523463
1335981895788120016 -7.02382366509
1335981895921380318 -5.89200795736
1335981896054727004 -4.89599553596
1335981896188034832 -2.48221442667
1335981896288304788 -2.51617036391
1335981896421363540 0.103148362663
1335981896554738450 0.0168310241406
1335981896654645276 -2.03906849442
1335981896788183974 -3.14339577014
1335981896921337406 -2.51085985805
1335981897021370005 -4.91880663206
1335981897154837357 -3.90804725235
1335981897288081294 -4.52543071026
1335981897421303616 -2.53809554125
1335981897521444229 -7.51746298639
1335981898121405048 -13.3858900935
1335981898254773675 -5.99415839519
1335981898354790392 -2.91791245122
1335981898454802411 -4.92445228625
1335981903854767452 -5.3291859572
1335981903988264001 -5.05239307547
1335981904088216792 -4.39531180218
1335981904221478101 -6.06930914943
1335981904321647814 -5.49864781884
1335981904454890996 -4.1869037503
1335981904588085758 -4.35140967195
1335981904687977494 -7.55547961491
1335981904821354687 -8.72612317761
1335981904888001736 -10.2350015406
1335981906754796109 -9.35588901322
1335981907188015383 -6.6820070922
1335981907288031111 -3.28310466963
1335981907388200330 -2.04608407524
1335981907521398410 -4.12121663093
1335981907621332002 -3.73909670491
1335981907754901394 -3.66750740309
1335981907854726869 -5.1165786657
1335981907954694029 -7.25072706503
1335981908088064455 -3.80978535087
1335981908188030207 -5.73622329098
1335981908321419607 -5.30263844154
1335981908421422121 -3.63800899526
1335981908521391710 -3.54165425692
1335981908654831323 -3.01273391378
1335981908821353723 -4.67139672676
1335981908954796876 -4.32082787113
1335981909054703925 -4.78124402119
1335981909188224959 -4.76501659286
1335981909288127669 -4.18752807275
1335981909388138808 -2.04533885736
1335981909488289683 -2.76062011081
1335981909621337951 -3.66413686812
1335981909721499276 -3.9489787876
1335981909821278345 -4.22335617546
1335981909954759723 -3.38498148011
1335981910088263571 -2.55824054881
1335981910221420513 -1.8915943233
1335981910354694142 -3.42081664387
1335981910454700576 -4.41417719833
1335981910588053612 -2.87996671454
1335981910688077801 -3.72543630419
1335981910788089117 -2.35044781971
1335981910921299922 -2.51852495178
1335981911021526980 -2.27135917251
1335981911154758997 -0.886444277356
1335981911254841374 -4.33796024795
1335981911388023222 -2.70323619117
1335981911587189506 -2.35816545821
1335981911620800481 -2.21347630319
1335981911753928172 -0.762212313658
1335981911853945420 -1.40448681375
1335981911954097002 -1.2708926635
1335981912087239974 -0.984753808632
1335981912220526705 -0.122598059406
1335981912353978377 -0.0486163540559
1335981912487428594 -1.31588068061
1335981912620554953 -2.83058871487
1335981912753847983 -1.6810101401
1335981912853938858 -2.60710144095
1335981912953951575 -3.9247379251
1335981913087260366 -2.84758704023
1335981913187203638 -3.74316667524
1335981913287304054 -1.74500259815
1335981913387339031 -2.77819022152
1335981913520577582 -3.00292688296
1335981913654034466 -4.56200877385
1335981913787321932 -3.9665812028
1335981913887276539 -3.06740943488
1335981913987304226 -2.79015927467
1335981914120565365 -2.97669725526
1335981914253881371 -2.66509647443
1335981914387387262 -4.97647507471
1335981914487321078 -2.02546050653
1335981914587218690 -3.34012758672
1335981914720575078 -2.93169785899
1335981914820563641 -3.09271487217
1335981914987270038 -3.14658332407
1335981915087311522 -2.52148352078
1335981915220651491 -3.151666701
1335981915320553621 -2.53956494429
1335981915453950297 -0.969452734864
1335981915554135903 -1.40445562006
1335981915687351208 -2.56791567527
1335981915787251211 -3.05080631045
1335981915920656888 -2.34064633276
1335981916053955929 -2.82345309865
1335981916153950161 -2.48355637638
1335981916287185688 -4.22466473593
1335981916387246087 -2.34069647653
1335981916520516403 -3.11349183538
1335981916620478603 -1.29700890861
1335981916753943715 -1.99659125215
1335981916853870475 -1.66691419919
1335981916987230699 -1.95489891828
1335981917087270099 -2.58289858195
1335981917220884730 -2.85612477159
1335981917353885031 -3.51731804094
1335981917487207304 -3.08418460172
1335981917587295294 -1.55968167589
1335981917720561890 -1.45459040231
1335981917853924757 -1.33932234768
1335981917953952693 -3.36101449763
1335981918087233236 -2.47423857167
1335981918187326309 -3.01932882799
1335981918320530093 -2.57356947279
1335981918420731588 -2.43141835953
1335981918554013010 -0.653751913211
1335981918687340225 -1.03540771932
1335981918820727292 -0.988231538616
1335981918953897788 -0.243911324041
1335981919053877765 -2.67748928266
1335981919220624285 -3.8140407213
1335981919320609782 -2.17137807226
1335981919453892838 -3.79847448525
1335981919587258974 -2.82578942902
1335981919720594344 -2.69185803402
1335981919820675053 -1.70639895852
1335981919954000876 -1.67867181969
1335981920053852347 -1.53666735879
1335981920154258248 -2.99601634483
1335981920287230670 -1.79415677566
1335981920387198782 -2.5089425576
1335981920520531346 -1.12353946203
1335981920620520418 -2.36475784944
1335981920787231375 -1.61940069493
1335981920920599903 -3.43689292054
1335981921020578215 -3.48120870338
1335981921120689757 -2.81751961813
1335981921253880909 -2.76426852689
1335981921387282135 -5.44893312548
1335981921553983952 -8.28931194775
1335981921687510318 -5.71041086217
1335981921820564028 -4.1695957363
1335981921954048396 -2.76356338369
1335981922053895962 -3.80464967231
1335981922187241259 -8.93615256155
1335981922320732487 -4.01278624104
1335981922487257755 -5.62217201944
1335981922620587964 -5.54765427326
1335981922753921473 -3.97097945189
1335981922854025120 -3.92781549758
1335981922987352741 -4.52217569494
1335981923154067646 -8.70714357419
1335981923253905781 -2.14743280586
1335981923387265660 -1.40280580569
1335981923520661560 -0.733533145355
1335981923654003068 0.357252071921
1335981923754021422 0.263106743534
1335981923887258062 -0.278063312011
1335981932120661027 -4.08595909176
1335981932220645809 -5.15332609486
1335981932354052255 -2.40725774829
1335981932487403003 -2.8819252256
1335981932620630637 0.138337764854
1335981932754138788 -1.28873256717
1335981932854027955 0.676585991672
1335981932987293356 -0.0544959437678
1335981933120601022 2.51197696652
1335981933253938895 1.99000022337
1335981933387310872 0.500780010406
1335981933487324645 -0.50348377718
1335981933620675587 2.06438799042
1335981933720632639 4.92944418556
1335981933854008994 5.83401714103
1335981933954200236 5.70968430479
1335981934087307564 6.3701171387
1335981934253845736 7.4264811999
1335981934353954502 5.97335267075
1335981934487213767 5.8200231563
1335981934587208193 4.48919753757
1335981934720530977 6.4133737223
1335981934820649617 5.58107840782
1335981934953939885 6.62124497593
1335981935087303429 5.57827242784
1335981935187243487 5.77907693807
1335981935320629715 4.61202818078
1335981935420614535 5.52837936919
1335981935553957043 5.03871848099
1335981935687244158 6.42602289994
1335981935787313663 5.60348948133
1335981935920609190 6.55564483307
1335981936053904985 5.55790066532
1335981936187166198 4.70417583826
1335981936287325579 3.28754313215
1335981936420566597 5.50712543666
1335981936520623138 5.95651708878
1335981936620666530 2.9292680104
1335981936753880791 5.20683675638
1335981936853825427 5.21194888524
1335981936987476185 5.94145566801
1335981937087305343 6.0081530702
1335981937187260734 5.00800165487
1335981937320660522 4.83483627039
1335981937420597776 6.82052244804
1335981937553836359 6.28231273849
1335981937653884402 6.66221974271
1335981937787393680 3.66448332978
1335981937887278763 5.78584691742
1335981938053960401 3.05602098427
1335981938220643922 6.92622170652
1335981938387416456 6.55174900735
1335981938487465209 5.19676282094
1335981938587317555 3.75566568719
1335981938720589063 6.28313003332
1335981938853938470 4.89159841708
1335981938953973940 4.2646751192
1335981939053898467 1.06296443706
1335981939187230349 3.44548794596
1335981939287669412 3.74335654045
1335981939387196599 3.29097638105
1335981939520574802 5.52982233222
1335981939620680659 6.85643153446
1335981939687304214 10.3937368808
1335981939787376342 12.5980357705
1335981939920605238 12.8229476506
1335981940020894805 10.8817886328
1335981940154237077 10.8262354614
1335981940254074428 3.85388462606
1335981940420516901 3.74091029601
1335981940520633939 1.60145855922
1335981940653914989 2.58879099255
1335981941320720624 -3.29063331729
1335981941587365304 -4.48947576903
1335981942554007576 -4.5813264548
1335981942953974054 -4.83360465343
1335981943053916576 3.73944061915
1335981943220557294 3.66489554933
1335981943320661529 0.0537619365408
