# Supplementary material for: Infants Time Their Smiles to Make Their Moms Smile
Source: PLoS One. 2015 Sep 23;10(9):e0136492. doi: 10.1371/journal.pone.0136492 (PMC4580458; doi:10.1371/journal.pone.0136492)
Supplement: S1 Data — (ZIP) [file pone.0136492.s001.zip › DiegoSmileRawData/smilenew_sub_18_actual_2012-05-02-11-50-33.robotsmiles]

1 1335984641420526135
0 1335984645553906782
1 1335984660287172468
0 1335984663420497780
1 1335984680686953139
0 1335984684553782364
1 1335984687487019385
0 1335984690620430792
1 1335984702320429692
0 1335984704687145076
1 1335984708587116192
0 1335984712987023503
1 1335984718620420210
0 1335984720786956564
1 1335984729487299702
0 1335984733753982895
1 1335984743720395532
0 1335984750253804778
1 1335984754353824420
0 1335984757886977550
1 1335984759986883688
0 1335984763120507576
1 1335984768953796477
0 1335984771653612722
1 1335984776220250786
0 1335984778120400289
1 1335984783554008072
0 1335984786053864193
1 1335984788420342379
0 1335984790520443080
1 1335984798553955966
0 1335984802320373969
1 1335984808487070025
0 1335984814287213498
