# Supplementary material for: Infants Time Their Smiles to Make Their Moms Smile
Source: PLoS One. 2015 Sep 23;10(9):e0136492. doi: 10.1371/journal.pone.0136492 (PMC4580458; doi:10.1371/journal.pone.0136492)
Supplement: S1 Data — (ZIP) [file pone.0136492.s001.zip › DiegoSmileRawData/smilenew_sub_18_actual_2012-05-02-11-50-33.subjectsmiles]

1335984641420240362 -6.74000451629
1335984641553540256 -7.86465866879
1335984641653629844 -7.26600950363
1335984641786937700 -7.60171244963
1335984641920409765 -5.4998787791
1335984642020278031 -9.08625046764
1335984642153591887 -7.46056882358
1335984642286987500 -8.86341260716
1335984642453562071 -8.32775561715
1335984642586950106 -8.65640921097
1335984642720226802 -9.56521020573
1335984642853606895 -8.30352302074
1335984642986975333 -8.19913927422
1335984643120248578 -7.86873480574
1335984643220216559 -7.19746310538
1335984643353604009 -8.50377827708
1335984643486915877 -6.36491605322
1335984643620283636 -8.13549644723
1335984643753556311 -11.3841432143
1335984643887033875 -10.3871027642
1335984647886989678 -8.82384917497
1335984648020339922 -6.369045244
1335984648153811215 -7.40099605532
1335984648286881322 -5.58191413289
1335984648420244781 -5.38040201843
1335984648553567461 -8.86681953781
1335984648686879671 -10.5766370669
1335984648820258481 -12.4528699239
1335984648954197049 -8.47263513074
1335984649086924289 -9.48255767757
1335984649220201685 -11.8981374786
1335984649386893644 -13.1310551483
1335984649520227964 -11.4700913108
1335984649653525467 -9.95223534185
1335984649853586459 -9.76271362799
1335984649986890680 -10.1356657043
1335984650086954361 -9.01036012971
1335984650220361221 -10.8636052209
1335984650386909935 -12.1316567112
1335984650486913244 -13.5693611387
1335984650620279863 -11.2531773967
1335984650786925804 -8.83600593691
1335984650920240064 -11.7201347889
1335984651053626765 -13.72133834
1335984651186917338 -9.04108163354
1335984651320410232 -10.8515530423
1335984651486897931 -10.9403190097
1335984651620318914 -6.96974723766
1335984651753516177 -9.20661961915
1335984651953560664 -10.852798967
1335984652053602467 -9.84931712605
1335984652220275696 -7.88502091216
1335984652353513048 -7.06831302106
1335984652487058925 -6.58235716076
1335984652653698863 -8.73131179555
1335984652787096981 -5.85389318124
1335984652886952122 -9.52198640881
1335984653053952143 -5.46843896708
1335984653186903959 -8.14829631019
1335984653320288827 -9.873717796
1335984653453589882 -9.34827118775
1335984653586826459 -7.93735681797
1335984653720645969 -8.91820127969
1335984653853635515 -9.24118994756
1335984654053592776 -7.94995514319
1335984654187188430 -6.28923665951
1335984654287032546 -7.09320365611
1335984654453688372 -4.7759923172
1335984654553575613 -5.76405858909
1335984654686863875 -7.04724034528
1335984654786887012 -6.34556717861
1335984654920377337 -8.55203348858
1335984655053697749 -8.50417761042
1335984655187011795 -8.10209105848
1335984655320427758 -10.4655493802
1335984655453723873 -11.1990751517
1335984655620401126 -4.45788379464
1335984655720304662 -4.78052410316
1335984655853642091 -7.62088776912
1335984655986904604 -4.90369705011
1335984656120303851 -9.02205960414
1335984656187078088 -9.96957631965
1335984656320219539 -4.52743819758
1335984656453584507 -8.11513356788
1335984656553587736 -5.22162033315
1335984656653780300 -7.76466249573
1335984656786893431 -6.97394076668
1335984656887067968 -7.79380609478
1335984657020283199 -7.94438547781
1335984657153599723 -9.00732079228
1335984657320282708 -8.17486884326
1335984657486906304 -8.73726727336
1335984657653542311 -8.43502082048
1335984657786911095 -8.60496942541
1335984657887157237 -5.17520770494
1335984658020348929 -6.76779403026
1335984658120204073 -6.69886959481
1335984658253624162 -12.6282895174
1335984658386958540 -7.80116004975
1335984658486830932 -11.0945503835
1335984658620251453 -10.5849364816
1335984658720203584 -12.4770260449
1335984658853683512 -11.1038194457
1335984658986996800 -9.8620462147
1335984659153575002 -11.5145629765
1335984659253535675 -11.9582863502
1335984659386854633 -10.2062504937
1335984659487103639 -9.57430202685
1335984659653674680 -10.8498793558
1335984659753464971 -10.482297062
1335984659886871222 -9.76379146216
1335984660020265065 -8.21422861198
1335984660153626878 -12.2863241273
1335984660287010328 -11.5836082168
1335984660386935632 -9.35870786111
1335984660520226219 -10.0253489301
1335984660653690460 -11.0040086222
1335984660787016394 -11.3886660883
1335984660920323544 -10.4413949745
1335984661053700979 -9.3293582069
1335984661187142573 -9.38129530635
1335984661320144234 -14.3684732985
1335984661487019030 -11.5179985369
1335984661653563117 -12.910812844
1335984661787102151 -12.1267906419
1335984661887046184 -12.2966655371
1335984662020285824 -10.1060624552
1335984662153605798 -10.2104129454
1335984662286937716 -10.3769399408
1335984662420200558 -7.97914378389
1335984662553532791 -10.1593439684
1335984662653570438 -9.48729125441
1335984662753537597 -9.68134535805
1335984662853610064 -13.2420226365
1335984662986884035 -11.6075287863
1335984663086878108 -10.1413194772
1335984663220215222 -11.1173045732
1335984663321259217 -9.74121803356
1335984663420260644 -11.6935772093
1335984663553546588 -11.7659602503
1335984663653617213 -12.9283911082
1335984663787280495 -9.24818692378
1335984663920152661 -11.4388875861
1335984664020308963 -11.8282143197
1335984664120271946 -13.1683022745
1335984664220211204 -13.8176714534
1335984664353958674 -12.4535898983
1335984664453523974 -11.6400631923
1335984664586925010 -12.3939163012
1335984664720234211 -10.9028651466
1335984664820305429 -10.2674181429
1335984664920212029 -15.2073272386
1335984665020379749 -13.1047824702
1335984665153584542 -14.7785951009
1335984665253621622 -16.9038139299
1335984665386861314 -16.02340985
1335984665486864275 -14.571324351
1335984665620210151 -16.9519588068
1335984665753577919 -16.6490627155
1335984665853722305 -16.0331277849
1335984665986919270 -15.6096000263
1335984666120327588 -12.2842468022
1335984666253648336 -14.5802059704
1335984666353604164 -14.4498267186
1335984666520248394 -13.278479099
1335984666620237493 -13.6889080497
1335984666753496066 -14.8047436193
1335984666886955373 -9.53469020551
1335984666986944821 -10.7318920596
1335984667087012409 -11.347751791
1335984667286914716 -11.9837749897
1335984667386852184 -11.9859332358
1335984667486961254 -12.2974823226
1335984667586953124 -13.3093456434
1335984667687034443 -12.5901145718
1335984667853634105 -7.38619764135
1335984668120513698 -10.614557654
1335984668220178231 -11.1593588584
1335984668353570855 -11.49027191
1335984668453640413 -12.8207586997
1335984668553585384 -11.6838615683
1335984668653519633 -12.5520213963
1335984668820282454 -10.365437861
1335984668920200317 -11.3105375391
1335984669020183409 -10.6224654211
1335984669120155027 -10.6063785682
1335984669220356981 -11.3482368631
1335984669386867224 -12.934798023
1335984669487026000 -11.7134779011
1335984669620271079 -10.1515087269
1335984669720397325 -9.88541206531
1335984669853577748 -12.2162623644
1335984669953569943 -11.6468032987
1335984670086880527 -12.2093888167
1335984670187052153 -11.0505215695
1335984670320230793 -8.93781132098
1335984670453761231 -11.5730108624
1335984670553566843 -10.6637104414
1335984670653550719 -10.2303307197
1335984670787024749 -10.5123355171
1335984670886850069 -10.4250774614
1335984671086881291 -10.2075906783
1335984671186858686 -12.0352513343
1335984671286918177 -11.0387778989
1335984671386845124 -11.9209454824
1335984671586878783 -11.5831537616
1335984671686955138 -14.5610904053
1335984671853642203 -16.3519370216
1335984671986941453 -12.8622982181
1335984672420439472 -11.4233171696
1335984672553721843 -13.3989362369
1335984672686854295 -13.6918566228
1335984672820205754 -14.5412970076
1335984672920196067 -12.1594691142
1335984673053618981 -10.240351302
1335984673186946024 -12.0832562034
1335984673286922650 -13.8035765128
1335984673420162462 -6.68224828294
1335984673520202512 -11.937891471
1335984673653599412 -13.1278600276
1335984673753635431 -11.3001054739
1335984673853504233 -13.0782639095
1335984673953757447 -11.8842592959
1335984674086942093 -11.9601775611
1335984674220267221 -10.6854080468
1335984674353724039 -14.070171399
1335984674453651740 -13.9341378874
1335984674586914372 -11.7543353566
1335984674753644382 -12.1843642185
1335984674853577546 -13.2297641472
1335984674953634310 -13.3855238777
1335984675053583537 -11.4494258069
1335984675186932470 -11.1077436641
1335984675287094949 -12.1927215808
1335984675420374296 -10.0857568651
1335984675553538902 -12.630783545
1335984675653582683 -10.2648298819
1335984675786898859 -11.2424061658
1335984675920199200 -10.3841962642
1335984676053562753 -10.5724262508
1335984676187052166 -10.2582448051
1335984676286919046 -11.7860725268
1335984676420279397 -11.314240337
1335984676553479183 -7.91855319554
1335984676686967789 -9.19905624196
1335984676820336439 -10.2597766398
1335984676953668555 -10.7231581395
1335984677053657437 -10.6939502217
1335984677187012634 -8.45088214984
1335984677320259220 -8.29730931232
1335984677453605468 -9.20618402993
1335984677586936712 -8.53561159589
1335984677720272112 -8.29981240723
1335984677853664282 -10.7160817009
1335984677986990231 -7.77814322956
1335984678086919984 -8.07734049122
1335984678187018074 -7.82615097834
1335984678353614703 -10.7165226984
1335984678486981270 -14.6592606499
1335984678586937121 -13.6071975402
1335984678720195644 -14.5686773558
1335984678820221497 -15.5608282338
1335984678953612873 -16.0178122085
1335984679053563839 -15.6945167661
1335984679187007888 -11.9499413683
1335984679320140866 -15.7926918779
1335984679420206094 -12.6609886861
1335984679620267652 -14.3008633958
1335984679720396703 -15.8735849944
1335984679853548200 -17.0922077483
1335984679987065434 -17.2489043139
1335984680086909006 -14.1719112011
1335984680220174465 -15.6191047224
1335984680320253394 -13.5235382726
1335984680453583513 -14.9363606702
1335984680553580482 -13.6955398085
1335984680686847771 -15.5780012318
1335984680820330403 -15.7347207061
1335984680920138416 -14.798497041
1335984681053554263 -18.4297199321
1335984681153726896 -16.4938878179
1335984681287017855 -18.0072703006
1335984681386981931 -15.8861503274
1335984681520362560 -13.5589990011
1335984681620158870 -12.7589028872
1335984681753600106 -17.9851902258
1335984681886996022 -16.9202803069
1335984682020309876 -12.8852995379
1335984682153617468 -15.4142959168
1335984682287129644 -15.5015683356
1335984682420310890 -16.2959228431
1335984682553996979 -14.6593593072
1335984682653602135 -13.5281414953
1335984682786895198 -14.7165878355
1335984682886904630 -14.3785992923
1335984683053538500 -12.2589343487
1335984683153574777 -13.1486609595
1335984683286811923 -13.0570209651
1335984683420225949 -10.3252786733
1335984683520292247 -13.771697281
1335984683653572747 -11.5321725711
1335984683753600465 -8.85962778533
1335984683920341773 -9.54416477978
1335984684053724462 -10.5770134423
1335984684186936217 -8.42042821088
1335984684320175146 -10.9473093037
1335984684420294017 -11.0606607055
1335984684553640159 -11.476841494
1335984684653602880 -10.0728935336
1335984684786870738 -8.8387156923
1335984684920230827 -12.3850625539
1335984685053844399 -10.6978151118
1335984685186938472 -9.12933566528
1335984685320187012 -8.56438950155
1335984685420210572 -10.1539510973
1335984685587144129 -10.437698292
1335984685687029005 -9.43480216474
1335984685787218931 -10.6122858309
1335984685920217949 -12.4933388758
1335984686053500358 -10.4812466642
1335984686153685305 -10.8705296824
1335984686253551097 -9.90868307531
1335984686386836310 -9.99375822488
1335984686487052466 -9.46924073628
1335984686620461528 -9.16073080364
1335984686720270919 -9.27006733145
1335984686853554805 -8.87936847462
1335984686987146633 -10.3151018346
1335984687120288024 -8.24710456915
1335984687253639151 -9.62587083023
1335984687386931783 -7.88663440036
1335984687487001165 -8.65214053231
1335984687620281279 -9.72168004247
1335984687753642456 -8.87116461629
1335984687886962867 -9.87053446712
1335984687986922626 -8.39928990575
1335984688153654950 -9.55113327077
1335984688286794924 -10.0808901732
1335984688386902793 -7.22375153054
1335984688520276575 -7.5519406705
1335984688653576631 -7.01381957997
1335984688753602772 -8.87588000291
1335984688886928116 -7.85582193285
1335984688986892781 -8.60527289201
1335984689120300842 -10.913856521
1335984689320263273 -6.60306667592
1335984689420186218 -7.7248708665
1335984689553597430 -6.54917926484
1335984689686895356 -7.80640788217
1335984689820251605 -7.40539225205
1335984689953612392 -6.00387592274
1335984690053557971 -6.90178149005
1335984690186914438 -6.1059969613
1335984690286811687 -8.39907892972
1335984690453631984 -10.1789123638
1335984690620358741 -8.99113002713
1335984690753615271 -7.36680207676
1335984690886993781 -9.50817819626
1335984691020261645 -7.21783976358
1335984691186932645 -5.15648539311
1335984691320248635 -9.16002515236
1335984691420345802 -4.88217008219
1335984691586898672 -6.35045933063
1335984691720277161 -5.86770853786
1335984691853620547 -10.2587313647
1335984691953721524 -10.8112578347
1335984692086950454 -7.19524364137
1335984692186858302 -7.68817506828
1335984692320234022 -11.4608472943
1335984692420193994 -6.99474065424
1335984692553556392 -8.68344368976
1335984692686832008 -6.11375285146
1335984692786968307 -4.62185122695
1335984692920189221 -6.01055713069
1335984693020161919 -6.85907557597
1335984693153613909 -5.5617671437
1335984693286973439 -6.70584317827
1335984693386973128 -11.4509180512
1335984693520341952 -9.14058653947
1335984693653633365 -11.0547526358
1335984693786968239 -3.91419561089
1335984693920287621 -4.44931993537
1335984700787018234 -7.00139849638
1335984700920260392 -11.4156391022
1335984701053597968 -12.2897171423
1335984701153660279 -8.24833599207
1335984701287041526 -10.2985920925
1335984701487095946 -7.77255318263
1335984701620257136 -7.07598715528
1335984701753609843 -6.8021413527
1335984701886912869 -8.11653653417
1335984702020151464 -8.22221362616
1335984702187044462 -7.64382897233
1335984702320231153 -6.66258446169
1335984702453571749 -5.98326832321
1335984702586810199 -6.42741843658
1335984702720268811 -5.15951380306
1335984702853548051 -6.77226984056
1335984702986960790 -7.47717102432
1335984703153640204 -6.71345511301
1335984703286881716 -6.1342683533
1335984703420251425 -7.44937357263
1335984703520180935 -8.17029924107
1335984703653582216 -7.5997247615
1335984703786884995 -6.9731281845
1335984703920231997 -6.21743296949
1335984704053748027 -8.18916618883
1335984704153599628 -4.75830398381
1335984704286982635 -5.2943674184
1335984704420284852 -8.34303236258
1335984704553536054 -7.97868883829
1335984704687111925 -7.68747662941
1335984704820281639 -9.49741741543
1335984704953614060 -7.38282931426
1335984705086879396 -9.37319876333
1335984705253572060 -6.76360019039
1335984705387153255 -7.66416898467
1335984705486913320 -10.0217004863
1335984705620283639 -8.60079535356
1335984705753783030 -9.93253029012
1335984705887015291 -7.94681391417
1335984705986931968 -5.26409518641
1335984706120385751 -8.90449595503
1335984706253604981 -7.84833647756
1335984706420250582 -8.75909471703
1335984706553512355 -8.87972804393
1335984706653631407 -8.37714176949
1335984706787011053 -10.2906772044
1335984706886919519 -9.78416964252
1335984707020198974 -11.3467707539
1335984707220489657 -9.81041390394
1335984707353556794 -8.22143395048
1335984707453616439 -8.98586280091
1335984707586919373 -12.0539543234
1335984707753552798 -11.2467188211
1335984707886939261 -10.8026322676
1335984708020231651 -9.46967273581
1335984708120148450 -10.1063394671
1335984708253557782 -8.43020991592
1335984708353608152 -10.2805998254
1335984708486915303 -8.78959869559
1335984708587017903 -10.7394596204
1335984708720202466 -8.91745465917
1335984708853538952 -10.1298411817
1335984708986897488 -4.20822374709
1335984709120312636 -7.30887751828
1335984709253584949 -5.74751832431
1335984709386891745 -5.32213784403
1335984709520134352 -6.41719827011
1335984709653573670 -5.73096736067
1335984709820320116 -11.0535268426
1335984709953534928 -8.15378141623
1335984710086927970 -6.32264798763
1335984710220337587 -7.35046147983
1335984710387020185 -6.17163882031
1335984710520384895 -8.10484997692
1335984710653741627 -9.88024214251
1335984710753562285 -10.4420136365
1335984710887071084 -8.51450240245
1335984710987075877 -11.9090131235
1335984711120203831 -12.0438998683
1335984711220266027 -13.5194421947
1335984711386915997 -10.8906001855
1335984711520496372 -12.4392938211
1335984711653615218 -12.5069186624
1335984711786910750 -12.8438790247
1335984711886940812 -12.1370239712
1335984711987165595 -12.592078281
1335984712120270732 -15.3587570632
1335984712220213611 -10.2984452476
1335984712320278387 -11.1051119013
1335984712420363410 -12.9360660584
1335984712553659482 -11.6030762404
1335984712653700790 -13.0958537448
1335984712753608926 -11.8015234188
1335984712886907164 -14.1032265928
1335984712986864979 -14.4158506461
1335984713120240301 -16.6165477925
1335984713220328689 -14.2313548558
1335984713320238338 -14.1950385559
1335984713420218219 -11.7349713304
1335984713520220599 -13.8455769145
1335984713653558341 -11.4388002257
1335984713753576502 -12.596015544
1335984713886993136 -11.2415383987
1335984713986824468 -12.1648740613
1335984714086783687 -12.3349007361
1335984714220268840 -14.2342571119
1335984714386847661 -12.3999454953
1335984718253770203 -10.5102747396
1335984718420256287 -10.46345458
1335984718620276590 -10.702668502
1335984718720251951 -13.5143279536
1335984718820183772 -13.8416091696
1335984718953489288 -11.8750450679
1335984719053569054 -14.0326967596
1335984719186953483 -10.8599881115
1335984719320309918 -12.7113148137
1335984719420225563 -11.4767138201
1335984719520232552 -11.3174045575
1335984719620439040 -12.7128531216
1335984719786815529 -9.87204766117
1335984719953505103 -11.7921049481
1335984720053606783 -12.9409047274
1335984720187027054 -10.2665503692
1335984720286869813 -12.7683529789
1335984720420292711 -10.6878121194
1335984720553634316 -11.1345310789
1335984720653638694 -11.4186123229
1335984720786930057 -13.6718619297
1335984720920362525 -15.0668509771
1335984721053558107 -13.1391181791
1335984721187009168 -14.1131833998
1335984721287001021 -13.1135396471
1335984721387013015 -14.3997488024
1335984721553634503 -12.9294914582
1335984721687038935 -15.3090889579
1335984721853548969 -14.4113186343
1335984721953519185 -13.5332106622
1335984722120259065 -12.3230371765
1335984722220338374 -13.7987193473
1335984722353617289 -10.6244717932
1335984722487017254 -15.4801942969
1335984722620246092 -14.8863476294
1335984722753623981 -12.5971276752
1335984722920195930 -14.9052555848
1335984723053593238 -14.7459932024
1335984723153678815 -14.7488909985
1335984723320201809 -12.4399806051
1335984723453648350 -13.8334876264
1335984723586964504 -12.3002215014
1335984723720275793 -11.7926298567
1335984723886897959 -6.86882883467
1335984724720407394 -8.9854142735
1335984724853623859 -13.6517371755
1335984725020269835 -12.6054429063
1335984725153544150 -8.26360171407
1335984725286871323 -11.0271162172
1335984725486936048 -9.69355332014
1335984725620325937 -10.7059373118
1335984725753589247 -11.5649181721
1335984725886961200 -11.8685778805
1335984726020397533 -13.0180959319
1335984726153586615 -10.9489855735
1335984726253496437 -13.5150641637
1335984726487172452 -11.349914383
1335984726620296901 -14.412259853
1335984726753707797 -13.2515033385
1335984726886985942 -13.64515763
1335984727020159879 -12.8673628465
1335984727153584271 -11.1831712991
1335984727353613488 -11.526305908
1335984727486915532 -11.4907333807
1335984727653776567 -12.0227524006
1335984727753699926 -10.9853746785
1335984727886987164 -14.6208821269
1335984728020287849 -11.082913645
1335984728153576647 -12.3736422631
1335984728253597031 -9.14928867055
1335984728386933353 -9.46080887853
1335984728486814100 -12.6808293298
1335984728586825244 -12.2406924623
1335984728720223240 -10.6252976859
1335984728820278597 -14.2431243352
1335984728953579807 -12.1147183346
1335984729053563539 -13.7759512913
1335984729153575885 -12.5383983942
1335984729253763226 -11.8677787221
1335984729353621950 -12.7687727891
1335984729486902672 -12.0383455312
1335984729586882697 -8.61478908708
1335984729720241318 -9.96580917005
1335984729820212187 -10.1851961832
1335984730020162902 -9.41734254434
1335984730120240310 -10.3611377121
1335984730253599670 -9.53625958042
1335984730387119328 -11.088806506
1335984730520324916 -13.0055439349
1335984730653473754 -9.64286898042
1335984730753515200 -9.24859871438
1335984730886894767 -11.8188198417
1335984731020189386 -10.7997674955
1335984731153612590 -11.0219816296
1335984731286887281 -8.31750733459
1335984731386871759 -7.94051917683
1335984731520255649 -7.13224398963
1335984731620299381 -10.066640377
1335984731753567783 -9.1485638459
1335984731886945464 -7.96320926898
1335984731986988527 -7.9515233441
1335984732120239283 -6.86778479927
1335984732220136735 -6.92365698912
1335984732353511919 -9.27485156796
1335984732453645558 -7.66960101253
1335984732586919895 -6.51967998285
1335984732820258166 -8.30164023104
1335984732886908936 -7.67483975258
1335984732987005785 -7.1850815311
1335984733120478624 -10.6340739994
1335984733286793140 -11.2428985155
1335984733420380823 -10.1425201995
1335984733520186587 -8.67238120309
1335984733653583653 -10.0335958457
1335984733753863960 -10.6019355203
1335984733853744952 -11.7722780071
1335984733986833222 -10.6995391033
1335984734087232880 -10.6853310691
1335984734220179103 -11.5995497392
1335984734320201637 -10.4156694381
1335984734520317863 -9.16674957344
1335984734653602754 -7.81821386261
1335984734786888156 -7.65914230084
1335984734920541739 -9.95249868026
1335984735020313069 -8.85275531759
1335984735153563886 -11.6681738654
1335984735286813522 -9.09253773943
1335984735420397016 -8.50086889871
1335984735553659784 -9.93915445995
1335984735686952879 -9.67966942932
1335984735786972249 -10.4799947178
1335984735953627291 -9.06705130886
1335984736053757879 -8.80234547067
1335984736187056342 -8.8530595995
1335984736320176449 -10.3095415645
1335984736453552455 -9.41801916526
1335984736586947580 -1.2321624375
1335984736686900212 -9.76556953148
1335984736820258360 -9.25101985939
1335984736953594206 -10.353455827
1335984737086893571 -11.6983778188
1335984737186909750 -9.4874640595
1335984737320332353 -9.66068556271
1335984737420673906 -10.459942799
1335984737553583645 -9.20659466019
1335984737686960986 -13.1739120037
1335984737820278539 -12.6686795286
1335984737953574512 -8.51185828377
1335984738053447493 -12.2687775598
1335984738287070099 -12.2983325079
1335984738420238716 -11.0989870903
1335984738586981805 -2.46206089247
1335984741787018400 -8.4076018333
1335984741886860942 -8.2247078152
1335984742053557523 -8.95012493152
1335984742220235294 -7.24512488151
1335984742320105220 -9.71080954705
1335984742420297620 -10.5212257376
1335984742553525112 -10.9248604011
1335984742720220435 -10.7346295339
1335984742820305786 -7.84272738401
1335984742920677998 -9.92148837308
1335984743020144485 -11.1992086147
1335984743120256206 -10.7941605172
1335984743253611600 -9.4034771545
1335984743386859278 -9.48971827876
1335984743486957171 -7.39037959254
1335984743620319015 -9.54649260175
1335984743720180261 -8.30443983221
1335984743820233172 -8.83050193552
1335984743953575260 -8.33183731806
1335984744053637142 -8.7932084399
1335984744154108702 -7.87567010901
1335984744320176864 -9.87116369065
1335984744420106872 -9.18636190023
1335984744553604444 -10.7420695684
1335984744687160769 -8.72182732899
1335984744786800003 -9.13692920724
1335984744886900259 -9.45499621485
1335984745053639090 -9.52651854452
1335984745186966783 -10.3291087932
1335984745286874168 -7.68606644963
1335984745420276585 -10.3565165907
1335984745553652130 -10.7036036354
1335984745653693203 -6.90860272794
1335984745786852224 -11.2892997096
1335984745886950288 -9.58973908669
1335984746020193288 -5.96892466802
1335984746186896379 -7.88310921461
1335984746320285648 -5.96655053832
1335984746487008584 -5.3870241624
1335984746586752437 -3.54362124605
1335984746720333708 -4.11224591072
1335984746820449824 -4.96887302049
1335984746953687887 -7.43640843006
1335984747053543274 -5.79184099484
1335984747187077183 -7.99926877428
1335984747320226266 -6.96117491508
1335984747453604012 -7.50224084252
1335984747553627495 -8.01454916435
1335984747686915508 -5.38503162787
1335984747786862407 -5.8999216837
1335984747886787084 -8.21057624485
1335984748053674144 -5.07519632135
1335984748153517774 -5.8007358422
1335984748320214021 -7.66264091405
1335984748453735379 -8.01763913884
1335984748553481992 -6.59571186636
1335984748687237296 -7.15524296009
1335984748787157760 -7.25892524006
1335984748920259234 -5.8969036772
1335984749053622539 -8.6702875307
1335984749153513464 -7.35730381166
1335984749286915299 -7.09631747693
1335984749420223643 -7.02612951242
1335984749520337166 -6.42046336029
1335984749653590708 -9.79534102173
1335984749753640961 -9.91237895835
1335984749886957973 -6.08475854957
1335984750020229579 -7.60046125533
1335984750153560028 -6.52901901818
1335984750253711038 -7.45245658254
1335984750386888654 -7.35355103444
1335984750486881506 -8.41307366986
1335984750620252927 -6.72262010904
1335984750753588847 -10.6193168166
1335984750853633268 -5.86677524959
1335984750987114175 -7.03582060425
1335984751086819625 -8.49120245055
1335984751220314136 -9.83698225455
1335984751320189196 -12.9080626229
1335984751453687479 -10.0858855601
1335984751553565520 -12.3878669607
1335984751686898571 -12.6426394256
1335984751786980811 -8.58025248148
1335984751920299488 -11.9689624874
1335984752053612086 -11.2558470203
1335984752153560229 -10.0812870084
1335984752286869798 -6.6243866582
1335984752420303213 -7.61779211076
1335984752520214982 -9.12077923571
1335984752653719477 -6.3824050966
1335984752786908568 -2.93795309686
1335984752888236585 -6.30689729341
1335984753020256563 -6.45308889145
1335984753120228429 -6.40035552618
1335984753253553501 -6.40773338289
1335984753353520113 -6.92654290749
1335984753487027515 -6.74356940071
1335984753587031437 -5.98668549759
1335984753720341865 -4.9327464821
1335984753820256098 -5.07766785775
1335984753953597464 -4.286498433
1335984754086985174 -5.05674581283
1335984754220228427 -3.43989590724
1335984754354069775 -6.09729071732
1335984754486952567 -5.65530070448
1335984754620263776 -9.06767930744
1335984754786845974 -5.59706707932
1335984754886928256 -7.79012774173
1335984754986944636 -7.82571983338
1335984755220227627 -6.08119394775
1335984755353617183 -7.78574297216
1335984755486908283 -10.0016812133
1335984755620180584 -9.60730201931
1335984755753502821 -6.54650907764
1335984755886840959 -8.29244024239
1335984756053575410 -9.18403693858
1335984756153510026 -10.2799832842
1335984756253667005 -5.00249699636
1335984756386977144 -9.85364500747
1335984756486941119 -9.55313692178
1335984756620168966 -9.01272985024
1335984756753534696 -8.96873863798
1335984756887300064 -8.2980261719
1335984756986918745 -11.0350144094
1335984757120375524 -8.7965385578
1335984757253583314 -7.56223037679
1335984757387399846 -10.6520147314
1335984757486974949 -10.2306491832
1335984757620207351 -9.74520141281
1335984757753496117 -10.8914464095
1335984757886945628 -8.07131609907
1335984757986878685 -9.75751763403
1335984758120259971 -12.5738416957
1335984758220347595 -9.82602767125
1335984758320324584 -9.82597907389
1335984758453602239 -8.39218262571
1335984758587369156 -11.6677590117
1335984758753672489 -11.9259478634
1335984758853628783 -9.54530308873
1335984758953628686 -9.68609246243
1335984759120228336 -9.34005030125
1335984759220319643 -9.82269756943
1335984759353571910 -7.87031080603
1335984759487062775 -10.5229229722
1335984759587137919 -8.9960594303
1335984759753752692 -9.8316135669
1335984759886945578 -5.01332200649
1335984759986851610 -9.13290192876
1335984760120236360 -8.07040128934
1335984760253644286 -9.66742601577
1335984760353511846 -6.29867389872
1335984760520224798 -8.42250014491
1335984760653626430 -9.60813064805
1335984760753658144 -6.80409559385
1335984760886979635 -6.54035952711
1335984761020187967 -8.95512638563
1335984761153599408 -7.69676670116
1335984761287233211 -7.25104902719
1335984761420184554 -9.93593310946
1335984761553747831 -7.42459883814
1335984761686980503 -7.3777809742
1335984761820223502 -8.50457823984
1335984761953607946 -9.45857356038
1335984762053583257 -7.96624720633
1335984762153588828 -9.63416811436
1335984762253562347 -5.41073864662
1335984762387057635 -7.53906866562
1335984762487203195 -7.1299120755
1335984762586933712 -8.06544068005
1335984762720229858 -7.83724182127
1335984762853522537 -9.44707945216
1335984762953573621 -8.05753282959
1335984763120290295 -8.2767189394
1335984763253676723 -7.49203660898
1335984763387158800 -10.1719796493
1335984763486954984 -10.3630718424
1335984763653629300 -10.4122109387
1335984763753573206 -10.5605590542
1335984763886892083 -5.48992248658
1335984763986879262 -6.00109680876
1335984764153595916 -7.02231961036
1335984764286943698 -7.75861488296
1335984764420179668 -7.0511792665
1335984764520165011 -6.27395183908
1335984764653803030 -7.61992973927
1335984764786926583 -7.20930086398
1335984764920192686 -5.14852993409
1335984765053650214 -7.09212000915
1335984765153525649 -8.33500989649
1335984765320241294 -6.40147153526
1335984765453811557 -2.23796743969
1335984765553707208 -2.49284080828
1335984765686841589 -8.48965004895
1335984765820250481 -1.51049489117
1335984765953584188 -0.937963300832
1335984766053718557 -8.99186785079
1335984766187019890 -7.40019370662
1335984766287017251 -9.15866717543
1335984766420188297 -7.70741750795
1335984766520213982 -9.28244538249
1335984766653504652 -5.71201032615
1335984766786873872 -5.47622811357
1335984766920236484 -8.21968815241
1335984767053638777 -9.04931368076
1335984767187020273 -6.70896372772
1335984767353741517 -4.92213853673
1335984767487032519 -6.57771013627
1335984767620180620 -8.71331264551
1335984767720179156 -10.7570173802
1335984767853498455 -6.51055926793
1335984767986992150 -7.37537745573
1335984768086898948 -8.67135047946
1335984768220177066 -9.81625676769
1335984768320293168 -5.58942090783
1335984768420208307 -7.00174854675
1335984768553817213 -4.06359937787
1335984768653577725 -7.9764937305
1335984768853642879 -5.18112365811
1335984768953805580 -6.87317831243
1335984769053679545 -4.28242594797
1335984769186982170 -3.23925427262
1335984769320210798 -3.27544063208
1335984769453563855 -7.86393632192
1335984769587174697 -7.88106183696
1335984769720285782 -8.01633356361
1335984769920242962 -5.2954919511
1335984770020228708 -5.7962089279
1335984770153599873 -8.84737297959
1335984770253597795 -7.08207533668
1335984770386849929 -4.55747315337
1335984770520241254 -6.800066342
1335984770620334312 -5.64086132936
1335984770753671818 -4.17276079404
1335984770886952374 -0.76860278338
1335984771086927364 -0.680877391817
1335984771220557923 -0.295246625038
1335984771353563501 -4.02799303037
1335984771453635925 -5.29748458858
1335984771553636238 -5.13582977189
1335984771653588806 -5.32151330511
1335984771753615088 -4.16545788112
1335984771853546443 -3.33753699822
1335984771953529258 -3.59922684705
1335984772087334389 -5.185060078
1335984772220163755 -6.89904750684
1335984772320226504 -6.16771957178
1335984772420405143 -6.98034853037
1335984772553517550 -8.77723057627
1335984772687134266 -6.84657699686
1335984772786983121 -9.67080170142
1335984772920247092 -7.70949204768
1335984773020284557 -7.39293838612
1335984773153665599 -7.08406075022
1335984773253574643 -6.06132731082
1335984773353565911 -8.10401766013
1335984773487088476 -9.5014389369
1335984773620202744 -7.66264296738
1335984773753547020 -6.64695801358
1335984773953597889 -4.63100175595
1335984774086891696 -3.96861910284
1335984774220205305 -5.12135893107
1335984774353546892 -4.42838069945
1335984774520187581 -4.74341672558
1335984774653584319 -6.06416059842
1335984774786862165 -6.29797741455
1335984774920289502 -6.28208624813
1335984775053655617 -5.14204058073
1335984775186917974 -6.64758829946
1335984775286952405 -8.54581433185
1335984775486947416 -5.90075895435
1335984775620186800 -5.08169891922
1335984775753509502 -6.45372514148
1335984775886980092 -3.96772354595
1335984776053565030 -3.37114623427
1335984776220218231 -3.71269887579
1335984776353615380 -2.1223905906
1335984776486940432 -3.13998105643
1335984776620211256 -4.35590051658
1335984776753576206 -3.61752736911
1335984776886924789 -3.84178302691
1335984777020218040 -2.31331685204
1335984777153592638 -4.01414710564
1335984777320138080 -4.60769786118
1335984777920288641 -7.6355456488
1335984778020308167 -2.82958982013
1335984778120241447 -5.42918065449
1335984778286901471 -4.79760826672
1335984778420242000 -2.34264908135
1335984778520211270 -2.56769150908
1335984778653570314 -1.86826944844
1335984778753644576 -2.63784533354
1335984778920198653 -4.58681395094
1335984779053646185 -0.470793868306
1335984779186986292 -0.0500542102164
1335984781220349512 3.21400531682
1335984781320269854 3.44956095777
1335984781453712706 2.44921150245
1335984781587110817 0.0773215066794
1335984781686946347 -2.01199404438
1335984781820284024 -2.08954127397
1335984781953548950 -2.41992892194
1335984782053598381 -3.30321032244
1335984782186910500 -3.77907090567
1335984782320342572 -4.32536058289
1335984782420255805 -3.34160426413
1335984782586963505 -4.14174424037
1335984782686917583 -3.80154583973
1335984782820186802 -2.75855817188
1335984782920237243 -2.01336956379
1335984783020209521 -4.17600737812
1335984783153731790 -2.02448291564
1335984783287014442 -4.58345815194
1335984783386895493 -2.98270639155
1335984783553604558 -2.98348195058
1335984783686954564 -4.29299200245
1335984783786934036 -5.55574763464
1335984783953660936 -4.45179542559
1335984784086912940 -4.91971900349
1335984784220223942 -3.52409871427
1335984784420276456 -4.88130830488
1335984784587006597 -5.13114355579
1335984784720322853 -4.55790540165
1335984784853553701 -5.79827005493
1335984784986926808 -4.54966824986
1335984785120214182 -3.49996253766
1335984785253792546 -2.87848459264
1335984785387056204 -2.88343393395
1335984785553627742 -1.28039089413
1335984785653569476 -2.9730086967
1335984785787684951 -3.04399225313
1335984785920229574 -1.90499926731
1335984786053663375 2.76539823292
1335984786153613131 2.76550290058
1335984786253535986 -0.732928031011
1335984786387074212 -1.95669790818
1335984786553649225 -1.17491734052
1335984786686933092 -1.44243112282
1335984786786905484 -4.0771177069
1335984786920244198 -1.3068135707
1335984787053608632 -3.2733713212
1335984787186921909 -3.95837234254
1335984787320217580 -5.53518005276
1335984787453587266 -2.48481429284
1335984787620247939 -0.381418168096
1335984787753659938 -1.10484886248
1335984787886885869 -1.33406162317
1335984788020273590 -3.00465727157
1335984788153644972 -1.07387879298
1335984788253598553 -0.0799339651642
1335984788420243281 -2.21858528713
1335984788520163298 -1.53454233573
1335984788653698983 -2.40363940497
1335984788753555494 0.967833600616
1335984788886936446 0.0361600269575
1335984789053540605 1.16575526862
1335984789186912378 1.60339116813
1335984789320146287 1.67062991205
1335984789520181915 1.39317384776
1335984789687028982 -1.43637493974
1335984789820214608 1.84562750687
1335984789953558295 2.12495940167
1335984790086878728 0.241920104515
1335984790220241084 0.123081556863
1335984790353514851 0.306922702653
1335984790520187014 1.73033536558
1335984790620250213 -0.311948025452
1335984790786878745 1.75955134029
1335984790920565221 3.52684350633
1335984791086823883 1.96175183235
1335984791220223409 1.7340258447
1335984791353493858 2.06042067833
1335984791486932562 3.26566234841
1335984791620213474 1.20043416233
1335984791786881246 2.23528260584
1335984791920210171 1.63592117611
1335984792053516623 2.69628738728
1335984792153545065 1.71828095014
1335984792320156646 2.73489628057
1335984792453588438 3.32017312353
1335984792586966563 3.66353350417
1335984792753603025 3.42030781695
1335984792887061297 4.90934243943
1335984793020198792 3.86823763527
1335984793153530808 3.44758574006
1335984793320198822 3.25713866266
1335984793486963190 3.93046988317
1335984793653753657 3.16580334559
1335984793786950142 2.23489540624
1335984793920198215 5.54168680464
1335984794053625649 2.81617818627
1335984794186894640 1.20520887281
1335984794320191181 2.99799505864
1335984794453513502 4.19261324559
1335984794586941594 1.50665542819
1335984794753642515 2.91168656488
1335984794853646284 4.61004260077
1335984794987118924 3.09308564702
1335984795120323188 3.26151116821
1335984795253590200 5.20163574221
1335984795420159919 4.00475878944
1335984795553664859 2.52281790556
1335984795687012592 3.56522711395
1335984795786901227 2.49299517002
1335984795920362947 2.89847034872
1335984796020245788 -2.05678778623
1335984796186961418 3.82776490086
1335984796286995784 -0.37763591693
1335984796420173811 1.8091981311
1335984796553736723 0.95490099229
1335984796720294042 1.46415629941
1335984796853614986 2.35695617847
1335984796987001830 0.616432961255
1335984797087013937 3.1772973376
1335984797220204648 3.3939043658
1335984797386989804 2.87634072922
1335984797520212502 1.47547839075
1335984797653526789 2.60632063081
1335984797753547914 2.6831166053
1335984797886810731 0.882404587851
1335984798020172769 -0.00919911437492
1335984798153535210 2.07335616641
1335984798320152316 1.71252523501
1335984798420266332 0.453103132051
1335984798553565221 2.69364028871
1335984798653579036 2.08119860328
1335984798820319637 -4.60018152169
1335984798920298075 0.66518886402
1335984799053625136 1.89645942204
1335984799186882694 1.13373057722
1335984799286856748 -2.00441773136
1335984799420339256 -3.94851814854
1335984799553672998 -3.37432390922
1335984799686917523 -2.714744245
1335984799820336182 -0.883239016278
1335984799953560308 -1.39636625546
1335984800053555824 -4.54868770445
1335984800153463531 -7.66636572106
1335984800253563022 -6.11718544402
1335984800386858308 -6.06544696674
1335984800486999732 -6.40468800874
1335984800620168181 -5.11983773209
1335984800720242392 -4.74737714282
1335984800853649505 -3.66559277112
1335984800986894954 -9.50590416209
1335984801086968224 -2.80728018681
1335984801187058353 -5.59925979604
1335984801320284719 -5.67652623857
1335984801453526881 -6.62885661648
1335984801553774026 -8.14731751449
1335984801686933601 -5.8084004933
1335984801820170762 -5.05115854313
1335984801953580916 -7.13578889843
1335984802086968598 -4.79377438886
1335984802220250542 -5.20667601665
1335984802320358863 -1.23701884384
1335984802453583037 -7.2935135691
1335984802553723218 -6.99853155577
1335984802686925682 -6.60276267082
1335984802786959248 -6.55766019102
1335984802920250538 -5.94399546038
1335984803053612689 -6.23070287152
1335984803153723428 -3.53968530796
1335984803253570872 -5.89630906049
1335984803420266284 -5.45502467021
1335984803520382560 -2.0313900145
1335984803620354954 -4.15761516674
1335984803720281662 0.400256713458
1335984803853693236 -2.83856162495
1335984803986950702 -0.747434733781
1335984804120458875 1.27683761977
1335984804253480233 0.634014399039
1335984804386975598 1.27470437864
1335984804520211475 3.24731342362
1335984804653691801 1.09443707564
1335984804786892113 4.12438753187
1335984804920275634 2.94831732243
1335984805053953482 3.13580351491
1335984805220481902 3.63002163859
1335984805353614876 3.68447496955
1335984805486877114 5.07910338581
1335984805653644566 4.01883899763
1335984805786859035 3.44549012392
1335984805920219708 2.64451247606
1335984806053701353 2.69788020521
1335984806186980478 2.00211987722
1335984806320239131 4.27008249054
1335984806486910164 -1.11042545387
1335984806620221482 2.50910164307
1335984806753890533 0.0182939747065
1335984806886925444 0.355434232412
1335984807020420827 3.4144526264
1335984807186960074 1.49592104885
1335984807320239768 1.83639561344
1335984807453678456 2.64545528529
1335984807586916687 -3.36314926182
1335984807753601227 5.44157341913
1335984807886947799 5.67268234406
1335984808020205571 4.08924455758
1335984808186910678 1.89500804246
1335984808353565900 1.01097078687
1335984808487017989 5.31651319802
1335984808653884621 5.96083621331
1335984808820218746 6.27200922319
1335984808953548363 0.0362361243349
1335984809086896442 4.71186651805
1335984809220294604 3.7526194431
1335984809353666500 0.0317957428927
1335984809486945899 1.86925827818
1335984809620273375 4.86970582651
1335984809786905304 3.55139956148
1335984809953629175 4.70456724439
1335984810087101619 3.6713890124
1335984810220226374 3.7697274471
1335984810386910386 3.91194065829
1335984810553526872 1.99294434791
1335984810686892464 2.79148451869
1335984810820190700 3.12767209954
1335984810953591171 3.08498502754
1335984811087018285 3.00445168738
1335984811253626330 3.0161778169
1335984811353572557 4.36465921597
1335984811520669634 1.78555612796
1335984811686947175 4.87077884839
1335984811820232634 5.29265468803
1335984811953580330 1.96742316571
1335984812086931382 4.74764433063
1335984812220269667 3.1797479382
1335984812386899779 2.05374829956
1335984812520258335 3.79766883249
1335984812653562792 1.73369902437
1335984812787094600 4.24982004216
1335984812920267701 2.76804124987
1335984813053653269 3.10128338806
1335984813220249492 2.10947072503
1335984813353676173 3.0436908751
1335984813486937858 3.11971827108
1335984813620263384 2.16127294574
1335984813720368776 0.308480874787
1335984813853724432 0.973256797157
1335984813987146257 5.44862056724
1335984814120220534 0.460225431942
1335984814287054004 -0.547866363549
1335984814420532824 1.74833899296
1335984814553691160 2.2045119909
1335984814686975108 2.32816533417
1335984814820160806 3.08867665097
1335984814987072535 3.59222770282
1335984815120215928 3.58231040769
1335984815253621901 0.0553029940949
1335984815453598610 0.830464619414
1335984815586974173 4.20917286634
1335984815720320510 2.26529559409
1335984815853537246 1.98490866107
1335984815986881034 3.77911010854
1335984816086916080 3.11189632786
1335984816220636744 0.866976237125
1335984816353528093 4.34950668634
1335984816453562285 3.08156005346
1335984816586838788 2.83668644336
1335984816720310613 3.1638383119
1335984816820218883 4.15690967144
1335984816986916597 3.59203261526
1335984817120291453 3.29382051488
1335984817220222894 0.106258584892
1335984817386984999 4.54802861741
1335984817520250189 2.56295332231
1335984817686961653 2.77642671475
1335984817853574449 2.90053774466
1335984817986919394 1.20141778518
1335984818120205212 2.2446705782
1335984818220254604 3.3005997355
1335984818386965329 2.7751836994
1335984818486992519 3.60278893348
1335984818620250915 2.46370302254
1335984818753548866 2.97183815108
1335984818887198128 3.10533420957
1335984818986903067 3.38367891016
1335984819120153043 0.924643507721
1335984819253788477 2.53346131113
1335984819353501004 1.68943852032
1335984819553573144 2.57342853331
1335984819653540752 2.23804839694
1335984819786977176 0.876151716572
1335984819953571339 2.7390793143
1335984820053579742 2.97669056459
1335984820220194781 3.07338293408
1335984820386926329 0.00333957129428
1335984820520223047 3.69050987506
1335984820653636182 4.2655929853
1335984820786954553 1.21693940422
1335984820886956518 -2.72748748195
1335984821020370712 -0.963949531673
