# Supplementary material for: Infants Time Their Smiles to Make Their Moms Smile
Source: PLoS One. 2015 Sep 23;10(9):e0136492. doi: 10.1371/journal.pone.0136492 (PMC4580458; doi:10.1371/journal.pone.0136492)
Supplement: S1 Data — (ZIP) [file pone.0136492.s001.zip › DiegoSmileRawData/smilenew_sub_18_babyplus_2012-05-02-12-04-53.robotsmiles]

1 1335985513185869286
0 1335985516485791639
1 1335985518586098476
0 1335985521619228562
1 1335985524919183306
0 1335985527319121684
1 1335985531052524105
0 1335985533585814227
1 1335985541652582505
0 1335985543785794564
1 1335985545952361164
0 1335985548419315157
1 1335985553119150107
0 1335985555485755399
1 1335985564219233357
0 1335985566985902275
1 1335985569485970989
0 1335985571952502803
1 1335985577519146762
0 1335985581052448111
1 1335985582985850587
0 1335985584952488767
1 1335985597719759222
0 1335985599785817015
1 1335985602552458158
0 1335985605452405245
1 1335985607952448042
0 1335985610819250097
1 1335985615019176788
0 1335985617152448495
1 1335985628685944589
0 1335985630952544533
1 1335985633785850468
0 1335985636252460813
1 1335985639885900459
0 1335985641952628113
1 1335985647252575107
0 1335985649952568008
1 1335985663052373078
0 1335985665552402702
