# Supplementary material for: Infants Time Their Smiles to Make Their Moms Smile
Source: PLoS One. 2015 Sep 23;10(9):e0136492. doi: 10.1371/journal.pone.0136492 (PMC4580458; doi:10.1371/journal.pone.0136492)
Supplement: S1 Data — (ZIP) [file pone.0136492.s001.zip › DiegoSmileRawData/smilenew_sub_18_babyplus_2012-05-02-12-04-53.subjectsmiles]

1335985500919086160 -13.325055932
1335985501019520908 -11.2026856088
1335985501152432600 -12.0540595774
1335985501285832089 -12.3702373846
1335985501419133106 -14.4773671233
1335985501519059298 -18.0631614632
1335985501619236925 -13.9976523181
1335985501719067372 -13.5400022248
1335985501819276859 -13.1689706297
1335985501885773596 -14.287426851
1335985501985891224 -14.6248834749
1335985502119040083 -17.6971424008
1335985502219089350 -18.0198563894
1335985502319221400 -18.0684457321
1335985502452605711 -15.8220357374
1335985502552406441 -19.7301022271
1335985502652654833 -17.432995258
1335985502785971422 -17.3590942113
1335985502885966662 -16.6280434539
1335985502985885483 -18.9287262145
1335985503085866616 -15.1512625858
1335985503185893266 -13.1115129204
1335985503319305893 -16.184011394
1335985503419155879 -13.7965096469
1335985503519271736 -12.9056267234
1335985503652750506 -15.4851840358
1335985503785839923 -17.1264938881
1335985503919237459 -13.3709518341
1335985504019220611 -16.1062125348
1335985504119287110 -15.0650051366
1335985504219193722 -16.144379464
1335985504319152303 -14.0210598688
1335985504452704554 -15.5550504129
1335985504585810973 -17.138225467
1335985504685933606 -16.845697447
1335985504785859349 -16.6130109185
1335985504885772533 -14.9207158382
1335985504985801603 -15.9600402274
1335985505085763105 -13.5020548662
1335985505219606130 -11.4902144496
1335985505319255071 -15.9002921712
1335985505452455612 -15.3530879369
1335985505552513826 -15.4988983127
1335985505652505482 -15.5728603602
1335985505786093318 -17.0902423643
1335985505919067241 -17.4700985707
1335985506019227792 -15.5059047809
1335985506152464634 -15.603060217
1335985506252436259 -15.836353387
1335985506385784792 -14.4713623548
1335985506519167372 -16.3375500306
1335985506619194819 -15.5024355562
1335985506719190051 -15.850508944
1335985506852409256 -14.6771250888
1335985506952481528 -15.0013347914
1335985507052590540 -12.0541969723
1335985507152798677 -12.6258343368
1335985507252619361 -11.4872446869
1335985507352593425 -14.4927967377
1335985507485835695 -15.9734824748
1335985507585931881 -14.1061407436
1335985507719127635 -13.7124970568
1335985507819289219 -15.4846342187
1335985507919156069 -17.9117364105
1335985508019248060 -17.1756614899
1335985508152517174 -15.1696165717
1335985508252402491 -16.7622032462
1335985508352444172 -15.3282389161
1335985508452707297 -16.6814197718
1335985508552566991 -18.8729789844
1335985508685898694 -15.777502399
1335985508785835710 -14.580164122
1335985508885775003 -14.8877171744
1335985508986008086 -15.0121690889
1335985509119139911 -16.7960700241
1335985509219260063 -15.0522642195
1335985509352509906 -18.4261704166
1335985509452404589 -17.5457440476
1335985509552577988 -18.2336043647
1335985509686040822 -16.9116278078
1335985509785752332 -17.9044058822
1335985509885829349 -18.7126622236
1335985510019087640 -18.782087339
1335985510152593789 -18.4895390664
1335985510252465026 -17.3993036102
1335985510352581364 -15.080881723
1335985510452470640 -17.3988741676
1335985510552486917 -17.733892814
1335985510652478217 -16.7689625856
1335985510819249698 -14.2222731499
1335985510952434741 -17.6899849159
1335985511052718625 -15.997961895
1335985511185863799 -14.4129280304
1335985511285905503 -17.211191879
1335985511385883936 -16.9891726952
1335985511485995005 -16.7014644197
1335985511585758055 -16.5932795552
1335985511685799180 -16.1534496354
1335985511785928956 -15.1935151934
1335985511885810316 -15.2858062597
1335985512085895142 -15.8597387477
1335985512185829722 -16.6552941988
1335985512319152288 -13.7859879643
1335985512419879507 -16.242701685
1335985512519357862 -14.7926901916
1335985512652563349 -16.0730741307
1335985512752456869 -16.1965401772
1335985512852488991 -18.5513024348
1335985512985873707 -18.1500917982
1335985513085759100 -16.4360794926
1335985513186006317 -16.7533422308
1335985513319134224 -15.4133662802
1335985513419182880 -18.0562597088
1335985513552538198 -17.4463636436
1335985513685751929 -15.95799803
1335985513819277983 -15.1629766268
1335985513952458370 -19.1664186424
1335985514052615142 -16.0774543013
1335985514185826100 -12.5024096706
1335985514285884207 -12.435672725
1335985514419317845 -15.1847755636
1335985514552482494 -15.3977144225
1335985514652530185 -17.6201833104
1335985514752400358 -16.2509096304
1335985514852618552 -16.1718044909
1335985514985873931 -16.9288357211
1335985515119174446 -15.1043170837
1335985515252514144 -15.8021209718
1335985515352750015 -15.3640268963
1335985515485984121 -16.6739459263
1335985515652482089 -16.2864722333
1335985515752420562 -14.5177715025
1335985515885894198 -14.7012845927
1335985515985845666 -16.8718236523
1335985516119115914 -15.4297799899
1335985516219138089 -14.209060623
1335985516352727887 -15.2262787582
1335985516485945476 -15.7626473597
1335985516619106789 -14.0646498675
1335985516719039991 -14.4649867256
1335985516852556762 -17.8756065342
1335985516952572656 -16.4316796041
1335985517052404180 -14.8923490268
1335985517185800932 -13.7371156011
1335985517285828344 -14.454685812
1335985517385783733 -13.6727450065
1335985517485779333 -12.5312083196
1335985517619176674 -16.5950030241
1335985517752468549 -16.3724139432
1335985517852480615 -14.1223282294
1335985517985822120 -15.7448281
1335985518119437779 -16.0923117295
1335985518219177483 -17.5847956136
1335985518319628982 -15.3111174592
1335985518452504191 -14.0897793077
1335985518586170114 -13.783250683
1335985518685914476 -15.0442942355
1335985518819242070 -14.5615964932
1335985518952690529 -15.0984761492
1335985519052547430 -14.6202214212
1335985519185891376 -13.8985016117
1335985519285801283 -13.998917716
1335985519419232900 -15.6602107243
1335985519552533473 -15.3159818304
1335985519685942194 -18.2065601888
1335985519785803420 -17.276696035
1335985519885853173 -19.3723106071
1335985520019250921 -17.7627429841
1335985520119063176 -19.0346374517
1335985520252489592 -18.121533291
1335985520352479864 -17.2274346727
1335985520485781598 -15.5005391009
1335985520585831083 -13.9490927697
1335985520719070118 -15.9028615495
1335985520819173243 -13.7670578226
1335985520919156088 -17.78312303
1335985521052667714 -19.3178632929
1335985521152419864 -12.3209192772
1335985521252657249 -13.2923617437
1335985521352385897 -15.5469022847
1335985521452480457 -15.9455661252
1335985521619230106 -13.0155264757
1335985521752557163 -13.6035595719
1335985521852495133 -15.4541070167
1335985521952594276 -15.5247821756
1335985522052531189 -13.1745167745
1335985522152489444 -16.6539540936
1335985522285794310 -19.5227060503
1335985522385755969 -12.5652724612
1335985522519218611 -13.7234576335
1335985522619179652 -13.1207885024
1335985522785832863 -16.9938334667
1335985522919218298 -16.100074619
1335985523052430990 -9.59021154926
1335985523152503671 -16.2653145109
1335985523285784470 -14.2657802505
1335985523385816012 -15.6669279424
1335985523519209207 -14.6708326564
1335985523619290032 -15.2438687824
1335985523752476989 -16.3240765704
1335985523885900541 -16.1419372574
1335985523985887523 -12.3721061083
1335985524119294264 -14.4696406586
1335985524219149922 -16.8879170015
1335985524352483210 -13.6701816138
1335985524452565348 -16.2140174009
1335985524585768444 -19.6370940013
1335985524685860789 -10.6113492364
1335985524785799439 -10.2360218315
1335985524919361937 -12.4990612015
1335985525052419109 -13.5986953686
1335985525185860989 -15.3542852073
1335985525285811937 -13.1480645493
1335985525385924123 -17.1553976834
1335985525519109520 -15.0061167967
1335985525619224749 -13.3220529998
1335985525719167055 -13.1283063997
1335985525852487402 -16.4329549178
1335985525952627513 -11.3725734246
1335985526052473075 -13.6679540327
1335985526152892578 -13.5945706482
1335985526252494206 -13.5022048983
1335985526352568460 -15.7075076952
1335985526452412288 -11.6594348355
1335985526585886110 -14.413288627
1335985526719216448 -12.9673392307
1335985526852510787 -13.4198818658
1335985526952409736 -13.8133140242
1335985527085924064 -12.7773127464
1335985527219172525 -13.0117439434
1335985527319129448 -13.5875609164
1335985527419099111 -10.5832907525
1335985527552723825 -12.4741591093
1335985527652350614 -14.4810811168
1335985527752460892 -13.9626264736
1335985527852448577 -10.7209550906
1335985527985806440 -11.9827025539
1335985528085877495 -12.1035827513
1335985528252503640 -12.9905694057
1335985528385798168 -11.4257315361
1335985528485731766 -9.84285240704
1335985528619260550 -10.0878417838
1335985528752404532 -14.089561941
1335985528885803284 -12.7736084876
1335985529019093624 -15.1330683392
1335985529152531110 -11.7982001932
1335985529252549118 -12.2672074678
1335985529352443821 -15.6255547001
1335985529485797272 -17.6689588986
1335985529585952598 -15.2312645705
1335985529685845038 -13.2188773021
1335985529785795144 -11.2244655881
1335985529952539153 -12.0441573715
1335985530052454012 -13.1330070223
1335985530152455101 -10.9797959085
1335985530252533240 -15.3001608007
1335985530386054286 -15.7073349853
1335985530485953086 -14.1515771619
1335985530585798556 -13.0071983112
1335985530685786396 -16.9228187528
1335985530819115174 -10.6148737147
1335985530919059197 -12.1428256075
1335985531052546191 -14.7179842042
1335985531152525491 -16.6279348942
1335985531252395438 -15.4498691404
1335985531385788030 -11.0690970344
1335985531485763623 -15.3930376998
1335985531652561716 -15.9930660918
1335985531785886432 -15.6098845453
1335985531885915704 -12.9308900738
1335985531985919694 -11.4296215241
1335985532085855746 -11.7856408567
1335985532186117572 -9.85589334711
1335985532319358941 -13.5452253269
1335985532419159820 -10.2469968421
1335985532552502475 -10.4039081859
1335985532685958473 -11.7495382083
1335985532885834198 -14.513907014
1335985532985803569 -11.2399614365
1335985533085761766 -9.54763082243
1335985533219325001 -16.5503593472
1335985533352427926 -12.5781793198
1335985533485930930 -15.5282108566
1335985533585813910 -14.5068668574
1335985533685793432 -12.2538871159
1335985533819149131 -12.4969432979
1335985533919256959 -13.7944312248
1335985534019267612 -14.9806073838
1335985534119262138 -14.8651420021
1335985534252649405 -14.9196623367
1335985534352504098 -14.0292738761
1335985534485869440 -11.6880629431
1335985534585777932 -9.78664503801
1335985534719264068 -14.7890709041
1335985534819219698 -13.9071815077
1335985534985912064 -14.6181562564
1335985535085839707 -15.2731288905
1335985535185907020 -16.2336958608
1335985535285838843 -15.5212811234
1335985535385782340 -15.9539098758
1335985535519215986 -11.9045373794
1335985535619107102 -13.8929987414
1335985535752464800 -17.0070057796
1335985535852483646 -14.6355330681
1335985535952547645 -15.3607544439
1335985536052466128 -15.991954677
1335985536152545746 -11.2087817374
1335985536252468716 -12.8764370698
1335985536385925649 -13.8929607732
1335985536485748597 -16.2439344297
1335985536585745519 -13.3773017278
1335985536719225866 -11.4514776676
1335985536819344676 -15.1453409889
1335985536986017288 -14.6382494216
1335985537086445108 -13.8006374855
1335985537185838346 -14.491310869
1335985537319229002 -14.7010634638
1335985537419301709 -14.2668725808
1335985537519223034 -15.0001711575
1335985537652581393 -11.949350358
1335985537752698956 -15.2872359394
1335985537852462636 -11.1549199782
1335985537985893279 -15.611301317
1335985538085852647 -10.4670517251
1335985538185856656 -12.6189766401
1335985538319155935 -16.2269080143
1335985538419105923 -15.0947719554
1335985538519146706 -14.5600659681
1335985538619127640 -14.682684752
1335985538719073303 -16.5042592465
1335985538819179860 -16.8664487138
1335985538952605011 -15.3982612574
1335985539052571855 -10.6626884164
1335985539152452091 -12.2450732142
1335985539285805007 -14.9732754929
1335985539385837724 -11.769108622
1335985539519224319 -17.0991605035
1335985539619092469 -12.6117570813
1335985539752448082 -10.0273346887
1335985539852415974 -15.0641921239
1335985539985894072 -12.4797076734
1335985540085835280 -12.9287437308
1335985540219093311 -11.8726410621
1335985540352477557 -16.5432224555
1335985540452497284 -10.1598810972
1335985540552404069 -11.827350534
1335985540652503867 -13.2912957826
1335985540785725259 -10.5819305628
1335985540885904588 -12.1294172199
1335985541052580407 -12.9951950278
1335985541152528544 -12.82844589
1335985541252541327 -11.5499342239
1335985541352466545 -13.2534667442
1335985541452450564 -14.5767496181
1335985541552565613 -12.9052915543
1335985541652379061 -14.3040227638
1335985541752576542 -13.6987269789
1335985541886022062 -12.278919946
1335985542019128768 -10.9712376567
1335985542119092575 -12.3499704592
1335985542219162403 -12.449089364
1335985542352503054 -11.4911380042
1335985542519105583 -10.2639931529
1335985542619061179 -12.2951139476
1335985542752463483 -13.9823740365
1335985542885787037 -12.4136487306
1335985543019004627 -11.759857343
1335985543119109248 -15.0023502314
1335985543252427853 -11.8433457082
1335985543352506617 -12.3011976779
1335985543485962435 -10.6422335738
1335985543585900195 -14.8274851087
1335985543685878208 -10.3281633612
1335985543785783109 -9.42373292673
1335985543919251377 -11.0018512792
1335985544019167425 -11.0395790983
1335985544152482893 -11.3980236028
1335985544285796650 -11.8328056537
1335985544419167396 -13.4490560313
1335985544519117424 -13.0463436145
1335985544654163775 -15.3747508099
1335985544785944759 -14.1671860563
1335985544919285548 -8.97339783319
1335985545019181173 -9.2742252582
1335985545152589498 -9.02733470685
1335985545252437106 -11.5681213477
1335985545419031648 -8.30855188304
1335985545552482814 -7.83409033382
1335985545719068795 -10.0218873768
1335985545819209144 -12.4043740314
1335985545952426577 -10.171882693
1335985546052519488 -10.01110868
1335985546185735507 -7.96704503251
1335985546319342103 -8.54320850696
1335985546419117033 -4.99849111788
1335985546519105737 -6.18839172228
1335985546652525173 -4.03112897766
1335985546785878281 -6.84642030843
1335985546885900517 -4.930209801
1335985547019157950 -3.17756543139
1335985547119271232 -4.47638582591
1335985547219046411 -7.83859696459
1335985547319079587 -6.6899058722
1335985547419215119 -7.06686918846
1335985547519201736 -7.39817368999
1335985547619055328 -7.15092086153
1335985547719120048 -8.38792783729
1335985547852481452 -7.07318854262
1335985547952641512 -8.23859242127
1335985548085745257 -7.42393752496
1335985548185832729 -6.2497746374
1335985548319218279 -8.83613258122
1335985548419410169 -4.77571331701
1335985548519163439 -9.00509191944
1335985548619133760 -6.48620892862
1335985548719150151 -8.48002863368
1335985548819408190 -8.72560949
1335985548919376192 -7.85360073055
1335985549019232232 -9.17474045374
1335985549119252251 -11.4984681685
1335985549219115476 -11.0125932562
1335985549352407454 -9.38568533911
1335985549452474171 -13.1940762236
1335985549585915738 -10.2246461121
1335985549685944867 -9.14797195144
1335985549785921530 -10.6717632674
1335985549885783655 -10.9831066269
1335985550019090440 -10.5159154908
1335985550119343542 -12.1565704234
1335985550219207560 -12.4773672804
1335985550319183189 -13.745945999
1335985550419294316 -13.4086480342
1335985550552419299 -12.5898393043
1335985550685812418 -13.4247073611
1335985550819215581 -11.6851920448
1335985550919087823 -11.5093035287
1335985551019105721 -12.505960733
1335985551119249705 -15.4163898791
1335985551252538647 -13.3646199897
1335985551352440275 -11.2429919396
1335985551485953994 -13.6581459404
1335985551585852960 -10.880406024
1335985551685723979 -12.3502707347
1335985551819156241 -10.8876083803
1335985551919281957 -13.6789964404
1335985552052504001 -11.9750414864
1335985552152567092 -10.5102455779
1335985552252402861 -13.4175019969
1335985552385754225 -12.6408056602
1335985552485853224 -12.43821145
1335985552619232016 -12.6569598592
1335985552719084156 -13.3586651906
1335985552819131223 -14.1374763303
1335985552919172866 -14.8486116888
1335985553019110619 -13.4042051162
1335985553119221912 -12.2502404254
1335985553219216885 -12.9131739609
1335985553352460365 -15.0106360789
1335985553485954934 -12.3681885061
1335985553585915587 -11.683599992
1335985553719158951 -12.5086495544
1335985553819399077 -11.7702191561
1335985553919065350 -11.7551184949
1335985554052496031 -14.7197829711
1335985554152700980 -13.0052085467
1335985554252474907 -13.4481300254
1335985554352456531 -14.3467143498
1335985554452484254 -13.3568333818
1335985554552478380 -12.4177311026
1335985554652655615 -12.7249811168
1335985554752510582 -12.326773683
1335985554885863421 -13.0760986682
1335985554985885257 -11.7485250931
1335985555085930024 -13.8709687708
1335985555185783622 -12.8174207776
1335985555285841823 -10.1756544282
1335985555385807434 -10.7884540664
1335985555485762656 -13.2298579383
1335985555619157440 -14.7136243481
1335985555719106947 -11.9034070926
1335985555819026578 -15.2251823583
1335985555919140752 -15.5341257251
1335985556052526100 -13.0662375809
1335985556152668801 -11.418942572
1335985556252517626 -12.522983496
1335985556352452395 -13.2317732167
1335985556452528931 -11.5406670991
1335985556552634283 -13.5790124585
1335985556652644217 -13.2921915195
1335985556785833050 -10.2868932539
1335985556885746420 -14.4978602832
1335985556985702218 -13.2780521409
1335985557085856236 -13.2768169909
1335985557185822724 -12.2000154775
1335985557319221729 -13.3121306006
1335985557419148927 -12.7659855874
1335985557519167842 -13.5964559852
1335985557719097963 -10.1791302354
1335985557819131682 -13.0513422337
1335985557952514138 -10.8566030956
1335985558052636861 -12.728444947
1335985558152436439 -11.3388188838
1335985558285822725 -11.8031225204
1335985558385869621 -10.4237300642
1335985558485926095 -14.0799390867
1335985558619097184 -11.0999821426
1335985558719140737 -10.9736364167
1335985558852486999 -11.2061410463
1335985558952647435 -11.894201054
1335985559052409910 -13.5593806483
1335985559185790486 -13.2259781746
1335985559285936039 -14.045745834
1335985559385929942 -13.8731652411
1335985559485799888 -10.9150096679
1335985559585722880 -11.7662782161
1335985559685808242 -13.5483755024
1335985559819118377 -15.4468087986
1335985559919207185 -10.9665931872
1335985560019060505 -11.9203623339
1335985560152530753 -13.4735333373
1335985560285962420 -13.9476291121
1335985560385834426 -12.1670781412
1335985560485937035 -10.702682822
1335985560585824653 -11.0756061194
1335985560685877363 -13.2057483971
1335985560819190398 -8.23708322125
1335985561019294986 -11.8229996517
1335985561152643386 -15.8497008683
1335985561285889007 -15.631575353
1335985561452481575 -14.0204472362
1335985561585791900 -15.2965980708
1335985561719114919 -13.4525531631
1335985561852682179 -14.6030186555
1335985561952434442 -14.4869066586
1335985562052601727 -14.7099070995
1335985562185876624 -14.4723456659
1335985562285815237 -13.9931918107
1335985562385848910 -14.2893796832
1335985562552506745 -11.8869355204
1335985562652579612 -13.232570547
1335985562752557092 -12.2063585302
1335985562852513554 -12.6460153993
1335985562952653571 -11.5308080376
1335985563052490189 -11.3525595785
1335985563185783094 -12.5982983579
1335985563285793437 -14.6493374557
1335985563452493848 -13.424650493
1335985563552478426 -13.1810347827
1335985563652410160 -13.5761800519
1335985563785821245 -11.5874665578
1335985563885829162 -12.4003749659
1335985563986008876 -11.4696460782
1335985564086000778 -12.2299658955
1335985564219246464 -11.25651673
1335985564319202978 -12.4140950518
1335985564452428525 -13.1394789014
1335985564552463300 -12.7853196748
1335985564652443343 -14.3804067099
1335985564785878450 -12.3708390101
1335985564885888888 -11.4416875059
1335985565019107371 -11.4576627617
1335985565152649838 -11.6468237356
1335985565252468488 -12.3684451821
1335985565352556514 -12.8548299592
1335985565452616491 -11.9822326671
1335985565552605757 -14.6142794654
1335985565685915556 -12.0154497823
1335985565786090543 -10.941907531
1335985565885863980 -11.2392124271
1335985565986127256 -11.9273081403
1335985566119094843 -12.6832972808
1335985566219173993 -10.4827856865
1335985566319246481 -12.2233848087
1335985566419228609 -12.0470648488
1335985566519154161 -12.6504505429
1335985566652555954 -12.7372781278
1335985566752484172 -11.9276621982
1335985566885825431 -13.5190633807
1335985566985885519 -14.9391852674
1335985567085898551 -11.797303344
1335985567219236049 -12.2422668266
1335985567319306035 -13.045121748
1335985567452468879 -12.7664733909
1335985567552523440 -12.4328086517
1335985567652626187 -11.7721067931
1335985567785904418 -12.2687745318
1335985567919113955 -10.0803127473
1335985568019103908 -10.7872120036
1335985568152598904 -12.3106706436
1335985568285860104 -11.411134334
1335985568385884424 -12.6465142257
1335985568485996350 -11.3025890737
1335985568652529190 -11.003203638
1335985568752522150 -10.8709322364
1335985568885778219 -12.0067624293
1335985568985635108 -10.8308071722
1335985569085878854 -10.329001907
1335985569219299498 -11.9191728081
1335985569352457400 -11.3977014657
1335985569486001325 -11.1517071892
1335985569585943536 -8.16404004499
1335985569719203845 -10.9882090352
1335985569819078799 -9.9907327019
1335985569919186964 -13.3243655707
1335985570019134742 -11.2972332928
1335985570152599239 -12.2617016227
1335985570252492591 -10.8754996824
1335985570352474473 -11.3539187781
1335985570485866055 -12.8377888715
1335985570585807389 -11.0169108764
1335985570719171570 -11.1951819718
1335985570852485347 -10.9446672532
1335985570952515091 -11.1681419449
1335985571085745779 -10.497286984
1335985571219163015 -10.59913463
1335985571319149051 -10.6028198418
1335985571419244290 -12.3322283725
1335985571519139692 -10.744202961
1335985571619207299 -11.02395987
1335985571752659198 -10.2172039777
1335985571852532458 -9.9349147855
1335985571952499974 -12.9828165727
1335985572052606252 -8.31981563829
1335985572152463942 -10.398333237
1335985572252672119 -10.6658466479
1335985572352620560 -13.6131708282
1335985572452408925 -8.95605271968
1335985572585817659 -10.8961669271
1335985572685795962 -7.06929028211
1335985572819110471 -11.9694010069
1335985572919183774 -12.6895068993
1335985573019069565 -10.7287654819
1335985573119138736 -11.4638008482
1335985573252497281 -10.3880960305
1335985573386568236 -13.3504949338
1335985573485733385 -10.2679506871
1335985573585971405 -11.6728185234
1335985573685971808 -12.7423624985
1335985573819202649 -10.7110903704
1335985573919126823 -9.2074310585
1335985574019094453 -10.0897221214
1335985574152522838 -13.4969652639
1335985574252484517 -9.55045303111
1335985574352648547 -11.5031855288
1335985574486163486 -13.3980022666
1335985574585760813 -11.8192609775
1335985574685863428 -10.8808950846
1335985574785854044 -11.8922741072
1335985574919206562 -12.5494572214
1335985575019191457 -10.751911497
1335985575119084004 -12.2421964196
1335985575219157197 -13.4715774151
1335985575319274276 -13.1723247979
1335985575419393636 -11.5782949851
1335985575552500524 -11.5307922148
1335985575652541481 -14.2686645853
1335985575752515165 -13.9424552659
1335985575885757688 -12.3610953842
1335985575985772782 -13.0613348449
1335985576085770571 -10.7342544067
1335985576186082382 -12.3362366811
1335985576285880466 -13.577135573
1335985576385867968 -14.1174128165
1335985576485771570 -9.91763222262
1335985576586036999 -11.3823785619
1335985576719164264 -12.8927594375
1335985576819200573 -13.307308561
1335985576919102584 -13.3422336332
1335985577019345806 -11.3388299971
1335985577085826193 -12.4466152106
1335985577185914205 -13.0764496894
1335985577285816951 -12.9717812227
1335985577385826587 -12.5702702559
1335985577519151695 -12.4739283517
1335985577619143463 -15.0761531775
1335985577719132914 -13.8064336833
1335985577819222164 -12.8168538851
1335985577919121371 -11.8915871097
1335985578019442847 -14.7414583242
1335985578152543344 -13.9209225517
1335985578252563550 -16.0181722602
1335985578352450135 -14.6575115739
1335985578452454301 -14.7286026873
1335985578552474492 -14.2658271716
1335985578652586553 -11.3406553336
1335985578785923690 -12.8563059142
1335985578885946967 -11.5608724146
1335985578985862257 -15.9531717119
1335985579085822258 -14.1081740974
1335985579185694744 -14.1339301065
1335985579285684480 -11.6864135608
1335985579385831620 -13.5928821297
1335985579485994575 -15.6725779136
1335985579619103807 -18.2213442429
1335985579719119383 -13.7425600095
1335985579819105275 -13.4072337969
1335985579919156458 -16.2293147179
1335985580052480150 -16.3724663179
1335985580152606685 -13.8091365199
1335985580252489631 -14.7415054177
1335985580352653290 -13.6076262619
1335985580486008607 -16.3079200576
1335985580586051639 -14.8092874677
1335985580719234862 -15.6720389812
1335985580819573972 -14.9616736809
1335985580952496452 -10.506397519
1335985581052442717 -12.0387319003
1335985581186021125 -13.4144296859
1335985581285843363 -13.4515763989
1335985581385734523 -14.3457724445
1335985581485777398 -12.3577934703
1335985581585900337 -13.6339210787
1335985581685699961 -13.7224080096
1335985581785764029 -14.390461311
1335985581886160243 -14.1969479434
1335985582019148767 -14.3547239709
1335985582152478295 -11.8384953737
1335985582252440463 -12.2581912161
1335985582352485704 -11.2283859813
1335985582452433056 -11.2743128754
1335985582552413578 -11.7547744225
1335985582685811267 -9.88426703012
1335985582785770582 -11.6141778373
1335985582885767831 -11.8378293496
1335985582985863582 -11.5744734049
1335985583085807599 -11.8743369478
1335985583185715922 -12.7332167803
1335985583285896682 -13.4401875514
1335985583419047933 -11.9108439343
1335985583519261215 -13.5610394035
1335985583652539599 -12.501986379
1335985583752479881 -14.3042900114
1335985583852597579 -10.0906526291
1335985583985904468 -13.1338044897
1335985584086000617 -13.7401872604
1335985584185983841 -10.5593432348
1335985584319124773 -14.3227477352
1335985584419073377 -13.6545402323
1335985584519079191 -8.8168228938
1335985584619087484 -10.1419734271
1335985584752717652 -11.2145349642
1335985584852488183 -8.67466250773
1335985584952485287 -10.7264905919
1335985585085806954 -11.4429160086
1335985585186189852 -11.9602672806
1335985585285825885 -11.8901946647
1335985585419059755 -12.406952836
1335985585519185578 -13.7275926884
1335985585619084387 -8.75950428655
1335985585719107767 -8.76560086114
1335985585819152590 -9.49149551269
1335985585919185452 -10.296148317
1335985586019205630 -12.5103725906
1335985586152483825 -12.567092272
1335985586252477097 -13.6953004479
1335985586352457818 -11.9676213975
1335985586485867639 -9.36038106804
1335985586585821922 -9.07495526574
1335985586685857959 -8.92032821914
1335985586785916803 -7.93360229237
1335985586885985087 -10.8933452384
1335985586985891950 -10.9378113483
1335985587119119387 -10.1665558897
1335985587252430082 -10.6655653154
1335985587352389681 -11.6600492721
1335985587452527962 -11.3521236166
1335985587586032767 -10.6088041065
1335985587685826153 -12.3311210245
1335985587819398946 -10.0557847598
1335985587919200554 -9.31305898802
1335985588052493302 -12.6123542215
1335985588185698782 -11.9292513154
1335985588285978139 -12.2496750335
1335985588419127540 -13.0372662326
1335985588552449609 -13.4062606889
1335985588652491497 -13.2668603394
1335985588752564374 -15.1427919241
1335985588885768499 -14.8350881462
1335985588985846078 -13.5039388038
1335985589085733632 -14.904273564
1335985589185937034 -12.986491491
1335985589285789267 -12.1633742477
1335985589385952674 -13.5251422936
1335985589519093832 -14.4923383571
1335985589619193027 -13.697699794
1335985589752460057 -12.0149956056
1335985589852466803 -11.3745139782
1335985589985800828 -9.29698246869
1335985590119165796 -10.5934958003
1335985590219119087 -8.50981126582
1335985590319303144 -6.39782131145
1335985590452736674 -5.73433138312
1335985590585770576 -6.70164315552
1335985590685806488 -7.87786869588
1335985590785848763 -11.5479191599
1335985590885843215 -13.3780063522
1335985590985851152 -13.9684984877
1335985591119143192 -14.9709134791
1335985591286030907 -15.5350103761
1335985591385794438 -11.5284808819
1335985591485908752 -12.5164276124
1335985591619232646 -13.8252410107
1335985591719192708 -13.3626308364
1335985591819461727 -14.6993240102
1335985591919132309 -13.637078404
1335985592019106672 -12.2204165517
1335985592119197449 -13.2935341825
1335985592219137882 -12.6791331036
1335985592352443934 -16.3576788629
1335985592452549191 -16.8935912889
1335985592552579845 -18.1807321243
1335985592652473510 -16.8702175462
1335985592785984552 -18.0631003867
1335985592919138922 -17.7839207965
1335985593052461585 -16.1821249219
1335985593185861100 -16.2414846768
1335985593285902070 -18.5363785933
1335985593385764297 -16.3667679415
1335985593485884801 -14.7332186054
1335985593619312191 -16.9539442002
1335985593719080040 -16.0187047575
1335985593853407731 -16.9977373407
1335985593985841868 -15.693373687
1335985594086006645 -15.9579493556
1335985594219265497 -15.3213129409
1335985594319074552 -16.6237262874
1335985594419073705 -16.1465403878
1335985594552564015 -15.2822648071
1335985594719148459 -15.5702672193
1335985594852486835 -17.4733409527
1335985594986005619 -17.1026257682
1335985595119272103 -15.6741192106
1335985595219185217 -14.2683836576
1335985595319132461 -15.5871725722
1335985595452489746 -14.5229483651
1335985595552538882 -17.1884576375
1335985595685846497 -18.8104602893
1335985595852389653 -13.5681643717
1335985595985757144 -15.7241955128
1335985596085792667 -15.9431475718
1335985596219103654 -15.998869458
1335985596319229313 -15.6831459855
1335985596452579731 -13.6330101124
1335985596552596814 -14.205923163
1335985596685846068 -15.2941317577
1335985596785888698 -15.1054033557
1335985596919312867 -15.1239602465
1335985597052548122 -10.2464784812
1335985597186191752 -6.30894829871
1335985597285949872 -3.65815892214
1335985597419253459 -5.53915065167
1335985597519183372 -12.8663492082
1335985597619235141 -13.8726613764
1335985597719934413 -13.9458540321
1335985597819341827 -14.5116917654
1335985597952475410 -12.7750512025
1335985598052410268 -14.4019808566
1335985598185731206 -13.7039078105
1335985598319116188 -14.5627109849
1335985598419117146 -13.4032990237
1335985598552436247 -13.7519038138
1335985598652530163 -15.3493044514
1335985598819121635 -13.8220967356
1335985598919299389 -13.8515185599
1335985599019395367 -13.8864058189
1335985599119494548 -11.9488694414
1335985599219181745 -15.4184132327
1335985599352591580 -13.2711308174
1335985599452556336 -13.7696441291
1335985599552490879 -13.4706032516
1335985599652416247 -12.8964676446
1335985599785950346 -13.5770534059
1335985599885991878 -15.0366426709
1335985599985681398 -15.4670200536
1335985600085889266 -13.8066798931
1335985600185756943 -15.4810888458
1335985600319190827 -13.4892166422
1335985600419182365 -13.5976402552
1335985600552422546 -15.518553611
1335985600652432459 -13.9266787764
1335985600752441974 -14.5576599108
1335985600852545383 -14.412433481
1335985600952456431 -14.816662692
1335985601052511594 -13.0171518197
1335985601185846300 -15.5524389181
1335985601285767729 -15.1140634351
1335985601419178660 -16.0024558636
1335985601585946154 -13.8798223984
1335985601719414145 -13.06986866
1335985601819194422 -15.0745955305
1335985601952465149 -16.1930626183
1335985602052464061 -14.6670915946
1335985602185879897 -15.8651001207
1335985602319152392 -14.1887729057
1335985602419151643 -14.6969624432
1335985602552448180 -14.5870836991
1335985602685839794 -14.7417295983
1335985602819218276 -14.9695467069
1335985602952473279 -14.8414953136
1335985603052459467 -16.1949215567
1335985603152533867 -14.0234608012
1335985603252531813 -14.1850310244
1335985603385855251 -14.9185468022
1335985603485899767 -15.8006085133
1335985603585755336 -13.7738941122
1335985603719336494 -15.0056006702
1335985603819231955 -14.4520120631
1335985603952574304 -14.0450975395
1335985604052495960 -10.8951273136
1335985604185766959 -12.3602748924
1335985604319085567 -13.9222354866
1335985604419340911 -11.4125293118
1335985604519302139 -11.2917457929
1335985604619214535 -15.3510310612
1335985604719101158 -11.8503342209
1335985604819218863 -13.4578088901
1335985604952509089 -12.2742453681
1335985605085759842 -13.3267322801
1335985605219024906 -11.6044503209
1335985605352386544 -10.558976619
1335985605452544642 -12.4550951261
1335985605585776538 -12.8981575714
1335985605719171582 -13.0351111671
1335985605819206485 -9.65029313452
1335985605952509841 -13.4496126345
1335985606085850092 -14.1655199957
1335985606219133588 -11.4121200362
1335985606319231935 -12.4355283654
1335985606419133123 -11.2694240115
1335985606552471122 -14.2690793271
1335985606652402795 -11.3645229349
1335985606752481401 -12.6936008881
1335985606885941566 -9.99604475831
1335985606985842819 -11.8811854034
1335985607119246900 -11.8767800068
1335985607252525495 -10.4350662185
1335985607385894613 -11.2337353334
1335985607519125802 -9.62804035712
1335985607619257706 -10.8819678128
1335985607752583721 -9.67126625642
1335985607852586356 -9.87758181049
1335985607952570497 -11.0663545099
1335985608085877107 -10.0462634596
1335985608185788679 -9.97946564252
1335985608319402903 -10.3256305751
1335985608419288876 -8.48998424589
1335985608552492954 -7.91969933432
1335985608652540364 -8.45515450581
1335985608819450951 -9.47903750024
1335985608919282599 -12.656602178
1335985609052447377 -8.64693727188
1335985609152397639 -11.353295362
1335985609252468230 -13.0474518717
1335985609385854383 -8.5291218452
1335985609486033211 -8.06006570632
1335985609619114260 -6.35707104865
1335985609752436281 -8.75498003224
1335985609852469926 -11.6839309765
1335985609985840298 -12.714228668
1335985610085809184 -11.1559932163
1335985610185718592 -12.096266323
1335985610319081567 -11.0083022024
1335985610452749890 -9.15002526129
1335985610585845005 -11.9436793217
1335985610719110538 -12.0637792759
1335985610819324389 -10.9927970821
1335985610952412842 -10.398366579
1335985611052463766 -11.0875747974
1335985611185794824 -9.4500024041
1335985611285775636 -10.3266121759
1335985611419109022 -9.05311017485
1335985611552466119 -10.1215225268
1335985611685783444 -9.86435417828
1335985611785844898 -8.65807975831
1335985611919243776 -11.5661784193
1335985612052460797 -12.767031951
1335985612152432554 -7.15769241414
1335985612285791905 -8.56319589057
1335985612385745050 -9.74913149052
1335985612519237399 -7.75813112403
1335985612619066264 -11.3583195274
1335985612752497829 -10.75978616
1335985612852417524 -12.4863116543
1335985612985926165 -9.21064350304
1335985613086131855 -9.36473566721
1335985613219121586 -12.2540957746
1335985613386061993 -10.6690963433
1335985613485957739 -12.4422792743
1335985613619146016 -11.1826745083
1335985613719046213 -10.5136665498
1335985613852403415 -10.4847284607
1335985613952478267 -9.49189517216
1335985614085771796 -11.0418923667
1335985614185799469 -10.9392541528
1335985614319386098 -12.2415772505
1335985614452475769 -10.222615466
1335985614552530396 -8.96622287965
1335985614652438226 -11.9355048528
1335985614785862975 -10.3586373133
1335985614885826262 -11.6998543184
1335985615019189744 -11.4271319329
1335985615119127296 -11.7407888985
1335985615252440624 -8.87548442012
1335985615385751903 -12.4760445406
1335985615519245854 -10.8969754088
1335985615652433827 -11.9666844174
1335985615785842867 -8.29679902589
1335985615886116418 -10.1893425757
1335985616019213064 -11.6295004468
1335985616152552654 -11.036547719
1335985616252523856 -13.5035699435
1335985616352470150 -10.2147311186
1335985616486103859 -9.60940929918
1335985616585811583 -8.64890134303
1335985616685877244 -10.2091646348
1335985616819163568 -10.3105626486
1335985616919219323 -12.3675169378
1335985617052467266 -12.909068622
1335985617152461153 -11.2335436008
1335985617252412106 -12.5717351077
1335985617385840162 -14.040099587
1335985617485842646 -12.3112426023
1335985617585825144 -11.5778718881
1335985617719178305 -12.6808932104
1335985617819226012 -11.3875676251
1335985617919133031 -14.732462633
1335985618052525558 -14.4337190155
1335985618185819725 -14.9023368609
1335985618285810678 -11.56332001
1335985618419263347 -14.2327297198
1335985618519220260 -10.2265431153
1335985618652478923 -13.095975987
1335985618785900633 -13.8591357003
1335985618885866809 -12.6067632632
1335985618985907029 -12.7087513787
1335985619085912570 -12.8182137243
1335985619219214330 -11.8621422547
1335985619319369865 -10.6704661822
1335985619419105869 -11.3706363721
1335985619552483653 -10.6899722336
1335985619685913069 -8.09660161908
1335985619785858466 -10.7706754328
1335985619952525830 -14.1926469457
1335985626319290722 -10.3905221092
1335985626452495054 -12.16103355
1335985626585817558 -12.4491876185
1335985626719116698 -14.3515800458
1335985626819122659 -15.0170269031
1335985626986240265 -15.1921025024
1335985627085941610 -15.1289188676
1335985627219216462 -10.6866954826
1335985627319387923 -12.1846253623
1335985627452473418 -11.9801036536
1335985627586307068 -10.9516594483
1335985627685909340 -11.8556469994
1335985627819261576 -12.0645443516
1335985627919041272 -12.5778726785
1335985628052586947 -11.9104897653
1335985628152741361 -11.0442020503
1335985628286011543 -13.9119501457
1335985628385769687 -11.782617378
1335985628485897679 -10.9730929202
1335985628585844276 -12.4949660481
1335985628685906500 -14.8437345397
1335985628885934331 -17.1713264681
1335985628985877530 -13.0610261224
1335985629119215427 -9.83790650895
1335985629219270384 -16.4000605984
1335985629385780491 -14.6906363612
1335985629485921578 -14.8223233535
1335985629585778195 -15.7613450061
1335985629719179352 -14.2647261255
1335985629819159335 -12.0457395823
1335985629952436004 -12.172535088
1335985630119452708 -15.5970303389
1335985630219289829 -15.2252645468
1335985630352499485 -12.766541812
1335985630452392058 -14.9374175238
1335985630585906502 -12.7218538343
1335985630719101596 -12.7743405746
1335985630852510253 -13.3206051097
1335985630952573104 -15.2563763058
1335985631085752524 -15.8385238102
1335985631219167051 -11.7412392695
1335985631319232544 -15.300429641
1335985631419353686 -14.3920041732
1335985631552514453 -15.3574092707
1335985631652707315 -13.7594694874
1335985631785798552 -16.3564829172
1335985631885847665 -16.1290847419
1335985631985802314 -17.2856432572
1335985632119114857 -12.3492552761
1335985632219240123 -12.9060755325
1335985632319130022 -12.2550009716
1335985632452477486 -10.7830554052
1335985632552444590 -11.0003448688
1335985632685959460 -11.2808713691
1335985632819311515 -12.4066718551
1335985632919166110 -11.3673881119
1335985633052486259 -13.2001822332
1335985633185852302 -13.4953858498
1335985633319383872 -13.4193904807
1335985633419534120 -14.7205167049
1335985633552585357 -15.5071583106
1335985633652608401 -13.8600581229
1335985633785868737 -13.1746713631
1335985633919130770 -15.2323242517
1335985634052555159 -17.2050887417
1335985634152594828 -12.8556055741
1335985634285870739 -12.6859855259
1335985634419365742 -13.6019799133
1335985634519134455 -14.2419861702
1335985634619165485 -13.3347887319
1335985634752452433 -11.3185299691
1335985634885847259 -15.2761991252
1335985634985840768 -12.528848389
1335985635119247329 -12.1667835378
1335985635219391327 -12.1971658455
1335985635319198737 -12.5859347682
1335985635419346239 -12.1117467304
1335985635552463999 -11.5987614355
1335985635685871287 -12.1653013381
1335985635785858436 -15.2762306671
1335985635919154859 -14.8691235448
1335985636019151801 -14.2628278386
1335985636119171668 -12.286166662
1335985636252482222 -10.9340611329
1335985636385790681 -13.5815919043
1335985636519145916 -13.2108250856
1335985636619361742 -12.4319096421
1335985636785846925 -13.5485990669
1335985636885832459 -15.5031992939
1335985637019409929 -14.3819178533
1335985637119306874 -13.760702385
1335985637219152066 -12.8240343518
1335985637319191095 -11.6508922284
1335985637419088921 -12.7978314963
1335985637552529092 -12.6067670129
1335985637652448064 -11.4590155934
1335985637752537094 -13.7107423482
1335985637885795851 -10.9852149153
1335985637985974857 -13.1343072272
1335985638152473687 -14.0077636902
1335985638252513232 -13.815315327
1335985638385808240 -13.1981593017
1335985638485808538 -11.8344145757
1335985638619224416 -12.5686217992
1335985638752573189 -14.0467265424
1335985638885861066 -14.0660397947
1335985639019144981 -11.2072737876
1335985639119285571 -11.4234999823
1335985639252444284 -13.8504784216
1335985639352487019 -13.5744165254
1335985639452418479 -13.9591704081
1335985639619151508 -10.5237151399
1335985639785802523 -10.7100215745
1335985639885913887 -14.1018786455
1335985640019161875 -12.9746730222
1335985640152460565 -15.5020842971
1335985640285858794 -14.7926261672
1335985640385825072 -14.8170135083
1335985640485804092 -11.0148421326
1335985640585784546 -10.9457539022
1335985640685797522 -15.0323012576
1335985640785771216 -11.0851295541
1335985640919246026 -16.9257027513
1335985641019089127 -13.224716119
1335985641152592376 -15.3137904783
1335985641252476045 -14.794793777
1335985641385798086 -15.7212515538
1335985641485846602 -17.626674192
1335985641652574908 -14.348738673
1335985641752563255 -10.8742547653
1335985641852474991 -15.2178307601
1335985641952661291 -17.9895867971
1335985642119204330 -13.1684816066
1335985642219124365 -15.0928465805
1335985642385747996 -18.1512850613
1335985642485871482 -13.7386772367
1335985642619376871 -14.583929588
1335985642719177086 -13.0729827158
1335985642819287708 -16.8799478119
1335985642919198004 -15.0899412967
1335985643085931374 -13.9968716638
1335985643185911380 -14.4617033522
1335985643286073656 -13.7189687286
1335985643419479132 -13.0910733812
1335985643519109672 -17.1138358404
1335985643652451261 -18.3237983137
1335985643752669115 -16.2552278138
1335985643885946176 -16.0486815485
1335985644019398731 -15.8849482524
1335985644119065092 -11.2141276489
1335985644219112069 -13.2331452656
1335985644352443880 -10.9901494096
1335985644485933895 -11.3895561112
1335985644585984086 -13.5330516315
1335985644686045361 -11.2510206162
1335985644819417737 -11.2014722569
1335985644919261708 -11.6360146372
1335985645052505110 -12.2431787202
1335985645185970518 -11.1037236808
1335985645385796456 -12.5248057085
1335985645485837393 -11.9830001124
1335985645619641963 -14.8231014683
1335985645719210235 -11.9172552929
1335985645852491363 -12.9911943982
1335985645985974624 -13.3878393079
1335985646085878671 -12.5612410774
1335985646185924507 -12.5741106278
1335985646352474515 -9.92953811691
1335985646452468837 -13.5034508408
1335985646552484460 -11.6926562957
1335985646685827429 -13.1335069739
1335985646785815855 -14.6019923548
1335985646919272633 -11.6955313552
1335985647019255355 -11.8851769245
1335985647152545109 -8.1801067566
1335985647252563114 -11.598296011
1335985647385803755 -10.536764615
1335985647485809452 -9.54839792509
1335985647619174401 -5.74374378435
1335985647719085705 -11.8943913566
1335985647885776944 -9.21191187562
1335985647985942185 -11.2522618642
1335985648085872891 -8.20731561219
1335985648252524416 -10.8163003739
1335985648352604878 -10.2923396353
1335985648486117900 -12.5587423724
1335985648619307825 -9.59866936899
1335985648785884107 -10.5090232386
1335985648919137815 -12.0563706097
1335985649052566577 -12.7155257479
1335985649152667393 -14.5596985927
1335985649285953800 -14.3243867922
1335985649385807733 -11.20701376
1335985649485874064 -13.2713253174
1335985649619306550 -8.91332986398
1335985649719103135 -12.2900962514
1335985649852523770 -11.6759263641
1335985649952567823 -13.0214941798
1335985650119161745 -14.3347100503
1335985650252510000 -11.0501473475
1335985650385726134 -15.7498975617
1335985650485860061 -16.0007771631
1335985650619219546 -12.5113119414
1335985650785747681 -16.0636848096
1335985650885760910 -17.0337048831
1335985651019123729 -17.2593247154
1335985651119276550 -14.491611502
1335985651219209540 -14.6028282376
1335985651385840648 -14.2601167884
1335985651485808910 -16.8900664193
1335985651585962573 -14.0627254108
1335985651719120769 -11.0043094504
1335985651819247458 -13.9697291858
1335985651985854556 -8.97959369641
1335985654252469198 -8.16551778656
1335985654385904880 -12.9139681916
1335985654519122910 -14.5915367444
1335985654619293185 -15.4591045147
1335985654752596676 -12.1347913938
1335985654852552145 -12.9828377857
1335985654952400753 -17.4234245293
1335985655085790570 -17.3007273395
1335985655185894567 -19.4081993943
1335985655319163048 -16.4561566031
1335985655452429537 -19.7843890611
1335985655585777258 -18.411792093
1335985655685880832 -15.8074986631
1335985655819134194 -19.8853730933
1335985655919135264 -16.1425621052
1335985656052472362 -15.5653355233
1335985656185743054 -17.018719373
1335985656285816439 -16.8845133239
1335985656419163886 -15.6556461277
1335985656519247289 -17.5637357239
1335985656619212289 -18.0843352296
1335985656752406364 -18.2222908301
1335985656885827597 -18.4721044627
1335985657019088381 -16.7202716603
1335985657119124183 -15.151151027
1335985657252575100 -15.2002708715
1335985657352555020 -15.0408456517
1335985657485831471 -15.7588924009
1335985657619127807 -13.4399149272
1335985657752529473 -14.4290410449
1335985657885894233 -16.9680583328
1335985657985756679 -17.4339344054
1335985658119131071 -15.302023549
1335985658219091758 -18.3113456544
1335985658352422574 -19.0990269146
1335985658485883921 -17.5821236881
1335985658619150731 -16.3206103064
1335985658719119775 -16.7442430505
1335985658819132832 -17.8421829049
1335985658919072935 -16.3373889138
1335985659052501718 -15.4425903775
1335985659152752243 -17.4348727776
1335985659285796582 -14.7910793398
1335985659419167411 -15.5448339871
1335985659519136998 -14.5085132907
1335985659619156550 -14.0479885142
1335985659752605729 -13.3303381613
1335985659852488345 -11.9225750505
1335985659952575137 -16.268661114
1335985660052392646 -13.9453464575
1335985660185893268 -15.8062033518
1335985660285813826 -17.0494924382
1335985660452504167 -10.9451955743
1335985660552480652 -12.5141653893
1335985660652560048 -13.436360944
1335985660785932278 -17.5921172565
1335985660885856773 -17.0058603206
1335985660985750597 -13.2005678459
1335985661152455033 -16.8496554042
1335985661252928868 -14.4449390522
1335985661352423796 -15.266629908
1335985661485845023 -16.3222965732
1335985661619223694 -14.4083735865
1335985661719122537 -16.5607563712
1335985661852581104 -17.943995348
1335985661952542524 -17.6739769703
1335985662052455411 -16.6683757457
1335985662152536468 -16.6249323622
1335985662252471294 -16.7824995489
1335985662352538478 -16.7978461521
1335985662452504536 -13.2882659065
1335985662585791973 -13.5757342116
1335985662685733611 -15.1099031969
1335985662786018681 -12.6766507614
1335985662919119935 -11.7233232168
1335985663052607937 -11.9739077722
1335985663152536149 -13.2600243913
1335985663252460718 -15.8165490451
1335985663352449155 -17.5957875248
1335985663486110922 -15.5292205666
1335985663619235640 -15.1179148553
1335985663752494132 -16.991249724
1335985663852549271 -16.4511272666
1335985663952407223 -16.56246765
1335985664052670700 -14.8303463794
1335985664152505995 -16.8170729858
1335985664285938514 -15.6489595443
1335985664385732392 -14.7622843751
1335985664485842101 -14.8565830206
1335985664619162618 -17.5046812168
1335985664752519291 -14.061467902
1335985664852438364 -15.8246364604
1335985664952629494 -16.1252086136
1335985665085824916 -16.0795056118
1335985665185949637 -16.2613234373
1335985665319284944 -17.2198287821
1335985665419065241 -15.7836775876
1335985665552445979 -16.9055620374
1335985665685904251 -16.4605683651
1335985665819186309 -15.1528034791
1335985665952475870 -16.7933026158
1335985666085857988 -16.9834656881
1335985666219121801 -14.0806630548
1335985666319089544 -13.8500419324
1335985666419244266 -16.1941766385
1335985666552644681 -15.8293564276
1335985666685977550 -15.4078807717
1335985666819154646 -14.4724069466
1335985666919250073 -16.8515639388
1335985667052453612 -10.9096739437
1335985667152526326 -13.2506188022
1335985667285944227 -9.57866926947
1335985667385897515 -13.3445208102
1335985667485769580 -15.2905278859
1335985667619271756 -15.5636319649
1335985667719018069 -15.4492552784
1335985667852489612 -13.4821135231
1335985667952506726 -17.8058785513
1335985668085836404 -17.4755390664
1335985668185890477 -17.6888655909
1335985668319114668 -14.4174735716
1335985668419249257 -15.9089365365
1335985668519139558 -17.3579464487
1335985668652506350 -14.7088408925
1335985668752515877 -17.0165230371
1335985668885901123 -15.4001792053
1335985668986208892 -15.1979543901
1335985669119231349 -16.0519635385
1335985669219175259 -15.2979115513
1335985669319342662 -15.6835658797
1335985669452494594 -15.5659796925
1335985669552533935 -14.8463564971
1335985669652414972 -14.702413459
1335985669785796799 -16.5253795177
1335985669885821263 -14.515061897
1335985669985902124 -15.04753718
1335985670085840742 -14.28228425
1335985670219069452 -16.2456297054
1335985670352630390 -16.6837574825
1335985670485941174 -16.3235601408
1335985670585689958 -15.455098746
1335985670719139224 -13.6846039438
1335985670819222333 -14.0719228095
1335985670952424529 -11.2296590968
1335985671085809762 -15.683461308
1335985671219271953 -14.1702267639
1335985671319150926 -15.9554426654
1335985671452481696 -16.6297042811
1335985671552518761 -17.1891957825
1335985671685820765 -16.1412001801
1335985671819176633 -16.0222609362
1335985671919091579 -15.9949696027
1335985672019276716 -15.8211196389
1335985672152697585 -14.0664509707
1335985672285872864 -13.3867076762
1335985672385833495 -15.3883567902
1335985672519151817 -15.2064851773
1335985672619175287 -13.7532448182
1335985672752507471 -11.7253771106
1335985672852492072 -10.9146103842
1335985672985937133 -11.57890259
1335985673119255312 -11.6722550777
1335985673219129147 -10.1450886886
1335985673319150201 -13.7879084078
1335985673419173367 -12.4023826679
1335985673552540110 -10.2252574817
1335985673652475966 -16.6041816299
1335985673752446570 -11.7990729622
1335985673852456514 -14.648302076
1335985673952641861 -15.3303702213
1335985674085812943 -14.8977546979
1335985674185856690 -10.7324229796
1335985674319091877 -15.4470117224
1335985674419276631 -13.0536344321
1335985674519311949 -11.2857304189
1335985674652455536 -13.6111486212
1335985674752448806 -15.6666995444
1335985674952639024 -12.109024784
1335985675052401861 -15.1887246733
1335985675185782784 -15.0864531772
1335985675285883761 -13.4003238764
1335985675419181642 -13.2009371321
1335985675519169370 -9.66047206054
1335985675619113178 -11.3042776091
1335985675752536572 -13.5121634809
1335985675852473485 -11.1093690333
1335985675985972774 -11.4780616442
1335985676085776342 -9.49459375504
1335985676185874849 -10.536160978
1335985676319233110 -12.0298082645
1335985676452481518 -14.8076397158
1335985676552501528 -14.6241806017
1335985676685845148 -12.7421409435
