# Supplementary material for: Infants Time Their Smiles to Make Their Moms Smile
Source: PLoS One. 2015 Sep 23;10(9):e0136492. doi: 10.1371/journal.pone.0136492 (PMC4580458; doi:10.1371/journal.pone.0136492)
Supplement: S1 Data — (ZIP) [file pone.0136492.s001.zip › DiegoSmileRawData/smilenew_sub_18_mirror_2012-05-02-11-58-08.subjectsmiles]

1335985095988490394 -13.477884314
1335985096088376992 -13.562055478
1335985096288357989 -15.2194004795
1335985096421732596 -14.3672795344
1335985096555064583 -16.7595513141
1335985096688474630 -16.1524939237
1335985096788408772 -14.5525883743
1335985096955065656 -15.4688979899
1335985097121848939 -14.7366888513
1335985097255056218 -13.3383173936
1335985097388370354 -13.7080067242
1335985097555028544 -15.5470061803
1335985097688528004 -15.9503521647
1335985097788291751 -15.1580180358
1335985097921667364 -13.3015362273
1335985098055131466 -15.7694176127
1335985098188428986 -14.6005571359
1335985098354982417 -14.4430409104
1335985098488291067 -16.2161476025
1335985098621804019 -14.9313096579
1335985098755159466 -18.0232520909
1335985098855261367 -15.917035089
1335985098988508335 -17.1693243334
1335985099121765841 -16.3252094606
1335985099255032418 -19.4786340732
1335985099421700499 -19.4422108404
1335985099588246527 -16.4804154537
1335985099721636310 -16.2014201006
1335985099855041739 -15.1930046349
1335985099988323959 -14.883527494
1335985100121750458 -12.4485479991
1335985100255084978 -11.6777555113
1335985100388378800 -15.175449978
1335985100521702109 -12.3396161521
1335985100655024613 -12.7753025588
1335985100755498932 -17.7783992006
1335985100888369494 -15.6194054954
1335985101054981875 -13.8593966398
1335985101188446772 -16.5751943782
1335985101288351965 -15.2824052685
1335985101421652796 -16.1299374416
1335985101555111869 -16.9935194366
1335985101688333673 -14.5869266153
1335985101788278166 -15.2421470352
1335985101955163387 -14.0525236065
1335985102088487179 -14.408310462
1335985102221704565 -14.9778483817
1335985102355097434 -14.5209480035
1335985102521812885 -14.8423424841
1335985102621796305 -14.4579649709
1335985102855069493 -15.0687226106
1335985102988380262 -16.3057897258
1335985103121678096 -14.9117465831
1335985103254951275 -15.3130761785
1335985103388344850 -14.2884541569
1335985103521678732 -12.9297759889
1335985103655048341 -13.6744131509
1335985103788236172 -12.7840350638
1335985103921711229 -12.9976579586
1335985104055071547 -15.7797095916
1335985104188339683 -15.4538730731
1335985104321788650 -18.4866287738
1335985104455033181 -15.3149606645
1335985104588344061 -14.2699585277
1335985104721929036 -14.3944096577
1335985104821669767 -15.127069872
1335985104955279608 -17.1550789296
1335985105121629599 -15.0238817887
1335985105255057279 -17.6265229351
1335985105421721494 -16.8160375893
1335985105521659974 -17.4970821885
1335985105688522264 -20.7440317507
1335985105821751493 -16.9857084658
1335985105921739077 -17.1413061108
1335985106021683466 -15.6485919368
1335985106155054198 -16.8060956387
1335985106255082945 -21.4180540414
1335985106388506386 -19.9571225313
1335985106554961936 -18.5106423283
1335985106721664385 -22.3165142944
1335985106855321345 -16.9169461137
1335985106988352245 -18.7632765926
1335985107121783772 -20.0712014602
1335985107255014820 -22.077300985
1335985107355282144 -16.0123118148
1335985107455074380 -17.5348843844
1335985107588483350 -16.1267011469
1335985107721684148 -13.6872540911
1335985107855392475 -17.9869281236
1335985107955164480 -17.2616025675
1335985108121749408 -17.2574154208
1335985108221733642 -15.7302435883
1335985108355317063 -15.8422677048
1335985108455051701 -15.7896277161
1335985108588309650 -16.2070210568
1335985108688438729 -14.8170334239
1335985108821614460 -15.2352755516
1335985108955096744 -14.979554631
1335985109054945909 -15.9791005942
1335985109188471745 -14.5472306083
1335985109321607544 -16.9109780966
1335985109488333166 -15.3417269501
1335985109621656132 -15.9635072032
1335985109754911459 -17.5514281132
1335985109921809010 -18.9373412916
1335985110021763618 -16.0162389027
1335985110155086186 -17.1594953919
1335985110288303588 -15.6495135648
1335985110455234693 -15.4390780953
1335985110621724379 -18.0638248063
1335985110722028294 -15.7518355378
1335985110855006989 -18.2476695906
1335985110988404685 -16.6061869265
1335985111088400358 -15.0637620342
1335985111221824035 -14.867582021
1335985111388311641 -18.4841697642
1335985111555174868 -17.8614569967
1335985111655269729 -19.6819197128
1335985111855087191 -15.2509714812
1335985111988218048 -16.1682311822
1335985112121761093 -15.3473597418
1335985112254979298 -15.848565273
1335985112388267866 -16.9422294458
1335985112521769669 -16.5826507407
1335985112654970351 -15.6706545504
1335985112755349444 -16.1749501959
1335985112888443526 -16.3532863151
1335985113021755594 -13.938376421
1335985113154956712 -14.8752359063
1335985113255210014 -16.2634201257
1335985113455195118 -17.0128135746
1335985113555044777 -16.124307873
1335985113688727641 -15.7152229359
1335985113855193248 -17.4909237365
1335985113988355035 -15.6334002435
1335985114154937385 -16.3274267093
1335985114288362655 -17.1854454448
1335985114421784001 -14.0835388305
1335985114521760888 -13.1282545927
1335985114688408990 -14.1910128569
1335985114821727203 -16.3418971003
1335985115021907388 -13.1344296979
1335985115121704822 -16.689499604
1335985115255060560 -15.276786873
1335985115388521768 -14.4751785593
1335985115521819557 -17.0073895743
1335985115721744860 -15.6335601325
1335985115855136579 -15.9005364692
1335985115988378645 -16.2612880321
1335985116088380949 -13.7714813465
1335985116255144885 -16.2420765267
1335985116388377663 -17.433356168
1335985116488629406 -16.2648579721
1335985116621642304 -17.1164324229
1335985116755007267 -16.3451841642
1335985116921733572 -19.050950984
1335985117055139586 -18.2514659687
1335985117154935171 -15.8040293414
1335985117288599242 -15.9500228527
1335985117455136559 -18.4041593583
1335985117588351549 -17.5186485105
1335985117721760282 -17.3244601521
1335985117855035054 -20.6166989675
1335985117988481940 -19.6470971284
1335985118121670326 -19.3275833553
1335985118255134856 -12.0283871559
1335985118388362573 -13.927502006
1335985118488308985 -19.3530145581
1335985118621680022 -19.4754587682
1335985118755184648 -19.8418404941
1335985118888357612 -17.7525833044
1335985119021891829 -11.4442119798
1335985119155029550 -15.0841094309
1335985119288368342 -12.6783767306
1335985119421735084 -13.4411228276
1335985119521711382 -12.6131465655
1335985119655045294 -13.4487951233
1335985119821720739 -13.6075804113
1335985119988335926 -17.6901070534
1335985120142236873 -13.6313179742
1335985120342091261 -15.2961910606
1335985120475451243 -10.1396782934
1335985120642224720 -14.677270736
1335985120742171966 -9.68125982433
1335985120875599565 -8.40010944747
1335985121042083142 -8.2518815632
1335985121175467589 -11.9110824214
1335985121309253566 -11.6915698949
1335985121442230727 -13.8862809748
1335985121575554440 -14.6651834036
1335985121709224784 -12.9855472296
1335985121809185275 -13.6694235179
1335985121942243678 -14.4700528095
1335985122042175828 -16.7524344948
1335985122175635459 -19.0525964546
1335985122308862495 -13.5078506576
1335985122408781046 -14.2487057096
1335985122542243313 -13.6317268257
1335985122675695123 -18.388909012
1335985122842104930 -18.9269470453
1335985122975643756 -16.9878124213
1335985123075772934 -14.2351206091
1335985123175485851 -15.3203808301
1335985123342182721 -15.2809559094
1335985123508833647 -14.9977331212
1335985123642335092 -15.3847973502
1335985123775697372 -13.6305757503
1335985123908777376 -8.52706207577
1335985124042249879 -10.6200486118
1335985124175680147 -11.3266831284
1335985124275555967 -14.5543508793
1335985124408800706 -13.4084657023
1335985124542331894 -9.42462377672
1335985124675552302 -10.6940098171
1335985124808995654 -8.27308550766
1335985124942258950 -9.71983230497
1335985125042260797 -13.3210037812
1335985125175603718 -12.3162756563
1335985125308935488 -15.965634574
1335985125442153375 -14.9491332258
1335985125542194744 -12.4576668964
1335985125642158112 -13.9110583811
1335985125775482837 -14.2342223588
1335985125908815187 -15.4981891823
1335985126008826721 -13.6252299224
1335985126142183599 -15.192173238
1335985126275639994 -14.5543482519
1335985126409191062 -17.659990264
1335985126542173324 -14.4807528374
1335985126675574137 -14.2756106413
1335985126809122309 -15.0813566654
1335985126908831913 -12.7731239618
1335985127042113285 -15.2407679626
1335985127209059026 -11.7806205824
1335985127342185749 -16.0566388197
1335985127475701198 -18.545520898
1335985127575562523 -14.5965166643
1335985127708756481 -15.7936410802
1335985127808799783 -17.0238609274
1335985127942117253 -15.156277607
1335985128075526439 -15.3736955478
1335985128208894626 -12.8789698726
1335985128342164848 -15.62600947
1335985128475831965 -12.9397597015
1335985128609132520 -15.9348203875
1335985128742155467 -15.9827424466
1335985128842228462 -16.5634405855
1335985128975629455 -14.6406318414
1335985129175480693 -17.6795733149
1335985129308708717 -17.3896663009
1335985129408743366 -14.7411462186
1335985129542115082 -14.2687294569
1335985129675567818 -16.2474567588
1335985129808868064 -16.5158751787
1335985129942216590 -14.9103605545
1335985130075488786 -12.8279925977
1335985130208924319 -13.2744433066
1335985130309028303 -12.8835478444
1335985130442182845 -14.5540744842
1335985130575391689 -13.2653836837
1335985130675565940 -16.0619020167
1335985130808928251 -16.4973667056
1335985130942081638 -15.985039463
1335985131075595227 -12.3969310114
1335985131208948080 -14.0894402501
1335985131342097563 -13.7898042434
1335985131475503315 -14.3072393219
1335985131675549910 -12.6529416408
1335985131809107114 -15.8753088573
1335985131942205065 -16.2241557031
1335985132042182566 -14.1746983816
1335985132175594715 -14.6433351902
1335985132342271492 -17.0172964332
1335985132542351537 -12.7580312069
1335985132675448193 -15.276884007
1335985132808906927 -17.4116159404
1335985132942247168 -14.2369531073
1335985133108775339 -14.3480411893
1335985133275566472 -14.7703263432
1335985133408912306 -12.5729709019
1335985133542133279 -16.098902065
1335985133675567536 -16.0743643845
1335985133809030913 -17.45193149
1335985133942317906 -16.8969320727
1335985134075562177 -14.9762673463
1335985134208881048 -15.2040710651
1335985134342228176 -15.4404324931
1335985134475448674 -17.3451918785
1335985134608806497 -17.278677389
1335985134709408914 -14.6192607067
1335985134842334769 -18.2069526112
1335985134975627419 -17.174425204
1335985135108881407 -16.2433758337
1335985135208869364 -19.2567236944
1335985135342357232 -17.7179935619
1335985135508694219 -15.5216444037
1335985135642145419 -12.8947779985
1335985135775515930 -14.0055467679
1335985135908773803 -12.6439911368
1335985136108728658 -15.9371643601
1335985136275659252 -16.55366171
1335985136408885622 -17.2136141779
1335985136508778313 -16.4616919785
1335985136642183478 -16.5320543568
1335985136742195801 -13.0502466351
1335985136875506968 -14.4353004991
1335985136975567297 -15.8127916925
1335985137108997485 -13.0884002435
1335985137209023439 -14.3688006808
1335985137309421493 -14.8763177005
1335985137408911886 -11.2898139088
1335985137508845322 -15.0569303471
1335985137642468996 -12.979424223
1335985137775565829 -14.6606945363
1335985137875632222 -13.2508777389
1335985138009025651 -13.8114120513
1335985138142209180 -11.5667905013
1335985138242275648 -16.1391207072
1335985138375456633 -16.2711932356
1335985138475554384 -14.3604619287
1335985138575561353 -14.658241945
1335985138709341356 -15.3295981179
1335985138842077932 -13.8633290155
1335985138942180335 -15.690492496
1335985139042228487 -16.2984196233
1335985139175534705 -15.8971893057
1335985139308832649 -15.1659213275
1335985139442172511 -17.7584025089
1335985139575563920 -14.1146725558
1335985139675445427 -14.2287529887
1335985139808850561 -13.9657239113
1335985139942142577 -13.3490871547
1335985140042091590 -16.2259075402
1335985140175409343 -14.18956741
1335985140275534481 -13.7097864433
1335985140408821826 -16.6289454275
1335985140508959727 -14.7536862761
1335985140608990274 -16.5731079792
1335985140708775001 -16.256491861
1335985140842216902 -18.5062198243
1335985140942143609 -15.3404799608
1335985141042223916 -14.6808819998
1335985141175469792 -13.6534146698
1335985141275440514 -14.1723524847
1335985141408892568 -15.662411057
1335985141475594838 -14.249887489
1335985141575496474 -16.6888200093
1335985141708894289 -15.7863960344
1335985141808868394 -16.4058388979
1335985141908951419 -14.7273082517
1335985142042426955 -16.6033336827
1335985142175515774 -16.6241429593
1335985142309260443 -14.691823776
1335985142408854325 -13.321129653
1335985142542082114 -16.1141699794
1335985142675518068 -16.1381573961
1335985142808823473 -12.7895463949
1335985142942058406 -12.7932196953
1335985143075589145 -12.2399344704
1335985143208882542 -14.3116616245
1335985143342446906 -14.3152862817
1335985143442451081 -14.9893551849
1335985143542237531 -13.1367481868
1335985143675658061 -16.0409783048
1335985143775518954 -14.5058423822
1335985143908878393 -14.3954855737
1335985144042135241 -13.2484676431
1335985144175495507 -13.746371971
1335985144275459590 -16.5884148153
1335985144442152727 -16.7213839895
1335985144575527100 -14.1347263579
1335985144675611300 -14.599796185
1335985144809194315 -12.4341459293
1335985144942184940 -15.2180128746
1335985145075611488 -17.4772880637
1335985145208874097 -12.7285041291
1335985145375723238 -12.0556012454
1335985145508746784 -10.1794439459
1335985145642200456 -10.7359770429
1335985145775574266 -8.03742964255
1335985145908842930 -7.5000874138
1335985146042132357 -6.6345339743
1335985146175493049 -9.283198666
1335985146342139449 -10.755783367
1335985146475478847 -12.8459464826
1335985146608894376 -10.8100339191
1335985146742235471 -11.1659573427
1335985146875543577 -8.96368826245
1335985147008775214 -9.53621082539
1335985147142135188 -8.81239086032
1335985147242244341 -7.12566760994
1335985147375640569 -5.81260135029
1335985147508858513 -7.48072641533
1335985147642503831 -5.76333738196
1335985147775540176 -5.88133607881
1335985147908785121 -5.57190335323
1335985148008928144 -7.1350305887
1335985148142196762 -6.53985523872
1335985148275777381 -5.56369458863
1335985148409091350 -10.0050772963
1335985148542081190 -15.3129760655
1335985148708847184 -13.76364264
1335985148842264717 -12.4771882662
1335985148975551697 -10.8828520361
1335985149108837514 -14.9895071447
1335985149242256743 -18.6782021043
1335985149375563557 -13.5870340437
1335985149542258033 -12.2300299181
1335985149675740601 -13.8136183091
1335985149808798731 -16.1197265818
1335985149942102344 -14.5881107741
1335985150042223161 -16.1437745821
1335985150175528729 -13.7715455744
1335985150308855189 -15.7183924316
1335985150408819005 -12.1318405854
1335985150542306012 -14.2137285364
1335985150675557577 -12.6914964697
1335985150809097704 -14.1848684764
1335985150975511754 -15.61810645
1335985151075614143 -15.4548742199
1335985151208819651 -15.6039946227
1335985151377563706 -15.9418867919
1335985151509171515 -17.3582389355
1335985151642225175 -12.4024814039
1335985151809125944 -13.6023106492
1335985151942173792 -17.2390011354
1335985152075365555 -16.8856882811
1335985152175449078 -16.103790072
1335985152308841827 -15.7267624241
1335985152442253743 -19.0240854087
1335985152575516481 -20.3644814036
1335985152708856594 -17.9347024668
1335985152808834234 -18.1701475551
1335985152942062436 -17.342432468
1335985153042361656 -19.2906574312
1335985153142178535 -18.9941846415
1335985153242375946 -15.8444626395
1335985153375458248 -17.3315140359
1335985153508960556 -17.8374296858
1335985153608890878 -14.974774409
1335985153742255356 -14.5480040052
1335985153942400997 -12.230689889
1335985154075454023 -10.0743316206
1335985154175628647 -9.5165858819
1335985154275911336 -8.3619108211
1335985154442132195 -5.60340638337
1335985154608787312 -5.89782806652
1335985154942353206 -9.7970047798
1335985155175525347 -9.70917292964
1335985155275467460 -3.57900195826
1335985155408910779 -8.51970047995
1335985155508817201 -15.3862668111
1335985155608862120 -18.3424094629
1335985155775611325 -15.9872668926
1335985155908861210 -16.8475150599
1335985156042174872 -17.5431595444
1335985156175684523 -14.9110914123
1335985156375451256 -12.1765246518
1335985156475672532 -11.0827826773
1335985156608872615 -14.9385087315
1335985156742204504 -14.2119438539
1335985156875451313 -11.8531172963
1335985157008871089 -13.9979361239
1335985157175553870 -14.5338363102
1335985157308973162 -15.2470436599
1335985157442119607 -13.3154693186
1335985157575763619 -15.2534827252
1335985157708735204 -14.5996239385
1335985157842188211 -14.7861501604
1335985157975615380 -13.9774766521
1335985158109035586 -12.8606383839
1335985158242390925 -14.3309154168
1335985158408824020 -12.9807347378
1335985158542372665 -11.8764636881
1335985158675573397 -11.4204133354
1335985158808949292 -12.7436557982
1335985158942077126 -12.752564811
1335985159075442902 -11.632137758
1335985159208867176 -12.6524615279
1335985159342121109 -15.6832191685
1335985159442249536 -10.9315880466
1335985159642279793 -11.8402315017
1335985159775476343 -19.0781686517
1335985159908790138 -15.7542868983
1335985160042204907 -14.7954813276
1335985160175571043 -19.4776404625
1335985160308943054 -17.1749872239
1335985160442135043 -14.3267188186
1335985160608817551 -16.2192689336
1335985160742185265 -17.4740109944
1335985160875544963 -16.4137088004
1335985161008839537 -16.7465811583
1335985161142216782 -17.6695043104
1335985161275528385 -16.1215481588
1335985161442343313 -18.5059491277
1335985161575508720 -17.6863175124
1335985161708928174 -16.451804855
1335985161842209456 -16.1953535116
1335985161975511846 -14.2002464734
1335985162108982442 -19.5154293256
1335985162242144691 -18.5519673177
1335985162342140168 -14.07698887
1335985162475467759 -15.4328864424
1335985162608883209 -18.9376130731
1335985162742261261 -16.7283435186
1335985162875496091 -19.5960812407
1335985163008807901 -16.5950792662
1335985163142235395 -19.5178251658
1335985163308930260 -20.3031132747
1335985163442304184 -21.5698743072
1335985163575556633 -20.9755869804
1335985163708834060 -19.7468478346
1335985163842172840 -22.2449946994
1335985163975743290 -18.5614018497
1335985164109915814 -23.4147503658
1335985164208839579 -16.555049734
1335985164375649358 -20.1278543382
1335985164475593768 -19.9875043731
1335985164642150262 -19.9075032515
1335985164775592774 -22.1051813207
1335985164908841026 -21.0077513751
1335985165042259167 -22.4368567075
1335985165208810640 -19.0312874868
1335985165342362586 -20.4755612404
1335985165475780163 -20.1108983822
1335985165608775991 -21.1212209208
1335985165742335771 -18.748271883
1335985165875490631 -19.9356878767
1335985165975579894 -20.7072420186
1335985166108856773 -21.5270118888
1335985166242259309 -20.3896161581
1335985166342172061 -19.0000120395
1335985166542111547 -21.8556140649
1335985166642237513 -20.1388252945
1335985166775585377 -22.3819429112
1335985166908783796 -18.4538813288
1335985167042119892 -19.7668824797
1335985167175482324 -21.9819116163
1335985167308729960 -21.8376458135
1335985167475514744 -22.0366454322
1335985167608855806 -22.4183852082
1335985167742140843 -20.1547869246
1335985167875616955 -21.1327614124
1335985168008863084 -21.0947527184
1335985168108781715 -22.4740244106
1335985168275641334 -22.5871387585
1335985168409022367 -22.0768741668
1335985168542131184 -17.1755497732
1335985168642242385 -17.9705693668
1335985168809091363 -18.3990099825
1335985168942176999 -16.7539268107
1335985169075448776 -17.3941499839
1335985169175577665 -19.9927179711
1335985169309113167 -17.101470374
1335985169442215097 -20.5380372502
1335985169542120885 -18.4303055381
1335985169708875121 -17.8942471341
1335985169808714658 -21.165398873
1335985169942190276 -18.7457511265
1335985170075582646 -19.6766569655
1335985170208903630 -21.2607184071
1335985170308902568 -18.6661596623
1335985170442201109 -19.0840339252
1335985170575476825 -21.0116150715
1335985170708767274 -21.2206313485
1335985170842344660 -20.8889395388
1335985170975634929 -20.115492545
1335985171108978800 -19.4006271042
1335985171208893550 -18.1119537143
1335985171375575618 -17.0383968602
1335985171475553948 -16.8877416288
1335985171608976484 -18.657657709
1335985171742197018 -17.8627744685
1335985171875573733 -19.4054543734
1335985172008754711 -20.0185003634
1335985172142113537 -19.1673100036
1335985172275537397 -20.4898288783
1335985172408798604 -20.5858417963
1335985172509261248 -22.2941965939
1335985172642156944 -19.0595479403
1335985172775499425 -18.419093535
1335985172908869067 -21.402663015
1335985173075614558 -21.0355890336
1335985173208878435 -19.5257715105
1335985173342137319 -18.7355991659
1335985173508878123 -17.2450914204
1335985173675573924 -17.207332076
1335985173775544773 -13.4904917608
1335985173908778490 -11.1772807389
1335985174042102814 -17.3955558318
1335985174175676004 -18.2572170902
1335985174308790279 -18.8879037398
1335985174442208572 -17.2102222683
1335985174542194267 -12.5847716018
1335985174708756614 -10.4422780905
1335985175642287799 -11.0238793695
1335985175742159572 -8.76252670059
1335985175842227984 -11.1642117453
1335985175942136465 -14.3721932022
1335985176075643508 -19.5111625998
1335985176175515851 -17.3459077346
1335985176275461337 -16.9194590608
1335985176375621663 -13.0558741082
1335985176508759060 -20.8405130076
1335985176608997172 -19.6434246883
1335985176708763637 -16.9018694068
1335985176842178096 -18.1993792469
1335985176975688861 -15.780948578
1335985177075554229 -12.9100478712
1335985177208811996 -11.9408341942
1335985177308921937 -13.9407006008
1335985177408910816 -14.2563665109
1335985177542204621 -18.9399327292
1335985177675550935 -18.7709971478
1335985177842227462 -17.4042408408
1335985177975582808 -17.079007839
1335985178108788000 -17.2663292047
1335985178242243418 -18.5175543268
1335985178408892780 -20.7524113662
1335985178508880508 -18.4360944252
1335985178642285161 -17.5238818188
1335985178775505103 -20.915099257
1335985178908860572 -17.8139732502
1335985179042417458 -18.241589926
1335985179142103162 -18.2726364946
1335985179275488525 -17.9093642739
1335985179408898209 -19.4350353757
1335985179542299004 -17.9447129281
1335985179675819075 -19.2121428985
1335985179842223800 -19.2527091664
1335985179975486964 -21.1094956025
1335985180108924312 -17.8984567378
1335985180208950546 -18.6269288644
1335985180342371700 -20.2151771044
1335985180442310386 -20.1403544935
1335985180542234814 -16.244995126
1335985180708745387 -16.634399648
1335985180842234557 -13.3087257671
1335985180975526168 -16.2571989765
1335985181075447096 -17.1147050821
1335985181208804274 -17.3748658788
1335985181308965277 -16.3664023953
1335985181475562120 -19.6809089201
1335985181575468634 -16.5945329063
1335985181708770777 -16.6940395343
1335985181808828788 -16.1583302394
1335985181942188380 -13.6704748064
1335985182075461059 -13.2855466411
1335985182208963229 -19.0103936311
1335985182342146761 -12.104527713
1335985182475628496 -14.3938510733
1335985182609080299 -17.9559195065
1335985182742192353 -15.2195027275
1335985182875531698 -15.5566146914
1335985183008818616 -15.6263645107
1335985183175587106 -16.2749101429
1335985183275631912 -14.6083761144
1335985183408827773 -16.3388255878
1335985183575469450 -20.7095687145
1335985183742239345 -12.5038458263
1335985183909004022 -14.8395962922
1335985184042207080 -8.71273869153
1335985184175747634 -12.6252590714
1335985184342194696 -15.0373740296
1335985184475607009 -10.2624245011
1335985184642450813 -16.1398191749
1335985184808883376 -16.3439687526
1335985184908910701 -12.9874343412
1335985185075512318 -14.5039065543
1335985185208994917 -13.7736700887
1335985185342211850 -11.9803197004
1335985185442246994 -8.75491369771
1335985185575648995 -9.30898170052
1335985185708939752 -9.82463907551
1335985185809087503 -13.0757879549
1335985185942263764 -14.6689728891
1335985186075685633 -9.56544575577
1335985186208948844 -15.204157733
1335985186308855684 -17.0021967018
1335985186475632776 -18.3561618534
1335985186608823877 -15.0539093277
1335985186708754912 -15.76228203
1335985186842115784 -14.6594688446
1335985186976126191 -13.6179511354
1335985187108834759 -15.1106006152
1335985187208886621 -13.7399949851
1335985187342427937 -14.1905746981
1335985187475612333 -16.1034950662
1335985187608877854 -15.3262949419
1335985187742287528 -14.1995607797
1335985187842218961 -15.5252962379
1335985187975678635 -13.430439831
1335985188142319860 -15.5937638477
1335985188242043226 -16.5725747834
1335985188375509209 -17.3491400324
1335985188542140782 -16.7090890763
1335985188675624465 -16.5710851768
1335985188775534120 -15.2508160776
1335985188908797281 -17.3445379592
1335985189008744131 -16.6892505753
1335985189142250959 -15.5305405326
1335985189275447625 -16.3733540054
1335985189408839810 -14.5021645348
1335985189508813594 -19.1661574742
1335985189642348499 -12.5749012959
1335985189775682924 -15.9129163242
1335985189908834810 -16.7386600071
1335985190042233437 -14.5260672375
1335985190175619748 -15.07476135
1335985190309080533 -14.1294578859
1335985190442268803 -13.5407390879
1335985190575576259 -14.6147390641
1335985190709058418 -12.6767321883
1335985190908778893 -13.5560395242
1335985191042197220 -14.6446699904
1335985191242619361 -14.7209249108
1335985191375648572 -13.0352729213
1335985191542441103 -13.2168780519
1335985191675484435 -13.5418776465
1335985191775637080 -10.4135788976
1335985191908866847 -11.9234531179
1335985192042325471 -11.9657054192
1335985192175564207 -11.3773685194
1335985192342189917 -11.6447172205
1335985192475554347 -12.9871231652
1335985192608752493 -13.6120204976
1335985192709001960 -12.9428950643
1335985192842113018 -13.6943757201
1335985192942281081 -13.8330692384
1335985193075510225 -13.8821945827
1335985193208882085 -16.6792965101
1335985193342371157 -13.2350821438
1335985193475450742 -17.5486226387
1335985193608896369 -15.9796986134
1335985193708865649 -14.8619038984
1335985193842238145 -17.5068403566
1335985193975620885 -17.1659515299
1335985194075529123 -16.0425813115
1335985194208964500 -14.3600358698
1335985194342226739 -15.1215095782
1335985194475484663 -14.992974102
1335985194608878347 -14.6880547984
1335985194775587043 -16.154984588
1335985194908925419 -16.0450150435
1335985195008915659 -18.7259110681
1335985195175549752 -16.9539011765
1335985195308836644 -15.5032228165
1335985195408910351 -15.0059668765
1335985195542393699 -18.6275362883
1335985195675874418 -15.7936038741
1335985195775597043 -17.8550308106
1335985195909037699 -17.6934557634
1335985196042240905 -16.0821751275
1335985196142288747 -18.4790280742
1335985196275771102 -15.7171348296
1335985196408763935 -17.557444198
1335985196542192468 -16.9185368263
1335985196675481129 -12.697818989
1335985196809162883 -11.8174573587
1335985196942259354 -13.014456193
1335985197042242644 -14.8909619865
1335985197208925677 -14.4085697704
1335985197375789270 -15.735100001
1335985197508689748 -13.316927787
1335985197642405805 -13.5646701003
1335985197775642639 -14.5875693595
1335985197908829873 -17.4503220341
1335985198008770552 -17.4163283371
1335985198142262001 -18.6784033465
1335985198275540967 -15.8387302533
1335985198408824824 -19.8950723416
1335985198542255813 -17.7655481736
1335985198675475505 -16.4062223204
1335985198809021073 -14.8292239887
1335985198942346348 -15.823869943
1335985199075556365 -16.1890685246
1335985199208853563 -15.5478112817
1335985199342159924 -21.7135927737
1335985199575733693 -17.0609378609
1335985199709155591 -13.7502364808
1335985199842205642 -17.2583594708
1335985199975771113 -15.3816673183
1335985200108784806 -14.6153671951
1335985200242232079 -15.2328116708
1335985200342210840 -16.7589941846
1335985200508845165 -18.8592666225
1335985200642500883 -17.2381851859
1335985200775557901 -19.9563240638
1335985200875568175 -15.9960806272
1335985201008880674 -18.4287264715
1335985201142212861 -17.4649931675
1335985201275506775 -14.4411556564
1335985201508924768 -15.6057912633
1335985201609065689 -14.3557086843
1335985201708858910 -14.6176993755
1335985201842167418 -13.7051468358
1335985201975611044 -17.5190685448
1335985202075432083 -17.9176419991
1335985202208761496 -14.7930357499
1335985202309044599 -13.0042008976
1335985202442125333 -14.2164478146
1335985202542789079 -18.4600307868
1335985202675552698 -11.8436793212
1335985202808884044 -14.965286871
1335985202908824332 -15.4097807515
1335985203042234383 -15.2147339893
1335985203142519890 -13.6897731355
1335985203275726197 -13.432535183
1335985203375581373 -17.2604480232
1335985203508807733 -15.1142140029
1335985203642163333 -16.1211998817
1335985203775623777 -15.4454981453
1335985203909019330 -16.8982033281
1335985204075462854 -15.4725448431
1335985204175467633 -13.2999851634
1335985204309308715 -15.3608476149
1335985204442070357 -16.1502241919
1335985204575543914 -15.4220821118
1335985204708701673 -16.6984880732
1335985204842188151 -17.8307896562
1335985204975570600 -16.2399986836
1335985205075448624 -15.7906571501
1335985205208966940 -15.1231486811
1335985205342380771 -18.4866693596
1335985205442268958 -18.8059492228
1335985205575462247 -13.7985525337
1335985205742118773 -18.3878124644
1335985205842201750 -12.6747928655
1335985206042222554 -14.180284004
1335985206175427448 -18.1197257425
1335985206309061630 -16.5257425685
1335985206408945609 -16.0479236054
1335985206542212813 -16.3906287305
1335985206675652508 -15.640957065
1335985206808976467 -13.969104771
1335985206908817402 -16.1668096748
1335985207042183644 -16.8954824393
1335985207142501554 -17.4789016998
1335985207275424966 -16.2507350518
1335985207408850151 -16.8907273682
1335985207508779348 -15.8927891036
1335985207642070492 -16.7365822432
1335985207742195946 -15.8795518262
1335985207875478611 -15.5000204461
1335985207975578478 -17.1234676208
1335985208108745006 -13.5870798845
1335985208208812729 -12.709101361
1335985208309218620 -13.0573056854
1335985208442162200 -12.1315097929
1335985208542241715 -11.6403458319
1335985208642218991 -9.87922284919
1335985208775634181 -12.5531526283
1335985208875646548 -13.6335763724
1335985209008923485 -13.9995903991
1335985209109005662 -14.574798552
1335985209242225034 -15.2994881765
1335985209375549864 -19.8722862547
1335985209475458759 -20.4353161855
1335985209642308554 -19.1989805395
1335985209775613341 -18.9878529133
1335985209908845418 -17.0659940906
1335985210008929437 -15.672801391
1335985210108765069 -15.3813986215
1335985210242101796 -20.3506646023
1335985210375622066 -16.8002298878
1335985210508926485 -17.0971547398
1335985210608835097 -17.2265739917
1335985210708823771 -17.2341735937
1335985210842354606 -17.4041705845
1335985210942254240 -19.6630552672
1335985211075498861 -18.4717775829
1335985211175585372 -14.5251246107
1335985211308928199 -21.0090693275
1335985211442167141 -17.0509542295
1335985211542433914 -16.4359191932
1335985211642217972 -18.2591068915
1335985211742075141 -17.2998569788
1335985211875590002 -18.1382870836
1335985211975355544 -16.6682276579
1335985212108843313 -15.8086636977
1335985212208955174 -17.6139888329
1335985212375590615 -16.2611665416
1335985212475661853 -18.1527381743
1335985212575658549 -16.6122713103
1335985212742208267 -17.3634020522
1335985212842126153 -17.6111608255
1335985212975546865 -14.3557434618
1335985213075527122 -15.3963061953
1335985213175413189 -15.9334678453
1335985213275505991 -17.0284095386
1335985213408781508 -18.4353672122
1335985213542324021 -14.7981921961
1335985213675715049 -14.7027954105
1335985213809153765 -17.2390298291
1335985213942714284 -16.8787664264
1335985214042183789 -18.7550463062
1335985214175654422 -17.9718210632
1335985214308823467 -17.7984449176
1335985214408900553 -14.7165890508
1335985214542401882 -15.4633128218
1335985214708858587 -16.3126883352
1335985214842150094 -17.4743154572
1335985214975468221 -17.0546827135
1335985215142569960 -16.9645088769
1335985215275597901 -16.9952357451
1335985215408795166 -15.5945740039
1335985215542506554 -15.1086541554
1335985215642250941 -15.3959381829
1335985215775432813 -18.2131304689
1335985215908786515 -18.3488980471
1335985216008993198 -15.8080956679
1335985216208769704 -17.9068068777
1335985216342326916 -17.2531043508
1335985216508918131 -17.2467678776
1335985216642271078 -14.2860420709
1335985216775511015 -15.2081434775
1335985216875593874 -15.5032075917
1335985217008773014 -16.5936062898
1335985217142259252 -14.1945607432
1335985217308969275 -16.8477031918
1335985217408823686 -15.9255314391
1335985217508884307 -13.5674688902
1335985217642209587 -18.7963976489
1335985217775564149 -15.1713228207
1335985217875520704 -15.5824149265
1335985218042276855 -16.6090138907
1335985218175469247 -16.0200631519
1335985218275788323 -15.3965089488
1335985218442199290 -17.9621814713
1335985218542265819 -15.3837242095
1335985218675685279 -15.6898027974
1335985218775529589 -17.7701440535
1335985218908805909 -15.4934313654
1335985219042150332 -13.595954975
1335985219175431418 -17.7083917931
1335985219308810101 -16.8651801997
1335985219408854066 -18.0521646483
1335985219542049272 -16.5124239288
1335985219675552643 -14.1423293793
1335985219775731159 -16.627449979
1335985219908794007 -16.1857138089
1335985220008826284 -15.6726164252
1335985220142361622 -17.0730553122
1335985220242177347 -14.5561139177
1335985220375522032 -17.8676995562
1335985220508790850 -15.7238193349
1335985220608897470 -20.0680436781
1335985220708774966 -15.4103981241
1335985220808811068 -16.739922488
1335985221008760405 -21.9921391656
1335985221142220246 -18.3340451488
1335985221275690241 -17.699792831
1335985221375509720 -16.6347464149
1335985221508879539 -16.2007506792
1335985221608924807 -17.1902601942
1335985221742104255 -16.2081707673
1335985221842261397 -16.9205579652
1335985221942341913 -15.2068173744
1335985222075518256 -14.4629597523
1335985222175618972 -15.9927765219
1335985222275548855 -15.4757074125
1335985222409029691 -15.8276282629
1335985222542239416 -17.0124510835
1335985222675819109 -13.8741277219
1335985222808744505 -20.2175888656
1335985222908862182 -13.5460600573
1335985223042197644 -13.3896821935
1335985223142179951 -19.8191729922
1335985223242172548 -14.5362081797
1335985223375579059 -14.6786440455
1335985223475538502 -14.1317993032
1335985223608969977 -14.5929057453
1335985223708943357 -13.0445476642
1335985223842116971 -15.4308342597
1335985223975590115 -19.6698035236
1335985224108936185 -19.8478428627
1335985224242125728 -17.4018362526
1335985224342071583 -19.4955264894
1335985224475479948 -16.1142028691
1335985224608907896 -15.2975213318
1335985224708794649 -16.0936073412
1335985224842340435 -16.6930047918
1335985224975513703 -18.5603445864
1335985225075869792 -16.1774539392
1335985225175446281 -15.2713806464
1335985225308966908 -19.8399153824
1335985225442301713 -16.1532372949
1335985225575542626 -16.6316115942
1335985225708772174 -17.8833124915
1335985225842161853 -16.4207445157
1335985225975532271 -15.9222412781
1335985226109004113 -16.9728708139
1335985226208831039 -12.7516646094
1335985226375487019 -13.7181160336
1335985226508929488 -12.8760050905
1335985226642089955 -13.6942400154
1335985226775504756 -13.0825742276
1335985226908824206 -14.3954242968
1335985227008746035 -14.4378581705
1335985227142556968 -16.9240771704
1335985227275521812 -17.9988720511
1335985227408825012 -16.5436996039
1335985227542313891 -17.123945295
1335985227642153373 -17.1395550774
1335985227775546307 -14.3321539059
1335985227875623507 -16.4688465297
1335985228008872843 -17.2544047094
1335985228142259356 -15.7996754122
1335985228275468125 -16.9634969703
1335985228375401908 -13.5557739189
1335985228508758402 -17.1978769533
1335985228642178407 -14.9000581901
1335985228775503084 -12.8120820835
1335985228908954870 -14.1440790893
1335985229042260817 -15.9589081153
1335985229175844165 -11.5108736096
1335985229308930459 -14.928018532
1335985229408735730 -11.621335465
1335985229575470492 -9.81763929841
1335985229675626573 -11.9621818018
1335985229808949382 -11.3239722477
1335985229942437363 -13.2349454921
1335985230042224948 -13.9397675295
1335985230142132716 -13.3569591247
1335985230275623568 -13.008660654
1335985230375755179 -16.2805983796
1335985230508829721 -14.9961027682
1335985230608937765 -14.4178991762
1335985230775665988 -13.8980195389
1335985230875430326 -14.1695577807
1335985231008817955 -15.5132830133
1335985231108807498 -15.9715782473
1335985231242155293 -14.9584863478
1335985231342250255 -17.0543382161
1335985231542390578 -17.1904664283
1335985231675648578 -16.5741661729
1335985231808789082 -18.5983847898
1335985231942493645 -14.834752182
1335985232075592379 -17.4102256568
1335985232175469499 -18.1650309659
1335985232342089140 -16.9316329035
1335985232442231699 -19.3468570124
1335985232575620658 -17.8448499669
1335985232675851837 -18.9702765082
1335985232808823183 -17.3886010354
1335985232942130956 -17.3955873101
1335985233042216237 -17.1700085772
1335985233208862625 -18.8109783104
1335985233342282319 -18.2127437492
1335985233442159089 -16.8504059671
1335985233575509428 -17.5961137238
1335985233708770986 -18.2884222572
1335985233842244401 -19.6797266558
1335985233975601719 -18.4112552358
1335985234142220003 -15.6183150457
1335985234275690690 -15.9022685913
1335985234408735943 -14.2836408205
1335985234542163832 -16.9375912086
1335985234675516467 -16.2375530623
1335985234808807275 -14.670867628
1335985234942198026 -14.3053353288
1335985235075575885 -14.2985975912
1335985235175614269 -15.4348388271
1335985235308787811 -15.5800810859
1335985235442218238 -13.2268575715
1335985235542158025 -14.7336895991
1335985235675564656 -16.3228375797
1335985235775633650 -18.2207344081
1335985235908830146 -18.3067849203
1335985236042344182 -18.2582227609
1335985236142148604 -19.4556172751
1335985236275549567 -17.2529521678
1335985236408777342 -14.1944084594
1335985236575580029 -15.1053242025
1335985236708934992 -16.6549058405
1335985236809191550 -15.221561407
1335985236909056841 -15.1293111126
1335985237042333559 -14.4864344557
1335985237175668325 -15.5882701019
1335985237275648603 -16.2084926179
1335985237408976258 -16.8979424718
1335985237508828950 -17.3116115274
1335985237675467584 -14.9169305775
1335985237808782834 -16.6505410643
1335985237908761943 -15.5775468529
1335985238008912965 -16.4605751491
1335985238175502578 -18.3214497407
1335985238342418369 -18.9957422511
1335985238475822144 -12.9593113497
1335985238642322660 -14.8027680948
1335985238742286069 -13.2228616611
1335985238908744724 -13.3403399416
1335985239008766616 -14.084545913
1335985239142139756 -12.6117176444
1335985239242159750 -14.9524515197
1335985239375537478 -13.1117359598
1335985239508855554 -12.5640910667
1335985239608775459 -12.8364907628
1335985239742487331 -11.4940241332
1335985239875656766 -10.8803943477
1335985240008772005 -15.3893867164
1335985240142309221 -12.5004154439
1335985240275574988 -15.3767628064
1335985240408833354 -11.3571404119
1335985240508886816 -9.36746440499
1335985240642092873 -17.005497626
1335985240775558069 -14.0009065795
1335985240908817531 -13.0078477189
1335985241042121419 -11.4548187619
1335985241175678413 -15.3429685719
1335985241308874320 -17.6631802189
1335985241442185066 -14.1634562935
1335985241575546854 -14.9108443756
1335985241708910705 -13.4957742301
1335985241842404584 -13.1033102419
1335985242008990729 -17.5885746442
1335985242175393083 -16.4868316623
1335985242275463675 -15.9777740429
1335985242408747043 -15.8535264775
1335985242542340920 -16.0518835334
1335985242675775407 -14.1392487348
1335985242808916532 -15.0112203656
1335985242942175399 -15.2496777079
1335985243042239508 -14.9269155954
1335985243175488644 -16.7003162395
1335985243308858266 -17.1342186017
1335985243442273187 -21.1818356936
1335985243542132041 -20.159411933
1335985243675563612 -19.5899258661
1335985243775500459 -20.8841449948
1335985243942223167 -19.7145492522
1335985244042313299 -16.497796495
1335985244208838978 -17.4007009721
1335985244308911465 -18.6325378659
1335985244442274181 -17.5829888124
1335985244575407492 -16.9602475213
1335985244742116974 -18.7468942533
1335985244975503539 -18.4823158715
1335985245108900464 -18.0860642407
1335985245208856688 -17.969239273
1335985245342212408 -18.8697615236
1335985245475647778 -16.1122167276
1335985245575567453 -21.1925829324
1335985245708876103 -17.9602913249
1335985245842164235 -22.6389375024
1335985245975568051 -19.5373765122
1335985246108815685 -19.1175824261
1335985246208872622 -19.8807304146
1335985246342243750 -16.6999515788
1335985246475472438 -22.9519100362
1335985246608746539 -18.0329503775
1335985246742120697 -17.7044582608
1335985246875478656 -19.1895624658
1335985246975503467 -17.5679721454
1335985247109012502 -19.1426513783
1335985247242227935 -18.795014598
1335985247342299235 -18.3385455575
1335985247475643191 -16.9962742337
1335985247575521329 -16.4902719644
1335985247709151563 -17.5303538011
1335985247808794674 -18.942129149
1335985247942208448 -16.9885931572
1335985248075468722 -19.6131687686
1335985248175411579 -19.0804637659
1335985248342293111 -17.4267609976
1335985248442579693 -19.8263622737
1335985248575482081 -18.0922476031
1335985248708923348 -22.6475914768
1335985248808868269 -21.7698974008
1335985248942168162 -15.6516619054
1335985249075574490 -16.8054897245
1335985249242224992 -20.1595087908
1335985249375649901 -21.2126816547
1335985249475495891 -20.1801356439
1335985249608859904 -21.0653507787
1335985249742550886 -16.5850083277
1335985249842399552 -20.4836668526
1335985249975432636 -19.1593541289
1335985250109052792 -16.0965720075
1335985250209187849 -13.3670222536
1335985250342224666 -14.7508606141
1335985250475509726 -19.5435834545
1335985250642237343 -16.5798755648
1335985250742317678 -16.7262461542
1335985250908871663 -19.0994951625
1335985251042283312 -17.502377852
1335985251208947656 -15.5442328492
1335985251308991192 -18.8179054416
1335985251442389174 -16.4143527631
1335985251675449754 -16.8979515926
1335985251808964783 -17.4186544636
1335985251942377972 -17.3271849588
1335985252075585118 -19.2670691477
1335985252208734105 -19.4877745347
1335985252342135621 -18.4806011677
1335985252509023956 -19.9335606308
1335985252608968856 -16.4187094853
1335985252742131756 -17.5805221545
1335985252875629600 -20.0740885758
1335985253008858332 -16.1231822763
1335985253175472830 -20.2284250176
1335985253375482889 -15.9235776092
1335985253475611194 -16.5594981284
1335985253608925350 -16.7054779808
1335985253742238775 -19.757367023
1335985253842240591 -17.557257833
1335985253975566728 -18.6152003278
1335985254109037887 -18.7366320014
1335985254242207662 -18.3166136463
1335985254342108519 -18.9549563172
1335985254475626786 -19.4922795587
1335985254609007179 -19.4370259027
1335985254775438687 -17.8372883677
1335985254908779663 -15.8611925959
1335985255042251920 -17.8767681541
1335985255142222643 -20.2429777927
1335985255275439364 -18.1715423965
1335985255375515316 -18.4402530574
1335985255508827042 -18.064869736
1335985255642370744 -20.8925846498
1335985255775697059 -19.2600917491
1335985255875460903 -18.9069682504
1335985256008821416 -18.8507286985
1335985256142211174 -20.0666858843
1335985256242308028 -19.0750234693
1335985256375491489 -18.4504767405
1335985256508909688 -18.1305027099
1335985256642309063 -17.4307012102
1335985256775516061 -17.1906471296
1335985256875620679 -17.0666563483
1335985256975383859 -17.4184979808
1335985257108749824 -18.9487028199
1335985257242311632 -17.8842097609
1335985257342179804 -18.468760065
1335985257508814615 -17.0199799607
1335985257642668183 -20.960447866
1335985257742150152 -18.971766286
1335985257875530232 -18.7673822484
1335985258008890989 -16.7711379521
1335985258142166451 -16.7186384666
1335985258242294513 -18.1082480483
1335985258375445113 -17.9654385663
1335985258475621954 -19.141947536
1335985258608766104 -19.7416288035
1335985258742282479 -21.2708512672
1335985258842185444 -20.1626449649
1335985258975448819 -17.1481877252
1335985259108826322 -16.2495424494
1335985259242065268 -18.0621130196
1335985259342166083 -17.742515607
1335985259508794103 -20.5695690207
1335985259642112672 -16.8012310627
1335985259809035511 -14.6238239966
1335985259942364996 -18.290637289
1335985260042165332 -19.3835194522
1335985260175507130 -16.9108746048
1335985260308945269 -18.3483138126
1335985260442244919 -16.5960281223
1335985260575664820 -16.3947441935
1335985260708798908 -16.7788949197
1335985260842170351 -15.1136173217
1335985260975538336 -14.802753835
1335985261108914385 -15.8005892749
1335985261208849407 -15.2545723762
1335985261342137638 -21.6057865752
1335985261442150959 -19.8892432888
1335985261575405653 -19.6225274133
1335985261675516362 -20.5303405467
1335985261808763480 -17.2807177716
1335985261908883249 -18.4961592412
1335985262042225444 -17.858074838
1335985262175529601 -19.4729556743
1335985262308850560 -17.103668574
1335985262442295586 -13.6923274132
1335985262575546864 -11.7601526937
1335985262708878881 -15.6433488358
1335985262808834221 -16.7792851225
1335985262975539015 -17.5449892313
1335985263108794790 -18.059021898
1335985263242214862 -15.3652505473
1335985263375486694 -16.6704258871
1335985263475584046 -14.8084227913
1335985263608927595 -15.9162664862
1335985263742123366 -14.6957579221
1335985263875585785 -15.7024797569
1335985263975515301 -18.9469320004
1335985264108778923 -17.2771738529
1335985264242218494 -18.8292076408
1335985264342336833 -17.4930332383
1335985264475491082 -20.3057267502
1335985264575869124 -17.1533335557
1335985264742439437 -13.1371862521
1335985264875616202 -16.3198919397
1335985264975700183 -16.7195412617
1335985265108903882 -17.4084406966
1335985265208696386 -16.4870916803
1335985265375366239 -18.3251664301
1335985265509015778 -16.3949355548
1335985265642317073 -13.9572853746
1335985265775363758 -16.761598804
1335985265908996523 -14.325560426
1335985266042357028 -15.9069350104
1335985266142150418 -15.0154735462
1335985266308993367 -16.0635967015
1335985266408818716 -15.5147999966
1335985266542128789 -15.7935796475
1335985266675721374 -14.6369425384
1335985266776141204 -16.3044489273
1335985266942276678 -17.0265859391
1335985267075458579 -20.5635572597
1335985267209024251 -17.9322492837
1335985267308851610 -16.8973361868
1335985267442275519 -22.4400497869
1335985267575434165 -14.837637599
1335985267708716470 -19.715813748
1335985267842216078 -17.5638904374
1335985267975552127 -17.6448332081
1335985268075453811 -16.7864760432
1335985268208994003 -17.0916386806
1335985268342286534 -19.6346450328
1335985268475637862 -14.368434002
1335985268608948688 -15.9918550309
1335985268708842864 -17.2495031147
1335985268875664550 -16.4523479318
1335985269008793629 -18.9330014568
1335985269142591285 -22.1829009328
1335985269275629781 -18.112449696
1335985269442559492 -18.2245777098
1335985269575373033 -19.4926157403
1335985269708997465 -20.7219893428
1335985269842203303 -16.5187444084
1335985269942210102 -18.1834118801
1335985270075707085 -16.8712917276
1335985270208835937 -16.9234959256
1335985270375502334 -18.0822693842
1335985270475564784 -18.9304553567
1335985270608813893 -17.7561977516
1335985270742097483 -20.7131865292
1335985270875596540 -19.076288903
1335985271008802455 -17.3138244442
1335985271108852306 -14.2835552098
1335985271275474437 -19.6449247082
1335985271375405083 -18.2546054252
1335985271508779488 -16.4386871393
1335985271609627907 -19.3384721738
1335985271742097405 -18.2573833068
1335985271842277400 -15.1679880697
1335985271975682035 -21.2690867567
1335985272108760105 -17.9836777407
1335985272242171022 -20.4016795998
1335985272375523728 -15.7719156237
1335985272575434404 -17.3937642923
1335985272708859028 -16.9679494128
1335985272942231783 -17.9901978732
1335985273042268911 -16.3125581514
1335985273175545349 -17.356109039
1335985273308914682 -18.5259852162
1335985273508887452 -18.3535359328
1335985273742239337 -19.791879388
1335985273875424929 -17.4854088954
1335985274008793838 -19.672828392
1335985274142186348 -17.6291808355
1335985274275537503 -18.0368248637
1335985274408820889 -15.892263141
1335985274542320807 -18.3005096687
1335985274675423936 -16.8120063457
1335985274808705938 -16.9718219227
1335985274908880130 -22.2689431092
1335985275042121447 -19.7516755752
1335985275175513421 -14.3548526186
1335985275342161464 -15.1063961562
1335985275442323902 -19.7217205401
1335985275575749604 -21.4501439712
