# Supplementary material for: Infants Time Their Smiles to Make Their Moms Smile
Source: PLoS One. 2015 Sep 23;10(9):e0136492. doi: 10.1371/journal.pone.0136492 (PMC4580458; doi:10.1371/journal.pone.0136492)
Supplement: S1 Data — (ZIP) [file pone.0136492.s001.zip › DiegoSmileRawData/smilenew_sub_18_yoked_2012-05-02-12-10-50.robotsmiles]

1 1335985858515246937
0 1335985860415427681
1 1335985866715340318
0 1335985873682263794
1 1335985877082138278
0 1335985880715324434
1 1335985889615464477
0 1335985892115526026
1 1335985894581931167
0 1335985898782318106
1 1335985902081987473
0 1335985907649208577
1 1335985910048792561
0 1335985913948660602
1 1335985915882023537
0 1335985918715511284
1 1335985921482382068
0 1335985927848780842
1 1335985931115379342
0 1335985933115313415
1 1335985958015395404
0 1335985961915321727
1 1335985963481942154
0 1335985964615360291
1 1335985967282136200
0 1335985970982158717
1 1335985980748722540
0 1335985981348876136
1 1335985994648729916
0 1335985999115303784
1 1335986002633787024
0 1335986005400518208
1 1335986010900270941
0 1335986013000418245
1 1335986016900396208
0 1335986018833694706
1 1335986021633624893
0 1335986023500367869
1 1335986025567223556
0 1335986029100224280
1 1335986030700239694
0 1335986033800259561
1 1335986035700522890
