# Supplementary material for: Infants Time Their Smiles to Make Their Moms Smile
Source: PLoS One. 2015 Sep 23;10(9):e0136492. doi: 10.1371/journal.pone.0136492 (PMC4580458; doi:10.1371/journal.pone.0136492)
Supplement: S1 Data — (ZIP) [file pone.0136492.s001.zip › DiegoSmileRawData/smilenew_sub_18_yoked_2012-05-02-12-10-50.subjectsmiles]

1335985857844232132 -16.55738359
1335985857977523151 -17.2353089736
1335985858077536805 -15.9325703125
1335985858211099007 -16.620123368
1335985858310944553 -18.4895228583
1335985858444280785 -14.6268353438
1335985858578068106 -18.2541617139
1335985858677654192 -16.7687726662
1335985858810988722 -16.059698328
1335985858911083266 -16.498728701
1335985859044284630 -18.9674445492
1335985859177518416 -18.0127846992
1335985859310922002 -17.2320198465
1335985859477631035 -16.7590191816
1335985859577576527 -17.1967979369
1335985859711307500 -16.7767200231
1335985859810870783 -15.6046159381
1335985859944236865 -16.3488079106
1335985860044397662 -15.4189846459
1335985860177509908 -17.6399002283
1335985860311022170 -8.82718535003
1335985860444332303 -11.5568425912
1335985865277672962 -12.7378581597
1335985865377606324 -14.7971220975
1335985865477615529 -17.3904970766
1335985865610918534 -16.9035583736
1335985865744273343 -19.7990773319
1335985865877895866 -16.1496229352
1335985866011019223 -20.1038310515
1335985866110837660 -16.6123363059
1335985866277535370 -16.404777655
1335985866377500565 -14.3201473965
1335985866477610190 -16.1367558434
1335985866610915296 -16.3994090646
1335985866744312884 -17.1233041849
1335985866844213612 -17.3599557169
1335985866977572974 -15.7774652253
1335985867077798485 -14.9384134673
1335985867210904952 -13.7569169328
1335985867310908061 -16.6402810646
1335985867444245021 -17.5193468305
1335985867544250283 -16.5731979565
1335985867677566682 -15.9527726139
1335985867777581262 -17.0642983743
1335985867877808724 -16.9524163597
1335985868010839648 -17.6208763678
1335985868110988723 -18.5363019208
1335985868210866671 -15.5717819157
1335985868344290099 -18.1661248168
1335985868477584883 -14.4810632687
1335985869144365396 -14.731140349
1335985869210808974 -15.0698416332
1335985869310989039 -14.074439838
1335985869377748745 -17.3859882977
1335985869510861633 -16.4073136196
1335985869644307002 -16.3226041852
1335985869744198749 -18.2853367214
1335985869844525990 -16.8820748744
1335985869944269374 -17.4996588622
1335985870044161930 -20.1884794854
1335985870177738465 -17.3733933027
1335985870277500595 -16.736112144
1335985870377614770 -18.5626530329
1335985870477707997 -19.5974059297
1335985870577645700 -18.4124785867
1335985870677566615 -15.0631629576
1335985870777559915 -15.7337426228
1335985870877737863 -15.9035351276
1335985870977407958 -16.6714894203
1335985871110890826 -12.6903414033
1335985871210957786 -14.7957337637
1335985871344252895 -17.0371793113
1335985871444244852 -15.8060577124
1335985871544513707 -16.5828192672
1335985871677629450 -17.3936247602
1335985871777494833 -17.6791177443
1335985871910918490 -16.9487941675
1335985872044122345 -16.8904496797
1335985872144281382 -16.0674401671
1335985872244254361 -17.2758541138
1335985872344292944 -18.9783329057
1335985872477683597 -18.1014560615
1335985872577553724 -19.9357050017
1335985872710872408 -16.591719501
1335985872844187871 -17.5910358082
1335985872944169664 -17.3630783959
1335985873044342856 -19.506726645
1335985873177695899 -18.5357852989
1335985873277578718 -16.453381786
1335985873344323196 -15.1337128901
1335985873477537053 -17.4810213646
1335985873577548805 -18.1824631099
1335985873711026568 -16.0868627567
1335985873810990718 -15.6430346203
1335985873944185830 -17.6598333356
1335985874044297679 -18.4058076517
1335985874177557173 -19.311780468
1335985874277780988 -18.688430164
1335985874377584435 -19.1326885321
1335985874510884248 -17.9633582645
1335985874610935394 -19.1864371961
1335985874744194143 -17.9538465035
1335985874844243678 -17.805923683
1335985874944178415 -19.4191553882
1335985875044346395 -17.815905819
1335985875144315010 -16.1262202014
1335985875244251039 -16.0110949701
1335985875344339695 -14.1540835005
1335985875444289605 -16.2477341098
1335985875544298905 -14.7735596811
1335985875644185257 -16.8076617461
1335985875744228240 -16.3024450374
1335985875877559469 -15.876885286
1335985875977549427 -16.8514931619
1335985876077671994 -17.3765290309
1335985876177505302 -16.2681121024
1335985876277563243 -16.8252346322
1335985876377524213 -15.7487008657
1335985876477581595 -18.3650647805
1335985876577688448 -15.7364292747
1335985876677513910 -16.6965108583
1335985876810901437 -15.9424947954
1335985876910867438 -18.4058190656
1335985877044236778 -16.8683892865
1335985877144264773 -15.3170373268
1335985877244215300 -17.9475632111
1335985877344384748 -16.4923089365
1335985877444247297 -15.4276745549
1335985877544187731 -16.6105519609
1335985877677542360 -16.2617684073
1335985877777622127 -17.1756625115
1335985877877650301 -17.2795195688
1335985877977772084 -16.6152511344
1335985878077575575 -15.6258358655
1335985878177618092 -16.0339644189
1335985878277663595 -14.2838654762
1335985878377626669 -14.6619957395
1335985878477495895 -14.511345497
1335985878610954671 -14.6884596724
1335985878710925825 -14.1199738299
1335985878810938556 -16.7152058007
1335985878910814828 -16.5644245989
1335985879010910471 -16.320707317
1335985879110913348 -16.3436221686
1335985879210891438 -17.1876256752
1335985879310942967 -16.5921819867
1335985879411049742 -16.796423836
1335985879510853950 -17.4535132602
1335985879610934567 -18.2583823712
1335985879744344171 -17.3858120809
1335985879844247831 -17.6239155673
1335985879944259697 -16.8033994685
1335985880077533723 -15.8618938041
1335985880177628225 -18.4322235579
1335985880277585501 -18.2605758992
1335985880377655715 -17.9412592436
1335985880477514138 -18.5178064059
1335985880577944607 -16.6928507997
1335985880677568489 -17.6827537312
1335985880777584751 -18.6886838235
1335985880877586641 -18.1853710324
1335985880977536830 -17.1937988955
1335985881077532433 -17.6724298387
1335985881177609982 -17.7187221671
1335985881277553329 -16.857650973
1335985881377673634 -16.9454766536
1335985881477626483 -18.0190942148
1335985881610858392 -18.1197435562
1335985881710811932 -17.4289938379
1335985881844236702 -16.2420622666
1335985881944305527 -18.0497903775
1335985882044151961 -15.8683410277
1335985882144248478 -17.6495460096
1335985882244284643 -15.7764342894
1335985882344241235 -18.2489418054
1335985882444212531 -16.2918123584
1335985882577619660 -19.2706946387
1335985882677499374 -17.8682682151
1335985882777588142 -17.3814876175
1335985882877635532 -14.5431645003
1335985882977578048 -16.5638934057
1335985883077668518 -15.4728021316
1335985883177601598 -16.4491725951
1335985883277468627 -16.298546258
1335985883377491165 -16.4516269428
1335985883510958960 -16.0268569951
1335985883610883572 -15.6708433727
1335985883710922536 -17.4989959505
1335985883810855346 -17.0427849717
1335985883910851908 -16.53353153
1335985884010953780 -16.9789550917
1335985884110848677 -16.4726583822
1335985884210933956 -16.3724340768
1335985884344262982 -14.3931958698
1335985884444282477 -14.2345140096
1335985884544289924 -16.3265377359
1335985884644279545 -15.9500594344
1335985884777608635 -15.8954108678
1335985884944239412 -15.9461366613
1335985885044279874 -15.8357822446
1335985885144273584 -15.5347251537
1335985885244317939 -15.6935086804
1335985885377586960 -13.964347949
1335985885510869997 -15.6842121638
1335985885610909608 -15.1459468308
1335985885710933722 -11.6977777235
1335985885810919117 -14.2441574625
1335985885910874561 -17.9109718263
1335985886010899926 -14.7202137293
1335985886110891783 -14.563305445
1335985886210950069 -16.3020433173
1335985886310783727 -17.6987540377
1335985886410864145 -15.3985259898
1335985886544231936 -14.7176603154
1335985886677508470 -15.2891463759
1335985886777623916 -14.4809861295
1335985886877804897 -14.3926525402
1335985886977595428 -14.132925992
1335985887077600143 -13.8233319566
1335985887210986195 -13.3228470477
1335985887311007815 -14.0360547457
1335985887410922635 -13.686312864
1335985887510853548 -13.5097087066
1335985887610928068 -13.6889816092
1335985887710872966 -14.0516402337
1335985887810976905 -16.8905197785
1335985887910913281 -17.8921505342
1335985888010930892 -17.738428818
1335985888110932167 -18.0926092719
1335985888210893711 -16.301961883
1335985888344200614 -17.4213375385
1335985888444221930 -18.5443238947
1335985888544235091 -17.5261346218
1335985888644197053 -18.2757097425
1335985888744338739 -19.4363770855
1335985888844279794 -20.2853115412
1335985888944204404 -17.5184908315
1335985889044271204 -15.1506151177
1335985889177688938 -16.302391222
1335985889277559159 -17.3029423397
1335985889377471771 -16.1116863148
1335985889477486047 -17.6138512897
1335985889577583360 -17.3808355177
1335985889677512424 -16.7722724418
1335985889777716342 -19.1782487652
1335985889877517499 -16.7292453097
1335985889977602718 -17.3914129084
1335985890077624839 -18.9906679395
1335985890211034626 -18.332686609
1335985890310927016 -16.7858287534
1335985890410875802 -17.8298159893
1335985890544204274 -20.0525958339
1335985890644242686 -20.1153068381
1335985890744215862 -19.2054262874
1335985890844185430 -19.0329466582
1335985890944280281 -18.8146113707
1335985891044195619 -17.0553473881
1335985891144276689 -17.2526979394
1335985891244156193 -17.5091612505
1335985891344217496 -17.5419063472
1335985891444216038 -15.8474522048
1335985891544241975 -16.8041260535
1335985891644199022 -17.159172435
1335985891744291515 -15.9599326221
1335985891844174745 -16.951428039
1335985891944341815 -15.3726775811
1335985892044240657 -14.4848223895
1335985892144259016 -14.4436585474
1335985892244388842 -12.0477165001
1335985892377446098 -12.5538622164
1335985892477641926 -11.6180853443
1335985892577602924 -9.97020020155
1335985892677695810 -8.83971900157
1335985892777491251 -2.27203839719
1335985892877600294 -1.0935534995
1335985893010890100 -5.78965139631
1335985893144395767 -5.61785670036
1335985893244222039 -6.93030539614
1335985893344195672 -5.47442554243
1335985893444254168 -7.02239784662
1335985893610957153 -5.80202790091
1335985893710887249 -8.66471489355
1335985893844278820 -8.3497425668
1335985893944321085 -11.9607018828
1335985894044213216 -10.2343195364
1335985894144269994 -12.370877494
1335985894244197958 -13.0533827714
1335985894344230109 -14.5399843618
1335985894444252241 -13.4353973193
1335985894544177035 -13.6626800034
1335985894644262001 -13.8317063483
1335985894744329893 -13.9605469291
1335985894844225001 -13.6822406206
1335985894944178135 -13.826436542
1335985895044290116 -16.4954201409
1335985895211073696 -14.2305395441
1335985895310937870 -14.6497679376
1335985895410878757 -13.9476856777
1335985895510825366 -15.3807699155
1335985895610966684 -16.5044745052
1335985895710911643 -17.9561817634
1335985895844245996 -16.7547281667
1335985895944219286 -14.0938253777
1335985896077707060 -17.1787894627
1335985896177573204 -13.7702107732
1335985896277710820 -16.8879106225
1335985896377595051 -13.0286913879
1335985896477743379 -13.1054906763
1335985896577580579 -14.3027354133
1335985896677792869 -12.6381686559
1335985896811026153 -13.8498749443
1335985896910899587 -14.748165992
1335985897010937395 -15.1591730307
1335985897110783440 -14.2066202874
1335985897210849398 -11.3397918265
1335985897310800487 -13.8305682627
1335985897411171871 -12.396622882
1335985897510886770 -9.78292092314
1335985897610934836 -9.24007041237
1335985897744210924 -8.64180827296
1335985897844246842 -12.2686947601
1335985897944653531 -11.7988001635
1335985898010904836 -10.5446817188
1335985898144158133 -8.56841999957
1335985898277533603 -12.6302398975
1335985898377687720 -13.5859753109
1335985898477583610 -13.7428952007
1335985898577601119 -14.3091413288
1335985898677663328 -12.5155471778
1335985898777699865 -14.1512553091
1335985898877632401 -13.050610323
1335985898977507120 -12.392624253
1335985899110862007 -14.785872262
1335985899210868327 -15.525335233
1335985899310927144 -13.0146646509
1335985899410774616 -17.6504089086
1335985899544303693 -14.6385673436
1335985899644227182 -15.6107360713
1335985899744266448 -16.2927316752
1335985899844186842 -14.5347025865
1335985899944271954 -14.5753702115
1335985900044212870 -14.0583767892
1335985900144196901 -14.4717404197
1335985900244176281 -14.8451189894
1335985900344254623 -13.1075084746
1335985900477568569 -13.5194845758
1335985900577541080 -13.7761462802
1335985900677493107 -13.5396262953
1335985900777739079 -14.0588319314
1335985900877516158 -14.4171869234
1335985900977586626 -13.4308573811
1335985901110901478 -13.7604876099
1335985901210793402 -14.4819135785
1335985901310875449 -14.8525178347
1335985901410913833 -15.399233114
1335985901510859734 -13.5946909785
1335985901611111986 -14.518765648
1335985901710906659 -13.0694080339
1335985901810839312 -14.8990787673
1335985901911036765 -16.054166328
1335985902010856634 -14.1553379371
1335985902110829359 -16.7744857132
1335985902210991223 -14.3248514502
1335985902310812388 -14.0433204963
1335985902410916634 -14.1643657071
1335985902544220823 -14.7993450029
1335985902644254289 -13.7818253472
1335985902744157644 -11.9751635375
1335985902877642148 -12.6300593614
1335985902977526035 -15.2811970147
1335985903077606490 -16.0739658892
1335985903177574812 -15.5164274714
1335985903277545016 -16.2190998688
1335985903377514883 -16.2406586715
1335985903510909089 -14.1528376523
1335985903611046935 -16.9784108508
1335985903710854034 -16.926162676
1335985903844321066 -18.5088699589
1335985903944295453 -16.6566717436
1335985904044214813 -15.9877981154
1335985904144308983 -17.0198555198
1335985904244182508 -15.3722289903
1335985904344203367 -16.4003958033
1335985904444253521 -14.5968666646
1335985904544203486 -15.5645188152
1335985904644252290 -15.9353224366
1335985904777565029 -16.0127719111
1335985904877514491 -15.3315802383
1335985904977541514 -15.8163003264
1335985905110874503 -16.0520861423
1335985905210878779 -16.2300156886
1335985905310779321 -17.0326126808
1335985905410863348 -14.4083185867
1335985905511020693 -15.968903182
1335985905611003269 -16.0467280794
1335985905744215328 -16.6482360669
1335985905844341747 -15.4982085076
1335985905944191961 -15.2558372681
1335985906044278492 -16.0848591741
1335985906144125341 -15.1832241307
1335985906244194417 -15.3739048096
1335985906344243672 -16.1318501292
1335985906444483618 -15.3919569014
1335985906544409115 -15.3103996211
1335985906644219149 -18.0251022897
1335985906777650048 -15.6653869211
1335985906877459764 -15.7084889525
1335985906977589033 -16.2030974552
1335985907044224743 -13.8595319544
1335985907177653872 -14.8488277913
1335985907277510056 -13.8027387225
1335985907410960448 -15.8759814347
1335985907510843708 -15.7989623371
1335985907577479994 -17.6226854454
1335985907710879327 -13.4850101327
1335985907810986826 -19.3812752321
1335985907910922139 -17.1571124945
1335985908010926189 -16.2050241936
1335985908110964404 -15.103534648
1335985908210984831 -16.931691028
1335985908310956872 -15.9096349661
1335985908410855441 -16.8356503773
1335985908510956097 -16.5458122323
1335985908610927614 -15.7628477491
1335985908710985998 -17.7545422196
1335985908810784800 -15.366453351
1335985908910830438 -17.6226478697
1335985909011120294 -16.1861957186
1335985909110960255 -16.8685503117
1335985909210854374 -16.5811747881
1335985909310861741 -16.8565549503
1335985909411009702 -16.2183133525
1335985909510919286 -16.5851491698
1335985909610952332 -17.9417785647
1335985909710902482 -17.2112566359
1335985909844230721 -17.1292476707
1335985909944284342 -16.3136637171
1335985910044351962 -17.2855834208
1335985910177549771 -18.4755144795
1335985910277678162 -16.6885519403
1335985910411019405 -17.7877919307
1335985910510922571 -16.5624127071
1335985910644211865 -16.2655947507
1335985910710868156 -17.6973963735
1335985910810932512 -17.3158000527
1335985910944297555 -17.6954066623
1335985911044250854 -16.7184526764
1335985911144211663 -15.8903391681
1335985911244213699 -17.4935862948
1335985911344458516 -14.8452524703
1335985911477462163 -18.2938259946
1335985911577590137 -17.4479985766
1335985911677587234 -16.5416151535
1335985911777929934 -16.6077910702
1335985911910791935 -14.8964287824
1335985912044267062 -14.4921820351
1335985912144367583 -19.2046303017
1335985912244595430 -15.6129691106
1335985912344204893 -16.835068814
1335985912444374149 -16.925190339
1335985912577652814 -15.5930297655
1335985912677523514 -16.2881006593
1335985912810969446 -16.4124720863
1335985912911011260 -15.5313982257
1335985913044269665 -16.91834466
1335985913177698538 -15.6225907333
1335985913277491106 -16.5614895869
1335985913377656812 -16.3674810913
1335985913477698705 -17.2061766089
1335985913577531427 -14.4045301632
1335985913677503928 -14.9015254437
1335985913777570200 -15.1071591098
1335985913877674118 -16.6699772036
1335985913977479554 -16.0145922019
1335985914077525856 -15.9030860374
1335985914177574469 -16.4714454437
1335985914277544187 -15.4873400322
1335985914410900196 -14.9813038049
1335985914510859757 -16.6130311415
1335985914644353619 -12.9561172342
1335985914744243945 -14.5615407393
1335985914844240786 -14.4544012661
1335985914977500887 -14.8828912706
1335985915077696819 -16.8893747569
1335985915177635119 -16.4452280214
1335985915310864667 -14.7990910732
1335985915410908730 -16.6343874048
1335985915510879980 -15.6676381792
1335985915610791484 -16.9649024343
1335985915710842774 -15.4292778707
1335985915811007672 -16.8457199587
1335985915910920060 -15.2945353167
1335985916010946185 -16.071688322
1335985916144324026 -16.710308712
1335985916244359909 -17.0950703324
1335985916344170548 -15.9206078031
1335985916444304000 -14.8990357984
1335985916544127740 -15.80741533
1335985916644251920 -17.4167055438
1335985916744279386 -14.129854454
1335985916844257147 -14.3915567191
1335985916944258764 -15.5565751997
1335985917044316869 -16.8186885143
1335985917144330373 -15.5550379414
1335985917244242463 -17.6098515176
1335985917344187294 -15.3064057571
1335985917444153017 -14.3816562678
1335985917544318216 -14.2228653363
1335985917644276953 -16.7326704392
1335985917777616614 -15.5456586591
1335985917877556375 -16.0257268711
1335985917977854043 -14.8332600369
1335985918144347001 -17.3264210831
1335985918244401777 -18.0682219426
1335985918344127117 -17.2375213083
1335985918444161676 -17.3793454253
1335985918544249507 -14.2873127466
1335985918677527716 -17.0919638603
1335985918777620164 -16.4857834503
1335985918877457389 -16.1092054995
1335985918977624646 -17.7661941092
1335985919077606540 -17.1028167054
1335985919210939216 -18.7842369475
1335985919311016898 -15.1695631032
1335985919444336973 -15.0969657796
1335985919544236495 -16.3927586855
1335985919644204959 -16.5035189016
1335985919744387178 -16.0350639346
1335985919877656198 -15.4477052528
1335985919977463985 -14.889972556
1335985920077809290 -13.6629880873
1335985920177513615 -16.5227338048
1335985920277560332 -13.3081649811
1335985920377612384 -15.5477206955
1335985920477508153 -16.8845640461
1335985920577625074 -14.6307238672
1335985920710836766 -16.8356581535
1335985920811112766 -13.2082885283
1335985920910876871 -16.3999562772
1335985921010863315 -16.2065896358
1335985921111033902 -15.0871336417
1335985921210871986 -15.9437158866
1335985921310777232 -17.0268255607
1335985921444263501 -14.9246243594
1335985921544284707 -13.7255891603
1335985921644230798 -15.9555702883
1335985921744236101 -15.8299872148
1335985921877737849 -14.5697606571
1335985921977578653 -14.9641288178
1335985922077588879 -15.4768655644
1335985922177764080 -16.0491384135
1335985922277646136 -15.6818075284
1335985922444281177 -12.6680230572
1335985922544183807 -16.1132687634
1335985922644195617 -12.1805933445
1335985922777583854 -15.1614487541
1335985922877531986 -15.0333410299
1335985922977825736 -14.0511241072
1335985923077593252 -14.0386902339
1335985923177598827 -13.0970344547
1335985923344217467 -15.1492043856
1335985923410889943 -14.4399831128
1335985923511025056 -16.4714994152
1335985923644374680 -16.7414390185
1335985923744194029 -14.0193688543
1335985923844330576 -16.8981897339
1335985923944257131 -14.8739087236
1335985924044172344 -16.9775916252
1335985924144318452 -15.2553030724
1335985924244278084 -17.0850695265
1335985924310839695 -15.0151083212
1335985924444284347 -15.5034762827
1335985924577584938 -14.6516076352
1335985924677584510 -15.0801181153
1335985924744227898 -13.5550745667
1335985924877558799 -15.0968369694
1335985924977490201 -15.8115812965
1335985925077526678 -14.8016090527
1335985925210845396 -15.5519193673
1335985925377488439 -14.0444769205
1335985925477571207 -13.7167051156
1335985925577598456 -16.6174458429
1335985925677611849 -13.2296032778
1335985925777551968 -15.9403051975
1335985925877483992 -12.8441738089
1335985925977550448 -16.040696164
1335985926077998809 -15.3711882867
1335985926177582197 -15.4753771175
1335985926310947925 -16.2728033925
1335985926410893149 -16.6120227322
1335985926510944108 -16.9876472094
1335985926610842575 -13.4689770798
1335985926710982330 -14.8347827283
1335985926844220795 -14.9644107537
1335985926944296439 -15.3386608355
1335985927044246395 -16.5768982745
1335985927144221910 -15.5117322184
1335985927244364888 -14.0786768623
1335985927344202805 -14.0800277852
1335985927444214382 -12.719449851
1335985927544286516 -12.3637073294
1335985927677554572 -14.426158147
1335985927777601711 -12.8047304292
1335985927877646031 -12.4186308028
1335985927977597308 -14.8661706686
1335985928144219163 -11.2684124052
1335985928244268495 -14.4756021163
1335985928344157218 -14.0381981277
1335985928444298631 -15.7080290617
1335985928544300027 -13.5848599093
1335985928677603395 -12.5305496565
1335985928777574102 -12.2602915821
1335985928877476140 -14.4039840431
1335985928977624333 -13.833645589
1335985929077668170 -15.1246808343
1335985929210858244 -14.8582668214
1335985929310878440 -13.2363193645
1335985929410987942 -13.029378611
1335985929510820828 -13.3516257577
1335985929610904708 -12.1171583966
1335985929710865611 -14.7605768677
1335985929844310827 -12.5950302639
1335985929944291627 -12.7563652341
1335985930044287702 -14.2551913753
1335985930144265845 -14.9681686217
1335985930277459531 -13.6738795969
1335985930377608559 -14.5457999691
1335985930477670132 -15.5699964684
1335985930610913546 -15.1714227474
1335985930710905278 -14.2438953081
1335985930777541463 -18.0673884773
1335985930944268913 -16.5399956201
1335985931044405818 -14.5315957163
1335985931144254257 -15.2353435681
1335985931244187551 -16.7710058976
1335985931344330606 -16.2297301523
1335985931444209747 -15.7475184905
1335985931577604683 -15.1758583213
1335985931677559109 -16.5212995312
1335985931777536805 -15.3899965327
1335985931877576429 -15.685120522
1335985931977508992 -14.8913399931
1335985932077642861 -14.7105075512
1335985932177642472 -14.1958495851
1335985932277706242 -13.1374751897
1335985932377673269 -14.6809783168
1335985932510876666 -13.6759514692
1335985932610862181 -15.3367406737
1335985932710910145 -14.1259241764
1335985932810833900 -15.8643098094
1335985932910861275 -16.3338843995
1335985933010872853 -16.883756902
1335985933110974403 -14.0728806864
1335985933210953687 -16.7229147328
1335985933310908216 -14.8844427766
1335985933410916015 -15.5981674451
1335985933511113151 -16.6986287381
1335985933610895493 -14.133142631
1335985933710958294 -12.7349374698
1335985933844163029 -12.634016143
1335985933944267776 -13.5081473844
1335985934044249425 -11.909299237
1335985934144211067 -16.7899569466
1335985934244225571 -14.9794668115
1335985934344196453 -14.0208693141
1335985934444227071 -13.2700130657
1335985934544230270 -13.3716241608
1335985934677528502 -12.7347207966
1335985934777614470 -13.8850489305
1335985934877688406 -14.2335621672
1335985935010950345 -13.9791631226
1335985935110964763 -15.0160301622
1335985935177617259 -16.2827162666
1335985935310797325 -16.1311681433
1335985935410879674 -14.2300108106
1335985935544248187 -14.160912443
1335985935644257218 -15.4597865818
1335985935810895094 -15.6388729058
1335985935910868651 -16.2090274548
1335985936010844742 -14.3006355822
1335985936110799121 -15.8367244353
1335985936210895854 -16.8330181516
1335985936310821518 -15.2925553471
1335985936410908441 -15.667750001
1335985936544271773 -15.504788308
1335985936644197722 -15.3934980942
1335985936744323464 -14.9018887819
1335985936844191959 -15.2111971856
1335985936944280215 -17.0658472528
1335985937044282631 -14.3335720241
1335985937144278933 -15.3656342602
1335985937244291111 -15.8798632563
1335985937344370851 -14.1641004364
1335985937477541066 -13.0365064855
1335985937577595000 -13.9632949487
1335985937677561524 -13.542806342
1335985937777565143 -14.5105371003
1335985937877608243 -12.9951111053
1335985937977777270 -12.7471619074
1335985938077580713 -13.7784760129
1335985938179195332 -12.4319555545
1335985938277660595 -15.0781792323
1335985938377673019 -13.8962861769
1335985938510925474 -14.8010511713
1335985938611060276 -14.1194234881
1335985938710806884 -14.5745032311
1335985938810910974 -15.912959822
1335985938911352765 -14.9376986786
1335985939010965192 -13.9318691039
1335985939110888089 -17.1053596345
1335985939244223366 -14.6783617296
1335985939344147894 -14.8721804686
1335985939444335568 -14.6643852696
1335985939544332413 -12.9394588403
1335985939677523872 -13.2232696767
1335985939777528989 -13.3968213745
1335985939877497540 -13.6054196227
1335985939977537057 -13.9353421992
1335985940077634686 -15.5836277138
1335985940177689110 -14.4661306634
1335985940277664817 -12.9909261699
1335985940377653186 -16.5407911775
1335985940510896664 -15.0713559219
1335985940611125626 -17.3454611482
1335985940711353669 -17.9594934954
1335985940844378797 -16.1510764056
1335985940944265611 -18.2099500239
1335985941044216400 -17.3193400943
1335985941144252883 -16.2153906847
1335985941244188370 -16.8254015626
1335985941344289296 -15.9758475336
1335985941444248471 -16.6138278452
1335985941577617222 -13.8462078442
1335985941677589349 -16.4045318517
1335985941777718072 -15.2866043394
1335985941877529610 -16.5519291695
1335985941977499841 -17.3094217334
1335985942077543587 -15.9863525332
1335985942177539017 -16.1063584853
1335985942344299580 -16.5898862551
1335985942444372915 -18.0379109038
1335985942544346277 -15.8350796286
1335985942644194610 -16.5538965747
1335985942810994346 -17.5548647329
1335985942911148106 -16.3700873965
1335985943044314774 -18.2240652131
1335985943144205681 -15.8224198003
1335985943244226957 -16.1741684325
1335985943377624081 -17.8566960218
1335985943477473404 -14.7341188011
1335985943610826438 -17.8314210912
1335985943677531902 -17.5247817067
1335985943777638853 -17.4161528513
1335985943877740388 -15.561805309
1335985943977564528 -15.9408306759
1335985944077503465 -16.3108990068
1335985944177513692 -15.4131493886
1335985944277565851 -16.9998591577
1335985944344226096 -16.740445578
1335985944444303284 -17.251116554
1335985944577511483 -16.9462019934
1335985944710823541 -17.8914977333
1335985944844305793 -18.1012778399
1335985944910845489 -16.7264006537
1335985945044326603 -16.589583915
1335985945144260949 -16.4249067213
1335985945277611522 -18.9882777286
1335985945377539449 -17.6255437288
1335985945477522549 -18.829241805
1335985945610967855 -18.0517009535
1335985945710867348 -16.4242138606
1335985945810848341 -18.1070864276
1335985945877569775 -17.4410606794
1335985945977561008 -18.8049160654
1335985946110960599 -18.1144751496
1335985946210852581 -17.4133381282
1335985946310900507 -16.2588265841
1335985946410990977 -16.2331752756
1335985946544409218 -15.1698086696
1335985946644284661 -15.6760158297
1335985946777556387 -17.1934988604
1335985946877474845 -16.5783066204
1335985946977587126 -14.9220557657
1335985947077509260 -16.1273218544
1335985947177684327 -13.1243162138
1335985947277827423 -17.2449042078
1335985947377748673 -15.8803342042
1335985947477514033 -17.3619561554
1335985947577826445 -14.9534331604
1335985947710949906 -15.9503032959
1335985947810851019 -17.8847711489
1335985947910869148 -14.7735598705
1335985948010832608 -16.8681892267
1335985948110889102 -15.970198956
1335985948210832038 -15.6971729247
1335985948310893605 -15.8052453396
1335985948411113115 -15.1587301319
1335985948544255058 -16.436718941
1335985948644214091 -17.0708492542
1335985948744195938 -17.2611216418
1335985948844203496 -16.1407188409
1335985948977522607 -16.3299450317
1335985949077474130 -16.9958026437
1335985949210976146 -16.4929434493
1335985949310824464 -17.7638530948
1335985949411099263 -16.2466256236
1335985949510998066 -17.4300811703
1335985949610807574 -17.0165002322
1335985949710955101 -16.6680741759
1335985949810932018 -16.7010336307
1335985949910836152 -16.2379364556
1335985950010887191 -16.7162781823
1335985950110984383 -17.4731838706
1335985950244403406 -14.355753658
1335985950344178908 -15.8989131917
1335985950444223046 -17.9534054834
1335985950544322955 -17.4303413222
1335985950644232399 -16.9382745101
1335985950744336819 -16.8747173354
1335985950877609110 -16.6522789748
1335985950977530865 -16.5825606015
1335985951077571473 -16.4290650015
1335985951210851801 -16.1597936087
1335985951277494836 -16.949553395
1335985951410884179 -17.603694197
1335985951510893037 -15.8336119194
1335985951610937967 -17.040653519
1335985951710875827 -13.3329274525
1335985951810964051 -17.593633806
1335985951910819723 -14.0763916329
1335985952010837415 -16.4149725885
1335985952144214218 -16.6575480627
1335985952244428187 -16.6109595096
1335985952344232772 -15.2203076797
1335985952444346180 -17.1474787018
1335985952577628575 -16.2967473411
1335985952677594912 -15.9749936243
1335985952810914867 -15.5172337946
1335985952910862579 -15.4741651168
1335985953010869401 -15.6447304131
1335985953110864192 -14.0744222153
1335985953210945939 -16.4446614683
1335985953310972351 -16.7678928675
1335985953410941322 -14.7453012536
1335985953510984766 -16.3724833495
1335985953610942968 -18.0052510118
1335985953710945888 -12.9040315923
1335985953810899139 -16.6796645408
1335985953910957611 -17.1640240184
1335985954044149024 -18.1746757149
1335985954144247978 -14.8552737498
1335985954244262828 -15.8483099735
1335985954344282478 -15.9560277115
1335985954444286167 -15.3623686909
1335985954577623814 -15.8216737431
1335985954677542555 -16.4696517408
1335985954777688549 -17.9584915506
1335985954877488289 -17.4004933287
1335985954977510521 -15.5111651404
1335985955110994869 -16.6949099285
1335985955211003658 -15.7490854804
1335985955344330805 -16.433250429
1335985955444324825 -15.365057016
1335985955544189910 -15.6643564747
1335985955677523905 -16.5301560657
1335985955777650619 -13.9698343775
1335985955877495428 -15.4616342459
1335985955977504061 -16.5395925639
1335985956077588532 -15.7687821694
1335985956177648663 -15.443827143
1335985956277520382 -16.7684505584
1335985956377614804 -13.7144498508
1335985956477769274 -15.0013362698
1335985956577608506 -15.7279487601
1335985956677516352 -15.1777132827
1335985956777519907 -18.1823106043
1335985956877507033 -14.0917000195
1335985957044204344 -15.8342732778
1335985957144247807 -14.9765054644
1335985957244285001 -16.7661012818
1335985957377552557 -16.2069591012
1335985957477652023 -16.1399423753
1335985957610862257 -15.6110370956
1335985957744258632 -16.4328780101
1335985957844227338 -18.1789630813
1335985957977634259 -17.0998997057
1335985958077522412 -17.0094232818
1335985958177524245 -14.6801583498
1335985958277610111 -17.4954797369
1335985958444214257 -16.5697150914
1335985958544239097 -16.7941695885
1335985958644154699 -16.8197077209
1335985958744275453 -16.058340998
1335985958844386731 -15.9267842009
1335985958977562499 -18.697636009
1335985959110931735 -16.7064586929
1335985959210892890 -14.7484870022
1335985959311027304 -17.0078921058
1335985959410836330 -15.6688992009
1335985959510826302 -14.9991881942
1335985959644297001 -16.7185484282
1335985959744195930 -15.7564603867
1335985959877544702 -15.5388238187
1335985959977568785 -14.9152337729
1335985960077738627 -15.6135285149
1335985960177645925 -19.4011032539
1335985960277635106 -17.1800416934
1335985960377549120 -15.710185797
1335985960477587840 -17.2582770864
1335985960611067807 -15.0281928663
1335985960710904505 -18.675618572
1335985960810943318 -14.7365587423
1335985960944300489 -17.7778228483
1335985961044173800 -15.5359162377
1335985961144308672 -16.9685481133
1335985961244391624 -16.9770983851
1335985961344322645 -16.5531612585
1335985961477513723 -16.1057330314
1335985961577536790 -15.5144177893
1335985961711020207 -18.6269657394
1335985961810832348 -17.5773316956
1335985961910920794 -17.8028305082
1335985962010841554 -15.5621792035
1335985962110960059 -17.8755810273
1335985962210904792 -16.1398908226
1335985962310815741 -16.3615412324
1335985962410887749 -17.0023103364
1335985962544226059 -17.5781992015
1335985962677607507 -17.0096457475
1335985962777608461 -14.7021441751
1335985962877476588 -15.6697224022
1335985962977508621 -15.379547735
1335985963077528765 -13.9332770321
1335985963177545475 -19.5423153422
1335985963277539568 -15.3283490233
1335985963377610897 -18.2815011636
1335985963510856092 -13.2667895264
1335985963610924325 -17.9358312282
1335985963710984080 -13.9505320653
1335985963810800968 -16.9267949306
1335985963944246079 -15.3477347836
1335985964044288017 -20.3339331359
1335985964177549898 -16.6047804744
1335985964277612340 -18.2053546314
1335985964377629990 -18.8078826344
1335985964477523169 -13.9810093423
1335985964610857827 -14.2433870672
1335985964710873348 -15.5208718107
1335985964810942368 -17.1684667663
1335985964944174128 -16.4877567534
1335985965044206808 -17.5195226299
1335985965244435556 -16.6004357167
1335985965344254235 -17.631594676
1335985965444313070 -16.5553222862
1335985965544266026 -17.7117122423
1335985965644162124 -18.1628364843
1335985965744220736 -18.1099148181
1335985965844144648 -17.4779852868
1335985965977672667 -18.7413250266
1335985966077616342 -17.44498465
1335985966177623638 -15.8011972862
1335985966310977443 -16.3932826088
1335985966411188432 -15.5978293245
1335985966544492667 -17.2497522557
1335985966644316651 -15.0682707702
1335985966744253765 -17.295987262
1335985966844484670 -17.3541694609
1335985966944300884 -17.3339260503
1335985967044262781 -18.7091098562
1335985967177495813 -15.7980788129
1335985967277544112 -17.2957429006
1335985967410933897 -17.6671300117
1335985967477616789 -16.2414583161
1335985967577568652 -16.9540564361
1335985967710853887 -16.4475144475
1335985967844239663 -17.2065919656
1335985967944306954 -18.6650298888
1335985968044333389 -17.7735735891
1335985968177641444 -16.556014602
1335985968277750643 -15.6466751238
1335985968410924975 -15.6487184147
1335985968510865096 -16.5225673442
1335985968644302170 -15.3332462463
1335985968744278540 -16.1943542188
1335985968844219832 -17.2014150602
1335985968944292874 -17.9687665277
1335985969077567979 -17.8316015339
1335985969177510224 -14.1110294442
1335985969277571830 -15.0047735955
1335985969377518409 -15.0900329581
1335985969511000454 -14.4439687981
1335985969610842698 -15.5949194723
1335985969710900101 -14.9499529873
1335985969810802403 -15.2057782543
1335985969910929708 -16.9825121539
1335985970010909823 -14.586346364
1335985970110886312 -14.8738648267
1335985970211122645 -15.5549332634
1335985970310871696 -15.3980219459
1335985970477583217 -15.3095637566
1335985970577496359 -16.2732026212
1335985970710868504 -17.4970822099
1335985970877524747 -16.5414738449
1335985970977565741 -14.6028139773
1335985971110897566 -16.5077557461
1335985971244237304 -16.779717513
1335985971344165976 -17.7137401758
1335985971477684837 -16.7954321936
1335985971577585580 -14.4735063863
1335985971677518919 -16.6558116984
1335985971777490411 -16.8295135573
1335985971910956512 -17.1006932029
1335985972044286528 -15.7629828221
1335985972144221448 -15.1194220447
1335985972277704929 -15.3129634667
1335985972377625340 -15.9182772487
1335985972510939485 -16.6530247645
1335985972610948251 -15.3193321548
1335985972710917702 -15.3003578487
1335985972810874130 -15.6592422912
1335985972910949083 -15.1294437507
1335985973044292536 -16.8049319886
1335985973144397714 -16.6407343601
1335985973244304248 -15.3983377312
1335985973344310680 -16.6116226064
1335985973444284083 -15.8295126339
1335985973544239708 -15.9879822629
1335985973644242658 -16.6676607366
1335985973777597299 -18.1552627138
1335985973910839347 -16.6609497664
1335985974010887698 -15.8546239597
1335985974110888037 -17.3215008906
1335985974244206618 -16.0254712772
1335985974377500118 -17.6130695053
1335985974477526556 -15.926390631
1335985974544223528 -14.8152739117
1335985974644308317 -16.1411496917
1335985974777512325 -13.7687722144
1335985974877571966 -15.4924748917
1335985974977520294 -18.1233927949
1335985975077582481 -13.1945565617
1335985975177668683 -16.7077245434
1335985975344368464 -15.8910117154
1335985975477617056 -17.5660017241
1335985975577632149 -18.3884053142
1335985975677652982 -13.1412566095
1335985975811053422 -17.2679633469
1335985975910946408 -15.8439181648
1335985976010807160 -16.4606992594
1335985976110918077 -16.0012664423
1335985976210924983 -16.8641370316
1335985976344216264 -13.3262726259
1335985976444203099 -16.7408600293
1335985976577548567 -17.7940071721
1335985976677644703 -18.202045251
1335985976777615424 -16.3157113268
1335985976877615824 -15.0339058254
1335985976977589908 -15.0241257692
1335985977077559973 -15.0678129642
1335985977177712074 -16.3365946155
1335985977277506468 -17.1718872788
1335985977410921038 -17.1476173975
1335985977510899484 -17.7881361412
1335985977610902251 -17.3499185161
1335985977710829610 -16.5822028797
1335985977810949225 -16.9270609524
1335985977910942494 -17.7834912005
1335985978010972083 -18.1656609213
1335985978110899833 -17.0217273894
1335985978244418778 -16.795378052
1335985978344267440 -18.437568997
1335985978444262332 -16.5570779217
1335985978577522854 -17.8290889701
1335985978677652412 -17.3263639588
1335985978777525370 -19.0228529049
1335985978910826024 -18.240619058
1335985979011019876 -19.0565712861
1335985979110895358 -16.9183624616
1335985979210849048 -18.8499701123
1335985979310898625 -18.7372792862
1335985979411159946 -16.2167264914
1335985979510977974 -19.5773929752
1335985979610778203 -18.6703588386
1335985979744255250 -12.947186046
1335985979911332759 -9.84475821822
1335985982244384231 -5.85095268281
1335985982344228139 -12.1816133888
1335985982477595802 -15.2792525535
1335985982577616654 -12.5565642567
1335985982677571536 -15.2939690334
1335985982810885071 -17.4167846479
1335985982944363018 -17.0056805506
1335985983077699875 -13.8529514165
1335985983177485029 -19.0713840956
1335985983277546952 -21.9475184845
1335985983377541774 -18.9861900501
1335985983477697632 -19.5072102599
1335985983577495347 -16.6078979973
1335985983710927230 -16.2705793526
1335985983810892460 -19.5049520543
1335985983944232703 -18.5693559207
1335985984044225142 -18.8394724424
1335985984144268450 -16.0085875979
1335985984244266587 -14.7814462782
1335985984377471010 -16.481841161
1335985984477587701 -14.9032391761
1335985984577557874 -18.7288715886
1335985984710809318 -18.6575896822
1335985984810829793 -16.812711224
1335985984977621059 -17.6140028789
1335985985077608311 -16.9350513888
1335985985177546635 -14.9260676422
1335985985277543807 -18.6411452737
1335985985377514335 -16.6553607381
1335985985477641070 -17.4625456145
1335985985577732504 -15.3910126906
1335985985677527109 -19.5435606423
1335985985777521170 -14.9448866499
1335985985910852494 -19.4266489316
1335985986010887267 -14.7122334425
1335985986144367217 -16.5166277191
1335985986244222620 -17.0649110412
1335985986344274501 -15.7864339469
1335985986444283121 -17.1580331669
1335985986544238738 -18.5126054486
1335985986644280023 -14.1417031989
1335985986777687277 -17.7855322286
1335985986877420799 -16.3240668574
1335985986977503324 -16.0499400106
1335985987110912494 -16.2833615194
1335985987210924815 -16.3827009259
1335985987310804843 -17.3802290576
1335985987444260925 -16.3952002013
1335985987544278209 -16.5409469208
1335985987644268477 -16.7413060088
1335985987744301285 -14.5034397519
1335985987810994739 -15.8597381959
1335985987944229449 -13.5477541338
1335985988077563351 -17.2070489174
1335985988177668948 -18.2941628624
1335985988277623937 -17.3553712843
1335985988377597384 -15.2871098152
1335985988477623325 -15.728145099
1335985988577647274 -16.8041679616
1335985988677531976 -15.4572753503
1335985988780155417 -17.5664901447
1335985988877551878 -16.0495900125
1335985988977610057 -17.2590888235
1335985989077559478 -17.1183222275
1335985989210958958 -16.6645769974
1335985989310889981 -18.4723484596
1335985989410957550 -15.0516824688
1335985989510943643 -17.0302437687
1335985989611014395 -16.4242142773
1335985989710855036 -17.5769636509
1335985989810955522 -17.1888549821
1335985989944231198 -16.7453763634
1335985990044337144 -14.8601043361
1335985990144189414 -16.0008080364
1335985990244280478 -16.751062226
1335985990344387322 -18.8487717125
1335985990477605038 -16.3966419757
1335985990577478432 -18.0538624884
1335985990677580383 -17.3173354892
1335985990811609580 -17.0882363431
1335985990944121274 -16.8994577724
1335985991044218113 -17.3012883286
1335985991177502879 -15.1172222533
1335985991277659796 -17.1030601668
1335985991377520842 -16.5940115688
1335985991477505587 -17.6314266991
1335985991577701356 -17.1642948674
1335985991677402685 -17.5131109999
1335985991777554078 -17.0801597376
1335985991877552098 -18.114676587
1335985991977544764 -17.1515103263
1335985992077561206 -17.7987518611
1335985992177504430 -17.8116477993
1335985992277624359 -18.4520093705
1335985992410937392 -16.9901621132
1335985992510949000 -16.9347872078
1335985992610992175 -16.3052026255
1335985992710936095 -16.879704351
1335985992811060652 -16.4117084239
1335985992910849740 -16.1942142004
1335985993010902044 -16.3816496295
1335985993144229640 -16.3840390245
1335985993244264420 -17.2741766051
1335985993344212380 -18.5376035811
1335985993444289484 -14.7333406394
1335985993544430074 -15.9809990326
1335985993644413233 -15.8282268632
1335985993744409536 -15.9247049676
1335985993877690949 -17.8272124183
1335985994010923256 -16.5450368952
1335985994110932418 -17.0154380562
1335985994211087225 -16.7931948137
1335985994344407217 -16.2588799903
1335985994444248072 -17.052563707
1335985994577507447 -16.2841212882
1335985994677629145 -17.0663468607
1335985994810976420 -17.598477584
1335985994911027491 -17.3062487765
1335985995010871509 -16.3004857978
1335985995110897623 -18.7533709006
1335985995210839250 -16.4591793843
1335985995310898393 -17.2153716966
1335985995410853486 -15.8983735941
1335985995544301062 -17.7754797295
1335985995644373959 -16.6672957341
1335985995777532300 -14.7430623234
1335985995877639653 -18.9929037353
1335985995977651539 -16.5414387039
1335985996110906791 -17.7101039412
1335985996210874356 -16.3130170155
1335985996310991237 -20.0206072452
1335985996444337604 -15.2250659972
1335985996544450618 -18.4125471577
1335985996644229578 -17.4739051385
1335985996777482142 -16.5164719066
1335985996877559850 -14.5965979344
1335985996977646262 -16.8983831482
1335985997077602693 -15.7311012228
1335985997210811657 -15.6522299069
1335985997310955944 -18.1777154988
1335985997444199275 -17.9375034979
1335985997544227703 -16.3530859077
1335985997677505383 -15.644000359
1335985997777467102 -15.7296244523
1335985997910903236 -17.1319024121
1335985998010985071 -17.481568996
1335985998110894337 -16.0046105545
1335985998210935640 -16.4793370803
1335985998310878829 -17.6720482739
1335985998444276421 -17.0092609526
1335985998544113970 -17.7762531274
1335985998644174951 -17.0679076985
1335985998744191380 -16.8864439991
1335985998844257696 -16.295510179
1335985998977667657 -15.6139917826
1335985999077629337 -16.9425185851
1335985999210864054 -16.0443189408
1335985999310795763 -16.4318687833
1335985999410870500 -13.4157977849
1335985999511107079 -16.2490001529
1335985999644205748 -16.7942455455
1335985999744470820 -17.2097269368
1335985999844308487 -17.5750669809
1335986000010986507 -15.8671267639
1335986000110905514 -13.6167660795
1335986000210894065 -16.1645698427
1335986000310823803 -17.5682877881
1335986000410898676 -15.2069393414
1335986000577583115 -14.1690412814
1335986000710930966 -13.0314018576
1335986000810885894 -15.573388609
1335986000910966219 -17.7501375095
1335986001044357233 -17.816578753
1335986001144375321 -18.0342419429
1335986001277554996 -18.0272537385
1335986001377577029 -17.4273184968
1335986001477527806 -16.9003320573
1335986001577634353 -16.9951090628
1335986001677715599 -14.9617386393
1335986001810823407 -17.0876282359
1335986001910977146 -17.2113496964
1335986002010829494 -15.4709287017
1335986002110891360 -17.1661198805
1335986002210958033 -15.3372208244
1335986002310827374 -12.9335088476
1335986002444229913 -14.1863310965
1335986002544211760 -15.4462115867
1335986002677625459 -15.1005848466
1335986002810854524 -15.8158976466
1335986002910906173 -16.7620314122
1335986003010830147 -17.2470870212
1335986003177607793 -17.3306294886
1335986003311256213 -18.5093914614
1335986003410839578 -17.0257633995
1335986003511035807 -14.1922037822
1335986003610983324 -17.3793879778
1335986003710956875 -17.2966745753
1335986003844222585 -15.2973043828
1335986003944247119 -16.0827860746
1335986004044196218 -15.7926210343
1335986004177562693 -17.556846181
1335986004277647891 -17.1117623946
1335986004377574645 -16.5990248242
1335986004477570053 -16.4275887125
1335986004577573640 -16.5302965508
1335986004677575695 -16.6328197785
1335986004777618078 -15.2124014188
1335986004877647286 -16.1252916271
1335986004977728506 -17.1844276915
1335986005077562430 -16.6042737847
1335986005177541668 -16.2119779628
1335986005277775536 -17.566667296
1335986005410982604 -17.5491658848
1335986005477478319 -17.1608291717
1335986005611005751 -16.8845423768
1335986005710906615 -16.2661921881
1335986005810918994 -17.7240626622
1335986005910952350 -16.5196868695
1335986006010921254 -17.0195855564
1335986006111010268 -15.7305837105
1335986006210892104 -17.4868927134
1335986006310925208 -16.8223385046
1335986006411025700 -18.7174211018
1335986006544157932 -20.147912476
1335986006644197760 -17.9998387449
1335986006744276402 -20.1252060413
1335986006844373445 -17.7666979754
1335986006977562283 -15.9270616683
1335986007077532463 -16.6371636104
1335986007177537007 -18.5816663966
1335986007277515969 -17.1578549532
1335986007377544488 -18.1449647941
1335986007510943712 -17.2899907617
1335986007610862233 -18.7494744228
1335986007710878246 -18.8654765994
1335986007810885294 -11.0214486559
1335986007977555370 -11.1280398109
1335986008077557351 -11.7470440055
1335986008210871938 -15.1645247456
1335986008310909152 -17.9812095817
1335986008410830985 -16.4989107912
1335986008510909676 -21.6614098255
1335986008610858324 -16.1233429491
1335986008710855983 -16.2641231141
1335986008810935706 -14.7998350494
1335986008944198442 -15.9471113026
1335986009044227759 -16.8900352736
1335986009144272119 -16.7090178699
1335986009244329210 -14.8257000785
1335986009377470852 -16.7315939681
1335986009477671649 -17.6299096574
1335986009577654865 -17.4271616166
1335986009677595757 -15.9513276155
1335986009777517579 -16.4112074901
1335986009877529664 -17.4398978523
1335986010010935239 -18.249427
1335986010110812100 -16.964163872
1335986010210815399 -14.6695480239
1335986010310886790 -15.1395700202
1335986010411038201 -17.3733675163
1335986010510890056 -15.5968846289
1335986010644174224 -16.1686176583
1335986010744170903 -17.3771101163
1335986010844375002 -15.6326810787
1335986010944203669 -16.1018049001
1335986011077630755 -17.6163517402
1335986011177495503 -17.1631628878
1335986011277575489 -16.2054438141
1335986011391043019 -16.0475657252
1335986011492059144 -16.0971250779
1335986011591190851 -16.4566105828
1335986011691074547 -15.1757718981
1335986011791231251 -14.0185733117
1335986011891114237 -15.3285163296
1335986011991100205 -16.3143195413
1335986012124520870 -17.1441342875
1335986012224453768 -15.0153056665
1335986012324577595 -17.2385636705
1335986012424357118 -16.055005765
1335986012557865230 -16.6136101331
1335986012657866295 -18.9705944743
1335986012757885842 -18.3819355946
1335986012924563652 -15.9823506973
1335986013024409978 -17.4551226118
1335986013124387174 -15.5197093636
1335986013224460499 -15.4733805445
1335986013324404528 -18.0030913423
1335986013424472633 -15.3379232111
1335986013524386957 -15.3821257748
1335986013624504520 -16.7111354825
1335986013757724452 -16.789669091
1335986013857806887 -15.5851123812
1335986013957799776 -15.9390333565
1335986014057723805 -16.6142254183
1335986014191436469 -16.204094585
1335986014291189691 -16.7646900281
1335986014391134187 -18.3153343726
1335986014491073074 -17.2402901444
1335986014591135718 -17.760597787
1335986014691101362 -15.8976618959
1335986014824453520 -15.8546670819
1335986014924424642 -17.3063941325
1335986015024508484 -17.6262866061
1335986015157838039 -15.0664640997
1335986015257841885 -14.9452732091
1335986015357742268 -16.4698749544
1335986015457717702 -15.1563813597
1335986015557806891 -16.0278093978
1335986015657786678 -17.8425909971
1335986015757833986 -16.9259785949
1335986015891208778 -16.9540115548
1335986015991138802 -16.1585008202
1335986016091132379 -16.0546047858
1335986016191098500 -15.7499469559
1335986016324434712 -16.4737325425
1335986016424404817 -15.3061249961
1335986016524413780 -17.2357428982
1335986016624475677 -16.6604854596
1335986016724518790 -16.8336739565
1335986016824464966 -16.8778410737
1335986016924511693 -17.5886778474
1335986017057743280 -16.5966211525
1335986017157735962 -15.4390850387
1335986017257841517 -16.7901879358
1335986017357760605 -15.5892074228
1335986017457860396 -16.0914936521
1335986017591069584 -17.4583946582
1335986017691149280 -16.9855380451
1335986017857841784 -15.7507903802
1335986017957811502 -16.3272090973
1335986018057744099 -15.8511606546
1335986018157713809 -15.5234107703
1335986018291162850 -15.5892082732
1335986018391194653 -17.9651320659
1335986018524434621 -15.3968529612
1335986018624460582 -15.4500518169
1335986018724389974 -15.6081249067
1335986018857773716 -15.6057868634
1335986018957876047 -15.718056798
1335986019057647899 -17.0974323536
1335986019157690104 -15.8312843197
1335986019257754640 -15.2796430234
1335986019357939173 -16.1087395741
1335986019457881914 -17.7353312508
1335986019557884350 -17.3584282679
1335986019657781777 -16.373111965
1335986019757834835 -17.1246651187
1335986019857830715 -17.5084863418
1335986019991171380 -18.4189941283
1335986020091138715 -18.9570541051
1335986020191060964 -16.0292454164
1335986020291157296 -18.2618938206
1335986020424514350 -15.7851662935
1335986020557740753 -18.0542876298
1335986020657817226 -16.4411654878
1335986020757769050 -16.4449131949
1335986020857766381 -15.246639141
1335986020957724510 -15.8647936062
1335986021091152054 -15.7668064575
1335986021191001197 -16.2592023226
1335986021324560444 -14.446074895
1335986021457785224 -16.1623963396
1335986021557837201 -16.0841877666
1335986021691210197 -15.3515201531
1335986021791199577 -17.4573356969
1335986021891182297 -17.0052846193
1335986021991081020 -15.2780153286
1335986022124422229 -16.7211638668
1335986022224587833 -16.0075564063
1335986022357696432 -16.2681500637
1335986022457706168 -18.7654141259
1335986022557914974 -17.0691374119
1335986022757740104 -16.1956537292
1335986022857838642 -14.8476267667
1335986022957771757 -16.2798521492
1335986023091136611 -15.6358518785
1335986023191216937 -16.94766467
1335986023291118383 -14.4141747125
1335986023424399351 -16.2690733307
1335986023524498459 -16.057101582
1335986023624464375 -18.5185304928
1335986023724407610 -18.490549599
1335986023824558873 -18.1117384094
1335986023924590812 -14.7396498838
1335986024024539672 -18.0028242507
1335986024124442879 -16.7399096258
1335986024224478325 -17.193731541
1335986024324486315 -16.6008044505
1335986024457797653 -16.5327642675
1335986024591234177 -16.7987773041
1335986024691192341 -17.0076711029
1335986024791168762 -16.8731806028
1335986024891178355 -14.7073161002
1335986024991239191 -17.9643330673
1335986025091113894 -19.4696981989
1335986025191170280 -16.0220228951
1335986025324508671 -16.3041266376
1335986025424421900 -18.7295954398
1335986025491107865 -16.4353700238
1335986025591175231 -16.6164796911
1335986025724486460 -16.48584666
1335986025824429547 -16.8054074319
1335986025924522024 -17.7845429899
1335986026057737028 -20.5634857681
1335986026158121132 -16.2401911546
1335986026257908967 -17.8233898135
1335986026357784363 -17.4208630028
1335986026457824752 -14.1225025804
1335986026557775308 -16.8461834098
1335986026658032790 -16.940908485
1335986026757703535 -16.3636636993
1335986026891113696 -17.3773735793
1335986027024497593 -17.2237902935
1335986027124642517 -16.0013464028
1335986027257851815 -17.0560609365
1335986027357782860 -15.7030413451
1335986027491231229 -16.7194157672
1335986027624470536 -16.1622598892
1335986027691158070 -16.7017788433
1335986027824439336 -16.5105854874
1335986027924579938 -17.5267972695
1335986027991111269 -16.1055112085
1335986028091184241 -16.8147284754
1335986028191126158 -15.8628589877
1335986028324502141 -17.2469738951
1335986028458264757 -17.3475287108
1335986028557734479 -16.0342980658
1335986028657800963 -15.3732924321
1335986028757889004 -15.7927763815
1335986028857856916 -16.9751185561
1335986028957902897 -14.8674176206
1335986029057727768 -16.5477737012
1335986029191128714 -16.2783144911
1335986029324516617 -16.7506161591
1335986029424544677 -15.3740139718
1335986029557857263 -17.1333574443
1335986029657816608 -17.1108062775
1335986029757743466 -16.8858577727
1335986029891117931 -16.0792686478
1335986029991062199 -15.9479095678
1335986030091297634 -16.5347271081
1335986030191205382 -15.427858863
1335986030324528816 -17.6885249219
1335986030424517586 -18.1068614437
1335986030524445762 -16.1090362938
1335986030624569360 -17.0620529366
1335986030757744531 -16.9020945521
1335986030857949256 -16.7281077605
1335986031024567978 -17.8343304891
1335986031124542839 -17.1597225058
1335986031224549694 -16.9598499843
1335986031324456056 -16.6306760006
1335986031524467669 -16.2451556325
1335986031624592032 -16.5054252383
1335986031724473769 -17.1325918188
1335986031824701954 -17.0423578167
1335986031924503733 -17.4755092969
1335986032057880928 -16.9540701476
1335986032158000280 -19.1810427559
1335986032257731161 -16.9896643148
1335986032391065825 -18.3021664779
1335986032524553581 -17.2136119608
1335986032657889569 -16.3556553932
1335986032757841230 -17.9788517382
1335986032857631257 -15.6575346658
1335986032991110483 -15.6912262994
1335986033091133950 -16.1394406214
1335986033191157302 -15.9205467983
1335986033291124048 -15.6168276526
1335986033391106370 -17.1867304427
1335986033524533865 -15.2602164602
1335986033624409121 -17.755500388
1335986033757825777 -15.5605180054
1335986033857704104 -17.0796621948
1335986033957674587 -17.1303200282
1335986034057696083 -19.719973443
1335986034157779972 -17.452738428
1335986034257750822 -18.7171833496
1335986034357819928 -15.9474275257
1335986034491181682 -16.9783595063
1335986034591160034 -16.8512282147
1335986034691206249 -16.9332711604
1335986034791175782 -16.7814006126
1335986034891153255 -18.7152729397
1335986035024613707 -16.7941779719
1335986035124520710 -19.2323281769
1335986035224525634 -16.9462204236
1335986035324562974 -16.2976519696
1335986035457816554 -18.1483041954
1335986035557857003 -16.0468797727
1335986035657681662 -18.3316763772
1335986035791206131 -17.3298812785
1335986035891140578 -19.7694936626
1335986036024455445 -17.2064472197
1335986036124581582 -16.8281275402
1335986036291139223 -16.8775545266
1335986036391147492 -17.0201740625
1335986036491161107 -15.2760657922
1335986036591254657 -16.8090112757
1335986036691101305 -18.8456415304
1335986036791134655 -14.5930823671
1335986036891135772 -16.0717674468
1335986036991162904 -16.9998907974
1335986037124456676 -14.2873952197
1335986037224514055 -17.0324372598
1335986037324509905 -16.794713953
1335986037424539033 -15.95594487
1335986037524550346 -14.0941481227
