# Supplementary material for: Infants Time Their Smiles to Make Their Moms Smile
Source: PLoS One. 2015 Sep 23;10(9):e0136492. doi: 10.1371/journal.pone.0136492 (PMC4580458; doi:10.1371/journal.pone.0136492)
Supplement: S1 Data — (ZIP) [file pone.0136492.s001.zip › DiegoSmileRawData/smilenew_sub_19_actual_2012-05-02-13-26-40.robotsmiles]

1 1335990413604222888
0 1335990419771096317
1 1335990445070743118
0 1335990447404299655
1 1335990451970815143
0 1335990456537714412
1 1335990460704475756
0 1335990462270823834
1 1335990470537590584
0 1335990473604242536
1 1335990480437605827
0 1335990490537591179
1 1335990492337368729
0 1335990493470770865
1 1335990496170932397
0 1335990506304156735
1 1335990508004274171
0 1335990511504110927
1 1335990512637458691
0 1335990513770834546
1 1335990522537748164
0 1335990526604182054
1 1335990528870765456
0 1335990530104117863
1 1335990534770864961
0 1335990538304216913
1 1335990542004134047
0 1335990545604115004
1 1335990548937607927
0 1335990551171019259
1 1335990556337509565
0 1335990559370837216
1 1335990563904302405
0 1335990566770817447
1 1335990571037522170
0 1335990573770820525
1 1335990587004127365
