# Supplementary material for: Infants Time Their Smiles to Make Their Moms Smile
Source: PLoS One. 2015 Sep 23;10(9):e0136492. doi: 10.1371/journal.pone.0136492 (PMC4580458; doi:10.1371/journal.pone.0136492)
Supplement: S1 Data — (ZIP) [file pone.0136492.s001.zip › DiegoSmileRawData/smilenew_sub_19_actual_2012-05-02-13-26-40.subjectsmiles]

1335990408037483167 -8.09360701077
1335990408170875202 -7.40112552101
1335990408270796228 -6.21204835576
1335990408404225438 -9.22686981366
1335990408537433477 -6.7801306694
1335990408704003917 -6.86025257711
1335990408870831740 -14.5840336739
1335990409070744299 -14.1446875352
1335990409304087099 -13.3241614451
1335990409470915018 -11.1548650674
1335990409637542068 -10.72412781
1335990409804142229 -9.82603861366
1335990409970742747 -9.78311560349
1335990412437494942 -10.8739244171
1335990412670890457 -10.872344537
1335990412837394924 -13.0994730524
1335990413037503454 -9.79889102344
1335990413170772475 -9.77052767295
1335990413304151204 -8.58975074635
1335990413470846373 -10.7356081554
1335990413604204570 -9.51702400713
1335990413737452289 -8.56888908015
1335990413937362018 -9.35751944994
1335990414104191729 -11.1750186376
1335990414237572558 -10.075299194
1335990414404375533 -8.7616977043
1335990414537367626 -8.86518299857
1335990414704142470 -9.47467180178
1335990414870877315 -9.69663292365
1335990415037328150 -9.70380413711
1335990415170665318 -10.2222967075
1335990415337514975 -10.4910055399
1335990415470729941 -10.6068044637
1335990415637465317 -10.5931724082
1335990415770784153 -9.94411901512
1335990415904129654 -10.0349418085
1335990416070875794 -10.3455880005
1335990416237484977 -11.1550236997
1335990416437565924 -9.76337196018
1335990416604050111 -13.6798418319
1335990416770738402 -17.824520114
1335990416904187954 -15.0948610709
1335990417070732001 -12.8057547312
1335990417204197594 -14.3290730492
1335990417337370965 -12.5176117236
1335990417470670143 -10.0277335354
1335990417604215579 -10.9784098888
1335990418904132798 -10.1575589138
1335990419037478489 -16.843487056
1335990419137554123 -12.4018322821
1335990419304109276 -11.1362327263
1335990419470886545 -7.84571192778
1335990419770966192 -8.33826309223
1335990419970728224 -8.16228330095
1335990429604183633 -12.2015918322
1335990429737598487 -13.0761403462
1335990429837615348 -12.3477978927
1335990429937323845 -14.2775007089
1335990430037626020 -14.6469103498
1335990430170727923 -16.1637191831
1335990430270802988 -16.2596276316
1335990430404064235 -17.3023521647
1335990430537408237 -17.7950076794
1335990430637580063 -16.4923606834
1335990430737465508 -16.4045864951
1335990430870769204 -17.8754590175
1335990431004169406 -16.7339068866
1335990431104154140 -14.5768010778
1335990431204061649 -16.7565770043
1335990431337453743 -16.7906932305
1335990431504231319 -15.3819102682
1335990431670654619 -15.6943154092
1335990431837488830 -16.1246479803
1335990432004081008 -15.2618033987
1335990432204095799 -7.56242996352
1335990432404183063 -10.4118364946
1335990432604319022 -10.8979397694
1335990432804087497 -9.90822932908
1335990433004459152 -12.7634138659
1335990433170766160 -10.4999708368
1335990433370724190 -10.9890594504
1335990433570960982 -12.6221022982
1335990433770752146 -10.7592112044
1335990433970945161 -10.7285585851
1335990434170739937 -11.883168726
1335990434370689372 -9.76679975424
1335990434570704958 -9.54642988187
1335990434770807168 -11.5677476093
1335990434970748882 -11.0573932375
1335990435170780835 -13.743083799
1335990435404056682 2.68605608435
1335990435570818411 -3.10682708894
1335990435704202577 -4.09587548475
1335990435870837140 -2.0550446153
1335990436037524527 -8.08616891513
1335990436170770716 -8.02293377463
1335990436337498938 -2.11763818061
1335990436504213587 -6.28472426102
1335990436637452182 -3.10149618478
1335990436804147653 -3.12322408731
1335990445337470019 -7.18807742386
1335990445504118587 -11.030999221
1335990445704152674 -11.6050813393
1335990445870736456 -11.3844693525
1335990446070878262 -11.0125959476
1335990446270933307 -10.6594388745
1335990446470911956 -13.8261916974
1335990446637892611 -10.8276277733
1335990446837444069 21.1701739872
1335990447070794577 19.0435863764
1335990447237470360 18.7700412311
1335990447404229698 18.7177177619
1335990447604132649 17.9510759599
1335990447770829756 18.8841750091
1335990447970741079 18.95560228
1335990448170830157 19.0163811588
1335990448337471055 21.4392244634
1335990448537423856 20.8850089556
1335990448770677460 19.4619860873
1335990449004160809 18.7969384432
1335990449204175260 18.3936279703
1335990449370730985 15.4886644617
1335990449570894568 17.1256346189
1335990449804131553 7.45246049984
1335990450037542532 -8.56934582266
1335990450270756773 -8.62416849647
1335990450504146905 2.79103203025
1335990450670726678 19.4817697211
1335990450904074198 16.9043919083
1335990451170835306 19.6558591006
1335990451337442262 11.2820124079
1335990451537533066 13.6071719669
1335990451770918538 14.3913076409
1335990451970797069 17.2788822031
1335990452170754414 15.3213938448
1335990452370744441 16.5335163106
1335990452570694343 16.8904671125
1335990452770751932 18.0389378495
1335990452970722881 19.7772362734
1335990453170845235 20.8291133035
1335990453370706289 18.4966692385
1335990453604075089 19.1700424989
1335990453837504589 7.70234002167
1335990454004097859 -9.0572170668
1335990454170833629 -10.7677865345
1335990454370774612 -8.21096259417
1335990454570848902 -1.39521375235
1335990454770851344 2.76361431182
1335990454970901500 1.85788877269
1335990455204064195 -0.58572608467
1335990455404060034 5.08099824928
1335990455604161488 0.696156730005
1335990455804216613 1.67134989341
1335990456004044776 1.4347717136
1335990456237479261 -0.90744789585
1335990456537719218 -2.15439035393
1335990456737528778 -0.175838091659
1335990456970806212 -1.52400367356
1335990457170714820 -0.524480458147
1335990457370714379 -2.16297994982
1335990457604228731 -2.37043750549
1335990457770678992 -1.19571431608
1335990458004258726 -0.136069574693
1335990458204185693 -2.65788785451
1335990458404137440 -6.29789131373
1335990458604095933 -3.20585163534
1335990458804198169 -0.619165326986
1335990459004174619 0.403680594811
1335990459204254183 0.0148050893271
1335990459437404098 -2.1139887039
1335990459637521666 -0.0396877327486
1335990459870872197 -1.12931711403
1335990460104010127 -1.41805232149
1335990460304164071 -5.1408129805
1335990460504115905 -2.017364169
1335990460704347225 3.16323686855
1335990462904098485 -8.54191121269
1335990463104055949 -11.4654203887
1335990463304031539 -9.93833462707
1335990463504081734 -10.6333857359
1335990463804092274 -9.56659197158
1335990464004182303 -10.070220952
1335990464204146945 -6.17538101796
1335990464404148469 -2.36328969697
1335990464604068034 -5.83495390273
1335990464870766753 -9.06889379524
1335990465070698451 -11.4049393855
1335990465270664306 -11.1472157882
1335990465470896782 -13.8418048927
1335990465670784504 -10.2775145617
1335990465870767956 -12.6173968049
1335990466070717451 -15.6457640247
1335990466304026290 -14.9753990282
1335990466504031770 -13.0481763573
1335990466704069914 -16.4785218968
1335990466904061521 -7.43719376391
1335990467104062036 7.88554257921
1335990467304027080 8.47378699487
1335990467537714656 14.9794600218
1335990467737451453 14.8221957901
1335990467937412239 11.5142127663
1335990468137590367 11.6297596947
1335990468370767667 3.70615606435
1335990468637367127 1.60683081693
1335990468837451130 6.40405649478
1335990469104215839 6.7573332519
1335990469304239262 5.76385913551
1335990469504143219 2.46725346911
1335990469737501778 1.15386500703
1335990469937402602 1.08367251964
1335990470137689820 1.51251330048
1335990470304196575 0.135834044441
1335990470537566016 0.363124330103
1335990470770806539 -0.902576157791
1335990470970857856 10.5983358351
1335990471170873302 10.7829504611
1335990471437384541 14.5041465535
1335990471670657051 13.8001271107
1335990471870804337 8.73168110998
1335990472070960319 -0.144351503307
1335990472237474114 -5.8566747571
1335990472437464258 -7.06206344479
1335990472637449405 -8.36138489987
1335990472837544721 -6.99363165343
1335990473037456033 -9.69493512589
1335990473237509861 -8.85961753958
1335990473437500544 -7.33190524823
1335990473604058007 -10.8159388568
1335990473804137169 1.79553345291
1335990474004117249 11.4220091711
1335990474304166873 13.9739767276
1335990474504046696 13.8869973808
1335990474737506553 -4.93070947059
1335990474937408105 -12.1018994299
1335990475137437878 -5.81210226854
1335990475370938790 16.0495759612
1335990475604105111 19.0544541523
1335990475804140213 19.0593685142
1335990476004078700 17.4433318269
1335990476204135529 18.6846968714
1335990476437415967 16.8215602553
1335990476704090881 16.923782478
1335990476904146642 16.0319115766
1335990477104130268 16.9959032871
1335990477337459696 17.0795060838
1335990477537622528 15.7764322164
1335990477704129109 16.1918858458
1335990477937422459 19.0733667426
1335990478137388283 18.2486363783
1335990478337438995 15.8957546346
1335990478504137392 14.7207641903
1335990478870804791 15.3593308504
1335990479037460491 14.699642937
1335990479270794144 16.168053705
1335990479470799979 6.39550777239
1335990479637418764 5.5962005683
1335990479837483719 6.99163002038
1335990480037470217 5.87267294651
1335990480237409410 6.32828884481
1335990480437474522 5.75586685656
1335990480670782580 8.89088159172
1335990480870823501 11.3855600275
1335990481070793650 5.19199499354
1335990481270697198 8.15220677076
1335990481504134365 11.0778049437
1335990481704091006 11.5955470502
1335990481904056971 10.6688990913
1335990482137417828 7.68249967765
1335990482337419391 3.09758564459
1335990482537383929 -14.6004441665
1335990482737584894 -10.381745093
1335990482937517485 -11.6953200253
1335990483137453767 -9.97142267911
1335990483604133719 -9.64512210125
1335990483803978615 -14.8724896788
1335990483970715615 -14.373174426
1335990484170905053 -12.4931220904
1335990484304161600 -11.7131473463
1335990484437465836 -9.32371480327
1335990484537459092 -3.2928768067
1335990485104150360 -11.0017272827
1335990485204075805 -13.2257329579
1335990485304106835 -13.4814424182
1335990485437432117 -13.6199669867
1335990485537305477 -15.8463878459
1335990485670774449 -15.3843230303
1335990485804189120 -13.7804502062
1335990487837466588 -6.75845296613
1335990487904023909 -8.40823278205
1335990488070867599 -9.63312752677
1335990488170846147 -10.3431002573
1335990488270847520 -13.2469855411
1335990488370699705 -12.3423176752
1335990488504102291 -10.9670921187
1335990488604155174 -9.53854065196
1335990488704092416 -8.66534420763
1335990488770670707 -8.8753796313
1335990488870767454 -9.11332561705
1335990489304171394 -9.94324615719
1335990489404183442 -9.76146842954
1335990489504263696 -9.84758417078
1335990489604267038 -12.3649113018
1335990489737631272 -11.8970630609
1335990489837527982 -10.9042841164
1335990489937538227 -11.5597973681
1335990490037497214 -13.1244487406
1335990490137506565 -13.0438759579
1335990490237611912 -12.963607813
1335990490370820583 -9.26573586155
1335990490537577002 -11.7437659167
1335990493770712248 -11.6312525239
1335990493904094721 -14.0942118876
1335990494004147287 -8.0107073234
1335990494104108642 -10.9417259859
1335990494204188786 -11.73250035
1335990494337523580 -8.68646025762
1335990494537404662 -11.5781927813
1335990494737472334 -12.3451807426
1335990494870735247 -9.51555701086
1335990495170823113 -10.9846746873
1335990495337465299 -12.3098104773
1335990495437505075 -10.1161956547
1335990495570836627 -10.2034738875
1335990495670838606 -10.3116618838
1335990495804131588 -12.8147779217
1335990495905863266 -17.9396035821
1335990496037468875 -16.2159072151
1335990496170880675 -15.8222317333
1335990496304225126 -11.8335798208
1335990496404172132 -8.89841976968
1335990496537454106 -12.421201843
1335990496670765348 -11.9377185381
1335990496804071165 -10.5755972237
1335990496905891097 -10.0716033921
1335990497004176088 -9.24685355928
1335990497137533866 -11.705054118
1335990497237469749 -13.1833044135
1335990497337421569 -16.3501284922
1335990497470705742 -12.2339078104
1335990497571069563 -13.4257447212
1335990497704120827 -12.8266406819
1335990497837608792 -13.7820551639
1335990497970748790 -6.31298018668
1335990498137471825 -14.9158049327
1335990498270739719 -19.5812090251
1335990498404235997 -12.9258312509
1335990498504159926 -15.2257159251
1335990498671076986 -12.9805936001
1335990498770820393 -14.1986124427
1335990498937444294 -8.88972961367
1335990499070803011 -8.7463453067
1335990499204202491 -9.46915714087
1335990499337641013 -12.1996680797
1335990499437474611 -15.3427860571
1335990499570779586 -13.9404728913
1335990499671069163 -15.8828096405
1335990499804065512 -17.1322066411
1335990499937565744 -13.9581084156
1335990500071310659 -18.8854292418
1335990500204117310 -13.5342454248
1335990500437484098 -11.1238017682
1335990500570843481 -14.4258031468
1335990500737705160 -17.443287758
1335990501204209847 -9.63658183141
1335990501770820192 -12.8648910331
1335990502037556067 -14.3801471445
1335990502170769297 -14.6874221886
1335990502604130160 -4.0089881751
1335990502737548870 -1.19230377985
1335990503204249895 -0.639239539252
1335990503937533438 -3.88460956655
1335990504070786223 -2.48164816988
1335990504304090409 -3.13139885442
1335990505304259893 -0.267557592892
1335990506004084545 1.38525831369
1335990507170738537 -2.29128113032
1335990507337452202 -4.37791777659
1335990507804167693 -2.03114102187
1335990508004194258 -5.24331564767
1335990508170781925 -3.79553819293
1335990508370813248 -3.8310105244
1335990508604202911 -4.46363482951
1335990508737394622 -2.833547931
1335990508870698452 -3.84453940524
1335990509037546469 -3.73055890887
1335990509204186983 -1.52581424334
1335990509337602227 -0.608431450816
1335990509637575640 -1.50675287239
1335990509737447445 -0.946475945627
1335990509870819779 -7.67654826951
1335990510070761260 -15.037124799
1335990510237408363 -11.8993682536
1335990510337388354 -11.5887402934
1335990510437688314 -8.68355258941
1335990510570832066 -8.08829020764
1335990510671222625 -10.7744236368
1335990510804186181 -15.5696333228
1335990510904151511 -8.20408335215
1335990511037507996 -6.56913432129
1335990511170728686 -7.17827931873
1335990511270744679 -8.30224134866
1335990511370865508 -6.60362947549
1335990520204108945 -9.55855520732
1335990520337472350 -7.53670893862
1335990520570709792 -10.9512393555
1335990520837481049 -11.3515780998
1335990520970830642 -11.7214024804
1335990521070920333 -12.595831883
1335990521170823760 -11.5401357051
1335990521504219446 -12.8557072531
1335990521670943707 -4.51044732219
1335990522037495163 -1.9293300348
1335990522170786287 -2.91483731104
1335990522304080038 -1.01874764309
1335990522404103684 -4.30927375414
1335990522537448250 -1.95086290058
1335990522670809482 -0.8519996905
1335990522770684344 -2.12086636278
1335990522904096656 -1.4951722343
1335990523170883105 -1.45438220467
1335990523437542556 -5.05336866321
1335990523770691709 -8.95380929137
1335990523937448366 -4.19884163268
1335990524037450973 -1.15499888834
1335990524137407857 -3.16768295698
1335990524237471612 -1.99645192144
1335990524504131683 -2.51833519054
1335990524670760629 -4.19217830365
1335990524770863343 -5.44861988185
1335990524904056716 -7.09206550342
1335990525037569488 -9.84152640926
1335990525337423724 -9.10826506267
1335990525470738196 -9.39964151867
1335990525904143738 -5.10465409298
1335990526037400824 -4.5094135014
1335990526137533679 -11.1199853016
1335990526270756254 -11.156936601
1335990526404188599 -11.0969174814
1335990526504139388 -4.80037049131
1335990526604163560 -11.4352963422
1335990532804082527 -7.88216657896
1335990532937448015 -3.8936589781
1335990533104103307 -5.44616967982
1335990533437502767 -10.3497598019
1335990533637525902 -13.0201283852
1335990533804153039 -12.2011478508
1335990534004152168 -7.76923923127
1335990534170727561 -13.7071031713
1335990534370813015 -12.7136841663
1335990534570759986 -12.943851709
1335990534770856050 -7.78046806589
1335990534937387396 -11.9595760431
1335990535137390455 -13.0593320927
1335990535304066159 -11.253281152
1335990535504016716 -10.4481557024
1335990535704138701 -10.9960738409
1335990535937494370 -13.1384712331
1335990536104052856 -14.0108627732
1335990536337452410 -13.0671080787
1335990536537420203 -3.39737561248
1335990536737395129 -15.1510316849
1335990536937422584 -14.8159028608
1335990537104135155 -13.4023956957
1335990537304096010 -16.7949208905
1335990537504136384 -7.78279489041
1335990537770745354 -7.07664729215
1335990537937552530 -14.43736931
1335990538137490907 -17.5822832414
1335990538304052609 -15.2363513059
1335990538504219267 -9.21594516899
1335990538670862383 -11.4163477579
1335990538870822205 -10.97087076
1335990539037424452 -11.8814147564
1335990539237492847 -10.8975307389
1335990539437442676 -9.77988230975
1335990539637386499 -11.6474821876
1335990539804176208 -10.6401759063
1335990540004174472 -13.8228931218
1335990540237672423 -16.1550573934
1335990540437416999 -14.3237373323
1335990540637312020 -14.7342635971
1335990540837383345 -10.1734962525
1335990541004051101 -7.66927041563
1335990541204144309 -8.30725499269
1335990541404154714 -8.65601980391
1335990541570699532 -7.06564976497
1335990541770863594 -8.27290834943
1335990542004111693 -7.08356147856
1335990542270871035 -3.9750244075
1335990542504115756 -8.11315250473
1335990542704088727 -7.80136572099
1335990542904800930 -8.54696068298
1335990543104229479 -6.97342275798
1335990543270855537 -5.69101788247
1335990543504131569 -13.5878044145
1335990543670725204 -11.9115973593
1335990543870769502 -9.98635610011
1335990544070902864 -11.8389146063
1335990544237434054 -9.82996143823
1335990544437391721 -7.10584692719
1335990544637508604 -9.38887428219
1335990544804041254 -7.86526126317
1335990544970856711 -7.70490097271
1335990545204122275 -6.57259872928
1335990545437453204 -6.35117671011
1335990545604092984 -5.15170841604
1335990545837513228 -4.35876120139
1335990546070746314 -3.59644447085
1335990546237465892 -3.67160640773
1335990546437379577 -6.06171286752
1335990546604098732 -4.26913294521
1335990546870690512 -3.97373831638
1335990547037390710 -7.69571618404
1335990547237532207 -8.94379449109
1335990547470807838 -13.4559052546
1335990547670707376 -11.7846807738
1335990547870798240 -17.6572020667
1335990548070998646 -9.81665539862
1335990548304125000 1.2716085081
1335990548470910737 -8.7434260593
1335990550304085408 -9.80135599064
1335990550537491055 -2.25558479868
1335990550737505592 -5.37017992516
1335990550970766570 -4.79482053141
1335990551170811123 -3.64666810775
1335990551370844659 -4.99466816881
1335990551570736499 -1.57848540071
1335990551737536077 -4.77960690838
1335990551937559352 -0.796858287644
1335990552170881852 -1.5510715021
1335990552337498153 2.11916553549
1335990552570805803 -1.30228171368
1335990552770788296 -4.30751381017
1335990552937442375 -5.1388774791
1335990553170830981 1.56163007632
1335990553337376148 4.85678774326
1335990553537394319 3.31004262155
1335990553704037146 -2.70690940541
1335990553870758758 -2.82414898499
1335990554070795204 -4.26405377012
1335990554237545672 -2.18759858638
1335990554404046351 -0.875556379909
1335990554604083811 3.62298118888
1335990557004064231 3.41161013801
1335990557837512328 -3.14451610116
1335990558004198784 -10.1258235817
1335990558204125591 -8.69479951795
1335990558370679507 -10.0282609785
1335990558570641959 -6.43105021293
1335990558737452434 -11.8612076576
1335990558937494149 -9.30952828171
1335990559137579376 -12.4809573551
1335990559370787054 -9.62338526362
1335990559570822548 -4.45179541105
1335990559737457636 14.2053289984
1335990559937304510 14.086792651
1335990560137578644 16.9582519759
1335990560304072102 17.5291127341
1335990560470676206 18.1374272785
1335990560704111111 8.44512583298
1335990560904075627 -4.43966547006
1335990561104083671 -6.92049235343
1335990561304150779 -5.13628089377
1335990561537714620 -3.96308132982
1335990561704102204 -5.05599079759
1335990561904131228 1.65658829831
1335990562070711314 3.90519091626
1335990562237490406 2.32158141112
1335990562404091828 2.01583779847
1335990562637539344 1.00880627494
1335990562804121257 2.72054033098
1335990562970845159 3.91810694338
1335990563137446951 4.59590788718
1335990563337479348 1.84494479455
1335990563504226748 3.01583471783
1335990563704723480 1.78499448886
1335990563904231420 -3.88009083114
1335990564037498478 -1.27788237587
1335990564237522489 -3.92016238398
1335990564404149286 -3.29507534165
1335990564604150359 -4.54128517473
1335990564804088960 -3.2480541842
1335990564970746676 -6.05451539688
1335990569404105085 -8.14096018901
1335990569537546259 -3.74177245666
1335990570137465289 -5.4072840915
1335990570270830756 -5.91734269729
1335990570470839107 -11.9574540468
1335990570637519655 -14.9716253525
1335990570804157552 -11.3406000729
1335990571037491084 -9.15515921592
1335990571170818660 -7.12388635875
1335990571337367392 -11.6936780216
1335990571504100066 -9.82407916762
1335990571670858249 -11.0235254894
1335990571837464336 -8.43644765311
1335990572037513695 -6.23552420122
1335990572204293882 -6.20660585705
1335990572904115100 -11.1124802922
1335990573104155191 -11.29992327
1335990573304110396 -9.43259669177
1335990573504105820 -15.7602934647
1335990579204181114 -13.7627825267
1335990579404172471 -6.09822527573
1335990579604210167 -14.5324207287
1335990579804133873 -11.8297289197
1335990579970906313 -15.4996686227
1335990580170741416 -18.7452703798
1335990582570729225 -12.1297676243
1335990582837547383 -10.3336868559
1335990584470733246 -13.1998778052
1335990584670817467 -7.32163162897
1335990584837411031 -15.2983845136
1335990585037352951 -14.0984158615
1335990585237394657 -9.85725259933
1335990585437453845 -12.0072936838
1335990585604154824 -12.2416473009
1335990585804092517 -10.7554484937
1335990586004069317 -11.8522870621
1335990586170755221 -11.5578272025
1335990586370690594 -11.0523710736
1335990586570690026 -4.43600516184
1335990586770871128 -6.08842561173
1335990587004101917 -1.83914018232
1335990587204032922 -6.53654916923
1335990587404177847 -4.75938262777
1335990587604160057 -2.92889539432
