# Supplementary material for: Infants Time Their Smiles to Make Their Moms Smile
Source: PLoS One. 2015 Sep 23;10(9):e0136492. doi: 10.1371/journal.pone.0136492 (PMC4580458; doi:10.1371/journal.pone.0136492)
Supplement: S1 Data — (ZIP) [file pone.0136492.s001.zip › DiegoSmileRawData/smilenew_sub_19_babyplus_2012-05-02-13-21-15.robotsmiles]

1 1335990085996800706
0 1335990086996812315
1 1335990092163332797
0 1335990093296878332
1 1335990105596745956
0 1335990108763421682
1 1335990145806024111
0 1335990147239644167
1 1335990167839537742
0 1335990170872680663
1 1335990180106104074
0 1335990181206107214
1 1335990212872663122
0 1335990215072787983
1 1335990217206093392
0 1335990220206064973
1 1335990222906176366
0 1335990225606126675
1 1335990227472708284
0 1335990231206107607
1 1335990243106117096
0 1335990246133661647
1 1335990249133797436
0 1335990251633585438
1 1335990253966970081
0 1335990258533877744
1 1335990261700333966
