# Supplementary material for: Infants Time Their Smiles to Make Their Moms Smile
Source: PLoS One. 2015 Sep 23;10(9):e0136492. doi: 10.1371/journal.pone.0136492 (PMC4580458; doi:10.1371/journal.pone.0136492)
Supplement: S1 Data — (ZIP) [file pone.0136492.s001.zip › DiegoSmileRawData/smilenew_sub_19_babyplus_2012-05-02-13-21-15.subjectsmiles]

1335990082896747412 -11.5521805291
1335990083030051523 -12.8662437092
1335990083130039230 -12.0356287328
1335990083263357907 -9.80960769546
1335990083396712540 -13.9887675714
1335990083530080766 -10.8129716291
1335990083663375777 -12.8202467249
1335990083796864376 -11.5402321398
1335990083930219524 -10.2130918578
1335990084063412577 -12.3731451209
1335990084196733378 -13.6525850978
1335990084330159968 -10.8827125985
1335990084496868182 -9.82431525018
1335990084663341095 -10.9682278599
1335990084796909185 -8.93748241127
1335990089663451914 -0.440227057811
1335990090163393369 -2.17756039738
1335990090563617900 0.0106805031896
1335990090796721571 -3.29779988673
1335990090996741830 -2.18247771859
1335990091163408978 -3.74221815307
1335990091330048656 -2.14160901826
1335990091930131921 1.05299769941
1335990092096703657 2.83898775345
1335990092863377199 1.79321165886
1335990095596694961 -13.2106001915
1335990105196719293 -15.6042222263
1335990105396808958 -9.4059220364
1335990105596989718 -13.0989027674
1335990105763358738 -13.6372212207
1335990105963350053 -14.7939886729
1335990106130188420 -13.8340824031
1335990106296660631 -13.9558857697
1335990106430189855 -11.2016187657
1335990106630098842 -12.8367760594
1335990106830089495 -11.3978846056
1335990107030082092 -10.7178440213
1335990107196728437 -10.4416935676
1335990107363661809 -10.5647915067
1335990107696897634 -8.5984559297
1335990107896760808 -11.7935334258
1335990108063505094 -13.5358994741
1335990108229997839 -12.1020854006
1335990108396916014 -11.9471445148
1335990108563292680 -13.0987507256
1335990108763413700 -15.0777365809
1335990108930091735 -14.5266284157
1335990109096844778 -15.6675625374
1335990109263401769 -14.0324221915
1335990109430095751 -13.6093107335
1335990109596816833 -12.4337378636
1335990109730137973 -12.68031777
1335990109963544739 -19.1808721386
1335990110196814856 -16.1887387748
1335990110363316498 -16.1624033705
1335990110563504903 -17.3217920349
1335990110763837732 -19.6533394542
1335990110963499229 -20.982156613
1335990111163430578 -21.0723091556
1335990111363373672 -18.8543299883
1335990111563544580 -16.7866253283
1335990111730014993 -14.8405686441
1335990111896788537 -16.4842738627
1335990112096672695 -17.8980061082
1335990112263383045 -17.1461783496
1335990112463437677 -16.3379590204
1335990112663489712 -15.0591667506
1335990112863735517 -14.4542420094
1335990113063472576 -14.0257461761
1335990113296664007 -14.2866690323
1335990113463571941 -17.6577657252
1335990113730126333 -16.3186559269
1335990113930171955 -16.6874420738
1335990114130069915 -14.410927717
1335990114363613938 -17.7446129334
1335990114596760648 -14.6584674999
1335990114796725739 -15.6874636486
1335990115063517016 -16.1765857421
1335990115263429169 -16.5211377443
1335990115463454760 -16.9793707713
1335990115663500241 -16.4319487753
1335990115830101593 -11.0497068052
1335990116063351540 -9.75812452239
1335990116272802467 -9.41716502131
1335990116439463636 -20.2863314198
1335990116639471421 -17.9474921322
1335990116872742572 -14.8408141113
1335990117072688931 -10.8324109621
1335990117239408296 -11.1133096415
1335990117439564229 -10.2214348822
1335990117672908850 -9.59659450327
1335990117839322835 -10.6898294073
1335990118039565512 -9.02834986137
1335990118239555732 -8.08815750528
1335990118439458949 -9.43585996671
1335990118639471666 -9.62497638294
1335990118806084870 -9.10973933013
1335990119006305802 -10.9351550193
1335990119172748554 -9.48369609362
1335990119372691490 -7.98031505978
1335990119539418753 -10.4988186849
1335990119739459063 -11.1736706167
1335990119939436894 -10.4443573898
1335990120106199150 -13.9478995747
1335990120306082363 -16.9483129133
1335990120506135684 -17.6967310427
1335990120672835494 -16.6598793645
1335990120872750670 -15.8307972756
1335990121072872782 -18.6577530183
1335990124272946430 -14.8616328291
1335990124439404785 -18.2124614197
1335990124639501377 -18.5339884874
1335990124839638568 -16.7476463184
1335990125039485060 -17.6809750062
1335990125239358730 -17.1120631481
1335990125439413677 -16.4120494716
1335990125606152372 -18.4113120407
1335990125806087427 -17.2992792757
1335990126006137875 -16.8924510179
1335990126206163923 -18.1941319689
1335990126406120842 -13.6731661923
1335990126639436586 -14.0485484299
1335990126806153533 -18.7216824452
1335990127005974194 -15.0801287377
1335990127172686644 -16.4444435825
1335990127372811735 -15.0636917136
1335990127672683792 -10.3286552515
1335990127872678980 -18.1264182193
1335990128106080953 -15.9772525236
1335990128306216272 -17.1452541154
1335990128472771295 -15.1188885508
1335990128672720208 -15.8415493553
1335990128872689325 -12.0264810377
1335990129106227488 -12.1514947577
1335990129306678320 -16.6831474029
1335990129506109704 -14.413481376
1335990129739479407 -8.43458347672
1335990129906336911 -6.60092303558
1335990130106353646 -10.8543904294
1335990130306133576 -9.60121919148
1335990130506208298 -10.8340331992
1335990130706125020 -10.4884573443
1335990130906145150 -13.9768991383
1335990131139388242 -10.818132505
1335990131372715395 -16.0993834062
1335990131572774111 -17.0140027703
1335990131772803228 -11.4630223776
1335990131973005252 -12.5478143144
1335990132172986639 -9.16536792595
1335990132372890835 -9.08353182503
1335990132606160744 -12.6356212325
1335990132839551331 -13.5884427634
1335990133006111172 -14.7906168636
1335990133206048737 -13.0437805997
1335990133406052206 -12.8162114756
1335990133639339365 -19.1208878342
1335990133839593734 -12.147885636
1335990134039407293 -15.3169474622
1335990134239499962 -12.1964587567
1335990134406046342 0.0841676563348
1335990134606069517 -13.9815273706
1335990134806123515 -15.1477198044
1335990135006047893 -13.2025120954
1335990135206209333 -15.3578525514
1335990135406047036 -14.251992251
1335990135606118082 -14.0938179525
1335990135806152558 -17.5601385847
1335990158239448921 -5.16472362419
1335990158372812755 -11.0014435856
1335990158506132468 -14.3771024777
1335990158639446452 -12.079599417
1335990158806150553 -7.53330060975
1335990159372673846 -10.3137754457
1335990159506041126 -11.0375519388
1335990159672810524 -14.6831735546
1335990159872760785 -3.84249586792
1335990160106219067 -3.10823720274
1335990160272671522 -6.39332856227
1335990160472864146 -9.16866567269
1335990160672840623 1.55939853473
1335990160839443185 -7.69814441015
1335990161006109307 -14.281501249
1335990161172881881 -11.9691768943
1335990161372756974 -5.84418962734
1335990161539475973 -5.79138767842
1335990161706072298 -5.52114075804
1335990161839359326 -6.14293485868
1335990162072734132 -4.63487437471
1335990162206116870 -6.90189472391
1335990162339391234 -5.68229105786
1335990162472863127 -8.16658752363
1335990162639385578 -3.12935243867
1335990162772793254 -3.08563975323
1335990162906211368 -5.65110171681
1335990163106072261 -4.97505081356
1335990163239458288 -7.74160983025
1335990163406226689 -9.23030337648
1335990163539409428 -3.65804187416
1335990163672869930 -4.89849929454
1335990163839531434 -4.78382435961
1335990164039494836 -9.05818824402
1335990164172723662 -5.5606630687
1335990164339520134 -4.57855595576
1335990164506152023 -4.10220993072
1335990164639410482 -4.43305107935
1335990164806076318 -4.07967520515
1335990164972792645 -4.08999770236
1335990165106041011 -2.94561155262
1335990165272756410 -5.48943535941
1335990165406147822 -4.52397420417
1335990165606093796 -5.74075287749
1335990165772693763 -5.11785117064
1335990165906216793 -7.31341970942
1335990166072768525 -3.12100569945
1335990166239369651 -8.91091520463
1335990166406157734 -8.94796754912
1335990166539476221 -7.55009461183
1335990166672910754 -6.08995127858
1335990166839444489 -9.20143417244
1335990166972709104 -10.7410697949
1335990167139387270 -10.0628584971
1335990167272759634 -11.7857712231
1335990167472837447 -11.6901930527
1335990167706209881 -9.41265214188
1335990167839502807 -8.94429430547
1335990168006137828 -11.3673146024
1335990168173029029 -10.0345854833
1335990168306096071 -10.2924521014
1335990168506353671 -11.7015447173
1335990168639438254 -13.4808461643
1335990168806012574 -12.9369759575
1335990168972704149 -11.91174039
1335990169106650067 -12.4572247938
1335990169239466627 -11.334267721
1335990169372793596 -10.8986299127
1335990169539422093 -15.2316052196
1335990169739476457 -16.2574567878
1335990169906035503 -11.4139230602
1335990170039420092 -14.3480421294
1335990170172827394 -15.5819172674
1335990170339442638 -17.3910824953
1335990170506139648 -15.3255779067
1335990170672795724 -17.4999809975
1335990170872841774 -16.6395454944
1335990171006008104 -17.0377526453
1335990171172957889 -16.470059657
1335990171306028953 -18.5301486068
1335990171439453587 -18.040387991
1335990171606152130 -16.8826495529
1335990171772734111 -15.9614878665
1335990171906113915 -15.2628175029
1335990172072777726 -15.7468778442
1335990172239531262 -16.5085538636
1335990172374077364 -15.4496553802
1335990172506047546 -14.757511412
1335990172639499863 -13.397621279
1335990172806186488 -13.6165685589
1335990172972682728 -14.2022250571
1335990173139395643 -9.30471213728
1335990173306126712 -5.20255820172
1335990173472825191 -11.1372571189
1335990173672927924 -8.15053335446
1335990173839493944 -6.93202701653
1335990174006384101 -8.45937199906
1335990174206112484 -4.5711947784
1335990174372683558 -9.63320324967
1335990174539431386 -6.99857537241
1335990174706201100 -9.97130000162
1335990174872890641 -7.95757088222
1335990175039478760 -8.82789268132
1335990175306040411 -9.94125861776
1335990175439439285 -11.2192045576
1335990175606288145 -11.0323599246
1335990175772800615 -10.3111036985
1335990175939378598 -15.0888665627
1335990177739366553 -13.3711080802
1335990177872724605 -13.6929915898
1335990178006182712 -13.6734339424
1335990178172808042 -14.3438965332
1335990178306112120 -15.0858018294
1335990178472755520 -12.5104224082
1335990178606304533 -10.7744768851
1335990178772714143 -12.1761924899
1335990178939363852 -12.243588476
1335990179072671522 -12.8593202261
1335990179206054019 -11.6772057629
1335990179339435857 -12.2885386119
1335990179506149672 -13.2426092566
1335990179639585868 -12.8971918859
1335990179806057978 -13.2426916659
1335990179972621624 -14.0406980208
1335990180106215116 -12.543268278
1335990180239375565 -16.8417193558
1335990184372693470 -19.9556971809
1335990184539416462 -17.5168064779
1335990184706089590 -14.496577676
1335990184872684665 -7.79875729167
1335990185039592499 -7.93093216042
1335990185206021089 -5.67631983201
1335990185739449908 -13.3518259699
1335990189972720527 -7.95154502848
1335990190139444370 -10.7744732299
1335990190339490012 -9.22128956689
1335990190472735954 -9.47716671846
1335990190606154054 -7.37076910094
1335990190739398851 -5.93510224417
1335990190906042412 -6.96773471586
1335990191039351979 -6.75538446991
1335990191206055138 -9.70814744677
1335990191339391099 -14.5541168426
1335990191539366933 -16.1937668086
1335990191672762327 -13.1007461983
1335990191839436690 -15.8850292999
1335990191972793646 -15.1497654704
1335990192139419388 -14.97857292
1335990192306212421 -16.5821166365
1335990192439351498 -15.4615067224
1335990192639545059 -14.7074040016
1335990192772779357 -9.64749298025
1335990192939553258 -9.60333619651
1335990193206161086 -13.7383044513
1335990193372857668 -15.2399031588
1335990193539394734 -19.1501040154
1335990193672922603 -17.8415634058
1335990193806207182 -19.0737419582
1335990193939336871 -15.6216482635
1335990194072775922 -18.1973710761
1335990194172736503 -18.6469737438
1335990194306097544 -15.5758077437
1335990194406086502 -16.0939620067
1335990194539462669 -18.2420953841
1335990194639394072 -17.8667748345
1335990194772756097 -20.627946
1335990194905983339 -17.3795249893
1335990195072910943 -17.1661504703
1335990195272787340 -12.4519189968
1335990195472787163 -13.2779296094
1335990195672863889 -6.66302178946
1335990195839361769 -3.64479844189
1335990196272942656 -13.6171878232
1335990196406186534 -17.1568503562
1335990196539431227 -12.1167441041
1335990196672760332 -12.0925005233
1335990196872744374 -6.29346555021
1335990204572797697 -8.71433430628
1335990210206216391 -11.1186028759
1335990210305999395 -9.57735620006
1335990210406193232 -19.2940367998
1335990210572654566 -20.2767955145
1335990210672974911 -19.2405595571
1335990210806042686 -12.1014255463
1335990210972726392 -13.1242029183
1335990211206038765 -8.51479262115
1335990211339390818 -6.72506206106
1335990211472802910 -7.1819648415
1335990211606176344 -10.097726212
1335990211839476630 -6.53055017543
1335990211972799697 -8.6119086696
1335990212106047899 -7.86865976318
1335990212239615325 -6.48041546207
1335990212339563498 -6.80653759898
1335990212473010465 -6.17476995627
1335990212606112381 -11.9105437119
1335990212739407522 -9.80426502057
1335990212872974826 -10.4822577337
1335990213006178712 -13.3962823397
1335990213105972161 -11.5809290116
1335990213239398415 -9.08008992339
1335990213372661060 -11.4983822823
1335990213472701332 -11.490247386
1335990213572698754 -13.1295605506
1335990213706092121 -10.7155680616
1335990214139372472 -14.4417467932
1335990214239381622 -13.3729402151
1335990214372705227 -11.2315561824
1335990214506319687 -11.1926742524
1335990214606087680 -11.7337313428
1335990214706216648 -10.8624018089
1335990214806077738 -10.3788353162
1335990214906114164 -11.0772164669
1335990215072826366 -11.4171609569
1335990215205980427 -9.77249710229
1335990215339405728 -6.3331787312
1335990215472785008 -10.9325634586
1335990215572675796 -13.0793955797
1335990215706054717 -14.4291461223
1335990215806084116 -10.60839526
1335990215906025697 -11.0968078067
1335990216006064659 -11.7648735507
1335990216139462744 -15.7496172996
1335990216239401210 -14.6251057351
1335990216372728532 -12.2348862124
1335990216472774640 -15.5239731644
1335990216606062658 -11.9002807437
1335990216739480889 -12.7407378088
1335990216872714625 -14.6732629261
1335990216972692062 -12.8138061876
1335990217106068219 -12.848310304
1335990217206133503 -13.4426908227
1335990217339893056 -15.2198857556
1335990217472740841 -18.4686160608
1335990217572741103 -15.1309751456
1335990217706021477 -14.8290506258
1335990217806178564 -15.5247698889
1335990217939434344 -12.9590530552
1335990218073160535 -15.1089511022
1335990218172709583 -13.9561620101
1335990218272720047 -15.2124784461
1335990218406086211 -15.9675410639
1335990218506028897 -14.3914232349
1335990218606250077 -14.3427773028
1335990218706179959 -14.3504795458
1335990218839350752 -10.5553132299
1335990218939445902 -10.5242964429
1335990219106036558 -15.7409443784
1335990219206057895 -12.2722275354
1335990219339387437 -12.371887654
1335990219439433913 -13.5829670166
1335990219539367496 -14.5031256641
1335990219672921530 -14.5491189679
1335990219772714698 -12.0783783439
1335990219906066624 -13.27905436
1335990220039398886 -14.4002647972
1335990220206128769 -16.9648003596
1335990220306288639 -17.5735026072
1335990220472710989 -16.0525704628
1335990220606033280 -15.5164250539
1335990220706131866 -10.5581254877
1335990220839562259 -7.07629070207
1335990221006082337 -2.92798735097
1335990221106131311 -1.50832562907
1335990221239483910 2.26008468912
1335990221372720943 3.59441539084
1335990221506054119 3.23987923647
1335990221639468355 2.47471124302
1335990221772729938 2.48938546279
1335990221906026045 3.05998021318
1335990222039821037 3.48612700049
1335990222172851695 1.73637309356
1335990222306185319 3.74499627196
1335990222405995519 1.01427461952
1335990222539511114 3.46897227966
1335990222672964019 2.89875321507
1335990222806200808 3.36424407488
1335990222906147994 3.46117849731
1335990223039459967 5.52374254213
1335990223172768436 -5.89305114764
1335990223306147177 -5.66739772461
1335990223439509614 -8.16860594948
1335990223573292550 -8.05659305429
1335990223706234892 -7.34450975308
1335990223839409108 -0.37032116554
1335990223972709904 1.99025913937
1335990224106070036 2.38491709044
1335990224239437335 3.10448676106
1335990224372798766 4.68431802116
1335990224506206025 2.84123335422
1335990224673117304 0.696299658673
1335990224806148945 -1.16926378777
1335990224906069037 3.32639739886
1335990225039397663 4.75404242644
1335990225139388254 3.92806363437
1335990225272751533 1.37729113899
1335990225372747294 4.5235750459
1335990225506287410 3.67979321964
1335990225606124297 3.94405940619
1335990225739488314 3.78922516837
1335990225839367352 4.70161019666
1335990225972739243 5.56512361222
1335990226106064096 4.67699279955
1335990226239514030 6.99169469153
1335990226339411128 5.9138086138
1335990226472709132 5.4691918964
1335990226606430912 2.99808183533
1335990226739471426 -4.02493255661
1335990226872943771 -4.69039228127
1335990226972719924 -2.62031649002
1335990227106111870 -8.19371871901
1335990227239425475 -13.5925747587
1335990227339594751 -10.5857326087
1335990227472825425 -8.19326993941
1335990227606086168 4.06266939015
1335990227739389526 6.48522824314
1335990227906117708 5.58699792032
1335990228006279625 9.21336633982
1335990228139339850 9.33114136381
1335990228272789567 6.96422203222
1335990228372788583 8.12590541395
1335990228506056553 7.88301331541
1335990228639431479 7.85218839637
1335990228772756997 7.7132776711
1335990228872733411 7.30666369218
1335990228972816559 7.17018060306
1335990229072958195 7.05151558728
1335990229206087229 6.10015862878
1335990229306204852 6.39789236964
1335990229406069534 5.07599825101
1335990229539422537 7.65963377859
1335990229639377613 5.66431508568
1335990229772776666 8.69132555545
1335990229872734938 7.69331100314
1335990229972706228 7.64388670178
1335990230106077176 7.78206862096
1335990230206118732 8.87356137098
1335990230339471071 6.87458458676
1335990230439467679 2.58520609606
1335990230539502196 -0.84605207021
1335990230672731915 -2.99417720941
1335990230772752038 -1.52872491531
1335990230872710729 -0.571032015175
1335990236739494111 -5.93713063487
1335990236839615244 -7.04672618124
1335990236939473867 -13.0464310759
1335990237039346722 -12.7199689895
1335990237139434229 -12.8025146139
1335990237272761591 -15.643853412
1335990237406176557 -12.9204966732
1335990237506027722 -14.5757532417
1335990237639437240 -13.6463726768
1335990237772796518 -13.0518639088
1335990237872924105 -15.1420223972
1335990238006206334 -16.2647849458
1335990238106050253 -16.0164174815
1335990238206132945 -18.2942342264
1335990238339379147 -14.3225199334
1335990238439393354 -13.6494117869
1335990238539516214 -11.8632421395
1335990238672780033 -11.3806034626
1335990238772677334 -6.40480356508
1335990238872808080 -9.83492492714
1335990239006199983 -8.65946436269
1335990239106027848 -7.40509525142
1335990239239513765 -7.82298022012
1335990239372727048 -10.815563392
1335990239472703574 -9.58434894815
1335990239572903593 -9.87212101301
1335990239706163763 -9.34278133556
1335990239839462596 -10.2626502926
1335990239939401405 -10.4323534098
1335990240072829241 -7.54412395112
1335990240206213408 -7.84934670819
1335990240339532526 -7.91756661046
1335990240439325236 -8.64423287576
1335990240539419286 -11.1336627656
1335990240672806287 -8.52697125618
1335990240772679770 -7.54046944157
1335990240906294787 -7.93603767995
1335990241006093415 -8.0165450527
1335990241106104685 -8.84980161593
1335990241239475704 -9.53959866442
1335990241372810365 -7.7865065217
1335990241472772144 -9.47539975416
1335990241606278668 -7.56467851189
1335990241706090175 -5.92740593422
1335990241806152441 -6.77567080617
1335990241939493104 -5.88323625607
1335990242073605744 -4.58437585466
1335990242206071055 -3.07701390868
1335990242339510320 -0.36320534944
1335990242506068717 -1.64694693847
1335990242639344975 -4.84501607801
1335990242772668036 -3.29774883575
1335990242906053983 6.25027855572
1335990243106576150 7.52523692103
1335990243272649432 6.67719803225
1335990243406029330 5.67696427727
1335990243572683555 3.89462833585
1335990243733716307 2.14901844698
1335990243867035269 0.579523366214
1335990244033724333 2.88299800617
1335990244167072140 0.27797637859
1335990244300392862 2.74885755362
1335990244500492338 1.47411164167
1335990244633654597 0.957936225358
1335990244767014356 2.70990077785
1335990244933667881 -0.248927633906
1335990245100397510 4.47055865149
1335990245233672041 5.56428338755
1335990245366961065 0.734333826125
1335990245500418467 -3.16630514359
1335990245600461027 -13.831644675
1335990245733712272 -14.2879021082
1335990245833837984 -14.688313299
1335990245967018247 -13.7617342867
1335990246133764486 -12.846622346
1335990246267006506 -13.6054367675
1335990246400344621 -11.8490175538
1335990246533663339 -14.145568201
1335990246667082082 -13.8317333739
1335990246800290056 -13.677142036
1335990246933672418 -14.270132583
1335990247067025334 -16.0044952296
1335990247166997041 -15.022091479
1335990247267037558 -15.8080211846
1335990247400355169 -14.9627059056
1335990247533606253 -15.3805890049
1335990247633706343 -15.5206333745
1335990247767053015 -8.84381729709
1335990247900450286 3.574441431
1335990248033610765 2.5888623924
1335990248167116737 5.11532018008
1335990248300371931 8.15864590859
1335990248433874721 6.66489338828
1335990248533660475 6.61954832588
1335990248667074850 7.57323507395
1335990248766969142 6.4403328751
1335990248900401940 8.01992009977
1335990249000456646 6.49618006589
1335990249133901731 6.52780916441
1335990249233725602 6.28978603012
1335990249367018489 7.11975129383
1335990249466971190 6.80648029463
1335990249633576268 8.13770353805
1335990249733727973 8.85819864308
1335990249867045351 6.63727667194
1335990250000281459 6.39648379067
1335990250100258161 9.16194301551
1335990250233684674 7.27500961532
1335990250333838372 9.14910564266
1335990250433798873 8.80414346075
1335990250567113971 5.63362202275
1335990250667013162 6.32729086805
1335990250766971392 5.95678736939
1335990250900401030 4.65071310138
1335990251000293607 2.49139311752
1335990251133666460 3.81979090738
1335990251267099772 1.44337675549
1335990251367084529 6.82229096127
1335990251500436869 5.30689020992
1335990251633709490 4.05929998446
1335990251800464210 4.96421984598
1335990251933569831 3.96000292529
1335990252033702941 3.94174368744
1335990252166965099 6.30767602384
1335990252300364709 -10.2656803955
1335990252433678708 -11.6521315609
1335990252567047040 -12.8880959513
1335990252667061384 -15.8425345708
1335990252800403604 -14.1199889138
1335990252933693754 -14.2944520676
1335990253033808695 -11.7415384541
1335990253133690704 -9.37815951533
1335990253266999219 -14.000271404
1335990253400350163 -11.9866668792
1335990253533795297 0.42758863364
1335990253633743256 4.52951162033
1335990253767029256 3.24078124088
1335990253967028256 2.87334611308
1335990254100421747 2.5886006879
1335990254233681433 2.43261525878
1335990254367107235 2.13746225766
1335990254500307556 0.924224235394
1335990254666963164 4.29076213608
1335990254766986906 4.17251266467
1335990254867036398 3.64720966424
1335990255000303949 3.87378253303
1335990255100376039 4.07777864524
1335990255267038242 5.06091613992
1335990255367207568 3.03392228016
1335990255466997144 2.37621243348
1335990255600409419 3.41424857218
1335990255734006604 5.70898814105
1335990255867086706 8.42059272647
1335990255966991922 8.0912852019
1335990256100422970 9.56785117912
1335990256233709667 6.69127589171
1335990256400288184 8.74764722448
1335990256533562797 8.75652101517
1335990256666994668 9.65594129542
1335990256800339621 8.70056595352
1335990256933789309 7.77778164756
1335990257033592748 10.2777008394
1335990257200396908 8.38614555484
1335990257333781195 7.5675396776
1335990257467092289 9.39405102889
1335990257600262953 8.28078598323
1335990257733895132 10.7781159583
1335990257900254629 9.58399455758
1335990258067223333 9.58263716041
1335990258200551091 9.08048099795
1335990258333666981 9.64834915297
1335990258433656027 10.0152798703
1335990258533857515 7.04973313807
1335990258667004043 8.04249744622
1335990258766978127 7.87465613696
1335990258900392445 8.71957500925
1335990259000455095 9.18491963493
1335990259134378532 9.54587365406
1335990259333643722 10.6457232131
1335990259467060046 10.9189878701
1335990259567053716 6.44517845334
1335990259700359193 8.86030166733
1335990259867094075 8.84196621457
1335990260033836479 10.1157705764
1335990260167141682 6.96297277284
1335990260300352343 10.2793005053
1335990260467008056 8.14807444106
1335990260600310802 11.0794803957
1335990260733815786 8.61953289442
1335990260867263431 8.76885625094
1335990261000375520 8.23602447107
1335990261167018117 8.16657242727
1335990261300321749 8.51309682579
1335990261433613954 7.36956511381
1335990261567619948 8.7327075146
1335990261700377429 9.63666730627
1335990261833786649 5.37391024565
1335990261967158312 1.28095303964
1335990262100508040 0.729273915528
1335990262233642976 2.05861561785
1335990262333665310 0.320267347235
1335990262467045756 3.5167628372
