# Supplementary material for: Infants Time Their Smiles to Make Their Moms Smile
Source: PLoS One. 2015 Sep 23;10(9):e0136492. doi: 10.1371/journal.pone.0136492 (PMC4580458; doi:10.1371/journal.pone.0136492)
Supplement: S1 Data — (ZIP) [file pone.0136492.s001.zip › DiegoSmileRawData/smilenew_sub_19_mirror_2012-05-02-13-08-04.robotsmiles]

1 1335989292957414852
0 1335989298157217485
1 1335989305223851202
0 1335989309490740397
1 1335989315057229549
0 1335989319157196636
1 1335989321890489847
0 1335989324757385587
1 1335989353990548363
0 1335989356524159401
1 1335989362423927131
0 1335989363524070727
1 1335989390023947261
0 1335989393357663583
1 1335989397357421624
0 1335989402657562728
1 1335989405657253054
0 1335989408790877876
1 1335989413957488393
0 1335989416957184926
1 1335989420424076726
0 1335989423457380113
1 1335989426624205240
0 1335989431557574170
1 1335989434790540587
0 1335989437957253711
