# Supplementary material for: Infants Time Their Smiles to Make Their Moms Smile
Source: PLoS One. 2015 Sep 23;10(9):e0136492. doi: 10.1371/journal.pone.0136492 (PMC4580458; doi:10.1371/journal.pone.0136492)
Supplement: S1 Data — (ZIP) [file pone.0136492.s001.zip › DiegoSmileRawData/smilenew_sub_19_mirror_2012-05-02-13-08-04.subjectsmiles]

1335989292290634411 -2.56006451336
1335989292457252588 -4.42951115356
1335989292623813290 -4.11803656271
1335989292790514663 -0.298281473455
1335989292957226178 1.99771984913
1335989293157242596 1.24610397357
1335989293357202377 -0.604203128001
1335989293490538238 0.400404620944
1335989293657204084 1.64464812304
1335989293823843484 3.27721056138
1335989294023896013 1.65040139565
1335989294157218439 4.41841673355
1335989294357280870 5.23985994069
1335989294523816814 5.88152610019
1335989294657424326 10.3832812092
1335989294824008411 10.1422262876
1335989294990573804 11.5806527779
1335989295157155919 11.0189720793
1335989295290540477 6.97700799812
1335989295457265091 9.51332675381
1335989295623910524 9.66346916215
1335989295823837546 6.29165218816
1335989295990681565 7.02552085963
1335989296157162909 8.47952841223
1335989296324028402 7.02161075627
1335989296490589048 4.71951881278
1335989296623828983 5.1280149301
1335989296790499308 7.37447743861
1335989296957164608 4.74782804029
1335989297090583598 1.33195456894
1335989297257214675 5.55372090249
1335989297457393739 4.61360445885
1335989297590531901 2.99582720653
1335989297790432967 5.06693235374
1335989297990566421 3.48676772096
1335989299623812952 1.84917445276
1335989299857202404 -10.7276455061
1335989302690555052 -7.57487645118
1335989302890517401 -4.21182809995
1335989303057162297 -4.62701356827
1335989303223837729 -6.64589415547
1335989303423831791 -4.61863175029
1335989303623847001 -6.19038858473
1335989303790628215 -5.36652035344
1335989303990568746 -4.33020175001
1335989304223873443 -3.49900487901
1335989304423811906 -3.33449406578
1335989304657295235 -5.47478568167
1335989304823884790 -6.84956703347
1335989305023840107 -5.51290826782
1335989305223821439 5.71105249811
1335989305390528469 9.4827580166
1335989305623944754 8.35280840828
1335989305790591998 10.1070783528
1335989305990633293 9.61955013141
1335989306157319570 8.5911319508
1335989306357269342 11.8792231958
1335989306523879963 10.7138825384
1335989306724068164 11.2234935923
1335989306924048877 10.1014248336
1335989307090520224 10.6677402957
1335989307257206211 12.3636143852
1335989307457302748 14.680106276
1335989307657295327 1.79406710859
1335989307857241278 2.4732839688
1335989308057313146 1.62409400554
1335989308257216438 7.79894687995
1335989308423882242 9.77356038287
1335989308590533732 8.21006610807
1335989308757234939 10.483936566
1335989308923889417 9.8736915835
1335989309123766077 1.21288816009
1335989309290529891 -4.58716009454
1335989309490589083 -6.04466193996
1335989309623862170 -5.80773380335
1335989309790420910 -6.38501933956
1335989309990467911 -3.85301115168
1335989310157371194 -4.82932735371
1335989310323924193 -5.95614060927
1335989310490534537 -7.47944913324
1335989310657120786 -8.39976847026
1335989310823860195 -7.87343444737
1335989310990432903 -8.11128127295
1335989311157316839 -6.25128907347
1335989311323838892 -7.52442359813
1335989311457219624 -8.87246991111
1335989311623826057 -7.30993625345
1335989311790536707 -9.31232607496
1335989311990533705 -8.46502261758
1335989312190476398 -6.65706577645
1335989312390447276 -8.41819863232
1335989312557252775 -10.3139577847
1335989312723871750 -9.09934819304
1335989312890657752 -7.9442974054
1335989313057254042 -10.1793900015
1335989313190396087 -12.4608676672
1335989313357349589 -11.3457307776
1335989313523887248 -8.35883292354
1335989313657291955 -8.91958819819
1335989313823950434 -9.38219362166
1335989313990483094 -10.4205350409
1335989314157235972 -10.2660836346
1335989314323989074 -9.32860830256
1335989314457156224 -12.1993835024
1335989314590593624 -13.301524627
1335989314757319852 -7.46092886242
1335989314923963089 1.98479993402
1335989315057211296 3.9104022888
1335989315224244301 -0.382968761914
1335989315390572649 2.70275087026
1335989315523930689 2.20209052717
1335989315723858468 0.0918062685858
1335989315890537977 2.34433475296
1335989316057176392 8.82151863189
1335989316257184073 8.20574023028
1335989316423792284 5.61451702608
1335989316590430026 7.02864562937
1335989316723856093 2.0742398122
1335989316890546072 5.2522656954
1335989317057201613 5.34857526853
1335989317224383046 5.52101689781
1335989317390788618 5.38213422307
1335989317523941823 5.74453798554
1335989317690761714 8.73187062172
1335989317857156574 12.716511584
1335989318024351455 10.1176880064
1335989318190571030 16.5090872083
1335989318357330406 6.44824414568
1335989318490534622 6.96973370255
1335989318690573196 -0.248362822381
1335989318857225316 -1.88355506918
1335989319157159089 -2.39379657981
1335989319323803710 3.64822076924
1335989319490477152 1.52839106905
1335989319657254835 -2.45315392783
1335989319857197097 1.28331893904
1335989320023855449 -1.52928981518
1335989320190534558 -2.59385742905
1335989320357292946 -2.26802950564
1335989320523819923 -3.25048199144
1335989320690477093 -1.66556690503
1335989320890692653 -1.08238730945
1335989321190543690 -0.758696649493
1335989321357262246 0.0829017282235
1335989321557186303 1.47280563658
1335989321723888877 1.79184744919
1335989321890472840 4.41961862519
1335989322057203963 2.93652090312
1335989322290457341 -2.93503684916
1335989322490394524 -2.41412136839
1335989322657321963 -3.78660340865
1335989322890416952 -6.08104265914
1335989323090493439 -6.83778043846
1335989323290610580 -5.01104140202
1335989323490524764 -9.82624664838
1335989323723833764 -8.08936931064
1335989323923862053 -6.39515387836
1335989324123817874 -2.88689288704
1335989324290628197 -1.34453397744
1335989324423880623 -7.06300779423
1335989324590494174 -0.443184779174
1335989324757347331 -5.46031689676
1335989324923852287 -1.06113605258
1335989332557199627 -8.84644043266
1335989332723840709 -6.9208873124
1335989332890530226 -13.2323481858
1335989333057166908 -11.6060267187
1335989338723828940 -7.78343901321
1335989338890466018 -8.60517746156
1335989339057274584 -6.97967203037
1335989339357150863 -2.32137460995
1335989339523928714 -2.1650616384
1335989340290522613 -5.91431870031
1335989340457255120 -7.26102659943
1335989351423801661 -8.38282212779
1335989351590447412 -8.95654270984
1335989351757466962 -6.19531767076
1335989351924684253 -7.75510428312
1335989352057202614 -8.97052894872
1335989352257240335 -8.34467862295
1335989352423966890 -9.04080758845
1335989352557244381 -10.274061407
1335989352690546555 -10.1706527197
1335989352823811960 -10.1149801559
1335989352990490300 -10.6227469799
1335989353157235540 -9.08524450288
1335989353390508734 -16.269262437
1335989353590563237 -5.22227048534
1335989353857134399 1.70807772383
1335989353990529931 8.2329917144
1335989354157228076 6.81853943768
1335989354323847271 -6.06628007849
1335989354523834177 -6.63648555068
1335989354690609366 -9.92031609162
1335989354823895789 -10.6973790506
1335989354990530906 -8.73291585711
1335989355157219411 -13.3507930744
1335989355323847988 -12.1495910959
1335989355490593696 -9.04978233595
1335989355657130853 -5.17508720403
1335989355890374644 -5.61714674763
1335989356057313298 -5.00576495859
1335989356190474222 -4.79328510093
1335989356357308610 -8.29327637949
1335989356523887595 -8.59724006604
1335989356723814042 -6.88874155357
1335989356890565209 -5.77343324847
1335989358957266965 -8.24031279551
1335989359157205852 -11.3991682802
1335989359290612924 -9.99064103658
1335989359590458851 -7.92585712483
1335989359723819271 -10.7844840486
1335989359890540654 -8.52273069804
1335989360057051440 -9.14154716709
1335989360190701979 -10.117630827
1335989360323921312 -11.1974325944
1335989360490447371 -11.5530439345
1335989360623791942 -7.899702505
1335989360790659703 -4.18605203185
1335989360957201859 -5.59999319361
1335989361157334688 -3.94914995941
1335989361290523873 -4.77325686648
1335989361423859262 -13.1708634958
1335989361557148194 -13.4361151558
1335989361723873561 -8.02328594425
1335989361890465918 -5.36617045079
1335989362090518989 -0.823062691952
1335989362257198786 1.48851020811
1335989362423887532 1.88390856111
1335989362590676942 -8.32523868005
1335989362690603933 -3.82457237079
1335989367690480911 -7.15867706583
1335989367823939526 -4.47085531951
1335989368023936740 -5.99644886275
1335989368223928258 -1.53302663112
1335989368423724528 -3.19036848774
1335989368590679533 -6.68581323583
1335989368757147293 -3.72605357708
1335989368890568773 -7.9952407613
1335989369090606753 -9.83773601643
1335989374857474261 -7.20535614183
1335989375023920740 -7.20519053701
1335989375190474283 -11.8966040603
1335989375323791491 -8.95289929864
1335989375457374877 -10.9565966114
1335989375590607252 -14.4891172016
1335989375690737498 -8.99127566985
1335989382390513491 -8.45776814524
1335989382523887146 -9.8886540906
1335989387123900741 -5.4035906941
1335989387323925531 -6.76669910481
1335989387523967889 -14.1442701901
1335989387690542874 -4.60477062067
1335989387890456166 -9.06445201911
1335989388090493647 -10.7530836113
1335989388223808988 -15.6421684298
1335989388390608720 -11.3803017501
1335989388557194602 -11.2865674797
1335989388723839717 -15.688434958
1335989388923944272 -11.8181795093
1335989389157488089 -2.14369260469
1335989389357206419 -1.42103750403
1335989389623984210 -0.0140791890241
1335989389823935489 1.53158531517
1335989390023902609 1.3764754396
1335989390223918666 -2.52898169524
1335989390423827234 -1.58057071613
1335989390623796755 -6.03349678847
1335989390823996098 -1.57461369983
1335989391023897645 -0.600674845323
1335989391290500062 -1.8978280937
1335989391490681631 -0.983741066706
1335989391690529606 4.58692943646
1335989391890487945 3.74853111522
1335989392090606814 -2.26045988913
1335989392290416519 1.704485401
1335989392490779805 1.68672346652
1335989392724008370 0.338494100011
1335989392923734997 -0.804881239355
1335989393157125297 0.16013329014
1335989393357285054 -0.234336684346
1335989393557194648 1.16252805562
1335989393790586179 1.82132984685
1335989393990598917 0.451154970734
1335989394190547614 7.08327556909
1335989394423819438 5.10869028751
1335989394624404327 2.57187726461
1335989394790574508 1.66274287392
1335989394990512458 -0.535037860356
1335989395190468498 -1.90296705635
1335989395390571207 -0.768430168252
1335989395590485532 -1.95846792533
1335989395790411873 -0.184835578191
1335989396057149339 -2.74037308259
1335989396290512851 -6.20473940078
1335989396523835467 -5.79750914358
1335989396757348638 -3.31901015945
1335989396957137172 0.840893112604
1335989397190467808 0.855043699423
1335989397357329722 3.73677243499
1335989397623974239 3.97729605174
1335989397823851926 7.68229470339
1335989398023904336 9.1513910515
1335989398257161901 6.47250277278
1335989398490547728 7.81924064579
1335989398690491699 10.0941600587
1335989398890514807 7.15045090603
1335989399090529391 3.77064842684
1335989399323868618 -0.943599105212
1335989399523848506 0.259266742374
1335989399757268346 1.7851587205
1335989399957194789 7.21610516225
1335989400223840101 7.68832695857
1335989400423896487 8.07672904329
1335989400623808279 7.62382101303
1335989400823902221 4.27063349983
1335989401023802416 4.72058381198
1335989401223882781 0.137891173161
1335989401424015408 -1.76129850336
1335989401590497353 2.47848265776
1335989401857237921 4.59995890136
1335989402057199217 4.09876790772
1335989402257177665 2.3263617838
1335989402457122440 4.86028611217
1335989402657542595 -4.30239654335
1335989402890565691 -4.24564355885
1335989403090453424 -4.28143328256
1335989403290501379 -1.16341812582
1335989403490543439 -3.86639924589
1335989403657178528 0.589235039173
1335989403857153899 11.0070904033
1335989404057171858 14.1705786128
1335989404257206220 8.71055249616
1335989404457261529 3.16815703135
1335989404657339351 -1.68383132863
1335989404857383978 1.60220408205
1335989405057182956 0.0658703096504
1335989405257460646 3.76756698973
1335989405457175972 3.47021911707
1335989405657232837 2.7974468985
1335989405857252429 4.40673256439
1335989406057206510 4.80588565082
1335989406290468091 5.47966880827
1335989406457188716 2.47395424174
1335989406690469435 -1.87331140854
1335989406923900411 -9.96404627589
1335989407123837091 -6.51390670127
1335989407323813965 -6.49638005889
1335989407523778823 -6.32533721258
1335989407723812651 -6.7849188897
1335989407957233956 -6.12738695066
1335989408124055866 -6.32033784994
1335989408390464482 -5.25116915406
1335989408590718155 -7.55078357483
1335989408790888176 -5.68565269217
1335989409023905716 -6.34996832377
1335989409223811530 -4.36343148167
1335989409423846470 -3.08316792784
1335989409623748708 0.322091122919
1335989409823967050 0.884132549638
1335989410057101734 4.09513092606
1335989410290552963 -1.70213500716
1335989410523811097 -4.78216022032
1335989410723874189 -6.44576537646
1335989410990561716 -5.15633603432
1335989411190517487 -6.20255150747
1335989411390537028 -8.87608182634
1335989411590551828 -4.74252234651
1335989411790581491 -7.3243555967
1335989412957303834 -10.264091382
1335989413123905240 -1.06427316674
1335989413323926070 -0.981144347208
1335989413523774429 -1.06442116171
1335989413723904556 0.517244641327
1335989413957493516 0.62132035117
1335989414157183077 -0.0964792237792
1335989414357199631 -6.07466201294
1335989414557119772 -7.73828033887
1335989414723934785 -9.01847502622
1335989414923949899 -9.56043968503
1335989415123820296 -10.6787691252
1335989415357475111 -8.9249057402
1335989415557173871 -9.39572977602
1335989415757098530 -10.8991530673
1335989415990443395 -11.3213039992
1335989416190539893 -11.3013480818
1335989416390555912 -9.75808091975
1335989416590686615 -10.9280867296
1335989416790508464 -15.2812689899
1335989416957162170 -13.415314803
1335989417157266897 -13.9408221816
1335989417323944661 -10.8238734963
1335989417523880675 -14.3094996846
1335989417757487269 -15.5634958892
1335989417923874908 -12.0468521694
1335989418123801895 -11.5192909614
1335989418324710771 -10.0580093579
1335989418557204907 -12.0658277454
1335989418757098927 -11.6677532398
1335989418957233452 -7.61063948983
1335989419157167769 -8.20866934082
1335989419357595766 -7.91185013796
1335989419557162499 -8.34982752398
1335989419757283380 -9.81334859688
1335989419957218285 -5.44042569228
1335989420190732442 7.21627909763
1335989420423931072 8.72316553118
1335989420623881941 8.62798760748
1335989420823871988 7.32624358214
1335989421023779710 7.70445000042
1335989421223851380 9.22705420014
1335989421423921819 9.09882384962
1335989421590535858 9.18500433462
1335989421790519063 6.93426052283
1335989421957174665 9.28136577535
1335989422190513738 8.40885863923
1335989422423705778 8.68321467144
1335989422623896668 -5.40180791018
1335989422823828589 -10.5748470938
1335989423057159754 -13.2193718047
1335989423257315339 -10.4274590085
1335989423457107994 -8.80804606272
1335989423657167205 -5.35434534358
1335989423857210866 0.859947265176
1335989424090577652 2.00479068582
1335989424323858560 4.17769525906
1335989424524024573 3.80235462992
1335989424723864950 2.82104353348
1335989424957290673 3.40181731485
1335989425157278533 1.56442423398
1335989425357125997 2.67084726332
1335989425623759819 2.58947363755
1335989425823834155 0.733624650222
1335989426023889486 8.04334951832
1335989426223779582 9.57684481954
1335989426424062975 4.8381913288
1335989426624190042 5.68675762038
1335989426823835826 0.346975704049
1335989427023928508 0.0103436489596
1335989427223783217 0.837515966973
1335989427390690586 5.45216827363
1335989427623794339 5.24034383317
1335989427790595137 8.80092277131
1335989428057288644 2.95744841505
1335989428223885060 6.18486987819
1335989428390687636 7.00705389483
1335989428590428442 4.64189532084
1335989428790535646 8.99326007171
1335989428957282131 4.36183913593
1335989429157329742 7.36377829819
1335989429323838604 10.3283775919
1335989429523877997 7.75683869696
1335989429723786223 7.30798860492
1335989429923809018 4.47557079057
1335989430090474043 4.52113819308
1335989430290589894 2.43527981124
1335989430523837734 4.51203515792
1335989430690543600 3.5515801981
1335989430923717535 4.88498920541
1335989431190473118 5.07456425501
1335989431357151224 0.482686831394
1335989431557159874 -2.76814007295
1335989431723904639 -7.77142410779
1335989431957234848 -5.80492079481
1335989432157062814 -3.5852629865
1335989432357254099 -7.43549196333
1335989432623873911 -5.00956115626
1335989432823781678 3.02901134355
1335989433023851264 5.14914276345
1335989433290550361 4.17348857057
1335989433490523927 3.30366826141
1335989433723906124 1.62906001568
1335989433923839522 1.64455723687
1335989434124008390 5.73637447697
1335989434357256838 4.10397748242
1335989434590438166 6.12724661356
1335989434790522664 4.541116278
1335989434990532586 4.83468007509
1335989435190499195 9.76633083135
1335989435390558825 11.0227335874
1335989435590501273 10.9770269798
1335989435757396867 10.6958518368
1335989435957230802 13.5551290111
1335989436157121227 10.70161079
1335989436323898893 9.99311375585
1335989436557167296 3.33363593136
1335989436757415696 -6.85845516971
1335989436957458521 -3.52791986674
1335989437157189444 -7.31622389699
1335989437390441269 -7.50618121356
1335989437590704475 -9.09365688571
1335989437957226342 -5.54332855613
1335989438123783593 -0.378074616717
1335989438357246695 -1.97797169538
1335989438590491052 1.04533617284
1335989438790442928 -4.55187391171
1335989438990475125 -4.17128238284
1335989439224025307 -6.11576796015
1335989439423783517 -5.17446810649
1335989439623733954 -6.08123269979
1335989439857408519 -7.27123763641
1335989440057188186 -4.88012568522
1335989440257267233 -6.02925746111
1335989440490480504 -5.87293385805
1335989440723920723 -6.0291317536
1335989440923873249 -7.51627346619
1335989441123868134 -4.07587468793
1335989441357444537 -7.16719636808
1335989441557150697 -8.33546688534
1335989441757238548 -2.18341743477
1335989441890486091 -2.71589104178
1335989443390628561 -9.6028356476
1335989443757121573 -10.6033709146
1335989444023995615 -16.0830345905
1335989444257125295 -10.4311887942
1335989444490543479 -11.3495299078
1335989444690477891 -11.1200694861
1335989444957214752 -13.088483021
1335989445157236867 -13.9881578584
1335989445390639023 -13.2518180523
1335989445590563231 -2.57036855741
1335989445790541912 -1.22105944949
1335989446023831477 -7.95316848841
1335989446590499983 -13.0601457251
1335989446757154562 -11.9124507754
1335989446923855233 -13.1628982712
1335989447090407589 -10.0485216912
1335989447257150949 -8.49497313257
1335989447423973049 -8.59352853903
1335989447657298901 -10.5247156529
1335989447857412170 -9.92556876582
1335989452490488016 -2.98623671216
1335989453023763314 -12.4359769145
1335989455023896231 -8.30429266908
1335989455190531497 -4.60763073922
1335989455423798433 -7.99173655184
1335989455623820858 -4.09991134459
1335989461090586358 -inf
1335989462523808970 -3.92193616349
1335989462757109465 3.10738734909
1335989462990519473 2.13735931102
1335989463157307004 1.13780306256
1335989463323894426 2.83346209895
1335989463657271783 3.1031967515
1335989463857382086 5.91401206658
1335989464057311102 7.88141390936
1335989464257173514 7.16619324496
1335989464424087367 8.64357813282
1335989464590604737 2.53823289839
1335989464790487541 3.835298899
1335989464957215336 5.32874411886
1335989465123766879 4.42245027039
1335989465290636310 3.17270041962
1335989465457193207 3.36973843472
1335989465657207527 6.21450136831
1335989465823915284 4.88098944649
1335989466023823762 3.79720070217
1335989466190529968 5.19699052359
1335989466557259856 2.63261803973
