# Supplementary material for: Infants Time Their Smiles to Make Their Moms Smile
Source: PLoS One. 2015 Sep 23;10(9):e0136492. doi: 10.1371/journal.pone.0136492 (PMC4580458; doi:10.1371/journal.pone.0136492)
Supplement: S1 Data — (ZIP) [file pone.0136492.s001.zip › DiegoSmileRawData/smilenew_sub_19_yoked_2012-05-02-13-15-39.robotsmiles]

1 1335989747161470051
0 1335989751294857712
1 1335989766028034532
0 1335989769161295228
1 1335989786427856875
0 1335989790294718112
1 1335989793228102680
0 1335989796361346010
1 1335989808061333882
0 1335989810428064674
1 1335989814328033988
0 1335989818727973346
1 1335989824361415048
0 1335989826527969999
1 1335989835228217173
0 1335989839494953598
1 1335989849461256177
0 1335989855994748571
1 1335989860094847159
0 1335989863627905660
1 1335989865727775802
0 1335989868861476440
1 1335989874694688242
0 1335989877394465089
1 1335989881961198032
0 1335989883861307212
1 1335989889294866758
0 1335989891794784320
1 1335989894161236030
0 1335989896261366990
1 1335989904294945367
0 1335989908061357471
1 1335989914228063197
0 1335989920028188515
