# Supplementary material for: Infants Time Their Smiles to Make Their Moms Smile
Source: PLoS One. 2015 Sep 23;10(9):e0136492. doi: 10.1371/journal.pone.0136492 (PMC4580458; doi:10.1371/journal.pone.0136492)
Supplement: S1 Data — (ZIP) [file pone.0136492.s001.zip › DiegoSmileRawData/smilenew_sub_19_yoked_2012-05-02-13-15-39.subjectsmiles]

1335989746562693464 -10.7726891909
1335989746729171602 -13.674843328
1335989746895943187 -12.1272031112
1335989747062504198 -9.34730301372
1335989747229205134 -10.83575706
1335989747395892265 -10.8294602955
1335989747562530752 -14.1402832507
1335989747695864826 -11.746198843
1335989747862737310 -12.2702826015
1335989747995942858 -11.9634011093
1335989748162601147 -13.4135741994
1335989748295834507 -10.9667269309
1335989748462944172 -12.7695752376
1335989748595887550 -14.2387667473
1335989748795892949 -15.1021006298
1335989748929201225 -11.1314238501
1335989749095871458 -10.6791310913
1335989749229113881 -11.3037485153
1335989749395955883 -12.1850617441
1335989749562590655 -11.742793847
1335989749762530658 -9.68407152466
1335989753595846131 -11.2040412556
1335989753729318134 -11.6288544324
1335989753862490268 -10.3040420951
1335989753995945941 -11.9032142039
1335989754162671636 -9.15879770957
1335989754296115217 -10.7903390528
1335989754463138840 -8.71460563517
1335989754595895927 -8.62194747249
1335989754729168429 -7.99735201796
1335989754895954830 -9.12254431655
1335989755095808487 -10.1258071195
1335989755229377071 -9.58447220047
1335989755395971729 -10.4582293855
1335989755629420982 -14.5785046071
1335989755762552643 -2.21855758161
1335989759295877455 -3.58578876997
1335989759495895598 -3.13106365205
1335989759829173852 -5.3447548144
1335989760029248866 -6.9241503808
1335989760229186535 -5.84816025173
1335989760395832589 -14.597261585
1335989760529150222 -13.3233219258
1335989760695774014 -11.4889176216
1335989760829142999 -12.6479381842
1335989760995822638 -14.7080266644
1335989761129296493 -14.8397297513
1335989761329154209 -14.7393457133
1335989761462404646 -14.4223880977
1335989761629296661 -11.5864729535
1335989761762447143 -12.2917623954
1335989761929179242 -11.7716500977
1335989762062441416 3.03473959654
1335989762229240185 6.29570884855
1335989762395873624 5.25755305719
1335989762562540468 6.18187496699
1335989762729079415 6.10132166856
1335989762895819042 6.67098135181
1335989763029141693 6.01700273031
1335989763195832937 7.44836055701
1335989763362411187 7.42259866747
1335989763495790856 10.0507074879
1335989763662523838 8.5758673285
1335989763795872801 10.3735634148
1335989763929181036 8.72238199344
1335989764095913409 7.88565637862
1335989764262585304 9.67918546234
1335989764396116432 8.47535151848
1335989764562520327 8.47964186543
1335989764729194758 8.38190901295
1335989764895901903 5.98296289612
1335989765095836849 6.70124797911
1335989765229214350 0.984079604453
1335989765395863170 -7.42777964472
1335989765529241440 -12.7496034488
1335989765695836775 -17.4952483724
1335989765829399789 -16.2435603504
1335989765962539284 -17.638322121
1335989766095857867 -17.6519843573
1335989766229192368 -17.2742171834
1335989766395877719 -18.0421863211
1335989766562438659 -18.434313797
1335989766695797248 -14.8727634996
1335989766862554939 -14.6224691801
1335989767095952389 -16.9302191444
1335989767229145517 -18.3076733545
1335989767362602164 -14.6761726749
1335989767495907459 -16.5099900623
1335989767629233599 -15.9638639406
1335989767762604784 -16.7465502348
1335989767929151269 -15.7990065181
1335989768062595412 -16.0632026529
1335989768195980185 -14.3343702648
1335989768329106702 -13.3510764539
1335989768462519487 -14.3500838612
1335989768595839230 -15.9632792836
1335989768729380276 -15.2183717674
1335989768862501689 -15.2704447365
1335989768995867324 -16.4163809975
1335989769129119747 -13.6093265537
1335989769295754614 -17.4676204413
1335989769429139425 -19.7667372231
1335989769562458195 -17.3728694215
1335989769695905410 -19.7161760161
1335989769829196464 -18.076371076
1335989769962497302 -10.6889774417
1335989770095885900 -8.46190854448
1335989770229234793 -9.16459391176
1335989770362488964 -8.39074508772
1335989770462678896 -7.87323345819
1335989770595902133 -7.29471505278
1335989770729149143 -7.60262342811
1335989770862501750 -6.68853058011
1335989771062531859 -7.01642767679
1335989771195903314 -9.61311198633
1335989771329172965 -13.4087603945
1335989771495736030 -17.4939498673
1335989771629145225 -14.5903018265
1335989771796011393 -16.2959103372
1335989771929178083 -17.1055590548
1335989772095813362 -15.1514175393
1335989772229220498 -15.6671279281
1335989772395916646 -12.9420867754
1335989772529235901 -9.56903436046
1335989772695815713 -9.25982772487
1335989772896034796 -8.92526638249
1335989773029402870 -10.3201744595
1335989773229120273 -9.62389299952
1335989773395835360 -9.47808404847
1335989773562697361 -9.08797759719
1335989773695924534 -10.4807973785
1335989773829142466 -9.53305430332
1335989773962562698 -8.76195172786
1335989774095902038 -10.3845210529
1335989774229248248 -9.88739947106
1335989774396029870 -9.64493477281
1335989774529241988 -9.5164590251
1335989774662504053 -9.41655876522
1335989774896026053 -10.1688020421
1335989775062507654 -10.2427006269
1335989775262450861 -8.99631356472
1335989775429305503 -8.68963743145
1335989775595817170 -9.43595277214
1335989775695862861 -9.2111365977
1335989775862573356 -7.32519000778
1335989775962559797 -8.31741426151
1335989776095796274 -9.25191972777
1335989776229132522 -8.07402304278
1335989776329237597 -8.28090179353
1335989776462420787 -8.70481597917
1335989776562488565 -7.87778718846
1335989776695814972 -9.40746485243
1335989776829355269 -8.6700761182
1335989776929176011 -8.01737443749
1335989777062554287 -11.1494679179
1335989777195918737 -12.9286283388
1335989777329095399 -16.8071711777
1335989777462491649 -16.042903588
1335989777595880832 -16.8218126132
1335989777762475406 -3.56689244135
1335989778562565482 -16.0008307321
1335989778662547638 -18.381284564
1335989778795823145 -18.0012363865
1335989778962564964 -16.2546856824
1335989779095796445 -11.9499324652
1335989779262517778 -17.1826279993
1335989779429167706 -10.6058345065
1335989779595837015 -10.955114728
1335989779829311038 -12.3397183781
1335989780029142371 -9.79237910608
1335989780262477345 -8.91831292362
1335989780462411823 -8.44071663661
1335989780695876082 -13.3483929549
1335989780895759164 -11.280301253
1335989781162542141 -11.9376741499
1335989781329122261 -11.9676817892
1335989781529126217 -10.7102729307
1335989781762628165 -11.5124373791
1335989781962592255 -11.0627321218
1335989782162501975 -8.84988916091
1335989782362711549 -8.70221762048
1335989782595918525 -9.0442073946
1335989782795979403 -8.05622428292
1335989782995801102 -9.29729008391
1335989783262458480 -9.61023433918
1335989783429300795 -8.40367465973
1335989783662586162 -10.7924770344
1335989783895833956 -11.2806511735
1335989784095731595 -9.14916018879
1335989784395832434 -8.96930561111
1335989784596018823 -8.49142330386
1335989784795934657 -9.04747574497
1335989784995912316 -9.46017720451
1335989785195875794 -7.81513899013
1335989785395954283 -7.79546700315
1335989785595817951 -14.304696145
1335989785829102596 -8.16310152285
1335989786029413361 -7.91695885357
1335989786229234523 -7.63032360083
1335989786429141502 -9.32663272449
1335989786629233063 -9.57206160865
1335989786829130552 -11.02308853
1335989787029253761 -12.1914229951
1335989787262622951 -11.8806749881
1335989787462481242 -8.32829480243
1335989787662588985 -8.45774854024
1335989787895860038 -11.8063981683
1335989788129101011 -8.87141371485
1335989788295811430 -9.82119795833
1335989788495842306 -10.5277006144
1335989788695802939 -15.0782476866
1335989789029182704 -8.95015971777
1335989789229122521 -8.44650617307
1335989789462547376 -8.30019856623
1335989789662521641 -9.7699415916
1335989789862453188 -10.1529091772
1335989790062574014 -8.3093770473
1335989790263028313 -11.6227782213
1335989790462541494 -8.90052978423
1335989790662701962 -10.572181147
1335989790862509545 -10.086589356
1335989791062507655 -10.062992221
1335989791262498974 -9.63512899104
1335989791529176372 -13.0264230057
1335989791729201817 -10.9171551843
1335989791929098417 -9.86870113496
1335989792129119193 -11.5008295771
1335989792395872433 -10.8132251526
1335989792595896251 -12.8867988223
1335989792795850240 -6.18651830886
1335989792995822836 -10.1384798798
1335989793195902615 -8.27999960762
1335989793395830233 -7.33326554947
1335989793595834563 -8.50302889822
1335989793829187392 -9.60545524719
1335989794029177902 -7.25645289032
1335989794229167316 -8.13271474221
1335989794495851410 -7.26645145422
1335989794695790929 -9.62991696373
1335989794896364524 -7.32682711571
1335989795095885976 -13.7649402166
1335989795329208301 -10.9497597661
1335989795529191662 -13.8384494289
1335989795729158052 -15.2675753845
1335989795929152852 -13.2179909373
1335989796162522446 -14.0788514387
1335989796395835428 -14.154206695
1335989796629272765 -13.3771030996
1335989796829132002 -13.6974403919
1335989797029271660 -11.6457407315
1335989797229366164 -11.842388154
1335989797429241594 -11.2971410172
1335989797629178641 -14.6621464166
1335989797829254177 -13.5798388374
1335989798029269332 -13.3311044939
1335989798262576825 -15.4239605194
1335989798462500009 -14.6975820731
1335989798629185597 -11.4540319754
1335989798829226700 -8.30390441585
1335989799029133585 -9.6328213114
1335989799229190085 -7.07967134962
1335989799429383519 -10.5166938283
1335989799595881249 -10.7494889483
1335989800529293455 -14.1524975735
1335989805129049376 -8.72895321037
1335989805329158613 -8.4558913894
1335989805629125207 -9.84607323086
1335989805795921746 -12.0562278547
1335989805995932360 -12.1517836501
1335989806229176713 -15.0176663515
1335989806429177282 -17.4871319963
1335989806629233594 -14.9991559208
1335989806829214805 -15.3379729741
1335989807029036913 -16.089155552
1335989807229279142 -17.7457641728
1335989807462610603 -15.6280525076
1335989807662699361 -10.6467786727
1335989807862722465 -10.8363428239
1335989808062618970 -11.2914458725
1335989808262542256 -12.0689065976
1335989808462492357 -18.6483032463
1335989808696221887 -18.7067169518
1335989808895861354 -17.0777767731
1335989809096008975 -17.0644802732
1335989809262569966 -15.3893938555
1335989809462562834 -20.1557170148
1335989809662519532 -13.9336080799
1335989809829154920 -14.3270888912
1335989810062619244 -14.2253480281
1335989810295906628 -14.3271715905
1335989810462538247 -13.9331333617
1335989810662466575 -12.9767291075
1335989810862573470 -16.5488102194
1335989811062569628 -14.1806014433
1335989811262487864 -13.8791050265
1335989811429235624 -8.73585862539
1335989811662421930 4.42158873697
1335989811895898907 -1.04508124403
1335989812095750129 2.99980020929
1335989812295831897 5.58871815933
1335989812529180950 9.49214550389
1335989812729154923 7.27359288979
1335989812929024371 6.4004945166
1335989813162579978 6.82329111189
1335989813395976025 6.82569509829
1335989813595904285 7.17652135727
1335989813795877007 7.76290061058
1335989813995890517 10.0675837997
1335989814229100231 6.40298901321
1335989814429334740 4.83714170562
1335989814629166670 7.2620159826
1335989814895946572 5.14304420207
1335989815129187556 6.3670633771
1335989815329098836 2.75096926743
1335989815529073343 6.70992308184
1335989815795801683 6.46172549456
1335989815995898974 1.97528557354
1335989816195851927 3.25870055656
1335989816429352459 2.42931336774
1335989816629270218 -9.5098779555
1335989816829264597 -13.1447294203
1335989817029221725 -12.3663721341
1335989817229146774 -11.5381434239
1335989817429398027 -14.102768678
1335989817697248060 -12.7483819748
1335989817929181530 -11.3560926667
1335989818129185060 -10.4685593654
1335989818329057398 -11.6389433857
1335989818529196439 -11.3999827042
1335989818729339141 -12.0598071737
1335989818929177725 -12.3619422913
1335989819129234664 -13.1511905772
1335989819295928885 -7.88797346326
1335989819496338643 -13.458351955
1335989819662580659 -9.09780618335
1335989819795786167 -0.411628421182
1335989819962549919 -5.2506978441
1335989820095863489 -5.79208377308
1335989823896171703 -8.9992340453
1335989823995971096 -7.57630999746
1335989824129277883 -10.067028678
1335989824262779983 -10.7842208005
1335989824362408960 -10.1121912885
1335989824495955295 -11.5897617834
1335989824629152945 -11.4427453489
1335989824795819286 -10.210420898
1335989824929652454 -9.94981743015
1335989825062632895 -11.2675883894
1335989825196107937 -10.1932010365
1335989825329226119 -10.9701046677
1335989825462523378 -12.6342498848
1335989825629322397 -11.2969737109
1335989825795912036 -8.83651420712
1335989825929123981 -8.9316409329
1335989826095913012 -6.92485861798
1335989826229293356 -10.224387105
1335989826362634988 -9.08526060837
1335989826496229301 -8.90579285611
1335989826629210498 -9.09263158553
1335989826762562958 -7.85867319342
1335989826895813402 -9.00890935228
1335989827029178510 -8.50336420669
1335989827162570203 -10.2398711052
1335989827296015294 -8.58046385499
1335989827429380958 -11.8685113533
1335989827562470751 -11.1743685529
1335989827729244992 -11.7177968533
1335989827862483836 -14.5379593969
1335989828029217273 -14.5835417224
1335989828162557924 -14.7750967389
1335989828262647565 -12.0384022745
1335989828429114946 -16.9549531392
1335989828562549270 -8.20748451669
1335989828662525349 -11.1277415432
1335989828795861651 -10.8099599695
1335989828895965190 -10.9426907461
1335989829062539949 -9.44931767873
1335989829196006619 -11.3745360324
1335989829295797684 -10.7313038888
1335989829429145121 -12.4776986387
1335989829562564317 -12.5565574371
1335989829695902267 -12.1407401347
1335989829795902166 -9.66788429646
1335989829929165374 -7.55658764552
1335989830062520365 -11.2430014384
1335989830162699881 -5.76651026961
1335989830295945967 -5.57427641147
1335989830462530018 -3.89128411395
1335989830595925110 -3.84582892133
1335989830729162970 -5.45181564449
1335989830862567177 -4.38489511766
1335989830995820165 -4.16218534888
1335989831162457471 -5.19736621709
1335989831295813411 -9.36964503953
1335989831429163210 -15.6083946675
1335989831595861465 -13.1661671749
1335989831730307328 -12.3371359775
1335989831829129024 -12.2015417985
1335989831962462291 -12.4313744245
1335989832129186869 -11.0238721843
1335989832262526428 -11.7356219645
1335989832429282087 -11.084705406
1335989832543722031 -9.42208743242
1335989832743793396 -8.28199513244
1335989856243736639 -10.8402533478
1335989856477118523 -9.7398931685
1335989856677108198 -4.11075760986
1335989856877079012 12.177497857
1335989857077167152 16.6220597077
1335989857277116590 14.3223237159
1335989857543657961 14.1464078018
1335989857743758381 14.3374164539
1335989857977000768 10.5004457747
1335989858177071728 8.92372865472
1335989858377138426 6.82621823811
1335989858576977984 8.42802103485
1335989858810461730 4.72830272689
1335989859043723819 2.12780345342
1335989859243702232 5.85602373407
1335989859443652764 5.94593741526
1335989859710419303 1.96560060173
1335989859910382437 3.15949288543
1335989860110344958 2.95105453544
1335989860310319071 1.29444743607
1335989860577100936 0.107210255951
1335989860810381501 0.83946257523
1335989861010407397 3.65936536008
1335989861210332559 -0.0417983780393
1335989861443804639 -0.698060350286
1335989861677049150 0.483687101525
1335989861877055849 3.41460271855
1335989862143746523 2.78708567228
1335989862310351779 -7.35027834769
1335989862510452880 -3.69990744491
1335989862710353872 -6.61487897115
1335989862943806308 -3.86575323355
1335989863143755716 -5.13233761077
1335989863376987160 -2.58317035911
1335989863577226130 -4.46278306819
1335989863810310114 -8.76172071436
1335989863977017775 -8.50534375449
1335989864210331213 -8.25860045963
1335989864410758049 -9.4230169441
1335989864610387061 -8.61037383816
1335989864843655126 -9.16863275563
1335989865077066418 -8.4985673779
1335989865277163375 -10.9085905772
1335989865510376238 -8.73889715195
1335989865710481343 -10.3730603257
1335989865977188122 -9.97928699176
1335989866177097266 -8.91805660652
1335989866343667511 -2.32353679512
1335989866543677633 -8.66134843665
1335989866743702075 -2.64164339192
1335989866976996773 0.798351290629
1335989869510304549 -9.78524591384
1335989869877224144 -4.30584536978
1335989870010540258 -4.91165397717
1335989870177168928 -11.0062771875
1335989873643690345 -11.0747019664
1335989873843646268 -13.2127075211
1335989874076989091 -14.2050343433
1335989874277090047 -12.4002100621
1335989874443814348 -10.5807467138
1335989874643684022 -11.4922518865
1335989874876962364 -12.1715323104
1335989875110267135 -8.0460297995
1335989875310402928 -15.2938724806
1335989875510352255 -13.2592004998
1335989875743708693 -6.79142186786
1335989876010454088 -11.7667016054
1335989876210382885 -15.6361307429
1335989876410282126 -8.51443987297
1335989876610854447 -6.63971343688
1335989876810468706 -9.79456584169
1335989877043816031 -10.8123860217
1335989877243701515 -7.57827470395
1335989877443685034 -10.8843888086
1335989877643686508 -12.1697258484
1335989877843678018 -10.1438611336
1335989878043703476 -12.6683233982
1335989878243738186 -9.26016528058
1335989878443843276 -12.628690546
1335989878643878324 -10.396808099
1335989878843782651 -11.121643369
1335989879043729147 -12.2799180859
1335989879310513453 -9.65735778536
1335989879510327306 -15.2765111237
1335989879710372941 -14.6672587563
1335989879910615641 -1.85225490668
1335989880143601209 -2.72839185387
1335989880443660105 -16.3149353182
1335989880677044133 -12.8087918734
1335989880877131788 -13.8883561017
1335989881077064914 -11.1765019324
1335989881277099547 -11.0229933059
1335989881576984683 -19.1056132672
1335989881777087442 -21.2159720593
1335989881977501011 -13.9818278416
1335989882210354926 -12.7145156624
1335989882377034259 -10.9361798244
1335989882577405735 -11.2819434862
1335989882776947927 -12.3797688431
1335989882977001750 -17.7162387003
1335989883177025183 -11.0812763384
1335989884143701123 -10.648673923
1335989884343666659 -14.3453838005
1335989884543856734 -14.6352678038
1335989884710413636 -12.2849850216
1335989884910412396 -15.4987863899
1335989885110380845 -10.7233441134
1335989887343823297 -12.238636701
1335989887510399697 -16.7032029215
1335989887743754491 -18.9846248351
1335989887943771351 -18.991820577
1335989888143747485 -23.3056076813
1335989888343641781 -19.9088059049
1335989888543722947 -20.8462968474
1335989888843695888 -19.7040389988
1335989889010267118 -20.1382518446
1335989889243680258 -19.5861329105
1335989889443674631 -19.9974392279
1335989889643712606 -20.0747562999
1335989889843820468 -18.4057028495
1335989890043744288 -19.2646155247
1335989890243688374 -11.7723606216
1335989891043697309 -10.5348375076
1335989891243696657 -7.2861604871
1335989891477123311 -6.88525801091
1335989891677055442 -5.93320303923
1335989891843718612 -8.54263953783
1335989892077019574 -9.37003140187
1335989892277088894 -12.3638398675
1335989892510385127 -5.88740686616
1335989892676983709 -6.31361618079
1335989892877074027 -3.94578848641
1335989893110459171 -5.06026531681
1335989893310478504 -4.39964436531
1335989893510453197 0.469213743076
1335989893743895514 -0.0132585587989
1335989893943700503 -12.8080715576
1335989900077051762 -15.3143121765
1335989900243682229 -12.9420939241
1335989900410441451 -9.76861846711
1335989900610326949 -2.53793527255
1335989900777129573 -5.27173230436
1335989920943780848 -7.93973718246
1335989921143676612 -11.3067350003
1335989921277120342 -6.93215640588
1335989921443764800 -8.79868588605
1335989921677129440 -8.8995491291
1335989921843708596 -12.2199545824
1335989922010329475 -11.5078708926
1335989922278134219 -12.6044099952
1335989922510355402 -14.3019765487
1335989922677098774 -14.1911937037
1335989922843730650 -12.9156895118
1335989923010386568 -13.3127143637
1335989923210417649 -12.4002164114
1335989923377003051 -13.3640966744
1335989923610279978 -11.4654637582
1335989923843708930 -5.67506785256
1335989924043953628 -5.69334300027
1335989924243697291 -5.6500132081
1335989924443700445 -5.77355531274
1335989924677007977 -7.53499353275
1335989924877109222 -9.76737601416
1335989925077177508 -7.91362045668
1335989925243702467 -6.36901598075
1335989925443710907 -4.68058518904
1335989925677099243 -6.21882673049
1335989925910494573 -5.72968521732
1335989926110415218 -4.88700941018
