# Supplementary material for: Infants Time Their Smiles to Make Their Moms Smile
Source: PLoS One. 2015 Sep 23;10(9):e0136492. doi: 10.1371/journal.pone.0136492 (PMC4580458; doi:10.1371/journal.pone.0136492)
Supplement: S1 Data — (ZIP) [file pone.0136492.s001.zip › DiegoSmileRawData/smilenew_sub_2_actual_2012-04-29-14-03-56.robotsmiles]

1 1335733455951447668
0 1335733458451608824
1 1335733468785012016
0 1335733470218192861
1 1335733473084777917
0 1335733477251492829
1 1335733485018217689
0 1335733485984791579
1 1335733498951540731
0 1335733503384739136
1 1335733508318175858
0 1335733511184836533
1 1335733516384712343
0 1335733519351404500
1 1335733521851452114
0 1335733524084852610
1 1335733525884716105
0 1335733529018330540
1 1335733537551474708
0 1335733541718195612
1 1335733544118219128
0 1335733547551451921
1 1335733557018143728
0 1335733559118086677
1 1335733564918174255
0 1335733568251387559
1 1335733579122481768
0 1335733581255890564
1 1335733586022578634
0 1335733586855827447
1 1335733593655992293
0 1335733596889214337
1 1335733600955769928
0 1335733603889343392
1 1335733612022496131
0 1335733613689319856
1 1335733617589198568
0 1335733620822531516
