# Supplementary material for: Infants Time Their Smiles to Make Their Moms Smile
Source: PLoS One. 2015 Sep 23;10(9):e0136492. doi: 10.1371/journal.pone.0136492 (PMC4580458; doi:10.1371/journal.pone.0136492)
Supplement: S1 Data — (ZIP) [file pone.0136492.s001.zip › DiegoSmileRawData/smilenew_sub_2_actual_2012-04-29-14-03-56.subjectsmiles]

1335733444418396619 -18.0783053903
1335733444551529546 -19.906793942
1335733444651577470 -20.5239116
1335733444784845535 -14.4079064125
1335733444885121789 -15.5831773882
1335733444984748666 -12.0868382107
1335733445084875493 -10.2431210879
1335733445184736793 -11.9514860311
1335733445284785787 -11.1882620267
1335733445384763697 -12.0759081757
1335733445484954846 -13.9247305164
1335733445584675041 -14.2043543557
1335733445684791475 -14.0049897075
1335733445784938124 -14.1271440912
1335733445884686146 -13.2735087692
1335733445951505509 -11.879503319
1335733446051471826 -14.1066176711
1335733446151430393 -14.4189364613
1335733446284721678 -12.0652646258
1335733446384814711 -14.7700951764
1335733446551547491 -15.9046147302
1335733446718082575 -13.0623406705
1335733446884877157 -9.83283149357
1335733447018184606 -13.2762230783
1335733447151875958 -13.6995278642
1335733447318237584 -12.0358852005
1335733447451442362 4.32252820201
1335733447618165157 4.95919692481
1335733447784815758 3.31224304802
1335733447918213746 5.16090187566
1335733448084815135 0.904529715546
1335733448218106001 5.14174150722
1335733448351359635 2.33098748352
1335733448484828752 1.97135794505
1335733448651365881 7.116087267
1335733448784986313 8.38356677216
1335733448918195262 5.66053917934
1335733449084822882 5.05788669144
1335733449218087169 4.57457337991
1335733449384723883 6.12380233989
1335733449518353149 2.43998727807
1335733449651429918 1.4847654997
1335733449784697083 2.07061388678
1335733449951412114 -1.41947132308
1335733450118472320 7.50659877811
1335733450251647000 7.96316640972
1335733450384780552 7.21748100794
1335733450551497605 7.07524012924
1335733450685116073 8.36791728048
1335733450818208441 5.61012397619
1335733450951634941 8.14477600469
1335733451118111789 7.17020280632
1335733451251508782 8.42228661402
1335733451451548923 7.64118438393
1335733451584899434 4.39615952009
1335733451718177612 3.76345349615
1335733451851516598 4.7381087365
1335733452018391920 4.23495620227
1335733452151425529 4.99354538383
1335733452318092486 4.51605871524
1335733452451652045 8.71612629947
1335733452584800693 10.1914198962
1335733452751334248 10.1853567502
1335733452884727961 9.47310559884
1335733453018115913 9.68557291526
1335733453151424709 8.12724665841
1335733453284848155 9.97510988466
1335733453451453895 10.8912757771
1335733453584863167 10.8729895011
1335733453751515858 11.8839706413
1335733453884994098 6.16367826952
1335733453984798303 9.70799548041
1335733454118263398 12.0090329036
1335733454251457374 6.85631829178
1335733454384811978 9.6290369465
1335733454551452270 10.7370420172
1335733454684717686 13.6443050328
1335733454818144760 12.422697237
1335733454984821540 12.1562292111
1335733455084752658 11.8097783157
1335733455218129105 6.9291132969
1335733455351571609 8.50476652442
1335733455484817490 11.6517103586
1335733455618241868 -12.3903568549
1335733455818356766 -11.5462884925
1335733455951453855 -12.7395920719
1335733456084856630 -2.40971454607
1335733456251507444 9.19104485668
1335733456385039052 10.5729239243
1335733456518177865 9.57845264847
1335733456684935841 11.8766616479
1335733456818067551 5.18220977584
1335733460884740544 -11.5024164209
1335733461051430889 -12.0080074258
1335733461184880347 -11.9470321631
1335733461351526314 -10.097329729
1335733461551507270 -12.4096073754
1335733461684751006 -10.7567414239
1335733461884990498 -11.1788704238
1335733462051566868 -11.6556452444
1335733464451456148 -10.6269868192
1335733464584788629 -11.8873913856
1335733464684879120 -15.9702882805
1335733464818138207 -18.7546506833
1335733464951491584 -10.2363012467
1335733465085052594 -9.43555144783
1335733465218118854 -11.2964539508
1335733465384776395 -10.8425264151
1335733465518147516 -14.332557442
1335733465618210493 -16.7564467259
1335733465751652492 -16.3188624275
1335733465884893123 -15.7809781111
1335733466018179962 -15.8737011514
1335733466151510485 -12.2459589985
1335733466284898150 -13.1898602085
1335733466418168615 -9.43964437626
1335733466518143942 -1.21151799742
1335733466651581741 -5.21784350632
1335733466718502943 -6.70201221273
1335733466851507235 -10.3924480352
1335733466951770836 -17.9866260906
1335733467018249191 -13.7033002561
1335733467118312584 -17.3456990317
1335733467184906856 -16.5301856095
1335733467284809290 -18.3367260782
1335733467384868911 -17.5112794769
1335733467451615599 -17.4245700471
1335733467551474269 -19.0541821425
1335733467651403336 -16.3278963177
1335733467718328018 -15.8928109343
1335733467818313393 -15.4724823962
1335733467918278569 -16.6884624198
1335733467984806496 -16.3502212349
1335733468084979283 -16.0148711728
1335733468184837741 -18.4731998307
1335733468285012103 -17.3428438182
1335733468384800169 -17.4042162316
1335733468484741904 -15.5815128472
1335733468584720235 -15.423729389
1335733468684800420 -16.1310485637
1335733468784935658 -15.4154486129
1335733468918069777 -15.7630599714
1335733469018184828 -15.2458480302
1335733469118342758 -0.530679299902
1335733469251564710 7.65810240269
1335733469384739368 6.23882831493
1335733469484776805 12.2793481882
1335733469618392480 11.8716724017
1335733469784867766 13.0183900319
1335733469884837092 12.1745415609
1335733472784799841 -9.60535426121
1335733472917995339 -9.05206264365
1335733473084796153 -10.9759865461
1335733473251466235 -12.0013117845
1335733473384939010 -14.5323612278
1335733473551528383 -14.4971993717
1335733473684800082 -16.1068919064
1335733473851555569 -13.8413026245
1335733473984886378 -13.1296341754
1335733474118242187 -15.2199661862
1335733474351504441 -14.7305462048
1335733474418593597 -15.3815891741
1335733474784820626 -13.0445251486
1335733474951552091 -15.7379738342
1335733475084805802 -13.1966915364
1335733475218193712 -15.1725589689
1335733475351503282 -7.80572269967
1335733475451596914 -12.1873626049
1335733475551574263 -14.2909207686
1335733475684885942 -16.108350015
1335733475751489089 -10.2765604794
1335733475851583839 -12.5008381483
1335733475951626644 -12.1185813357
1335733476018166514 -12.7845754835
1335733476118573288 -12.3123727335
1335733476184705095 -12.9560164325
1335733476251510675 -13.4078764296
1335733476318135184 -7.57431895553
1335733476384832300 -10.6894431631
1335733476451428563 -12.0345779099
1335733476551410466 -11.7124943981
1335733476684773901 -6.05933138316
1335733476818076210 -12.7823507723
1335733477351475048 7.59134113401
1335733477784926417 -9.17508979057
1335733477884875684 -12.0064496607
1335733480284863741 -15.6068725541
1335733480618139565 -12.2990821034
1335733480751521926 -15.478181735
1335733480884849747 -15.821790703
1335733481018052307 -12.6648570535
1335733481151337240 -12.8763594245
1335733481284879979 -14.5982850791
1335733481419458705 -12.6773843093
1335733481551447581 -12.683652075
1335733481684818555 -11.0211943429
1335733481784816486 -11.8468383676
1335733481918485554 -12.9629096617
1335733482018160337 -12.9147326774
1335733482151496528 -11.5892984629
1335733482284829254 -13.8992370805
1335733482418358355 -12.2260459207
1335733482551506719 -12.4324271763
1335733482684842103 -6.75072514516
1335733482851615519 -12.9298793085
1335733484184942990 -16.0789064305
1335733484318343111 -15.6370907807
1335733484451492558 -14.3407923032
1335733484584773280 -10.2132508585
1335733484718405609 -11.829566917
1335733484884858708 -11.3119561219
1335733495118455543 -11.376341572
1335733495251514935 -14.3155319186
1335733495351574898 -6.28070395944
1335733495484789935 -0.731128719045
1335733495618466531 -11.3576846897
1335733495751484041 -20.4803699258
1335733495918155444 -15.1689557979
1335733496051472349 -12.65205416
1335733498618081806 -14.4698243795
1335733498751475975 -18.2835238136
1335733498918055460 -17.6952391242
1335733499084868965 -18.1543264739
1335733499184735184 -13.8035192241
1335733499284786437 -14.7846967642
1335733499384885643 -16.5559036127
1335733499484805328 -17.6408514672
1335733499618353601 -17.0478942223
1335733499718036468 -1.52008692002
1335733499818026479 4.53219669844
1335733499918341964 6.0207885365
1335733500018144917 5.9897114358
1335733500118259150 6.21652645793
1335733500251451024 8.94786459085
1335733500351442617 10.0177526386
1335733500451497859 10.7900952133
1335733500551429330 7.82487704116
1335733500651602347 7.13170081758
1335733500751459965 5.22214906067
1335733500884810776 -12.0989527653
1335733500984805824 -14.2244400815
1335733501118412967 -14.5952770077
1335733501218115161 -17.7921040394
1335733501318474964 -19.249753559
1335733501418130820 -13.9721833325
1335733501518294226 -16.7717996096
1335733501651439514 -21.1263219829
1335733501751407455 -20.8658047754
1335733501851435156 -20.0451224873
1335733501984998056 -12.4528009709
1335733502118220280 -17.77323029
1335733502284767609 -12.7667726661
1335733502418154335 -19.1193597254
1335733502551439005 -15.0568710273
1335733502718093542 -21.1783315764
1335733502851414468 -16.468459851
1335733503051497727 -16.6311255475
1335733503218317377 -12.1264176674
1335733503384740973 -16.0384533066
1335733503551573744 -19.3740238652
1335733503718200002 -21.156601626
1335733503851460434 -17.7637859466
1335733504018194566 -17.0110586705
1335733504151480478 -14.1114601695
1335733504318110036 -17.5487411754
1335733504484920206 -21.0443921791
1335733504618215933 -16.8168963889
1335733504751550694 -16.8661157928
1335733504918180140 -13.5841930972
1335733505051432250 -15.9676917156
1335733505184794705 -20.6428456457
1335733505351565993 -18.6242810155
1335733505451571606 -18.3164382067
1335733505619352606 -15.9411233669
1335733505751459010 -17.9604327718
1335733505918154116 -17.0825637684
1335733506084811956 -12.8361978774
1335733506218262598 -13.9470361517
1335733506384810899 -14.9951574679
1335733506518201424 -16.7812675498
1335733506651463559 -14.8831556913
1335733506751576325 -15.1212544823
1335733506884809148 -14.8173842352
1335733507051489746 -14.3706326537
1335733507151515820 -5.03557746893
1335733507251467231 -11.3377646816
1335733507384767901 -12.8459055462
1335733507518232511 -15.5675491108
1335733507618400302 -21.172423654
1335733507751635488 -17.5019653431
1335733507884814296 -13.7805862029
1335733507984777832 -13.4481444635
1335733508118259435 -16.4256871111
1335733508218114765 -12.6426736971
1335733508318181968 -14.6942249801
1335733508451469881 -15.5917372125
1335733508551541823 -13.6812878464
1335733508651444227 -13.6789309795
1335733508784928966 -11.7845776317
1335733508884868445 -11.7995873221
1335733508984759710 -10.5957732413
1335733509084767102 -10.2160792162
1335733509218218879 -8.51465384364
1335733509318180113 -11.6187526148
1335733509418278552 -12.0223002507
1335733509518119235 -15.3898548291
1335733509651545393 -10.9484945434
1335733509751607613 -13.2483605536
1335733509918116642 -12.4520843898
1335733510018135804 -15.5058389808
1335733510118112884 -15.4657301747
1335733510218263089 -17.4030058409
1335733510318618025 -16.9120263969
1335733510418068689 -18.4592363471
1335733510518399190 -17.9520643313
1335733510651588259 -14.9421144717
1335733510751550977 -12.4286215449
1335733510884802565 -16.2395623132
1335733510984918794 -12.8070470961
1335733511184849775 -16.2924825286
1335733511318109737 -18.5242771534
1335733511418180668 -11.935839511
1335733511551476937 -11.4715361301
1335733511684779020 -15.6266259004
1335733511818230030 -14.3621030971
1335733511951423559 -14.5432094047
1335733512084843824 -15.1889235221
1335733512184749177 -16.8180859831
1335733512318409221 -17.1563084028
1335733512451637110 -15.4324631855
1335733512618223033 -13.9565544753
1335733512718156062 -14.1589269165
1335733512851639143 -14.4522955466
1335733513084860303 -15.0822981411
1335733513218154516 -14.144905667
1335733513318194318 -14.9101763042
1335733513451529866 -13.5057661578
1335733513584833134 -14.6697656154
1335733513718248349 -14.5833350127
1335733513884876142 -15.9920868318
1335733513984974705 -14.5807379006
1335733514118124178 -14.3108102317
1335733514251572496 -14.1812742997
1335733514418335529 -19.3556931552
1335733514551655039 -18.368504058
1335733514684874264 -19.8617727017
1335733514784965312 -19.1811764728
1335733514951514629 -20.111288783
1335733515084818094 -18.9399951649
1335733515218246020 -20.0890253253
1335733515351447293 -21.2966532488
1335733515484803143 -20.6683614279
1335733515684886718 -21.1264031067
1335733515818194827 -20.35128176
1335733515984880813 -19.0202160415
1335733516118397815 -18.3149818949
1335733516251463999 -17.4630627309
1335733516384730799 -15.8702702112
1335733516518061568 -16.8563416643
1335733516651535181 -17.475463265
1335733516784895567 -19.169977269
1335733516918104837 -19.003606702
1335733517084901705 -18.7257867228
1335733517251440817 -18.6918500697
1335733517384800160 -18.8480975251
1335733517518025755 -18.8065862218
1335733517718190258 -20.5635455747
1335733517851477623 -18.0742837774
1335733518018205588 -17.9715689874
1335733518184847054 -21.9781751898
1335733518284913367 -15.722622609
1335733518418282806 -16.2999511538
1335733518584743351 -17.7568203421
1335733518718264780 -18.8126378873
1335733518884880534 -19.1748735301
1335733519051432329 -18.4573803608
1335733519184837449 -16.9663824822
1335733519351395125 -16.4424990356
1335733519518135331 -15.0548869339
1335733519651518650 -15.8183129319
1335733519818088174 -15.0763129485
1335733519951490142 -11.5849813407
1335733520118109015 -13.4271811261
1335733520251747698 -15.5837022002
1335733520418151387 -15.8691213688
1335733520551461174 -17.8232014803
1335733520651577228 -14.1116683307
1335733520784950654 -17.4419427873
1335733520918352427 -18.180732722
1335733521018154576 -17.2373800019
1335733521184913455 -17.9634205105
1335733521351540105 -17.2719920329
1335733521551593830 -16.8238141969
1335733521718195051 -19.0751038024
1335733521851481034 -18.213685753
1335733521984740422 -17.0690780764
1335733522118626107 -16.1519172492
1335733522251570997 -16.9347769886
1335733522484752215 -17.5691021254
1335733522618095001 -14.3221443204
1335733522751560793 -15.5617690954
1335733522884898948 -15.7111098283
1335733523018237799 -15.3553390715
1335733523151508476 -14.4759771192
1335733523284852943 -15.0905701161
1335733523651875047 -10.4709133398
1335733523784857159 -14.8681489321
1335733523918337740 -16.2577774391
1335733524051407077 -18.2729169644
1335733524218094725 -10.0433309655
1335733524384830885 -14.1197753976
1335733524484758025 -18.5289504351
1335733524651431325 -18.2300017735
1335733524751406612 -16.5032686586
1335733524851452949 -19.2532187266
1335733525884849761 -19.5711672203
1335733525984823388 -16.8386847931
1335733526084786139 -18.5198477447
1335733526184797329 -18.0275128687
1335733526351398222 -16.0404920578
1335733526451609737 -16.4517076305
1335733526584771681 -20.1571960545
1335733526684789751 -18.4574906194
1335733526784839637 -15.8044819086
1335733526851458312 -14.6465185
1335733526984793777 -18.9584601501
1335733527084839862 -18.9674172115
1335733527185060866 -15.156842253
1335733527284745954 -18.6880942671
1335733527384783846 -14.4015515084
1335733527484788589 -12.3883871584
1335733527618420301 -10.1147480315
1335733527818208989 -15.9054458083
1335733527951487672 -16.3814802098
1335733528051467767 -21.2402398162
1335733528151603534 -17.7718809724
1335733528251416858 -16.4987963668
1335733528351602934 -16.664683986
1335733528484786679 -18.3364013254
1335733528618056614 -23.4424041878
1335733528751401080 -20.4800896014
1335733528885590523 -19.3747978843
1335733529018153104 -20.0525873112
1335733529152299041 -20.5300220945
1335733529284907380 -21.1869885029
1335733529451572810 -18.4664296459
1335733529584808424 -18.2579385853
1335733529718136451 -16.1525691861
1335733529918121839 -18.2607459936
1335733530051553314 -18.2148342487
1335733530151462881 -16.8239528179
1335733530284861443 -20.6296461515
1335733530418124281 -20.4333029836
1335733530551487498 -21.4593557812
1335733530718171780 -21.0399649726
1335733530851514429 -21.5025472493
1335733530984878179 -20.3980360047
1335733531151499474 -19.7215681149
1335733531284847506 -18.7969685052
1335733531418157131 -19.1988890577
1335733531551502688 -20.0123563339
1335733531684946268 -20.0819287855
1335733531851442460 -19.8359358472
1335733531984959278 -20.7920155016
1335733532151555803 -20.0379263216
1335733532284795175 -17.9868566908
1335733532418189827 -19.4584550747
1335733532551504039 -5.54400307999
1335733536818280922 -5.24706943169
1335733537151474598 -8.44104422225
1335733537284863076 -5.03423880182
1335733537751433894 -15.2926899952
1335733537851354532 -13.279883539
1335733537984679895 -12.3053145223
1335733538084831730 -12.4958740074
1335733538218146440 -12.3841730417
1335733538351632030 -9.48615405229
1335733538484979132 -8.29692752715
1335733538984943404 -1.76522456267
1335733539084785560 -0.819288956133
1335733539284778397 -0.749841107206
1335733539418307217 -17.5209233271
1335733539518900246 -16.3201063801
1335733539651422145 -15.2027952192
1335733539751495958 -17.3442139412
1335733539851541524 -11.0838388734
1335733539951543638 -11.6496071985
1335733540018466066 -12.5918040079
1335733540218101378 -13.0879954032
1335733540318248866 -13.4562002312
1335733540418139247 -11.2938561553
1335733540518250811 -11.517412711
1335733540651474424 -17.970600047
1335733540751537094 -18.9175489069
1335733540851425298 -15.3558312325
1335733543684872070 -10.4002374943
1335733543784862710 -15.7156878476
1335733543851440990 -15.1476647096
1335733543951530116 -14.5838599401
1335733544018208706 -14.6305246487
1335733544118242372 -15.5745493029
1335733544218195934 -15.4139649928
1335733544284787198 -14.6688106438
1335733544384854664 -16.5076857491
1335733544484850772 -15.9005119165
1335733544584798000 -17.1002175982
1335733544718171913 -15.4085280282
1335733544784828428 -15.5942480566
1335733544918107881 -16.8758636659
1335733545018094378 -16.1802632963
1335733545118174014 -16.2314082997
1335733545218313339 -17.3723009258
1335733545318418193 -18.3925064744
1335733545418182718 -18.8997504343
1335733545484838841 -17.098169036
1335733545584869817 -17.0931448965
1335733545684859304 -18.2787927187
1335733545784855238 -17.0660824013
1335733545884832804 -14.834698031
1335733545951665079 -11.7248008536
1335733546051415363 -16.9449371157
1335733546151584562 -20.3094185742
1335733546218163555 -18.315580658
1335733546318097546 -20.2076833597
1335733546418179520 -21.2288709515
1335733546484816966 -20.8108308428
1335733546584858312 -20.6212728865
1335733546684860799 -21.2598115758
1335733546751490833 -20.1366012129
1335733546851712742 -21.8212371652
1335733546951512194 -23.3545652721
1335733547051581332 -22.7812102813
1335733547151388660 -21.1139983953
1335733547251492825 -18.9043716633
1335733547351446822 -18.7882744315
1335733547451491754 -19.8289090331
1335733547551582166 -20.1631112472
1335733547651487820 -20.0404921696
1335733547751486003 -19.9769060735
1335733547818112727 -19.7077995291
1335733547918034478 -18.2430208211
1335733548051737226 -20.991741935
1335733548151482578 -17.5345490917
1335733548284855461 -17.9326840226
1335733548451716577 -18.0292070302
1335733548584881780 -19.3562218628
1335733548718193406 -17.4276717161
1335733548884968908 -17.5762656597
1335733549051646494 -17.0636597201
1335733549184772915 -17.1485502061
1335733549384816781 -16.5563135747
1335733549518263434 -19.0128642179
1335733549651384943 -19.075413156
1335733549751455899 -14.9326283353
1335733549851400194 -15.9613947535
1335733549951488656 0.34344652593
1335733550118350630 7.26753051399
1335733550251445015 7.97641591162
1335733550384845697 12.0896149738
1335733550518441198 6.52692854703
1335733550618265929 12.7293533919
1335733550718199997 11.9845010709
1335733550851924598 13.5704989631
1335733550985009516 10.3610380325
1335733551085022484 14.8476112917
1335733551218241118 13.4604048961
1335733551351493629 14.1699807141
1335733551485006942 15.1114201809
1335733551618290267 9.51927425404
1335733551718296906 10.3250902382
1335733551851386376 9.44852745377
1335733551951424859 8.12995923796
1335733552084722604 8.31412147117
1335733552251640977 6.75305451003
1335733552351543473 6.34918063075
1335733552451646318 13.5726359234
1335733552584832503 8.47508658291
1335733552718136045 8.75365077325
1335733552851543075 0.49538267654
1335733552951450399 -7.6762739969
1335733553084920939 -7.71586102293
1335733553218096958 -7.60957982153
1335733553351484689 -3.5973710649
1335733553484814894 -0.0843501849143
1335733553618170523 -0.254000609884
1335733553718261656 -1.47917137118
1335733553851578014 -0.876884842556
1335733553984734763 -0.196866826126
1335733554118281065 1.63955238592
1335733554251468034 0.428377762646
1335733554384814433 1.43736792381
1335733554518135396 2.85851460396
1335733554651670807 1.83164585368
1335733554751480744 5.21938921707
1335733554884741817 5.11901481408
1335733554984820523 6.69972466129
1335733555118252515 4.10877558659
1335733555218202581 3.15102556081
1335733555384796351 3.6178162535
1335733555484799989 1.53690579119
1335733555651452490 3.74305765518
1335733555751465830 2.72681790028
1335733555884741141 2.50920731602
1335733556018189694 0.851284666435
1335733556151461592 2.44096597884
1335733556285124131 1.33636025938
1335733556384857643 1.58766791145
1335733556518107396 0.970049569914
1335733556651438639 -0.0725020766535
1335733556751463648 0.118401768738
1335733556884754240 -0.0876199167805
1335733557018199870 -0.862391921409
1335733557118159682 -3.63247133383
1335733557251448985 -9.16287111944
1335733557384769014 -9.65430661574
1335733557484757611 -4.03974682481
1335733557618257515 -6.16185204972
1335733557718125739 -6.14653078104
1335733557851440964 -8.21908220669
1335733557984890362 -6.17963566176
1335733558084821192 -8.25722495104
1335733558218334213 -9.78639057093
1335733558351520323 -8.38446263091
1335733558484906351 -8.92713344486
1335733558618424438 -6.59929987574
1335733558751445095 -1.38229480131
1335733558884814735 2.63001944583
1335733558984919445 0.175249177027
1335733559118364912 0.788817366449
1335733559218275866 -7.15506050509
1335733560518073955 -12.0072073816
1335733560618246918 -13.4266658573
1335733560718049881 -14.4026549143
1335733560884966670 -15.4437047871
1335733561018078618 -15.668578522
1335733561184822395 -17.6541961397
1335733561351570593 -14.8092348648
1335733561484768624 -15.6816238808
1335733561651529949 -13.3390549019
1335733561818367795 -15.5325094664
1335733561951639400 -16.187761224
1335733562084790186 -17.9023225462
1335733562218153033 -16.6247796991
1335733562351461893 -21.3984943421
1335733562451570625 -19.1391021012
1335733562551377426 -18.3796750065
1335733562684875419 -20.2359523214
1335733562851534850 -20.3517053741
1335733562951448777 -17.7586324423
1335733563051385054 -16.5688845937
1335733563151398478 -15.8870697338
1335733563251632022 -18.2274077284
1335733563318051455 -19.1075200962
1335733563418128838 -18.0296053764
1335733563518155284 -20.2396655789
1335733563618421427 -20.3938465672
1335733563718136011 -21.8489614287
1335733563818163846 -16.2768346605
1335733563951619385 -12.7070086896
1335733564051448689 -17.7590323746
1335733564151513417 -18.362857468
1335733564251470949 -19.0993300504
1335733564318171240 -19.7111505119
1335733564418117065 -17.3767715153
1335733564518135679 -16.2085004927
1335733564618105343 -15.9984806791
1335733564718024693 -15.4632686232
1335733564818114271 -15.9096046291
1335733564918184916 -21.1082285861
1335733565018335282 -18.966150172
1335733565151425217 -19.7014346655
1335733565251489294 -17.4990705196
1335733565351502984 -18.5680496437
1335733565451631351 -19.5772169095
1335733565551574752 -18.0422785263
1335733565651476573 -16.8864900277
1335733565751710796 -18.4629096649
1335733565851523730 -16.0449268621
1335733565984811792 -15.948295077
1335733566118243374 -16.3033338122
1335733566284908672 -15.7684357677
1335733566418131113 -16.8089375196
1335733566584829286 -13.1573649406
1335733566718289949 -14.5849617582
1335733566818218264 -15.9684879609
1335733566951511924 -8.19321938434
1335733567051465197 -10.1336936651
1335733567184793954 -6.42826682288
1335733567318190023 -10.2146924895
1335733567818165407 -13.658799962
1335733567951568259 -9.17130217878
1335733568151577776 -14.1763815686
1335733568251401756 -14.5322332906
1335733568351386571 -12.8781631408
1335733568518284081 -14.9143851578
1335733568651632338 -11.9633697992
1335733568851609422 -16.7138945767
1335733569518224102 -10.316886072
1335733569656014003 -7.62308999433
1335733569789188259 -7.62268770526
1335733569922491183 -9.50126428852
1335733570089113225 -8.85881462702
1335733570255747556 -8.88636634845
1335733570389262126 -13.2891119474
1335733570589144884 -10.1046550226
1335733570755830715 -10.3216376781
1335733570922438240 -11.2232511596
1335733571089284753 -14.8819770916
1335733571222484188 -14.7440741389
1335733571389318097 -19.1885993693
1335733571523193585 -10.3200613827
1335733571622433935 -15.3669168383
1335733571722504851 -14.4480698481
1335733571855867993 -14.8981603232
1335733571955830731 -13.2896606196
1335733572089138691 -13.8781060188
1335733572189193718 -13.1234785099
1335733572289147055 -11.2151229619
1335733572389192630 -9.49193387934
1335733572489252754 -12.6465541961
1335733572622540172 -12.5144653422
1335733572689334669 -15.0973461432
1335733572822521446 -13.6338954238
1335733572922686298 -12.2525214612
1335733573022596228 -12.3044333146
1335733573122701072 -9.84012730635
1335733574589261018 -4.97050972437
1335733574789232203 -14.1561130948
1335733574955853494 -11.3383942735
1335733575055760182 -14.2399278139
1335733575189349914 -14.8486827527
1335733575289219255 -13.4355418614
1335733575389136581 -13.8726034041
1335733575522577995 -15.5013450233
1335733575622939271 -15.0389046787
1335733575722530246 -16.4396662451
1335733575822685015 -14.1507379452
1335733575955960767 -11.2233834758
1335733576089123271 -13.6851061144
1335733576189226566 -11.5317269601
1335733576289219977 -11.1548051004
1335733576422544912 -13.2691120394
1335733576522431902 -13.6503432821
1335733576655893647 -12.6332975254
1335733576755920256 -12.3030025259
1335733576889170931 -8.20610831603
1335733577055873803 -10.7829492235
1335733577189236214 -10.9365313612
1335733577289460711 -8.58801483734
1335733577422453775 -10.2296042913
1335733577522533742 -12.5672545396
1335733577622655788 -11.905154495
1335733577722660940 -5.63661413644
1335733577789350621 -7.6713093892
1335733577855892314 -5.90494274357
1335733577956040264 -5.25623239734
1335733578055862687 -5.926339966
1335733578155904751 -2.04536774004
1335733578255817820 -9.70540923567
1335733578355782786 -7.03745702572
1335733578489256780 -4.911769515
1335733578589285851 -4.0410485979
1335733578689641659 -7.81369430027
1335733578789163695 -8.56081019784
1335733578889187993 -11.731735278
1335733578989280916 -13.9547014833
1335733579122582937 -11.0021085809
1335733579255804150 -6.64704872879
1335733579389193070 -8.56643585043
1335733579522641072 -13.9458548443
1335733579855797349 -12.3625848151
1335733579989392653 -11.96063558
1335733580122459088 -12.5060954736
1335733580222614503 -5.72881924783
1335733580489135673 -11.7667093799
1335733580622389031 -7.13153021313
1335733580755782064 -11.0943998916
1335733580855896724 -10.8934007511
1335733580922551247 -5.27973174749
1335733581055951784 -16.3879938898
1335733581155904208 -12.8671837222
1335733581256063066 -14.4826188917
1335733581355933827 -16.1461575761
1335733581455928503 -16.0034205527
1335733581589114071 -16.2617311981
1335733581689161730 -15.0028615862
1335733581789092200 -15.6828682165
1335733581889113466 -14.2990445606
1335733582022628097 -16.1913669969
1335733582155861196 -14.1816600385
1335733582255958921 -16.0349044413
1335733582355813216 -9.50122989564
1335733582455955001 -13.5159103666
1335733582589175187 -12.6830055456
1335733582689181167 -11.5928061256
1335733582789143075 -7.17161714397
1335733582889449373 -13.714959416
1335733582989151307 -11.2218589273
1335733583122554323 -10.7651353661
1335733583189085880 -10.4392934086
1335733583322569085 -7.88018185582
1335733583422515262 -11.9675207279
1335733583489193346 -15.2784573848
1335733583589253763 -17.5871792394
1335733583689241485 -18.570962141
1335733583789116322 -18.1238251356
1335733583889160770 -17.3260729699
1335733583955811062 -17.0515300315
1335733584056203722 -18.8703605061
1335733584155985713 -19.4067367551
1335733584222564261 -19.6880639053
1335733584322576840 -18.3429713678
1335733584422498916 -18.8262900196
1335733584489223962 -19.7113987577
1335733584589303790 -20.0686650332
1335733584655901049 -18.7461757162
1335733584755916705 -19.9617414704
1335733584855935717 -19.3549936251
1335733584955918684 -19.6580234511
1335733585022557497 -18.5885606989
1335733585122567525 -18.728610709
1335733585189109691 -18.3639530208
1335733585289267677 -18.8752873967
1335733593055915470 6.4743669394
1335733593255942222 -17.9025707406
1335733593356301510 -16.4277949692
1335733593455753133 -14.0417427884
1335733593555887255 -15.4877825871
1335733593655949329 -14.7634780618
1335733593755934909 -15.7762266522
1335733593889252052 -16.5716309322
1335733593955869914 -16.0329176563
1335733594055875301 -15.7929649567
1335733594155985962 -14.5533870006
1335733594222639150 -14.8164625632
1335733594322474397 -15.6161925911
1335733594422457822 -15.5048263736
1335733594489316116 -16.6923000943
1335733594555879338 -16.6764062252
1335733594622520502 -12.7515791767
1335733594689328341 -11.7604391468
1335733594755883499 -10.3600995118
1335733594822512342 -14.5215373442
1335733594922554903 -14.0387974382
1335733594989111259 -13.4000447075
1335733595055874670 -15.3099939348
1335733595156298889 -15.2911953832
1335733595222659167 -15.8659139844
1335733595289193178 -14.7822544206
1335733595355943736 -14.0031439807
1335733595522649508 -18.9711801791
1335733595589293795 -17.9160786314
1335733595689303893 -15.6161784325
1335733595755934910 -14.8196888898
1335733595822608405 -18.1065717733
1335733595922459299 -18.3746201962
1335733595989227275 -15.1141427922
1335733596089193030 -16.1415679158
1335733596155863528 -16.1297832629
1335733596255912872 -14.9224315803
1335733596322503058 -14.3255908904
1335733596455830116 -13.8438026881
1335733596522416207 -13.0300325541
1335733596622462023 -13.7964438034
1335733596722513456 -12.7244226061
1335733596789299139 -13.7568565263
1335733596889228181 -15.5337652742
1335733596989179971 -10.011145215
1335733597089181834 -13.2501576168
1335733597155921553 -14.6185188806
1335733597255825352 -11.8970309358
1335733597322595904 -9.90012439805
1335733597422497427 -11.4589180555
1335733597489260868 -12.6572713434
1335733597555990946 -13.4626228898
1335733597655954675 -10.4705394771
1335733597722562348 -12.2321136548
1335733597855908671 -12.4253714715
1335733597922606195 -13.0805762622
1335733597989118983 -18.3140831542
1335733598155938498 -16.2661307893
1335733598255866133 -17.7873746619
1335733598355898415 -18.66233389
1335733598455819139 -15.3505037952
1335733598522599391 -13.7924898645
1335733600589284549 -15.3697586078
1335733600689352113 -13.3477272888
1335733600755900441 -18.266975815
1335733600822457649 -16.0035802068
1335733600955783499 -16.7726308839
1335733601055934749 -17.1496870109
1335733601155849103 -12.9908962328
1335733601255920863 -11.7444386224
1335733601355882538 -10.2413575848
1335733601455908410 -14.7573350477
1335733601555908342 -13.3855697252
1335733601755840065 -9.80355698318
1335733601889218989 -11.2792105972
1335733602089132284 -14.5733749026
1335733602222596892 -13.8655301767
1335733602355734368 -13.1671979159
1335733602455832233 -17.6883852414
1335733602555750287 -18.223094247
1335733602689220437 -17.6407464639
1335733602822479064 -16.5580121381
1335733602922447750 -16.0497438321
1335733603055860017 -17.6788756831
1335733603255961133 -17.8164667292
1335733603355909556 -19.467733601
1335733603489348341 -16.5353726733
1335733603622554151 -10.5001591862
1335733603822542844 0.0880753460708
1335733603889432914 -11.5272785014
1335733604022610306 -8.06238914186
1335733604122507079 -17.4536402841
1335733604255938487 -16.3620800003
1335733604355871892 -14.4050090431
1335733604489196416 -14.9667287364
1335733604655798127 -17.7616131175
1335733604889221208 -17.9307305885
1335733604989161069 -19.5651779847
1335733605155804410 -16.186998274
1335733605255855465 -21.8957792841
1335733605389268597 -17.567269989
1335733605522500056 -18.196978047
1335733605622489548 -19.9843797063
1335733605755880234 -17.2313823287
1335733605989170045 -18.2849590668
1335733606089120679 -16.9313166699
1335733606189315202 -16.7959528611
1335733606322610913 -15.3947361518
1335733606455915427 -16.8837731384
1335733606589108514 -15.2786020306
1335733611722612350 -12.0530241258
1335733612022513355 -14.2577701643
1335733612189160243 -13.3671856025
1335733612289187286 -13.8470228562
1335733612389231095 -12.5882762548
1335733613889312773 -3.33771878512
1335733614189182559 -2.89952573939
1335733614422392646 -14.1458189683
1335733614555863820 -16.6367912492
1335733614689163897 -14.4252570877
1335733614822519027 -14.4799224597
1335733614922488748 -6.68046395555
1335733615089143264 0.808086625144
1335733615222528704 -3.16195295914
1335733615355810745 -1.34955277506
1335733615522545704 6.78122709381
1335733615722754925 4.18914128199
1335733615855813814 2.19850149517
1335733615989101884 2.92923551427
1335733616122631687 3.26497694993
1335733616289259854 -0.669053903286
1335733616422537100 -0.498950584045
1335733616589141698 1.16100329419
1335733616722588745 0.681554097133
1335733616855834811 2.55600907114
1335733616955871543 4.57309696272
1335733617122611041 3.05898946878
1335733617222595224 2.85100947126
1335733617355837337 -0.833340852631
1335733617455774956 1.4833435738
1335733617589198528 -3.76104872959
1335733617722672052 1.38287078295
1335733617855855744 -0.375084939232
1335733617989204635 0.716613342222
1335733618089133695 1.80424697269
1335733618222569446 1.34765679344
1335733618322554491 -2.27192580158
1335733618422427403 0.972715234751
1335733618522621267 -1.54066482397
1335733618655879084 0.842601286616
1335733618755894076 0.928901676487
1335733618855907499 3.01457480869
1335733618955933335 3.49814048439
1335733619089235699 1.72723840006
1335733619189198503 3.73546427726
1335733619289207094 4.56278756993
1335733619389207929 4.24475510414
1335733619489268694 4.24368030494
1335733619589056730 6.1632093873
1335733619689337225 4.48498026427
1335733619789210242 6.92136729702
1335733619889544851 6.23668569906
1335733619989206684 3.96225633062
1335733620089256228 1.6888740588
1335733620189107821 3.4635791122
1335733620322502755 5.32666982123
1335733620455890665 5.14461808691
1335733620589537096 8.25229368248
1335733620689207406 8.82255223684
1335733620822582538 1.92521224301
1335733620989269778 -6.59687208057
1335733621122507562 -10.4997749673
1335733621289186986 -13.1706605675
1335733621422564775 -16.864421431
1335733621622500932 -15.7813206539
1335733621755995756 -15.1708715457
1335733621889326237 -11.1731827471
1335733622022598677 -12.5109253212
1335733622155926336 -12.1197938118
1335733622289137468 -12.0552995064
1335733622389192028 -11.6830659007
1335733622589137605 -10.1762883887
1335733622722536915 -12.7878936484
1335733622889340243 -11.0296060831
1335733622989169506 -14.0622064576
1335733623089140314 -12.6602332395
1335733623189208256 -10.9527162446
1335733623289230794 -12.5750587195
1335733623389298693 -14.0402670606
1335733623489137975 -12.2117912555
1335733623622434262 -11.920345481
1335733623722585113 -12.5685641574
1335733623822404100 -11.8218191251
1335733623955985552 -11.6567859222
1335733624055924341 -12.3685288607
