# Supplementary material for: Infants Time Their Smiles to Make Their Moms Smile
Source: PLoS One. 2015 Sep 23;10(9):e0136492. doi: 10.1371/journal.pone.0136492 (PMC4580458; doi:10.1371/journal.pone.0136492)
Supplement: S1 Data — (ZIP) [file pone.0136492.s001.zip › DiegoSmileRawData/smilenew_sub_2_babyplus_2012-04-29-13-58-23.robotsmiles]

1 1335733113393315440
0 1335733115559954562
1 1335733120126628502
0 1335733122226420436
1 1335733126726803636
0 1335733128426773721
1 1335733141326841271
0 1335733143693300402
1 1335733146826592987
0 1335733147459990282
1 1335733154693251202
0 1335733157360028511
1 1335733160459852409
0 1335733163126536419
1 1335733165859854858
0 1335733167126561355
1 1335733175593193722
0 1335733177226598400
1 1335733184693502188
0 1335733187020831964
1 1335733205687255674
0 1335733208087386442
1 1335733212420958539
0 1335733214354064966
1 1335733234787256093
0 1335733237054091821
1 1335733247787382910
0 1335733248953829595
1 1335733262154169503
0 1335733262954111661
1 1335733267120656469
0 1335733268453835038
1 1335733282120772350
0 1335733285054056523
1 1335733287687453856
0 1335733290187293813
