# Supplementary material for: Infants Time Their Smiles to Make Their Moms Smile
Source: PLoS One. 2015 Sep 23;10(9):e0136492. doi: 10.1371/journal.pone.0136492 (PMC4580458; doi:10.1371/journal.pone.0136492)
Supplement: S1 Data — (ZIP) [file pone.0136492.s001.zip › DiegoSmileRawData/smilenew_sub_2_babyplus_2012-04-29-13-58-23.subjectsmiles]

1335733111293143407 -13.5338906004
1335733111393152615 -14.1114605877
1335733111626612108 -4.418207499
1335733111826498777 -6.05734241001
1335733111959848761 1.95685210522
1335733112059824265 -0.727213176548
1335733112193139419 -2.22034466411
1335733112493281411 -7.17165360307
1335733112593260768 -11.2847502368
1335733112693258874 -15.6660891809
1335733112793148182 -8.54640053244
1335733112926455783 -7.91869388285
1335733113059942832 -11.1997048609
1335733113193165804 -8.93865560253
1335733113393292064 -7.71807894845
1335733113493131741 -18.4617714496
1335733113626472986 -16.4167614849
1335733113759848073 -17.5113389489
1335733113893142810 -18.2040948956
1335733113993226138 -18.3025830112
1335733114126560164 -19.7097478926
1335733114226573646 -17.5965371672
1335733114359736558 -20.6064817932
1335733114459879251 -16.7893578852
1335733114593163867 -16.6859780494
1335733114693251319 -15.9686292949
1335733114826632660 -17.1490477567
1335733114926535281 -19.1699738192
1335733115059800293 -18.5651874078
1335733115193266981 -15.926815363
1335733115293221254 -16.9258069446
1335733115426491577 -20.7229003447
1335733115559818504 -18.8077624905
1335733115659799779 -18.1361747841
1335733115793167172 -20.0157112287
1335733115959824079 -14.7632135378
1335733116093541783 -17.2215737415
1335733116226592819 -15.5839292616
1335733116359940447 -17.0135675015
1335733116493233032 -17.1338913165
1335733116593250162 -16.6457712477
1335733116693260040 -18.4363508034
1335733116826774304 -18.2344198823
1335733116926428629 -17.0338891906
1335733117059865636 -15.2774669014
1335733117193153587 -15.6461578226
1335733117293224662 -17.1718132505
1335733117426500867 -15.6106921667
1335733117559856494 -15.4122576219
1335733117693231502 -17.5871040734
1335733117793213368 -21.5825129066
1335733117926498915 -21.3618205801
1335733118126455815 -19.5999016504
1335733118226582892 -20.9921824283
1335733118359862259 -17.4860411046
1335733118459939339 -21.0161826218
1335733118626572727 -19.1996404726
1335733118726482566 -10.4858611426
1335733118859993930 3.12779686934
1335733118960078775 0.721916633156
1335733119093086974 0.308246523177
1335733119193198978 -2.69903936905
1335733119293105410 2.0551439503
1335733119393252185 0.251382737974
1335733119526568268 1.46844459671
1335733119626483382 -2.09512068911
1335733119759817565 2.25225511927
1335733119859891337 -0.437986671514
1335733119993315530 0.975308880997
1335733120126609477 -0.597645978964
1335733120259777602 1.63410438535
1335733120359800032 2.90766314063
1335733120459779334 4.41269327004
1335733120626476589 4.08119263467
1335733120726597714 7.24586376205
1335733120859755625 7.6890343748
1335733120959863273 8.16560853304
1335733121059893972 9.79125464058
1335733121159926404 8.96189222652
1335733121259741325 12.5254192167
1335733121393177643 13.4775271177
1335733121526538818 11.5450044665
1335733121659794340 11.1844581557
1335733121759839024 10.7990802701
1335733121893189101 16.6325789871
1335733121993304296 10.7210641733
1335733122093273360 13.6775057708
1335733122226409923 13.7267612163
1335733122326645650 12.7288336616
1335733122459895186 11.8567160485
1335733122593224992 9.63770212695
1335733122693213327 9.76476269103
1335733122826487468 4.18589762265
1335733122959823354 -7.02421041182
1335733123126537890 -5.49410101269
1335733123259860259 -4.94345394755
1335733123360071502 -5.18404525003
1335733123459894508 -11.1761129457
1335733123559979439 -12.8137683507
1335733123660061072 -10.1527368532
1335733123759914378 -11.4550409759
1335733123859850678 -11.1805865322
1335733123959833472 -14.0835826087
1335733124059794867 -11.202077202
1335733124159896126 -13.6836105658
1335733124293643208 -12.8164687422
1335733124426711135 -11.2536331517
1335733124593120169 -12.691302833
1335733124726521863 -16.6463805211
1335733124893365811 -16.9577835443
1335733125026624118 -17.8204955502
1335733125093149075 -15.8890575203
1335733125193119952 -16.8513514855
1335733125293168090 -15.2717885418
1335733125426471918 -17.1711901029
1335733125526478413 -18.2441441408
1335733125659852004 -14.0636723907
1335733125759860491 -15.6641578408
1335733125893264955 -14.4436032206
1335733125993313735 -15.9241747593
1335733126093196971 -18.5976850898
1335733126193185144 -16.163724591
1335733126259756249 -16.0401811103
1335733126359979580 -15.5098685845
1335733126459856273 -14.0752582186
1335733126559850129 -12.2210604627
1335733126659940301 -10.2673865173
1335733126726635106 -12.3460397215
1335733126826483292 -11.1585401048
1335733126926558741 -12.389718087
1335733127026472401 -11.317259594
1335733127126627824 -10.0699299502
1335733127226535171 -11.961175118
1335733127293162973 -12.7643710977
1335733127393187892 -11.2780344102
1335733127493221991 -12.872127132
1335733127559768691 -10.1430783253
1335733127659735413 -9.87042591523
1335733127726517719 -13.0209335738
1335733127826594666 -10.9162777173
1335733127893275501 -9.40027567134
1335733127993185655 -9.44491219833
1335733128060023484 -11.0907251856
1335733128160075226 -9.81843583805
1335733128226531713 -11.9167269603
1335733128326521132 -11.6507497273
1335733128426720553 -11.2821500812
1335733128493193260 -12.4738292378
1335733128593303032 -10.8900393813
1335733128659773524 -12.078987257
1335733128726503665 -12.7059604944
1335733128826490957 -10.7479189526
1335733128893160818 -11.6737337032
1335733128993380402 -10.3944743585
1335733129059776969 -9.94990117252
1335733129159881075 -11.195900542
1335733129226532153 -12.1777900175
1335733129326583217 -12.7453988983
1335733129426428486 -14.1495089002
1335733129526639812 -9.65452544739
1335733129626603118 -10.8599519778
1335733129693173708 2.40672406849
1335733131193169163 -11.6749368457
1335733131326600214 -15.0811774636
1335733131459954240 -2.3397792916
1335733131593312768 -3.72872530047
1335733131759966668 -10.6032663694
1335733131926572786 -9.26751793972
1335733132026683964 -6.07976742556
1335733132193277932 -14.8412396158
1335733132359850796 -11.5223627771
1335733132526487489 -9.64570272318
1335733132659973714 -9.90476913564
1335733132726635721 -6.97162443915
1335733132859798167 -12.9901987434
1335733133026699558 -13.8013421037
1335733133159868180 -13.1626889178
1335733133259813222 -11.5050229972
1335733136226537468 -12.9633131352
1335733136359878256 -13.1769143196
1335733136459860673 -14.6644490234
1335733136559963608 -15.5578140091
1335733136693243871 -17.2568338914
1335733136793263881 -17.6345779163
1335733136926580364 -14.7994278181
1335733137059849194 -16.7992467481
1335733137193178470 -16.0701001368
1335733137326585613 -15.9366383504
1335733137426503207 -15.1381440763
1335733137559754406 -15.9229850559
1335733137693127898 -15.1300023421
1335733137859876221 -16.6684011328
1335733138026631910 -17.5656260685
1335733138193295064 -16.7941686861
1335733138326589661 -21.5903291176
1335733138459979453 -18.1323495266
1335733138593220747 -18.3289141342
1335733138693266507 -14.4546729924
1335733138793269967 -14.5379376904
1335733138893226123 -14.5870217795
1335733138993165063 -14.8800364184
1335733139093185297 -12.6779023003
1335733139193191704 -15.0420329373
1335733139326745662 -15.9318441002
1335733139426517437 -14.7419783952
1335733139526647733 -12.1098367182
1335733139659868281 -13.1983438413
1335733139759897630 -13.9649238712
1335733139859768230 -12.045670675
1335733139993291186 -12.8757892266
1335733140093216947 -11.4283124007
1335733140193233173 -12.4259917257
1335733140326612570 -11.8104302397
1335733140459807440 -12.4393696787
1335733140559807121 -15.1088270863
1335733140693309743 -15.6083137094
1335733140793277942 -12.7193311145
1335733140926757346 -14.225565493
1335733141026452908 -12.852324298
1335733141126457287 -14.7219053211
1335733141226502442 -15.3077225285
1335733141326502291 -14.0843568564
1335733141426721095 -13.7623866893
1335733141559789053 -12.8457633098
1335733141659975035 -14.8145253105
1335733141759862041 -12.9942523717
1335733141859919319 -12.6152537839
1335733141959805572 -14.7712080239
1335733142060004343 -15.8506259521
1335733142159777683 -17.0184085337
1335733142259871461 -17.5928135505
1335733142359980364 -15.5572974766
1335733142459792418 -16.8389790028
1335733142559833472 -17.3720392958
1335733142693213541 -16.6958616401
1335733142793237849 -16.3765994201
1335733142893295576 -16.3237235493
1335733143026400889 -14.6593148036
1335733143126673180 -16.2092453433
1335733143226468916 -16.194206652
1335733143326522052 -16.7054589325
1335733143426484148 -16.3998199755
1335733143559922705 -14.9302264988
1335733143693302870 -12.0071939867
1335733143793245622 -10.1116977279
1335733143893219608 -7.88132086117
1335733144026461517 -2.51076846898
1335733144126457086 -7.43392006645
1335733144226592315 -6.21519837554
1335733144359790392 -2.3711049461
1335733144459872030 -1.50371118455
1335733144593281398 0.731185460654
1335733144693144101 -2.38897064481
1335733144793240815 -2.51907274119
1335733144926532127 -0.848342863849
1335733145026559374 -2.60105526679
1335733145126430658 -2.28885175213
1335733145226500266 -8.12037499299
1335733145326476666 -8.64268807509
1335733145426697177 -5.68318457531
1335733145559896704 -6.39346739974
1335733145693158443 -11.2460450659
1335733145793148285 -14.3039225919
1335733145893188253 -11.4438523274
1335733146026588584 -14.7850198378
1335733146126485891 -6.48904585813
1335733152693139517 -14.2515396024
1335733152826753898 -14.9916049006
1335733152893204111 -10.3352228177
1335733152959877942 -11.9393255965
1335733153059875343 -10.8682376323
1335733153126551628 -10.759420392
1335733153226500754 -11.5313145368
1335733153393301307 -8.74601806335
1335733153459907085 -10.7738009589
1335733153593196892 -8.17878809042
1335733153693182013 -8.93015492835
1335733153793189268 -7.87465044633
1335733153893161792 -11.9085928051
1335733153993137073 -12.911577478
1335733154093181471 -15.3310589474
1335733154193242510 -14.9399137783
1335733154326567910 -12.3756112681
1335733154459909617 -15.0325732612
1335733154593256427 -13.7883979471
1335733154693237864 -14.8796303266
1335733154826714509 -16.9282376216
1335733154926605182 -15.9828855553
1335733155026543399 -16.6990846431
1335733155126567415 -17.3145039578
1335733155226633656 -15.9844326501
1335733155359803872 -16.3565867595
1335733155459889289 -16.8006954279
1335733155559842249 -17.6536659972
1335733155659869095 -18.7781205033
1335733155759943371 -19.0824467018
1335733155859980292 -15.1699682881
1335733155959913099 -17.0871613437
1335733156059906549 -13.4758327811
1335733156159900984 -17.1240625865
1335733156259900063 -13.9092344801
1335733156359833108 -15.5655661638
1335733156459852305 -12.0238653546
1335733156593238143 -10.946456229
1335733156693267280 -14.674982777
1335733156826546100 -17.1450252382
1335733156959844740 -13.1140299861
1335733157026559803 -16.7742100183
1335733157159801365 -10.4409206787
1335733157293181099 -11.4677912728
1335733157359819121 -16.2793518484
1335733157459885472 -13.7023763776
1335733157593208036 -11.9766686068
1335733157859858297 -10.7687103092
1335733157959910451 -15.1443154783
1335733158059950831 -14.7225448023
1335733158159983334 -19.7789391843
1335733158259936109 -18.9972111495
1335733158393271877 -18.6697156354
1335733158493114414 -15.3236520452
1335733158626562341 -15.7030662504
1335733158726515823 -11.2283686585
1335733158859784858 -14.2494965185
1335733158993118381 -13.8547986161
1335733159126400637 -14.9292677901
1335733159259927612 -11.9995612518
1335733159359792829 -13.8872577935
1335733159493157316 -13.8806049542
1335733159626549542 -16.1111827597
1335733159793163977 -20.0815234538
1335733159926574174 -20.7279407921
1335733160059787618 -17.9363106038
1335733160193167224 -17.7887959203
1335733160326600271 -17.0027317777
1335733160459840421 -20.8988006268
1335733160559822039 -19.7125988924
1335733160659799651 -17.4315409815
1335733160759853909 -17.1615889288
1335733160859940301 -17.1151275229
1335733160959847334 -15.6417128395
1335733161059809020 -15.8453056875
1335733161160009855 -15.3037268894
1335733161259988311 -18.6324877193
1335733161359975320 -17.1094470918
1335733161459859744 -15.381748511
1335733161559884898 -17.4841090529
1335733161659875737 -15.8327120195
1335733161759914550 -15.858721586
1335733161859788489 -14.6659163029
1335733161959804349 -16.9802670847
1335733162059777044 -14.6510537318
1335733162159840639 -18.1626805961
1335733162259963066 -17.2452747185
1335733162393193521 -17.2873288272
1335733162493280455 -19.6549786055
1335733162626614320 -20.4428808917
1335733162726557800 -21.3833139122
1335733162826756419 -22.5982297592
1335733162926618594 -14.6728124246
1335733163026585919 -17.5898332775
1335733163126516779 -16.9890728158
1335733163259825339 -14.614601619
1335733163393254311 -20.0867169678
1335733163493264234 -20.841855796
1335733163593228041 -16.3727268444
1335733163693174568 -18.8557528684
1335733163793200429 -21.3170466018
1335733163893193112 -22.3745213591
1335733163993247272 -18.8683365164
1335733164093279998 -17.8786204736
1335733164193148026 -13.4381046141
1335733164326476139 -19.1400756488
1335733164426496272 -15.1924441892
1335733164526603944 -16.5440363003
1335733164626766803 -15.7314204279
1335733164726541193 -14.3817380253
1335733164893132110 -14.538552081
1335733165026615794 -12.5074037466
1335733165159935490 -15.3609761848
1335733165293273207 -11.9536157648
1335733166559855487 -4.78672487171
1335733172093360318 -20.4838337379
1335733172226551669 -17.3893383291
1335733172359780742 -15.2602119793
1335733172459770292 -15.4515575557
1335733172593170904 -15.6969757626
1335733172693188955 -18.4454921179
1335733172793221943 -17.1590172863
1335733172926487796 -20.0934844387
1335733173026549741 -17.6117299197
1335733173126745836 -16.8837413988
1335733173259830788 -13.5009587045
1335733173359700464 -15.1997077224
1335733173459947707 -17.4508449826
1335733173559811655 -17.9026358267
1335733173693146532 -18.9811900167
1335733173793456172 -13.4321787763
1335733173893383991 -12.7128831536
1335733174026607461 -13.8352357598
1335733174126721762 -9.68002289465
1335733174226440637 -12.2769127058
1335733174326480642 -12.7900336312
1335733174426639686 -10.1643593499
1335733174526471029 -9.19910294574
1335733174593099267 -7.23533440597
1335733175493278294 -11.6798079301
1335733179559790910 -11.959158011
1335733179659902295 -10.3090237744
1335733179759829890 -2.54969587025
1335733179826495916 -10.0090430149
1335733179926498346 -7.36014540012
1335733180026586848 -11.1846541687
1335733180093804588 -11.7300816206
1335733180193478275 -14.9039220463
1335733180293172799 -15.2761866251
1335733180826739736 -8.29827812244
1335733180893193043 -11.9738925994
1335733180993181263 -19.6444160224
1335733181093315190 -18.4176824337
1335733181193239717 -18.1425621177
1335733181293347306 -16.6679757275
1335733181393310897 -15.4096351607
1335733181526629051 -15.2686208663
1335733181626537324 -11.5994159925
1335733181760057745 -10.8697120586
1335733181959833583 -9.2838611241
1335733182026669096 -12.4775232403
1335733182093358453 -14.5665605649
1335733182193260335 -16.1798601144
1335733182293219097 -15.0763006465
1335733182359843394 -11.7586728847
1335733182459933916 -14.0581764827
1335733182559877537 -18.4467606766
1335733182660774307 -17.638364904
1335733182793119825 -20.8589341213
1335733182893243504 -19.018888597
1335733182993231258 -18.9243702898
1335733183093143980 -17.9005770058
1335733183193164886 -16.9625894154
1335733183293111130 -16.5857149837
1335733183393157894 -16.8504804471
1335733183493244013 -18.0955746385
1335733183593154651 -15.3303032291
1335733183693125688 -15.3963154387
1335733183793258577 -16.8891448661
1335733183893172232 -19.5525208262
1335733183993279329 -18.8894084853
1335733184093385464 -15.505927664
1335733184226571531 -18.5102513122
1335733184326472322 -17.3621042019
1335733184393270047 -16.3416112295
1335733184493133126 -16.9819674342
1335733184593097110 -18.2877059237
1335733184693191930 -16.408519835
1335733184793099399 -16.2748353565
1335733184893299821 -17.8241693926
1335733184993219202 -17.5229607221
1335733185126537479 -18.4311921278
1335733185226461737 -18.6216193475
1335733185326600562 -18.513792596
1335733185426411048 -16.7366232079
1335733185526725672 -14.9888130228
1335733185626399307 -16.415410334
1335733185887134975 -16.7063289253
1335733185987177997 -17.6347952567
1335733186087374985 -18.3025796226
1335733186187155306 -16.4406992084
1335733186287201701 -17.926564421
1335733186387265189 -21.6905479763
1335733186487429645 -17.5696212462
1335733186587240552 -14.3300857526
1335733186687351171 -19.0235043415
1335733186820678442 -17.8756160287
1335733186920620059 -19.4516368926
1335733187020720204 -18.4552982611
1335733187120509741 -18.2611525927
1335733187220640718 -18.2433819942
1335733187320639659 -16.2860333544
1335733187420601955 -14.8555146017
1335733187553926430 -20.3323727099
1335733187653765163 -17.359149457
1335733187753838896 -17.6821615859
1335733187853863731 -20.2328908966
1335733187953977478 -16.3269985858
1335733188053925921 -15.6242190747
1335733188153918456 -15.8100965064
1335733188253846179 -15.3852621567
1335733188353893849 -14.9342214034
1335733188453829396 -13.7885129682
1335733188553939196 -16.8647501466
1335733188653870352 -18.4375202556
1335733188753899625 -18.432724121
1335733188820802856 -19.2860237068
1335733188953898172 -20.3976295179
1335733189053905116 -17.5219436104
1335733189153929480 -19.6108233725
1335733189253980056 -21.9948736121
1335733189353978826 -22.1042314912
1335733189454053599 -16.2417339118
1335733189553828855 -14.7424240566
1335733189687385281 -19.1181117046
1335733189820585121 -20.4915071409
1335733189920533960 -16.3306168704
1335733190020686371 -13.7497985508
1335733190120546767 -16.2040681392
1335733190253973325 -18.4433014178
1335733190353924783 -15.8594577614
1335733190420533372 -15.2876939349
1335733190520551335 -14.1903240288
1335733190620693762 -15.7495648427
1335733190753866066 -14.2408199882
1335733190853952206 -15.6545656154
1335733190953941049 -12.7616006558
1335733191053984902 -11.0154621934
1335733191153954007 -13.8861931236
1335733191254020638 -13.4416020736
1335733191353903652 -13.860952532
1335733191453865106 -13.2315905587
1335733191553930345 -13.1635184102
1335733191653919988 -12.6759347535
1335733191753847939 -12.7622745442
1335733191853947531 -12.5432115644
1335733191987255899 -13.8184086654
1335733192087180126 -18.8316540743
1335733192187175749 -16.3475909857
1335733192287346483 -15.5611313558
1335733192387221657 -16.9487421107
1335733192487175576 -17.2629487212
1335733192587199349 -16.4614525294
1335733192687408186 -14.8561892678
1335733192787312541 -18.2583897861
1335733192887585366 -16.4792911555
1335733193020507663 -13.7699923715
1335733193153929308 -17.0600103134
1335733193287278423 -16.8134117794
1335733193487298747 -16.2916762204
1335733193653900044 -25.7326157042
1335733193787280212 -14.4919596947
1335733193887289021 -16.7777171654
1335733194020598797 -15.7405908872
1335733194153892859 -13.6532735321
1335733194287271392 -13.6875521085
1335733194387174008 -11.6511581085
1335733194487198360 -21.634065761
1335733194587231393 -21.8867869774
1335733194687278480 -15.4496879121
1335733194787323518 -16.7715963786
1335733194853998677 -19.5950132317
1335733194953879669 -20.7188242145
1335733195120584028 -18.8269555185
1335733195220626441 -17.2017918463
1335733195320521137 -18.6985633211
1335733195420594327 -16.858221894
1335733195520745473 -17.3296911865
1335733195620554496 -17.2672970311
1335733195720507810 -16.8354967834
1335733195820548508 -15.8220307546
1335733195920719478 -18.730665789
1335733196020641297 -17.4094299415
1335733196120554164 -19.6506204263
1335733196220910075 -18.3393765204
1335733196320532742 -18.4784037154
1335733196420564381 -17.9950519601
1335733196520686614 -18.4925934864
1335733196620590199 -19.0991723429
1335733196753813130 -17.4243882858
1335733196853943233 -18.320454629
1335733196953912769 -18.8642525815
1335733197054195112 -17.899498003
1335733197187299195 -18.3443041811
1335733197287438445 -19.1336621723
1335733197387220552 -16.2686639689
1335733197487195175 -18.6584312371
1335733197620573660 -17.2381972627
1335733197720551488 -17.5417815659
1335733197820899597 -14.3628836987
1335733197953889105 -13.5133455359
1335733198187196677 -15.4245777688
1335733198320562237 -18.626125489
1335733198487224423 -14.0855016886
1335733198620621066 -13.2314360209
1335733198787276655 -7.18121129015
1335733198920536325 -7.03311463086
1335733199053906333 -10.7008852105
1335733199187336379 -8.89477106215
1335733199320499162 -12.8190452456
1335733199420584354 -14.8694487949
1335733199554007628 -15.3615092872
1335733199654086859 -16.6222554174
1335733199753911528 -14.6321576892
1335733199887301050 -8.18566950349
1335733200020695606 -11.6119514994
1335733200220525095 -13.5560357562
1335733200354062129 -19.4933183575
1335733200453924292 -12.3513996766
1335733200620605455 -12.7597770048
1335733200720556928 -12.1213647044
1335733200853956576 -13.2377025391
1335733200987333981 -12.1049341307
1335733201087224712 -12.1681690533
1335733201220460957 -11.1664350832
1335733201420733947 -11.6249001589
1335733201520659552 -12.1314139405
1335733201653851897 -13.0943583518
1335733201787252035 -11.6790614775
1335733201887164135 -10.332368512
1335733202020771031 -11.9068082031
1335733202120734226 -14.0190062545
1335733202253947059 -11.8669805183
1335733202387295500 -14.4559641482
1335733202487295737 -18.8885102763
1335733202687364464 -17.4448771208
1335733202787220970 -10.2190408289
1335733202887469348 -14.0002318196
1335733203020679592 -13.2448792917
1335733203120603046 -13.0076878239
1335733203220516957 -12.9801429923
1335733203287236933 -13.4744551884
1335733203387292547 -10.2657757904
1335733203487258934 -14.5574132518
1335733203587244936 -17.7047283637
1335733203687251006 -15.9559485878
1335733203820488422 -14.1375574848
1335733203920630423 -10.8248067027
1335733204020767158 -6.281054038
1335733204120572342 -8.12184083723
1335733204253902252 -15.1235989711
1335733204387406046 -11.92282819
1335733204487330412 -13.8713753425
1335733204620578858 -11.831195293
1335733204753863022 -11.7523968448
1335733204887302394 -13.8380824218
1335733204987232063 -13.6016802595
1335733205120656067 -12.8014786462
1335733205220540782 3.71799347619
1335733205353896799 7.32430971877
1335733205453866034 8.52194538045
1335733205553894999 6.02756079408
1335733205687238284 5.25143035022
1335733205787208077 4.51067624025
1335733205887299665 6.02702409485
1335733206020551094 8.70821521131
1335733206153964927 8.23739464276
1335733206253992538 7.94602376743
1335733206353749998 7.11822935653
1335733206487262589 5.79276518174
1335733206587430688 8.4000796239
1335733206787243086 6.77285894681
1335733206887276391 -5.43952057031
1335733206987328607 -4.39288487102
1335733207087187225 -5.07802348606
1335733207187357380 -7.12792886145
1335733207253807283 -3.83442342707
1335733207387266557 -1.99641932125
1335733207620599896 -0.283455445431
1335733207720546709 -1.355281637
1335733207953854049 -5.38974120561
1335733208087168741 -3.70996221049
1335733208220663280 -7.09780208892
1335733208353967161 -5.47485415123
1335733208520791612 -1.97426684213
1335733208720545058 6.83604160847
1335733208887310793 -2.01256837315
1335733209053949756 -2.81418569731
1335733209220616568 -1.70804712293
1335733209353887307 -3.66280515005
1335733209487345337 -13.7779116948
1335733209587266830 -20.8621450749
1335733209687243173 -18.7365145789
1335733209787208951 -16.806369495
1335733209887080388 -14.3275239337
1335733209987202553 -16.5421837389
1335733210087207711 -18.1643046107
1335733210187103565 -17.0612257628
1335733210287244794 -18.4938895153
1335733210387389613 -15.8061559215
1335733210487247615 -15.3343781731
1335733210587213311 -16.4603824049
1335733210687264599 -17.703664541
1335733210787172056 -15.7326699218
1335733210887159755 -16.0264627647
1335733210987142655 -15.3049778798
1335733211120559876 -15.1253361628
1335733211220609581 -18.3240559873
1335733211320581261 -15.274910562
1335733211420617754 -12.6695354315
1335733211520570883 -13.1666147415
1335733211620564265 -19.0290907544
1335733211754002927 -9.36144456534
1335733211887363780 -9.22880848193
1335733212020612739 -11.4761478861
1335733212854018411 -8.75264259098
1335733212953923358 -10.9184981352
1335733213287377795 -12.9309906642
1335733213753870651 -2.41407708233
1335733213887273223 -15.8165428228
1335733214020604433 -14.7069460247
1335733214120731773 -15.4181862543
1335733214220530308 -17.0221600875
1335733214354038977 -14.1996104073
1335733214453879539 -14.2952765248
1335733214553900478 -14.1141884829
1335733214653929869 -12.905812647
1335733214753892579 -10.5345531981
1335733214854036666 -11.219849618
1335733214953878235 -12.578663599
1335733215020531136 -11.5507736122
1335733215120535023 -12.2948616641
1335733215220476628 -12.5838123646
1335733215320509408 -13.4768947365
1335733215420514070 -15.9165958087
1335733215520508901 -14.7356316743
1335733215620514982 -16.5738111387
1335733215720448602 -14.9370765881
1335733215820555666 -13.209492409
1335733215920524157 -11.8941936395
1335733216020717602 -12.0982987923
1335733216120541971 -11.2091642907
1335733216220637340 -14.9170804929
1335733216320505410 -11.1739415082
1335733216420648228 -12.5004224206
1335733216520646059 -11.9459248008
1335733216687348355 -12.9766565068
1335733216787223087 -12.1464336985
1335733216887547014 -11.5190795151
1335733216954041938 -11.7426680251
1335733224287183947 -15.5518451547
1335733224387351921 -12.3174795408
1335733224487286968 -16.1441291358
1335733224587256451 -12.2829806947
1335733231887188566 -15.7004184945
1335733232020562132 -14.2700801956
1335733232153994748 -13.364257245
1335733232320696873 -12.0768865514
1335733232453975640 -15.0648926359
1335733232553889288 -16.342640321
1335733232720693343 -17.3495053382
1335733232820526309 -18.2011189053
1335733232953915392 -18.5733808824
1335733233087492056 -17.6868924648
1335733233253892118 -15.5783989848
1335733233387251896 -14.0071544035
1335733233487358347 -11.6904850902
1335733233620747826 -14.438289158
1335733233753814156 -13.7292875103
1335733233887328906 -16.3690161662
1335733233987368359 -15.9050809347
1335733234120570853 -15.4869912805
1335733234220729144 -16.2259119956
1335733234320592853 -16.3928297042
1335733234453859252 -16.0200619402
1335733234554030526 -17.7370018386
1335733234687225260 -18.7286699676
1335733234787152072 -18.190460376
1335733234920578223 -19.3004778723
1335733235020496754 -15.3397152851
1335733235153892917 -15.1775615633
1335733235253823261 -13.7064372905
1335733235387219663 -14.1561871647
1335733235487296368 -14.7697212647
1335733235587250791 -16.6400318213
1335733235720734257 -15.7511280833
1335733235820674454 -13.5696331033
1335733235953903367 -13.3780028819
1335733236087273060 -16.1193865168
1335733236220660370 -17.0408685987
1335733236420678427 -16.5840936692
1335733236553888253 -16.2966676916
1335733236653935551 -17.4033588547
1335733236787291753 -17.3460817595
1335733236920575537 -18.620810909
1335733237053933028 -17.7899685905
1335733237187154484 -16.7957021079
1335733237320531254 -18.1155244137
1335733237453986542 -19.3579922134
1335733237587356184 -18.4834878786
1335733237720496951 -18.3438467676
1335733237854026028 -15.8359581153
1335733242620677890 -9.84560166574
1335733242654019919 -11.7119864899
1335733242754065865 -12.8206294052
1335733242854197752 -11.8571052341
1335733242920556907 -11.8191603803
1335733243020659369 -12.3573934627
1335733243087269789 -13.550895519
1335733243187214072 -12.7069045486
1335733243254091073 -13.6603188761
1335733243353982535 -9.61659869779
1335733243454141136 -12.4972020539
1335733243520518123 -14.226908272
1335733243620566379 -11.4613292273
1335733243753873638 -11.4416032418
1335733243887281699 -10.1471113599
1335733244187345830 -7.28082800178
1335733244353912727 -12.3479667168
1335733244520534197 -9.74998297084
1335733244620584219 -11.5229871357
1335733244753843796 -9.73826533006
1335733244854124377 -8.04629662874
1335733244987262544 -12.1938721516
1335733245087260613 -9.03027076053
1335733245153958781 -6.63159888815
1335733245253829869 -12.5852177724
1335733245420568471 -11.8381644038
1335733245520556119 -14.3565621658
1335733245687141279 -10.4331542284
1335733245853894733 -13.9754369569
1335733245987302981 -14.0753403462
1335733246087415913 -7.34061729594
1335733246187466206 -10.4698520843
1335733246287173889 -10.4232792354
1335733246387230918 -13.2583437242
1335733246520520160 -4.3936172814
1335733247587238043 -5.00719459791
1335733247687174386 -9.22999436303
1335733251420537355 -13.0636555453
1335733251553907386 -5.58144941473
1335733251654054222 -10.0666066832
1335733251753971558 -9.79351987078
1335733251854020243 -8.70472849637
1335733251953845123 -8.77476669985
1335733252053908522 -11.2546571151
1335733252120729138 -13.6012636046
1335733252253923796 -16.8545308897
1335733252353950772 -14.1296214239
1335733252454196874 -13.3601674996
1335733252987312407 -9.66736072908
1335733253153939946 -11.7396763434
1335733253320616001 -14.3293274826
1335733253487329180 -14.7349509383
1335733253620620136 -14.0513384437
1335733253753801547 -17.4752219964
1335733253853836244 -15.6930579681
1335733253987165467 -17.5732464055
1335733254120783686 -14.4345494747
1335733254220582547 -13.1602475683
1335733254387287259 -12.9861437177
1335733254520826071 -13.020603229
1335733254654051508 -13.2718464993
1335733254787191352 -18.0487583418
1335733254920520883 -18.9599496507
1335733255053919310 -18.9895484714
1335733255153925229 -18.6745654889
1335733255287253563 -18.4863281287
1335733255420622509 -17.5440521769
1335733255554077079 -18.3175832655
1335733255687347430 -15.738345842
1335733255820736788 -18.5858919727
1335733255954465027 -18.0202248411
1335733256087364945 -20.1337817311
1335733256220665541 -17.3984694167
1335733256353873373 -16.5593457997
1335733256520559850 -15.9971313909
1335733256653930382 -16.5673255572
1335733256787367409 -19.1139765051
1335733256920711895 -19.8651109182
1335733257020587755 -20.6160644624
1335733257153964615 -19.789979358
1335733257287201777 -18.9807051305
1335733257453980073 -18.6192963989
1335733257553928060 -16.9031353207
1335733257687206861 -20.2804953944
1335733257820734151 -20.2507745268
1335733257987264963 -18.9667759287
1335733258120484572 -19.2993355098
1335733258287481168 -19.3597410009
1335733258420675896 -18.9741624328
1335733258553974113 -19.7991850912
1335733258687296493 -19.7085972151
1335733258820594205 -18.9502735096
1335733258953878432 -16.6394724493
1335733259087246602 -15.9466262439
1335733259220608911 -18.6471008446
1335733259353863116 -16.4848247557
1335733259487423990 -17.5028231841
1335733259620456070 -17.6569789919
1335733259754019327 -17.8687777242
1335733259887215403 -18.8946994461
1335733260020590857 -21.3748046985
1335733260187201513 -19.3855307726
1335733260320782277 -21.3647169841
1335733260487343202 -17.5458285277
1335733260620571628 -21.1334507158
1335733260753896795 -19.1169281591
1335733260920526367 -17.8475938027
1335733261053966235 -15.5035928525
1335733261220636455 -18.0223223266
1335733266287509491 -12.767258069
1335733266354082066 -18.4225999896
1335733266453962578 -17.7799681554
1335733266554081817 -15.3063660667
1335733266653974011 -18.5103799614
1335733266754060812 -15.3832770384
1335733266854065648 -18.6653147255
1335733266987279881 -19.2174741671
1335733267120580913 -17.9845665672
1335733270220605842 -5.15637872167
1335733270487215779 -11.7330771591
1335733270620630716 -7.62762535209
1335733270753962928 -13.2113917598
1335733270853983876 -13.9694638123
1335733271120551305 -12.7783613988
1335733271220862667 -10.1114315052
1335733271353916692 -8.12484481854
1335733271453795509 -4.55705174449
1335733271587260302 -12.1583223182
1335733271687209238 -7.1880553299
1335733271820581404 -6.04871619143
1335733271920528100 -11.1979509335
1335733272020596633 -8.13053482292
1335733272154042930 -11.2437034931
1335733272287372025 -7.89468272805
1335733272387194391 -8.37649726636
1335733272553931906 -9.77612282964
1335733272653956169 -8.4992248138
1335733272787291460 -9.03409459972
1335733272887245458 -9.51962267633
1335733273020690483 -14.3979282247
1335733273153825638 -10.7390054601
1335733273320712915 -14.885592478
1335733273487395018 -18.5504998716
1335733273620693623 -15.5069807457
1335733273754007631 -9.9346026719
1335733273853869019 -11.3547312401
1335733273920607976 -8.10288365119
1335733274053978545 -8.85544092745
1335733274253996339 -7.41532244563
1335733274487407076 -7.88085161811
1335733274620596138 -6.58817294835
1335733274753864507 -9.08065938982
1335733274887364501 -8.82881824915
1335733275020603648 -6.5642947301
1335733275153926888 -10.3687769096
1335733275320530532 -9.30185696867
1335733275487220021 -13.7008333322
1335733275653990186 -10.2849234046
1335733275787418331 -12.7465701573
1335733276120574873 -12.1135886911
1335733276287219254 -16.3292725476
1335733276453870209 -16.2535874346
1335733276620586733 -16.3925809667
1335733276753974576 -16.9436411324
1335733276920470605 -14.3881774759
1335733277087314563 -14.5400222995
1335733277253910221 -14.1589523862
1335733277387220082 -15.4848925532
1335733277553980564 -16.2662993686
1335733277653845841 -17.29900174
1335733277820679152 -16.3620366671
1335733277920673368 -15.5911533455
1335733278020547786 -13.9959090855
1335733278153845235 -10.2963980529
1335733278253848732 -11.2054703538
1335733278353872283 -7.10508565327
1335733278453856063 -8.78883805887
1335733278520559809 -15.1797363117
1335733278687273254 -11.4756862803
1335733278787344278 -11.0581145367
1335733278887426454 -8.77683937412
1335733279020542476 -5.96906451961
1335733279154100168 -11.753363775
1335733279320569658 -10.3854312578
1335733279420667510 -8.6572667534
1335733279553823392 -11.5667272138
1335733279653816287 -9.09423575587
1335733279787248443 -8.14165391614
1335733279887269452 -11.8562326041
1335733279987245817 -9.58980709492
1335733280120634065 -7.63863495614
1335733280220738729 -10.8565699008
1335733280320609996 -9.30189676256
1335733280420522097 -12.4468170431
1335733280520517531 -11.0945514494
1335733280653878327 -8.39002117265
1335733280753923802 -7.26214783487
1335733280853976597 -8.40298164271
1335733280954010551 -9.2679575212
1335733281053820076 -11.0561976623
1335733281153925030 -9.37753497297
1335733281220693385 -9.09010347688
1335733281320700312 -10.4027364318
1335733281420724185 -11.5235559836
1335733281520622863 -12.065207007
1335733281587387617 -9.56307667137
1335733281687217113 -9.38993532608
1335733281787266185 -8.74610265121
1335733281887228463 -5.40756753219
1335733281987307570 -11.3801031978
1335733282120759847 -9.43259246322
1335733282253834323 -12.8107834568
1335733282387302411 -13.9947350279
1335733282520647640 -17.3047389809
1335733282653868874 -18.8290212833
1335733282787185867 -18.17444565
1335733282920520249 -16.9676210279
1335733283054005444 -18.1493855649
1335733283187275573 -15.5672224614
1335733283354093495 -12.9414546113
1335733283520647787 -17.7837526259
1335733283687263153 -17.2805044433
1335733283854017998 -15.0887027161
1335733283987376555 -18.897947972
1335733284120745748 -12.4167601368
1335733284253987466 -12.7805815116
1335733284387294877 -16.4265906878
1335733284520719389 -16.2510154936
1335733284687322237 -14.6133619591
1335733284887458286 -16.8778033922
1335733285053946905 -13.1582664023
1335733285287230446 -14.3564090113
1335733285420425467 -12.9544340493
1335733285587235623 -12.0063264217
1335733285720536732 -15.2020975852
1335733285853758837 -16.2894758691
1335733286020728072 -14.4948523625
1335733286187505577 -15.4541020505
1335733286320762316 -15.9715103587
1335733286454008784 -19.1479884315
1335733286620555291 -15.6094372514
1335733286787212733 -16.4238276948
1335733286953873611 -14.2548572335
1335733287087352687 -19.2752394141
1335733287254130322 -22.006351519
1335733287387338474 -20.692991925
1335733287520682497 -13.4504313188
1335733287687423696 -13.9015753761
1335733287853997588 -11.5629000587
1335733287987387731 -10.3656758848
1335733288120600084 -15.892718643
1335733288287398610 -20.0544084385
1335733288487165743 -21.2072634314
1335733288654110302 -21.9519066289
1335733288820613250 -19.9533326685
1335733288920716724 -21.6018444791
1335733289053998736 -22.3602702283
1335733289220633902 -2.13982437075
1335733289353893924 -19.4448297704
1335733289454009874 -20.7582705074
1335733289553840376 -16.2042441211
1335733289653961733 -12.9752381418
1335733289787249890 -15.8726413069
1335733289887495657 -14.7662054508
1335733290053818902 -12.9478985655
1335733290187218383 -13.5221444813
1335733290353919038 -8.8453199492
1335733290487190437 -8.89144819901
1335733290620529706 -9.75515553584
1335733290753947369 -12.7042768599
1335733290920687479 -12.3805455715
