# Supplementary material for: Infants Time Their Smiles to Make Their Moms Smile
Source: PLoS One. 2015 Sep 23;10(9):e0136492. doi: 10.1371/journal.pone.0136492 (PMC4580458; doi:10.1371/journal.pone.0136492)
Supplement: S1 Data — (ZIP) [file pone.0136492.s001.zip › DiegoSmileRawData/smilenew_sub_2_mirror_2012-04-29-13-52-48.robotsmiles]

1 1335732778245900600
0 1335732780712546620
1 1335732811179320210
0 1335732814612522362
1 1335732836712601278
0 1335732840012800644
1 1335732854279507677
0 1335732856679279808
1 1335732858445992767
0 1335732859546017755
1 1335732864479270950
0 1335732866712812995
1 1335732878445823358
0 1335732879779265231
1 1335732923012581185
0 1335732924012654533
1 1335732927779199806
0 1335732930379174259
1 1335732932446084353
0 1335732934512798455
1 1335732942145932303
0 1335732944945888342
1 1335732947812534392
0 1335732949379394952
1 1335732954679207191
