# Supplementary material for: Infants Time Their Smiles to Make Their Moms Smile
Source: PLoS One. 2015 Sep 23;10(9):e0136492. doi: 10.1371/journal.pone.0136492 (PMC4580458; doi:10.1371/journal.pone.0136492)
Supplement: S1 Data — (ZIP) [file pone.0136492.s001.zip › DiegoSmileRawData/smilenew_sub_2_mirror_2012-04-29-13-52-48.subjectsmiles]

1335732776012445314 -13.9236372186
1335732776112476424 -14.1039426923
1335732776212471606 -15.3433508956
1335732776312435333 -13.7934926289
1335732776412514233 -13.3356289128
1335732776512438138 -14.2807916125
1335732776612524460 -14.0624753233
1335732776712473637 -16.4723533089
1335732776845925219 -15.0323805337
1335732776979186850 -8.85285891777
1335732777079143870 -14.6856137379
1335732777212540007 -11.8488826536
1335732777312436158 -8.44172512873
1335732777479215100 -8.58645610318
1335732777579336489 -10.2556087357
1335732777745908017 -5.97271926384
1335732777912506923 -2.72688568927
1335732778112511186 1.19940047598
1335732778245813990 4.01715212537
1335732778412568189 3.44451286201
1335732778545979158 6.15201688727
1335732778745941204 7.95905954555
1335732778945859873 8.57653433585
1335732779112664255 9.60902265511
1335732779345917145 9.83213258228
1335732779512603777 9.16565591322
1335732779645859342 8.56218760351
1335732779812562110 9.80558358497
1335732779945937051 -9.28834756854
1335732780079141320 -13.3489157458
1335732780212412376 -10.9106921787
1335732780345928036 -12.8116364003
1335732780512453944 -13.0493929528
1335732780712424920 -17.2866149799
1335732780879130842 -17.7384548251
1335732781012741435 -19.1932291974
1335732781145846268 -20.3484315547
1335732781279172288 -17.182975422
1335732781445881020 -15.7562708618
1335732781579204121 -19.7280590049
1335732781712459339 -18.0618482026
1335732785879120745 -18.8871629393
1335732786012542025 -18.1439632791
1335732786179545575 -17.4367669666
1335732786379366301 -21.4713857068
1335732786545882181 -20.1298237026
1335732786745933346 -15.3730190258
1335732786945877530 -11.686220242
1335732787079098572 -15.2859539922
1335732787245793357 -14.452947042
1335732787379267874 -11.4890568588
1335732787479121823 -15.5225114943
1335732787612589270 -16.7686383464
1335732787779253162 -15.8510806431
1335732787879099940 -11.4300183945
1335732788012547312 -13.1290969123
1335732788145842403 -17.149931374
1335732788245857929 -17.0032882404
1335732788379248879 -14.897858965
1335732788479175708 -16.8238258387
1335732788545860832 -16.1833069711
1335732788646032216 -16.6191992606
1335732788779250238 -15.2460805052
1335732788845819771 -14.8789823374
1335732788945922581 -15.5879546917
1335732789046433631 -15.939317451
1335732789145925798 -17.2290722994
1335732789246071145 -14.2526041765
1335732789345824228 -14.6669973734
1335732789445935078 -15.0130466225
1335732789546051024 -14.2528069787
1335732789645982289 -14.2010757772
1335732789745799883 -13.0098957724
1335732789812544807 -14.8336953342
1335732789912700349 -14.6406154739
1335732790012580690 -14.8170034665
1335732790112562553 -15.881614875
1335732790212477351 -13.5558302722
1335732790312627330 -13.4438772249
1335732790379383688 -14.6221031065
1335732790512618118 -13.2685393119
1335732790645965128 -12.0339877327
1335732790812569351 -10.5487361215
1335732790912554091 -11.3352644384
1335732797212447107 -12.2263138705
1335732797345837087 -4.83925811774
1335732797445914348 -5.99541877933
1335732797612666569 -4.06345392599
1335732797712520979 -8.16678583925
1335732797845868366 -6.17616082055
1335732798012650470 -3.58199776857
1335732798179205889 -4.50739700301
1335732798345966339 -4.27986833408
1335732798479318236 -8.07439664852
1335732798579310377 -4.71958052269
1335732798679094638 -4.71255883487
1335732798779224937 -0.802903620752
1335732798879251719 1.01529061041
1335732798946010267 -8.18967824098
1335732799046019851 -4.40099891725
1335732799146012862 -3.92617602233
1335732805012406937 -14.1061048207
1335732805112493666 -15.057802441
1335732805179241238 -15.5849008691
1335732805279078438 -14.0843996058
1335732805379227733 -13.431513151
1335732805512511908 -14.577763034
1335732805612566774 -15.8431726922
1335732805712452368 -14.2518322855
1335732805879300870 -14.7961646404
1335732809179294031 -10.7162780545
1335732809279434671 -14.6199489912
1335732809379139306 -15.138216374
1335732809479139410 -13.2521961867
1335732809612574874 -15.6429794406
1335732809745853680 -17.37651746
1335732809845810127 -17.3816921626
1335732809979403187 -12.9737379601
1335732810112578118 -16.1622799504
1335732810312474337 -13.8165978479
1335732810479269494 -14.5687167176
1335732810612417711 -15.8765834562
1335732810745867157 -16.6602615458
1335732810912427002 -10.5656877083
1335732811045778163 3.15826221311
1335732811179249273 9.36885275845
1335732811345858005 9.49319853503
1335732811512470269 9.15463571233
1335732811679200477 8.99303717766
1335732811812564893 8.04258455576
1335732811979244935 9.19267372016
1335732812112544789 5.56099151702
1335732812245870574 6.17422697884
1335732812379168752 9.82507736377
1335732812512621429 12.2997664178
1335732812645926161 11.5221035585
1335732812745880307 11.8049332935
1335732812845769908 9.38049653007
1335732812945961182 6.77832569259
1335732813045940106 4.77409914383
1335732813145996937 5.92612413632
1335732813245832866 4.31594048392
1335732813345804378 5.05583515854
1335732813445998888 6.55502374113
1335732813545898384 4.24632491895
1335732813645806521 7.07235058846
1335732813779156721 6.37857297348
1335732813946001633 3.77975824909
1335732814045902688 6.70342642456
1335732814179258947 9.12857086747
1335732814279297259 11.4545323177
1335732814412676668 7.45862900314
1335732814512614769 5.13228484219
1335732814612459318 -6.83946474405
1335732814712503822 -15.9461938105
1335732814812486755 -17.2571366235
1335732814912650196 -18.334713556
1335732815046033758 -15.7199187823
1335732815179342183 -15.4796427522
1335732815345988070 -14.1645271641
1335732815546052059 -14.3815690882
1335732815679113220 -13.9155519003
1335732815845787267 -17.3740176437
1335732815979241315 -18.0464739581
1335732816079307324 -17.7960588265
1335732816179148269 -17.6728099925
1335732816279219581 -15.0953963435
1335732816379285777 -17.2810419824
1335732816479292191 -15.5387535609
1335732816579258025 -16.9515798171
1335732816679184199 -18.5700621182
1335732816745811520 -17.3294927975
1335732816845914981 -17.4451913953
1335732816912473228 -16.5798901129
1335732817012489719 -14.8698860718
1335732817179234617 -14.8243132674
1335732817245887690 -14.6507512577
1335732817345844223 -14.8039463614
1335732817412596162 -16.2027691541
1335732817512482547 -18.2841940334
1335732817612591565 -19.9672408699
1335732817712475994 -20.897305823
1335732817812617899 -21.3728132967
1335732817879305861 -18.6020245299
1335732817979309983 -15.1094300732
1335732818079200808 -12.2356325456
1335732818179122167 -10.3681047789
1335732818279404792 -14.0338544011
1335732818379245116 -15.2861642322
1335732818479423722 -16.1196389782
1335732818579195358 -18.0336294275
1335732818645850778 -17.9764031382
1335732818745851265 -15.2175090907
1335732818812610030 -19.5056951182
1335732818912585848 -14.1300913867
1335732818979276239 -13.5846364679
1335732819045872436 -14.3630503494
1335732819145973249 -16.7197794682
1335732819212483212 -13.3228880928
1335732819312563531 -17.9220310617
1335732819379248247 -19.6168480552
1335732819479257712 -14.5440873357
1335732819545834957 -13.5025846498
1335732819612603035 -13.5800384221
1335732819712676293 -13.2679858237
1335732819779205988 -14.7138295569
1335732819879244033 -14.4225934371
1335732819945839315 -15.2337001672
1335732820045844692 -13.7626588189
1335732820145925903 -14.6905221227
1335732820212658375 -19.2640148583
1335732820312695616 -14.2159964595
1335732820379290574 -15.756430876
1335732820479316905 -17.8248372624
1335732820579254369 -17.0059111848
1335732820646009967 -18.7330662405
1335732820745879905 -17.1254134097
1335732820845861495 -21.7162974256
1335732820945997605 -19.1645848696
1335732821012570855 -15.9763711589
1335732821112546394 -16.2963436901
1335732821212541931 -16.3009581527
1335732821279312578 -16.7454114091
1335732821379280179 -17.5400743025
1335732821479213138 -17.3129719852
1335732821579331614 -15.3995946526
1335732821679278718 -14.9087348644
1335732821745827713 -15.0689761592
1335732821845899292 -13.390943855
1335732821945768800 -14.7794767612
1335732822045994212 -16.2003698274
1335732822145897719 -13.1102705825
1335732822212471309 -15.1956160967
1335732822312442443 -13.251081816
1335732822412527674 -14.3250169242
1335732822479219358 -12.2952689194
1335732822579272758 -12.1183818682
1335732822679185109 -13.2792550607
1335732822779171482 -13.007819832
1335732822879196580 -8.33574874864
1335732822979153617 -9.75311371133
1335732823079161062 -12.4077493913
1335732823145883170 -12.4991972884
1335732823279131047 -8.98612577453
1335732823345890337 -8.37499235752
1335732823445853689 -12.0543018711
1335732823579291517 -11.4385439855
1335732823679216631 -14.7300995346
1335732823779195099 -14.1521186767
1335732823879258283 -15.5298843498
1335732824012583753 -15.7118670683
1335732824179219754 -13.7448131896
1335732824345864276 -16.3003114627
1335732824545922447 -20.3934382214
1335732824712493793 -18.3453758861
1335732824879168843 -12.4229598633
1335732825012601836 -16.5548241755
1335732825179165867 -15.9279088541
1335732825279053373 -16.5529490522
1335732825412673838 -19.5078987413
1335732825546094970 -16.1682929865
1335732825645918944 -13.5460739353
1335732825779131353 -12.583642928
1335732825912561957 -15.5279192802
1335732826012468766 -14.9877963077
1335732826112636176 -13.699981215
1335732826212464273 -17.9547490642
1335732826345985459 -18.6136413958
1335732826446010099 -13.7797138546
1335732826579376731 -12.8975662315
1335732826679163557 -14.7727949172
1335732826845861028 -13.0961403625
1335732827045939760 -13.8974085753
1335732827145837151 -13.3187690173
1335732827245945502 -14.8019030414
1335732830212465785 -11.9548858804
1335732830312740085 -12.3514485915
1335732830380007142 -9.31303092152
1335732830512557444 -6.14446126095
1335732830612559424 -14.511096145
1335732830746004577 -9.62340330137
1335732830845897749 -7.52527453398
1335732830979209584 -8.72649337703
1335732831079217831 -8.1776342562
1335732831179135331 -8.81175933204
1335732831279161635 -6.90303632229
1335732831345956347 -8.85077372602
1335732831445919789 -6.14016648378
1335732831545835102 -14.6186080112
1335732831612712043 -6.21439707656
1335732831712527060 -6.43328673218
1335732831779244833 -7.51345248117
1335732831845986741 -5.38383113177
1335732831946067730 -4.63926134128
1335732832012462100 -6.4385828012
1335732832112659337 -7.18551880623
1335732832179289772 -6.60328541425
1335732832245953282 -6.52996990257
1335732832345951120 -4.70493594064
1335732832412552630 -7.29744372062
1335732832479238900 -6.74765456315
1335732832579212201 -6.21304859089
1335732832645895178 -7.46519257871
1335732832712566646 -8.16251783473
1335732832812571117 -7.98794350602
1335732832879266517 -8.8898916043
1335732832979126671 -5.99709461177
1335732833045829357 -7.40242217912
1335732833146032099 -6.51691931744
1335732833245882697 -10.9687572046
1335732833312479257 -5.36393459815
1335732833412601686 -7.25990081737
1335732833479161553 -7.67091919179
1335732833579259368 -6.97599317902
1335732833645807180 -7.9560507686
1335732833745923008 -8.9173687991
1335732833812538708 -8.76041962836
1335732833912543224 -10.5085093839
1335732833979288108 -7.62383951182
1335732834079199658 -9.26935342625
1335732834179417777 -10.5084295232
1335732834245876651 -6.2910019579
1335732834345899101 -5.01563095276
1335732834446117490 -5.7239425981
1335732834545931295 -12.3280282779
1335732834645838136 -12.832005026
1335732834745893647 -15.4024650626
1335732834845921050 -15.8414653412
1335732834912471986 -17.5664190037
1335732835012506755 -15.5285508751
1335732835112562061 -16.296142099
1335732835212612057 -12.7955910474
1335732835279199100 -13.2035592358
1335732835379169183 -15.8536672814
1335732835479200757 -18.7046771769
1335732835579462649 -18.3952402071
1335732835679141543 -16.4363193195
1335732835779160931 -17.2024356639
1335732835879211057 -18.0176148449
1335732835979197055 -17.2535522085
1335732836079514580 -15.528321473
1335732836179143943 -16.5305598177
1335732836279159422 -15.9784485444
1335732836379256336 -15.7198451473
1335732836479191378 -13.3206160276
1335732836579354098 0.677693817417
1335732836712508042 10.0483575709
1335732836812504238 10.4776008293
1335732836912447936 9.72874286496
1335732837045930907 9.0532664153
1335732837145874379 10.0820941747
1335732837245850528 9.00202609546
1335732837345848552 10.2694670462
1335732837479245892 10.6379912857
1335732837579151358 11.0089497401
1335732837679115183 9.40253717852
1335732837779277373 9.9737133965
1335732837879112667 10.6174241289
1335732838012597531 10.6248546474
1335732838112418587 13.9814022025
1335732838212593103 12.972941135
1335732838312546281 7.35747765401
1335732838412524574 7.57444537714
1335732838545811754 9.02926220004
1335732838645879366 9.52895524601
1335732838745892797 7.40173678047
1335732838845974959 8.57612917787
1335732838945874541 10.0652995046
1335732839045925888 11.6084784387
1335732839146127344 11.6312165444
1335732839279141497 9.87347468793
1335732839379202890 9.02994832356
1335732839479167602 7.88798956965
1335732839579204634 7.1270229508
1335732839679265720 6.84540879166
1335732839779333277 5.0365109999
1335732839879325000 -4.07167233963
1335732840012703325 -7.49685288158
1335732840079341049 -9.25591875667
1335732840212659876 -11.0503424868
1335732840279092584 -12.2394867259
1335732840379395515 -14.0027416596
1335732840479226954 -17.6247824827
1335732840580595635 -16.0525019836
1335732840712631948 -17.3686461606
1335732840812470633 -15.2861124593
1335732840912455221 -15.8330114837
1335732841012445827 -15.6057498161
1335732841112580526 -16.5155628762
1335732841245911459 -15.6924175009
1335732841345972763 -15.5466029952
1335732841445885819 -17.2730968969
1335732841546013632 -16.1079509811
1335732841645936407 -14.155221806
1335732841745968824 -15.4733579973
1335732841845952684 -15.4834442173
1335732841979250071 -11.4327810033
1335732842079148357 -12.8355427209
1335732842179350552 -11.9163747903
1335732842312507527 -13.143227581
1335732842412555885 -15.5081439875
1335732842545810861 -14.7853637049
1335732842645904696 -13.9702976057
1335732842745977618 -16.447455118
1335732842846220908 -13.1262749415
1335732842979326053 -15.368923271
1335732843079231635 -12.1353363218
1335732843179512509 -11.1046020572
1335732843279133710 -10.9072303288
1335732843379171744 -8.71026404754
1335732843545979469 -7.89401278375
1335732843679207977 -10.8876726322
1335732843812450165 -8.01574521231
1335732843945798775 -6.40111472815
1335732844045928205 -5.62529785006
1335732844145938355 -3.54531618809
1335732844279127808 -11.1593311386
1335732844379278708 -9.62414847956
1335732844479170443 -6.62966953577
1335732844579291696 -6.61110049017
1335732844712685514 -2.20122070558
1335732844845940224 -10.7442271557
1335732844946140106 -6.05047835703
1335732845045892753 -9.49024579715
1335732845145967741 -5.39289908225
1335732845245909246 -10.4831243349
1335732845345985168 -11.820750999
1335732845446049865 -13.3740034742
1335732845545868598 -10.8932083836
1335732845645861983 -10.0241605947
1335732845745807830 -10.6648318987
1335732845846050067 -12.6943083263
1335732845945852011 -11.0654519696
1335732846012441968 -13.6118610499
1335732846145921580 -11.0589203925
1335732846246003753 -9.14935056639
1335732846345811776 -5.20190716243
1335732846412602974 -5.99181997266
1335732846512518510 -4.08811299803
1335732846612575605 -5.31824642626
1335732846712540163 -5.38903099769
1335732846812744178 -5.96790948935
1335732846879195552 -4.65786803605
1335732846979354398 -5.42833310836
1335732847045974743 -4.83202424326
1335732847145905942 -7.79170700486
1335732847245816772 -5.63708122789
1335732847345887809 -9.16588583777
1335732847445936491 -6.89827148612
1335732847512487758 -8.06392901812
1335732847612475587 -7.48834181999
1335732847679259484 -6.9580098355
1335732847779302003 -8.30127322158
1335732847879188696 -7.35383192405
1335732847945846649 -7.06982492891
1335732848046078412 -8.52519863821
1335732848145924759 -7.95031600373
1335732848245842907 -9.39663144729
1335732848345949529 -10.1093160554
1335732848445892908 -5.93044495172
1335732848512567634 -6.79976176636
1335732848612602079 -4.27718632774
1335732848712491379 -5.89151726481
1335732848812722676 -6.56835857648
1335732848879421323 -8.81791977835
1335732848979357074 -9.81164994005
1335732849112577059 -10.8264322105
1335732849179078624 -11.1486526857
1335732849345822234 -17.6015267898
1335732849445861596 -15.3480742275
1335732849545852083 -11.9231021323
1335732849612564317 -15.0027952154
1335732849712563474 -12.8092562862
1335732849845893968 -11.8810329113
1335732849945787259 -13.3018719248
1335732850012590951 -13.4972366441
1335732850112645483 -12.3971809124
1335732850179150538 -12.4885015643
1335732850279316723 -12.4835101252
1335732850379196819 -11.6204578972
1335732850445855867 -10.8562763518
1335732850545900757 -11.8758468475
1335732850645811853 -10.3493910381
1335732850712521016 -12.1163014066
1335732850812551594 -13.6929968158
1335732850912437063 -11.6558337998
1335732851012565025 -11.251029708
1335732851079260965 -11.2144646481
1335732851179203099 -9.87632172028
1335732851312570148 -10.3116934682
1335732851445987205 -12.9161099433
1335732851512480266 -8.8088086668
1335732851645927274 -14.3237155394
1335732851745817271 -13.7100586048
1335732851845865767 -6.45597884659
1335732853112685790 -9.96253374204
1335732853245960600 -7.83670154073
1335732853345862162 -10.3979778672
1335732853479127099 -5.39643471167
1335732853579243609 -13.6264020541
1335732853679201379 -12.1489571857
1335732853780294023 -10.7356550619
1335732853879202486 -10.8405053952
1335732853979138895 -9.49176838518
1335732854079165998 -3.32348243645
1335732854179318038 2.12649458594
1335732854279216706 5.1415033844
1335732854412529066 7.64157459954
1335732854512708616 7.40609538683
1335732854612644603 7.38325460809
1335732854745892545 9.25800668527
1335732854846110627 8.2809538973
1335732854945873955 8.10815581403
1335732855079210374 10.6682076794
1335732855179245566 11.8459097655
1335732855312725084 10.0243649886
1335732855412593734 12.2859294257
1335732855512527982 7.75158866808
1335732855645875557 8.91551023225
1335732855712458932 4.32279575845
1335732855812542509 4.36117775607
1335732855912569824 6.45399233551
1335732856012543384 -0.783160690094
1335732856145980236 -0.33253689347
1335732856245857681 0.267972670566
1335732856345821884 4.27426456193
1335732856445872873 6.64448080869
1335732856545861390 2.67548054909
1335732856812562185 15.7565472232
1335732856912516800 7.3322983937
1335732856979259223 7.85980619001
1335732857079556847 10.5741502069
1335732857179237581 8.93718559199
1335732857279237637 10.3813829581
1335732857379221068 11.7991090774
1335732857479205946 12.1282321966
1335732857612457891 10.2466067295
1335732857745936351 7.20698032089
1335732857945911376 2.51570418222
1335732858079383185 7.72262126211
1335732858212664893 6.32608058055
1335732858345974047 2.73713420429
1335732858445967077 0.56367252945
1335732858545955137 2.91038629419
1335732858645852562 1.90655549917
1335732858745920271 5.25756581035
1335732858845835181 3.38604743257
1335732858912546459 0.806794655429
1335732859012583665 -4.7814948999
1335732864479237696 6.90081325428
1335732864612541040 7.11209790603
1335732864745821947 5.36077322732
1335732864845915104 10.7549333844
1335732864945856030 8.04092230319
1335732865045937020 5.45559450246
1335732865145950588 5.89905627591
1335732865279192797 1.51730602496
1335732865379169322 1.50945363783
1335732865512684620 0.323688988826
1335732865645915375 6.3758025418
1335732865745873266 9.60095839547
1335732865845869180 3.84830381587
1335732865945895102 9.05824553135
1335732866045849546 8.56482236329
1335732866145822652 8.19905858676
1335732866279275860 7.01278664406
1335732866379153808 5.23500631822
1335732866479303532 0.150324891578
1335732866579171256 2.29791348748
1335732866712509023 -6.31598415389
1335732866812565508 -8.34029958732
1335732866912488426 -5.3345530541
1335732867012694647 -4.99054670448
1335732867079177125 0.701891325122
1335732867179168718 1.73756736735
1335732867312564468 6.17272933686
1335732867412526790 4.59336391884
1335732867479165856 4.28114767253
1335732867579199347 -0.665038830202
1335732867679158505 -4.72272780544
1335732867812713550 -11.5516366481
1335732867945912246 -10.6177904414
1335732868045901874 -11.6235311806
1335732868179208883 -9.56137001454
1335732868345972419 -9.18686210293
1335732868479163765 -7.42071814695
1335732868612703579 -11.5165776568
1335732868745889696 -15.7799793395
1335732868845976799 -12.9763612256
1335732868979227226 -11.3286367525
1335732869145862286 -13.5652815552
1335732869279363868 -12.2787450334
1335732869379082317 -12.1999942075
1335732869479144954 -11.4441464328
1335732869579268989 -11.6565584105
1335732869712526991 -11.6866086334
1335732869779236104 -12.7432987343
1335732869879192691 -11.7195696392
1335732869979227184 -13.2724056796
1335732870079230134 -12.9232936495
1335732870179277745 -13.5844903091
1335732870279269895 -12.3728214574
1335732870379291887 -12.7029659855
1335732870479689719 -15.6024747592
1335732870545977400 -14.7884529568
1335732870645848893 -15.9729429547
1335732870745885030 -15.4593571986
1335732870812461699 -16.0979744245
1335732870912554280 -15.8713938007
1335732871012495793 -15.6030981512
1335732871112522743 -14.3912513084
1335732871179149031 -14.2327406556
1335732871279207925 -16.023680115
1335732871379211320 -15.7563959881
1335732871479207050 -14.7415466895
1335732871579165532 -16.1057536135
1335732871645859157 -16.3430586888
1335732871745838186 -16.5302592179
1335732871845801067 -11.9234115784
1335732871912484725 -12.8751220529
1335732872012474687 -11.4343355359
1335732872079272589 -13.0775948797
1335732872179269085 -12.2155672048
1335732872279302474 -11.9782803716
1335732872345863259 -10.0371363244
1335732872445877522 -9.75855049126
1335732872512607030 -9.2883680064
1335732872612580354 -10.9434941256
1335732872679236570 -11.0109581916
1335732872779343636 -18.2118000874
1335732872879280481 -10.5766792289
1335732872945864629 -11.6007128795
1335732873046165692 -12.6002922119
1335732873145795660 -10.651667236
1335732873212456354 -11.9667311026
1335732873312474462 -12.041943727
1335732873412515214 -11.849182842
1335732873479269933 -12.1166889673
1335732873579326681 -12.6367328725
1335732873679137828 -11.5639653584
1335732873779135587 -11.143182017
1335732873845821210 -12.006629656
1335732873945814966 -10.7388350103
1335732874045884360 -11.3453880035
1335732874145986381 -10.9639414225
1335732874212465144 -12.4461377543
1335732874379151651 -11.1355783918
1335732874446020192 -12.037866781
1335732874579169203 -11.4466031166
1335732874645920590 -13.1903694296
1335732874745932808 -12.1289707141
1335732874845926474 -12.503125497
1335732874912584005 -11.2910488303
1335732875012459440 -11.0809280049
1335732875112555856 -13.1150207616
1335732875179133298 -12.3011224937
1335732875279248892 -12.4182300262
1335732875345835209 -15.5673203692
1335732875445874848 -14.4497832361
1335732875545961269 -11.3815961324
1335732875645888281 -12.0771604149
1335732875745844351 -11.1699311843
1335732875812575557 -12.273903115
1335732875912568646 -11.957256542
1335732876012563006 -12.0199333102
1335732876112583802 -11.4788447335
1335732876212586250 -11.8704543066
1335732876279197195 -11.3863599544
1335732876379177683 -11.2975354724
1335732876479282798 -11.6660181971
1335732876545901952 -12.488247499
1335732876645886002 -11.4477898748
1335732876712695820 -10.8868534758
1335732876812525126 -12.1698466354
1335732876912570791 -11.5848837963
1335732877012544946 -10.8236033208
1335732877079171528 -12.2232341115
1335732877179074389 -13.7328117269
1335732877279335590 -11.1837582577
1335732877345825280 -11.9720152747
1335732877445822988 -11.8528261573
1335732877545912311 -11.0976868454
1335732877645848894 -10.4548277395
1335732877745822816 -11.6504266377
1335732877812683048 -11.2054981275
1335732877912524288 -11.2401080237
1335732878012618476 -11.4365452398
1335732878079312242 -10.6686269631
1335732878179149997 -10.9852881037
1335732878279248951 -7.88298106855
1335732878345962073 6.39907551841
1335732878445775119 9.03449413876
1335732878512527127 9.41772304379
1335732878612662277 8.18713794162
1335732878712483932 11.1441898607
1335732878779322105 11.1214364393
1335732878879302551 12.0500750649
1335732878979141376 9.78502676377
1335732879079313577 8.17983260601
1335732879145902722 2.58603623393
1335732879245756993 -11.9383882077
1335732879345917174 -9.8435241289
1335732879412544441 -13.0725250333
1335732879512468505 -11.4125426466
1335732879612499180 -11.9048297022
1335732879712715518 -11.6274831739
1335732879779218103 -13.0682806558
1335732879912693298 -11.1359737714
1335732879979167432 -10.380927092
1335732880079080347 -10.3936097606
1335732880179206458 -11.5747441736
1335732880245869709 -8.3549255926
1335732880345889466 -9.9066392617
1335732880412599850 -12.0002806184
1335732880512536563 -12.2509171462
1335732880612480489 -11.4083192092
1335732880712792255 -11.1919604304
1335732880779203592 -11.7368796327
1335732880879148874 -10.6275133605
1335732880946005507 -10.58386494
1335732881045894295 -11.2314751582
1335732881145808655 -10.5413142857
1335732881245846439 -11.2341384312
1335732881312513584 -6.81730952142
1335732881412458314 -9.42972637316
1335732881479273443 -10.62894622
1335732881579236806 -10.8130278372
1335732881679188009 -10.3435756276
1335732881745941835 -10.4552446798
1335732881845973384 -11.558603703
1335732881945826160 -8.67711490657
1335732882012670091 -11.8539852519
1335732882112552042 -11.1217924377
1335732882212514971 -12.4349369644
1335732882312541714 -12.1527257187
1335732882412535183 -15.129557107
1335732882512555705 -15.5521142435
1335732882612738412 -16.9344557115
1335732882746146374 -13.1165127062
1335732882879291757 -13.7880564794
1335732883046027551 -14.608046418
1335732883179178784 -12.3093304681
1335732883345924267 -15.1000331749
1335732883479141081 -17.2746887333
1335732883612565359 -10.9481865371
1335732883745915361 -12.4727493686
1335732883845936534 -13.070858493
1335732883979177576 -13.1865204787
1335732884079427198 -14.0925058156
1335732884212585779 -12.7990963143
1335732884312672020 -14.3643564268
1335732884446053368 -13.0446341757
1335732884579305051 -11.2087824466
1335732884745943380 -10.2767140381
1335732884879293733 -6.31269556568
1335732885012509029 -12.9214868152
1335732885145830122 -12.0238400658
1335732885312724772 -12.5782767667
1335732885445769719 -13.1257590819
1335732885545809112 -16.9243067872
1335732885679193496 -13.0021887432
1335732885779325530 -14.5126631987
1335732885912632845 -16.2137938322
1335732886012693092 -14.608073738
1335732886112446974 -15.681955534
1335732886212571466 -13.6059722249
1335732886312546056 -16.7097958032
1335732886445904035 -15.9434332541
1335732886579229113 -17.3728910205
1335732888245858218 -16.964844397
1335732888345813258 -19.610724626
1335732888445932742 -16.5035410616
1335732888579191046 -14.7194317664
1335732888679205227 -12.7346329998
1335732888812542148 -11.6028993007
1335732888912522004 -10.7728383038
1335732889045931158 -10.6848733678
1335732889145766187 -12.908359559
1335732889246063725 -12.0808864185
1335732889345810878 -11.6238639895
1335732889445923566 -11.0714454633
1335732889545851979 -14.2182847498
1335732889612545754 -11.6367882388
1335732889712474375 -9.89078992699
1335732889812481246 -11.4255223634
1335732889879286454 -11.6974390282
1335732889979323615 -9.86763588736
1335732890045948429 -11.1260682683
1335732890145875366 -10.8263998491
1335732890246015921 -10.3291362545
1335732890312806839 -11.1356123847
1335732890412649211 -9.78533636282
1335732890512590530 -10.4039153512
1335732890612516801 -11.109328674
1335732890712566639 -9.21639599632
1335732890779163614 -14.2042524597
1335732890879337227 -12.7914499592
1335732890979210373 -13.7398276833
1335732891079172525 -9.52803197256
1335732891179256025 -11.1666815865
1335732891279330357 -11.6952604987
1335732891379484203 -12.3095945711
1335732891446080875 -13.4148453096
1335732891579249294 -13.8679785207
1335732891679148201 -10.9492882798
1335732891779226297 -9.9092868772
1335732891879317876 -11.2242082535
1335732891979257174 -10.5234499265
1335732892079960581 -10.0616157548
1335732892179203045 -10.9454697331
1335732892279093473 -12.1018800467
1335732892379173751 -8.95478874087
1335732892479269287 -10.2746569089
1335732892579225611 -11.2331792654
1335732892679245597 -12.8198076237
1335732892745969266 -11.7128426102
1335732892846007324 -9.9137980609
1335732892945883708 -10.6508688833
1335732893045855507 -11.5166918251
1335732893145935661 -11.3150345615
1335732893245835503 -10.7626930459
1335732893312583066 -10.9641908915
1335732893445927084 -12.0658014057
1335732893545807561 -12.3539221321
1335732893645893884 -10.0469712049
1335732893745830734 -12.2551670134
1335732893812608703 -11.4108083698
1335732893912502911 -14.4910127742
1335732894012425923 -13.4363367998
1335732894112536835 -14.6908819983
1335732894281660452 -15.1443518801
1335732894345869311 -15.3876579048
1335732894445990532 -13.3118297489
1335732894512509689 -11.3447601368
1335732894612501702 -10.3383680053
1335732895046002466 -4.12246045987
1335732895145901959 -7.3255460167
1335732895679177001 -3.1299716521
1335732895779168331 -3.02665151001
1335732895879307828 -2.42483925007
1335732896079185975 -2.40536630541
1335732899345856292 -9.09764405179
1335732899445888555 -12.4076348502
1335732899545874033 -10.5028862457
1335732899679235727 -8.72833807671
1335732899779165402 -7.95503086477
1335732900045949938 -10.0703067539
1335732900179331759 -13.0515161163
1335732900379234155 -13.5411435243
1335732900545964178 -16.6516010252
1335732900712510902 -13.658934155
1335732900845856620 -10.922994053
1335732900979093787 -12.7399393729
1335732901079166762 -13.7350231416
1335732901212540307 -12.231202376
1335732901345877592 -13.7925732926
1335732901479242290 -11.7813837987
1335732901579343033 -12.3481846083
1335732901679317968 -12.5429332353
1335732901812568628 -13.3904300529
1335732901945838688 -14.1138947854
1335732902045843565 -12.9041451602
1335732902145849146 -13.3399076363
1335732902246033941 -15.5046113415
1335732902345821372 -14.8114548863
1335732902446070256 -13.4432013568
1335732902545798314 -10.6488966862
1335732902646016720 -8.82216670053
1335732902745917443 -12.7543337846
1335732902845771835 -13.277543514
1335732902945933126 -12.612747053
1335732903045818667 -14.873050169
1335732903145905562 -17.3410743556
1335732903279154772 -14.6502994467
1335732903412556893 -11.2631451365
1335732903545817045 -14.1267858229
1335732903679282769 -12.8537853383
1335732903779114890 -13.4467914706
1335732903879184456 -14.2710443341
1335732904012591662 -12.9340700776
1335732904145914379 -14.5117686327
1335732904245930494 -10.8985044771
1335732904379224127 -11.713667351
1335732904545893699 -14.3731368783
1335732904679273800 -12.1040527514
1335732904812529503 -13.2029708347
1335732904945872624 -15.3975174506
1335732905079365370 -14.5397959486
1335732905212703953 -14.0273337564
1335732905345853754 -17.5587104028
1335732905445872304 -13.6858715856
1335732905579235047 -14.5585277782
1335732905645997548 -13.1554019115
1335732905745889646 -12.9562412032
1335732905879239242 -12.8282362343
1335732905946227257 -10.4545952138
1335732906045866461 -11.6949850212
1335732906145792356 -13.0467264493
1335732906245821327 -12.7825453122
1335732906345894908 -13.3800082012
1335732906445844778 -13.0347220442
1335732906545855489 -12.4056934514
1335732906612476625 -14.0938788538
1335732906745831499 -9.51376791177
1335732906812499238 -8.70328594633
1335732906912525371 -9.37824087789
1335732906979157927 -7.3690320403
1335732907079266251 -8.03166197782
1335732907179309190 -7.45002160812
1335732907279196135 -8.73732337819
1335732907345763585 -7.58149531048
1335732907446087684 -9.05629915672
1335732907545911631 -9.1871298024
1335732907645815651 -9.89296261223
1335732907745887951 -7.7074201504
1335732907845938366 -8.550376354
1335732907945853127 -12.2362018445
1335732908045813737 -10.7271909296
1335732908145845830 -8.39154360404
1335732908245819406 -9.19761583223
1335732908412587542 -10.1796997955
1335732908512593184 -7.88450715685
1335732908612548214 -8.50968486407
1335732908712849291 -11.6720461794
1335732908812544865 -11.9115290628
1335732908912659234 -9.56148507671
1335732909012654307 -10.1987580337
1335732909079100841 -10.2930559342
1335732909179227606 -9.25157869926
1335732909312624809 -10.8273361396
1335732909379225539 -10.0397984257
1335732909479130204 -11.0732235425
1335732909579111259 -10.1962640654
1335732909712616057 -10.3872006323
1335732909812602198 -9.46764799204
1335732909879373882 -8.73942154048
1335732909979202611 -9.79258043577
1335732910045837598 -9.32606748445
1335732910145820351 -9.41880806177
1335732910212624888 -13.4997718864
1335732910312530058 -11.0562033054
1335732910412437185 -11.7332293331
1335732910512615375 -10.9468104722
1335732910612632242 -8.0229224916
1335732910745928109 -9.24303282418
1335732910845794151 -9.40519109392
1335732910945824963 -10.0909653604
1335732911012494845 -10.7338597636
1335732911112626112 -12.6963089084
1335732911212508332 -10.4987326933
1335732911312490332 -10.3436965407
1335732911412549883 -13.500375274
1335732911479292108 -14.4237124346
1335732911579223639 -13.3226624866
1335732911679221038 -13.3003630066
1335732911745994113 -12.5460539071
1335732911846031651 -11.4936780632
1335732911912564636 -12.7450496094
1335732912012494007 -13.5184677866
1335732912112561166 -12.9629759659
1335732912179137941 -12.0557271638
1335732912245971238 -12.1395429627
1335732912345845900 -14.0227584783
1335732912412640027 -11.6538217641
1335732912512562325 -10.5384380782
1335732912612778882 -11.6787537721
1335732912712600578 -12.355611341
1335732912779236782 -11.399677952
1335732912879172182 -10.6040637955
1335732912979188623 -12.1677944312
1335732913045800023 -14.7192333808
1335732913145899309 -12.6859684572
1335732913212631837 -14.468913873
1335732913345757359 -13.4690393129
1335732913445969016 -11.7286229733
1335732913512483454 -11.0237272145
1335732913612492672 -7.46236666127
1335732913712545931 -5.35791746328
1335732913812570007 -4.90383169289
1335732913879243282 -5.43257298443
1335732913979207699 -5.58503080592
1335732914079210226 -4.92742823371
1335732914179328144 -6.99092785735
1335732914246019059 -4.73218222726
1335732914345829111 -6.94538856008
1335732914445901420 -9.67817736032
1335732914545948683 -7.05120274336
1335732914612479278 -6.17874920688
1335732914712547627 -8.31011840879
1335732914812614362 -8.42762426674
1335732914879167753 -9.94516402966
1335732914979212556 -10.982210938
1335732915079167951 -10.8252166624
1335732915145921087 -14.8440738587
1335732915412400051 -2.83423714747
1335732915479174798 -9.50892952156
1335732915579148285 -7.83432813053
1335732915679180215 -11.8377686008
1335732915779228095 -11.5013323937
1335732915912525955 -17.5592384981
1335732916045950723 -16.068627155
1335732916213312584 -14.7567861381
1335732916345892476 -16.6102081192
1335732916545982088 -13.6123994723
1335732916712439779 -16.323906606
1335732916879274182 -11.4505945034
1335732917512478828 -9.43554757072
1335732917612566818 -16.136469033
1335732917745897600 -15.0316038804
1335732917879173502 -15.0853089164
1335732917979265139 -14.205905894
1335732918079214356 -11.0145577528
1335732918212596071 -13.4367592841
1335732918312508414 -10.1859668174
1335732918445796373 -11.9965263207
1335732918579100538 -13.2059657297
1335732918679205988 -14.3934228451
1335732918779183272 -15.0744223518
1335732918879472351 -18.5028921863
1335732918979276534 -15.9772186094
1335732919079224599 -14.1332176127
1335732919245926956 -17.0204523891
1335732922745843786 -1.20014496237
1335732922879311226 -0.359019620994
1335732923012548038 2.15036112516
1335732923146198021 0.43966391883
1335732924279341492 -7.22065502427
1335732924412506170 4.14801388707
1335732924546167983 5.23691051262
1335732924645914632 5.1272440667
1335732924779172707 11.5181045922
1335732924912489920 4.24244998138
1335732925046078033 13.6562601687
1335732925145800206 8.12494950232
1335732925245814674 -4.67661433241
1335732925345794807 -14.1463589523
1335732925479128679 -12.6687100328
1335732925579121325 -10.0111765904
1335732925679156715 -5.95153563453
1335732925812538733 -8.43201528832
1335732926912444495 -6.57577776019
1335732927045847906 -1.84474741498
1335732927212539760 -1.2971690103
1335732927346357367 -2.40042163472
1335732927479250739 -1.14420501695
1335732927645879732 -3.58896682877
1335732927779178865 2.84757918521
1335732927912509162 -4.55418851951
1335732928045823189 -4.96128619578
1335732928179235752 -5.04212181364
1335732928312637473 -4.70219146731
1335732928445822921 -2.5645362412
1335732928579209157 -1.75532536538
1335732928745944981 4.95158665198
1335732928912430912 10.74713297
1335732929045815121 6.03708137919
1335732929179339413 4.76841052535
1335732929345940429 4.88155486747
1335732929445808034 2.62742933142
1335732929579088591 6.9610871083
1335732929712610156 13.3083249547
1335732929845951861 11.5904000253
1335732930012578414 9.37132925372
1335732930179330211 6.66073123743
1335732930845903825 1.42840641472
1335732931245982552 -9.26536663029
1335732931412610659 2.6241870994
1335732931579172496 2.69322168182
1335732931712438018 1.32398796059
1335732931845940643 -3.86154419054
1335732931979084511 -3.39461040943
1335732932145765521 -3.70380618023
1335732932279322131 2.06659015371
1335732932445935228 1.8954654367
1335732932612646575 -2.75920953982
1335732932779129204 -4.07426587145
1335732932945884822 -3.02954298156
1335732933079185234 -9.73817670143
1335732933212780243 -7.4622107117
1335732933345900224 -6.06403181832
1335732933479204133 -5.52059246735
1335732933645873111 -0.895381061736
1335732933779245907 -7.53790832046
1335732933912492460 -6.82706123414
1335732934079157873 -5.96822424016
1335732934179146374 -4.4548693559
1335732934312564919 -7.33527663444
1335732934412522365 -5.40779764139
1335732934512581723 -7.63772662883
1335732934612764638 -7.67862255354
1335732934712576590 -8.0479088967
1335732934812499556 -12.0708299738
1335732934912483761 -12.9097345467
1335732935045889933 -11.3931158425
1335732935379353129 -12.2519955015
1335732935512492708 -11.4424404083
1335732935645886038 -11.2906281936
1335732935812484015 -11.8681232527
1335732935945888327 -11.6453169808
1335732936079303215 -15.5684481994
1335732936212526800 -16.9904046439
1335732936345890941 -15.2912093865
1335732936512436983 -15.3756464699
1335732936645834846 -14.4697480645
1335732936779311979 -14.0290283935
1335732936912470271 -15.8819252839
1335732937079233797 -12.8559142341
1335732937212484367 -6.20459415897
1335732937379169184 -8.28063856973
1335732937512546338 -6.15505883856
1335732937645840113 -5.64042470069
1335732937812617606 -7.52372309425
1335732937946000062 -6.21042371757
1335732938145861204 -3.03011121491
1335732938245887669 -5.23575375899
1335732938379199499 -4.70101531004
1335732938479348484 -5.74473850093
1335732938579221056 -4.6944972519
1335732938712566134 -4.7425744707
1335732938845857931 -4.25938832776
1335732938945883787 -4.54421302923
1335732939045841463 -2.8513279436
1335732939179228331 -7.35330209024
1335732939312545313 -10.4233389014
1335732939412651462 -10.4834472613
1335732939512503225 -10.9267851315
1335732939645911488 -12.7861916138
1335732939746002105 -10.6091274004
1335732939879359075 -11.8230542291
1335732939979246317 -10.8437095358
1335732940079160900 -10.8445275946
1335732940245897679 -11.3857276743
1335732940345817934 -12.7302110108
1335732940445880227 -13.4093029229
1335732940579205649 -12.0878346408
1335732940679273909 -16.2488699458
1335732940745956899 -12.646191993
1335732940846091050 -11.580812541
1335732940979517933 -12.9108251552
1335732941079328449 -13.9907885331
1335732941212500574 -14.1053861455
1335732941345995371 -12.3764145115
1335732941479196771 -12.5347595687
1335732941579243099 -14.0286916939
1335732941679326063 -9.71039129747
1335732941779109998 -4.27192800761
1335732941912499024 2.414396137
1335732942012536920 1.51123537513
1335732942145926619 5.74667176434
1335732942212492368 4.32290308882
1335732942312514659 7.9981223646
1335732942412518783 5.29189464446
1335732942545841999 6.2453641431
1335732942645860161 6.46754728614
1335732942745856206 6.07172308597
1335732942845882798 7.62324232791
1335732942945881722 6.3602554951
1335732943045804551 6.26340302533
1335732943179191222 8.78964636899
1335732943279164746 7.60386563287
1335732943379144512 6.34365459763
1335732943479244287 6.7949223301
1335732943579255737 5.35909372789
1335732943712768172 6.55443709045
1335732943812646033 7.99895220063
1335732943912677057 7.10743072416
1335732944046231179 8.06035509781
1335732944145878273 7.76578522858
1335732944246087302 6.16034644349
1335732944312589795 5.90726797557
1335732944412501259 5.62389735836
1335732944546096609 3.69147133676
1335732944612530578 6.03740049877
1335732944746002380 7.19535426586
1335732944879229665 -4.34079812733
1335732944945748058 -14.0203503566
1335732945079220105 -15.7425006891
1335732945179259768 -14.9737736644
1335732945245880645 -16.1981258636
1335732945345958701 -15.7602416572
1335732945479244479 -14.5822809185
1335732945612608697 -12.4561895724
1335732945712552521 -12.7673763392
1335732945812539727 -15.764438457
1335732945912673213 -15.7506002174
1335732946012536519 -16.9652734156
1335732946112544102 -15.7639905945
1335732946212592215 -16.8979380447
1335732946345856765 -18.8070206994
1335732946445846350 -17.3041559984
1335732946545835163 -18.1212804309
1335732946679343302 -17.7465501355
1335732946779198830 -17.4064174672
1335732946879167706 -16.8386618461
1335732946979210575 -16.236105757
1335732947079175228 -17.3343881495
1335732947179147868 -15.1931985638
1335732947312470076 -12.1511561635
1335732947412477344 -8.98589342571
1335732947512641715 -6.1968996468
1335732947645876268 4.17960859868
1335732947745884141 2.17322282244
1335732947812509209 6.36500963465
1335732947912725126 5.68177607743
1335732948012572725 6.3147069267
1335732948112633008 5.87892410411
1335732948212526053 4.87160188555
1335732948312496955 -4.56414020857
1335732948412482959 -20.3021565082
1335732948512555511 -18.4728159215
1335732948612547296 -20.8232841494
1335732948712482894 -18.0809315618
1335732948845886167 -19.2407602399
1335732948945856220 -21.7306277164
1335732949045826006 -21.4594441301
1335732949180654671 -20.7921549265
1335732949312493119 -20.675894318
1335732949379294395 -19.0836231997
1335732949512520926 -19.0027427905
1335732949612454209 -21.3934938833
1335732949712472806 -20.2679049017
1335732949845830370 6.25421534338
1335732949912531207 -2.97197025942
1335732950079377842 -19.9190856403
1335732950179472887 -18.6567503324
1335732950279190175 -20.7520978387
1335732950379157904 -20.3766555991
1335732950479264391 -19.8074538452
1335732950612518032 -17.9518501716
1335732950712618341 -18.0865755166
1335732950812506160 -19.5045539107
1335732950945837623 -20.348301861
1335732951079292785 -20.4287007034
1335732951179144989 -19.444365612
1335732951279314426 -18.7930498368
1335732951412610553 -18.0958583317
1335732951545879201 -20.2534161039
1335732951712482433 -16.588351114
1335732951879351358 -17.8567777503
1335732952012510623 -17.9798965455
1335732952179324422 -16.3755602719
1335732952312505797 -14.7165709625
1335732952479234647 -12.6464031498
1335732952645919674 -11.7075090277
1335732952845874125 -9.34534483526
1335732953012526827 -8.18449749144
1335732953145870435 -5.18018696833
1335732953279188411 -5.19576111375
1335732953412598181 -7.57437577896
1335732953512679521 -5.10269351657
1335732953646148346 -3.70046062684
1335732953779157324 -1.86996385125
1335732953912434431 1.51834224176
1335732954012802265 -2.41467913458
1335732954145922153 -5.23964721714
1335732954245961063 -0.770750429929
1335732954345953029 -1.60140317623
1335732954479174614 -4.52362365745
1335732954579178977 -0.12813107541
1335732954679177705 2.15028284522
1335732954779100322 1.0805919956
1335732954879198945 -3.22357577501
1335732955012607490 -6.02372179538
1335732955112535408 -5.22214773584
1335732955212531018 -8.28237871802
1335732955345822803 -8.05663906426
1335732955479187692 -5.83079611609
1335732955579144790 0.515672455807
1335732955679155891 -3.54800247602
