# Supplementary material for: Infants Time Their Smiles to Make Their Moms Smile
Source: PLoS One. 2015 Sep 23;10(9):e0136492. doi: 10.1371/journal.pone.0136492 (PMC4580458; doi:10.1371/journal.pone.0136492)
Supplement: S1 Data — (ZIP) [file pone.0136492.s001.zip › DiegoSmileRawData/smilenew_sub_2_yoked_2012-04-29-13-46-10.robotsmiles]

1 1335732380885732886
0 1335732382852470209
1 1335732396918927500
0 1335732397752434568
1 1335732398985799571
0 1335732400519044487
1 1335732401352269462
0 1335732401819138241
1 1335732403385801786
0 1335732406619028011
1 1335732414552328889
0 1335732417218962671
1 1335732420885854188
0 1335732422119086702
1 1335732429719161437
0 1335732430519207214
1 1335732441552429448
0 1335732443719248180
1 1335732444019147014
0 1335732444385688279
1 1335732446452455719
0 1335732446819167266
1 1335732447185679729
0 1335732447985878776
1 1335732450319346103
0 1335732451652461723
1 1335732459585764656
0 1335732462018943755
1 1335732473985734020
0 1335732476852616361
1 1335732477585666675
0 1335732479618976846
1 1335732482885734001
0 1335732484719121229
1 1335732486018932331
0 1335732487119111768
1 1335732490352342997
0 1335732494419041907
1 1335732495219075471
0 1335732496052429875
1 1335732496385640559
0 1335732499219176268
1 1335732502385864954
0 1335732503985877110
1 1335732504319004130
0 1335732505652530658
1 1335732506785833247
0 1335732507152423905
1 1335732508452348789
0 1335732511585889696
1 1335732511885760775
0 1335732512385718671
1 1335732518452305384
0 1335732519585803271
1 1335732522752539615
0 1335732524719217322
1 1335732537885674460
