# Supplementary material for: Infants Time Their Smiles to Make Their Moms Smile
Source: PLoS One. 2015 Sep 23;10(9):e0136492. doi: 10.1371/journal.pone.0136492 (PMC4580458; doi:10.1371/journal.pone.0136492)
Supplement: S1 Data — (ZIP) [file pone.0136492.s001.zip › DiegoSmileRawData/smilenew_sub_2_yoked_2012-04-29-13-46-10.subjectsmiles]

1335732378215281272 6.17823285129
1335732378348494222 8.27368447189
1335732378481849605 2.39151397337
1335732378615193842 6.29851991899
1335732378715120866 5.88076397566
1335732378848411508 7.72431596523
1335732378981717293 3.18921410063
1335732379115149100 11.9978512143
1335732379248510600 13.9647572701
1335732379415179227 8.89595256762
1335732379581696202 3.99894431134
1335732379715270526 6.05384408113
1335732379882163163 5.27018745426
1335732380015157917 6.67218481557
1335732380148494841 7.27605485483
1335732380248424805 10.5395016361
1335732380381762694 11.2000062771
1335732380515106565 11.0957242106
1335732380615164686 10.3874814814
1335732380781739536 8.7935203184
1335732380948554083 11.0319169639
1335732381048362619 10.3525819165
1335732381181832544 11.7630374531
1335732381315116054 4.70007886638
1335732381615285801 -4.8327489657
1335732381748359058 -4.21410658488
1335732381915166019 1.4449904543
1335732382048512844 9.01635206056
1335732382181681671 8.11911287791
1335732382348391847 9.96331524657
1335732382481726060 11.4744530031
1335732382615173981 8.50955266835
1335732382748535435 7.75842670418
1335732382848517119 9.29700625907
1335732382981780775 5.81658335655
1335732383081882216 5.8307973909
1335732383181800514 7.15859740539
1335732383282157755 9.68630270951
1335732383381709825 8.94798934929
1335732383515230550 7.47375992223
1335732383615205778 11.7417084842
1335732383748472313 13.7327027719
1335732383949205421 12.3990639795
1335732384115124910 12.2460591556
1335732384281767267 10.8626566577
1335732384448583302 11.4265775787
1335732384648856131 7.89115690656
1335732384781950051 -3.44980816844
1335732384948454148 10.5170653381
1335732385081783561 9.89278455093
1335732385181724359 11.5735283991
1335732385281883913 3.33948408001
1335732385415168290 -9.88126879657
1335732385515099427 -8.25027922576
1335732385615193845 -7.39640678475
1335732385715098864 -3.64766437152
1335732385815060273 3.53754346273
1335732385915138197 5.72607963473
1335732386015087374 8.27880354361
1335732386115382242 6.5790627339
1335732386215357296 4.51123469107
1335732386415162234 -1.14543038194
1335732386515117771 0.621379758176
1335732386648411196 -3.98172816787
1335732386781902513 -2.68548523979
1335732386915072271 6.53268245388
1335732387048405607 2.1738351865
1335732387248417374 1.86772551253
1335732387415139250 4.84216114963
1335732387581818417 2.725763558
1335732387715088837 5.19809611675
1335732387881950672 1.99034208895
1335732388015188688 2.79312182448
1335732388181752745 1.60800982085
1335732388348373382 4.8573461021
1335732388515104912 4.97377523074
1335732388681707953 8.09649917574
1335732388815121227 6.46658515272
1335732388981695179 3.58318751939
1335732389148553488 5.36697533373
1335732389281811991 8.59012934522
1335732389448514134 6.86480744005
1335732389648510815 8.67473015744
1335732389848444181 8.77324922297
1335732390015049720 13.7156004778
1335732390148534191 2.5627268516
1335732394648520199 7.13109987537
1335732394748517002 5.74282953423
1335732394848435307 3.69609210623
1335732394981787090 3.63269472666
1335732395081926371 1.36691588917
1335732395248467950 -4.53363024284
1335732395415057513 -2.09087546656
1335732395581865162 -2.24490371048
1335732395748391096 -4.32114624134
1335732395915061434 -3.48249909201
1335732396115207506 -7.48679434726
1335732396381839268 1.13972412873
1335732396515214007 -0.297260531331
1335732396615109695 -2.99618650911
1335732396748461743 -5.53527381948
1335732396981887621 -inf
1335732397115139330 2.05521950173
1335732397248401533 4.03071509237
1335732397348600726 -3.95387221752
1335732397482031637 -4.02450678026
1335732397581867592 -2.53194480486
1335732397681800784 -3.00099061944
1335732397781732060 0.385390321254
1335732397915319925 -4.75621741762
1335732398015186842 1.16595306445
1335732398148497739 0.800668167831
1335732398248523980 4.09351896818
1335732398348564783 1.33669881348
1335732398448487393 2.37893496895
1335732398581833024 2.49469423984
1335732398715104839 5.31527472012
1335732398815135625 6.51480607749
1335732398948528923 2.01490851983
1335732399048541878 6.39419563719
1335732399148410406 5.55053164952
1335732399248382435 6.02489192003
1335732399381808311 8.46380719672
1335732399481760494 9.09317514467
1335732399581806546 7.18969439545
1335732399682003478 15.443976488
1335732399815182214 7.56397178224
1335732399948420414 4.3016685206
1335732400115114979 4.19582401076
1335732400315074266 4.59145670996
1335732400481721358 0.746241554924
1335732400648384722 4.23349720804
1335732400815201694 3.97984222063
1335732401281941975 6.503101894
1335732401415159277 6.08121779645
1335732401548448606 9.57188624576
1335732402048546569 -6.98928682269
1335732405848496100 -2.99998190218
1335732405948428874 -13.1206551852
1335732406081917255 -8.36709050163
1335732406181795778 -14.0369173105
1335732406315201954 -16.7048310383
1335732406415233808 -16.978184683
1335732406548395737 -16.7821326562
1335732406715024514 -7.47993950458
1335732406815412934 -13.4385583838
1335732406915025420 -14.6855564288
1335732407048567854 -14.2458664172
1335732407148415809 -13.9678656591
1335732407259864260 -14.2052688458
1335732407360056011 -14.5684848197
1335732407459768923 -14.0982288081
1335732407593117739 -11.2935395941
1335732407693245848 -12.6547400191
1335732407826462586 -12.6795426509
1335732407959887636 -12.9622035468
1335732408059829054 -14.2611234638
1335732408159837077 -11.6185740942
1335732408259855405 -13.5655902381
1335732408360023596 -12.3942591306
1335732408459782144 -12.830509316
1335732408593296265 -13.2474813593
1335732408693254827 -11.8356375712
1335732408793049470 -12.0849428438
1335732408926531784 -12.3607015481
1335732409026390736 -13.871545909
1335732409159760484 -12.6037985154
1335732409259754698 -13.3432299796
1335732409426500949 -13.8393278633
1335732409626711963 -11.2633642535
1335732409759905974 -12.3299376006
1335732409859873474 -4.73302917273
1335732409993219952 -6.91056308353
1335732410093205248 -7.50977179603
1335732410193123123 -5.28326938378
1335732410259838020 -1.11927277872
1335732410393095113 -3.19036904578
1335732410459833453 -6.55350182869
1335732410593221692 -4.08837253593
1335732410693215050 -5.04163751423
1335732410759826754 -4.02590122479
1335732410893089793 -3.65855254477
1335732410993159592 -1.72938981351
1335732411093090560 -3.54250703509
1335732411159955416 -1.62810376986
1335732411259765489 -3.70960883264
1335732411359872907 -2.24579822879
1335732411459766282 -2.34931429572
1335732411559852981 -3.36390991299
1335732411693124866 -2.46742122328
1335732411826512558 -1.78449867708
1335732411959760410 0.424913767529
1335732412059767392 -0.0376922182245
1335732412159782064 -1.87623119833
1335732412259830844 0.868341250585
1335732412359849630 1.61307759879
1335732412459823214 2.68305653228
1335732412559842126 2.24178031354
1335732412659760934 -0.0641401082172
1335732412759765023 -0.303776528572
1335732412859825542 -1.3288243723
1335732412959939054 0.205177589181
1335732413059847288 0.20466983058
1335732413159835360 -0.197755061866
1335732413259733025 -1.76439989386
1335732413359871564 0.190762457454
1335732413426494349 -0.672737681973
1335732413526563564 -0.271326971891
1335732413626487514 2.16370241068
1335732413726513013 -0.169306298917
1335732413793144893 2.16805680942
1335732413893159652 -0.566664429333
1335732413959822772 2.77788139624
1335732414059913555 2.35838846171
1335732414160069257 5.32827531191
1335732414260013846 5.09925755198
1335732414359960931 4.68904667694
1335732414459952192 3.86743528071
1335732414526461447 5.26608005051
1335732414626556886 3.60305989628
1335732414726514962 5.26224915692
1335732414793152012 -0.665103105073
1335732414893053093 4.62170425521
1335732414993134633 -2.17348910581
1335732415093309435 1.38902457185
1335732415193283767 -2.68670051552
1335732415459837950 3.75253544752
1335732415559969049 1.31206193322
1335732415759910920 2.74289716607
1335732415859875608 10.8593790722
1335732415993190895 9.56245143495
1335732416093075953 0.989514807531
1335732416193347496 3.32386804394
1335732416326498645 7.93546290049
1335732416426689340 7.68630464872
1335732416526517159 3.33974665519
1335732416659957529 6.18617491737
1335732416793149823 11.6861327018
1335732416993209308 11.8537783492
1335732417159839085 8.83558852905
1335732417326623079 11.3181798654
1335732417493186782 11.3273331589
1335732417659871009 10.6669668084
1335732417859889603 16.3578547219
1335732417993188239 17.9010738861
1335732418093199284 16.1375296478
1335732418193282763 15.3780911333
1335732418293120800 14.9554526258
1335732418359753831 13.3583331025
1335732418459762339 10.9164000548
1335732418559926499 2.61432090378
1335732418659847905 2.11104265577
1335732418759825980 4.22832306634
1335732418826483744 1.71948795822
1335732418993316766 5.76051499893
1335732419126492559 5.66284857385
1335732419226536720 10.2787565672
1335732419326466410 9.36835460411
1335732419426607828 8.31983471989
1335732419526519805 8.30643872573
1335732419626588152 7.36397341469
1335732419759952032 12.455271581
1335732419859936762 9.52393685866
1335732419960012143 10.5012018449
1335732420059847960 12.9407145746
1335732420159790185 11.631532989
1335732420293201986 12.2085995827
1335732420393120996 8.57481041508
1335732420493257528 5.94966223527
1335732420593080480 -2.23781923449
1335732420693090028 5.21409835864
1335732420793267972 2.76250240066
1335732420893258952 6.02061436635
1335732420993168396 2.3028536935
1335732421126553675 4.98975981344
1335732421226614626 6.32703401533
1335732421326552704 4.13409274617
1335732421426408814 6.23330687978
1335732421526666558 5.52723065404
1335732421626381941 13.3996821357
1335732421726615622 11.353102868
1335732421859891761 15.4456483178
1335732421959861899 14.0494869514
1335732422093215725 14.7130587461
1335732422193114721 12.950142091
1335732422293203101 13.8982378389
1335732422426506112 12.1053182049
1335732422526600846 12.3382084255
1335732422626385324 11.6336622326
1335732422726513305 12.129214716
1335732422826451270 7.33154857202
1335732422926511296 8.52815290106
1335732423093126703 9.02993862851
1335732423193210178 5.10542700127
1335732423293116740 6.38128734337
1335732423426649485 2.94082505309
1335732423526465371 0.691621740465
1335732423759902600 -0.33615049498
1335732423859920896 -4.89250581841
1335732423959792162 -6.52000392521
1335732424059902232 -13.2647731786
1335732424159999348 -13.4068359003
1335732424259864930 -6.92797283006
1335732424359984609 -3.19999751777
1335732424459821015 -3.77131631648
1335732424593307983 -12.0928621674
1335732424693280313 -10.8641228927
1335732424793122133 -7.68135860416
1335732424893166444 -18.6851958165
1335732424993257625 -16.621575789
1335732425126656313 -15.3240584782
1335732425226508589 -13.6716559579
1335732425326421610 -6.68930934372
1335732425426550805 -9.69785366879
1335732425593211240 -9.2974777156
1335732425726566524 -10.8491634659
1335732425893177765 -6.02446421755
1335732426059735520 -10.1226296725
1335732426193213425 -13.0821473616
1335732426326530569 -16.1546347748
1335732426459772142 -11.5262067554
1335732426559892721 -14.5114652986
1335732426659888964 -13.5806313472
1335732426759801859 -18.7854080168
1335732426893308496 -18.9138690154
1335732426993097313 -18.0044662882
1335732427093090667 -11.5152175265
1335732427226543116 -12.0750216355
1335732427360025821 -12.6065385111
1335732427459874328 -10.1752373043
1335732427526599220 -9.3232643992
1335732427626481791 -4.74440846892
1335732432826524053 -5.23185494676
1335732432959838795 -8.19767393667
1335732433126487579 -7.82621822119
1335732433259859307 -4.32993707019
1335732433426744893 -3.85605427231
1335732433593191778 0.212462260497
1335732433826517370 -3.80894558142
1335732433959924447 -5.55683827707
1335732434093148513 -8.05699207438
1335732434293335412 -8.43684881267
1335732434426481018 -9.18836700501
1335732434626530322 -1.42365403369
1335732435626650625 -9.43912510326
1335732435760001616 -7.36774289937
1335732435893165017 -4.73405432137
1335732436026539247 -1.41104166817
1335732436160000928 -0.377100516959
1335732436293082436 -3.17177397768
1335732436393152769 -1.00845968038
1335732436493126145 -3.39302163872
1335732436626506157 -3.0284926244
1335732436759787125 -1.54626553101
1335732436860256722 -1.86305782196
1335732439526407509 -1.01365577327
1335732439626543020 -8.26826412023
1335732439726530583 -7.52954226422
1335732439859808532 -2.26593015457
1335732439959859378 5.18251285612
1335732440059867529 5.52740862558
1335732440159854980 6.98679992401
1335732440293195476 1.46079949996
1335732440459879183 2.69465134728
1335732440626526608 0.55703799748
1335732440793166138 3.37743582784
1335732440926712029 10.2370539201
1335732441093227373 4.92919792547
1335732441226501152 8.68861159989
1335732441359905962 7.98320848793
1335732441426484383 8.98048569002
1335732441559767227 9.92678528896
1335732441659821585 10.4043253891
1335732441793164296 8.5977031763
1335732441893369825 5.57964499853
1335732442026669599 2.17528081184
1335732442159873149 -9.34506157909
1335732442326549470 -12.3240401159
1335732442459833790 -13.0558424832
1335732442559825747 -11.7202017681
1335732442660028434 -18.6217023656
1335732442759858218 -17.5939936618
1335732442859995243 -18.9585449979
1335732442959815972 -16.4510598335
1335732443059852707 -16.3081696386
1335732443159885782 -16.9745554376
1335732443259797440 -16.2640962514
1335732443359871468 -17.2941907208
1335732443493091163 -16.1693676397
1335732443593571846 -15.6565868963
1335732443693068991 -16.0659733338
1335732443793180726 -17.0230656012
1335732443893298740 -16.6421332418
1335732443993400328 -16.9444538089
1335732444093158052 -15.8447326517
1335732444193340525 -16.2567441947
1335732444293342157 -18.8575921294
1335732444393135321 -17.7039320197
1335732444493214001 -15.5433076548
1335732444593131172 -14.1678668323
1335732444693223052 -15.9711793096
1335732444826705837 -14.6978038221
1335732444993169264 -18.5890051961
1335732445126424670 -14.6978283711
1335732445259933233 -15.8334974007
1335732445359741663 -15.3156364475
1335732445459834023 -17.6942512547
1335732445593144328 -16.2534270863
1335732445726507163 -15.4918802844
1335732445859870775 -16.2321688479
1335732445959972933 -16.377925948
1335732446126443188 -16.5419945434
1335732446259932431 -17.9067045433
1335732446359718189 -15.0500798558
1335732446459809146 -16.2187229837
1335732446559777703 -15.946562212
1335732446693282566 -15.3127549641
1335732446826409882 -15.1141183871
1335732446926474871 -19.9097414717
1335732447059797526 -16.3612232878
1335732447159991599 -11.9599324606
1335732447293199504 -11.8375801544
1335732447459753331 -12.63522036
1335732447593215377 -13.3159497074
1335732447693189588 -16.6764914086
1335732447826492828 -14.9142841533
1335732447926552094 -15.3498791765
1335732449459985723 -9.66009008453
1335732449593226002 -5.96676707342
1335732449693338467 -7.48571947964
1335732449893374529 -4.71255646831
1335732449993474299 -2.25700855266
1335732450126546871 -7.63474999435
1335732450193299107 -7.49683700687
1335732450293240990 -7.52014408873
1335732450393581105 -5.92610018083
1335732450459885744 -6.62063347617
1335732450559857155 -3.36812337292
1335732450626594207 -3.96950780242
1335732450726480756 -5.38294725287
1335732450859908266 -5.07334958447
1335732450959940609 -4.9578882893
1335732451026527664 -6.34690194777
1335732451126647740 -6.23236896532
1335732451226466686 -7.10984539238
1335732451326567416 -7.32054783564
1335732451393705791 -7.05068305689
1335732451526525547 -6.83398085483
1335732451593185452 -9.29489392067
1335732451693121645 -7.57317481689
1335732451759906162 -5.65902765971
1335732451859951621 -7.71210151809
1335732451960243871 -7.70237369034
1335732452026527696 -8.96711898528
1335732452126662748 -8.67501255646
1335732452226394690 -7.6977643492
1335732452326428802 -7.53235667482
1335732452426459966 -7.60164330899
1335732452493223608 -9.82664785362
1335732452593160238 -9.00125166559
1335732452693273120 -8.46789723531
1335732452793262068 -7.90933401205
1335732452893066378 -8.13810627893
1335732452993213956 -9.48072038239
1335732453059760635 -9.36560690792
1335732453159842942 -7.9631713297
1335732453259785766 -8.03585130961
1335732453359985151 -8.41242158266
1335732453426587670 -7.24920824906
1335732453526660384 -6.63998566562
1335732453593157155 -6.26944836636
1335732453693324788 -4.72403206083
1335732453759875959 -4.43398255368
1335732453859966750 -4.30064408311
1335732453959827283 -6.38393007355
1335732454026652330 -7.35017167725
1335732454126477149 -9.48345134071
1335732454226418385 -7.8219113535
1335732454360102918 -9.05159332497
1335732454526516449 -11.336481719
1335732454659895903 -10.0960565497
1335732454826507655 -12.212656988
1335732454959900842 -12.9013323364
1335732455159870487 -8.84580031374
1335732455259821375 -5.58637607583
1335732455359892174 -5.50144786418
1335732455459866247 -8.65049005848
1335732455559851306 -6.73648333203
1335732455626625136 -10.5694186659
1335732455726516479 -10.3214589123
1335732455826524039 -12.0547411732
1335732455959832937 -12.5059521982
1335732456026447621 -8.4709053198
1335732456126474550 -12.4951541958
1335732456226481859 -9.53950646183
1335732456326558886 -10.910434794
1335732456393319731 -11.3826038037
1335732456493225744 -11.2757735704
1335732456593468669 -10.6984137826
1335732456693226427 -11.2949048743
1335732456793257351 -9.54802407086
1335732456893272324 -10.23274717
1335732456993172668 -8.63077526293
1335732457126496452 -14.014809599
1335732457359894716 -9.95791634914
1335732457493257930 -11.2090078521
1335732457659879221 -12.5346330529
1335732457793267680 -9.99392360736
1335732457893176262 -9.41536627199
1335732457993108115 -8.5899489269
1335732458093154729 -8.58048630719
1335732458193246176 -9.4325661968
1335732458293187016 -8.80618133169
1335732458393102206 -9.6772488252
1335732458493050942 -9.88620626059
1335732458627250241 -9.80971552774
1335732458726429107 -13.0333299427
1335732458826488110 -15.9049443166
1335732458926530306 -3.26579674453
1335732459026635142 6.53183670821
1335732459159703557 9.4618254951
1335732459293166917 9.23391776345
1335732459426455316 9.30807358149
1335732459593123686 11.0421853592
1335732459726585108 12.3593084551
1335732459859872070 10.1268733542
1335732459993283038 9.65122618683
1335732460126667889 10.262790636
1335732460259751458 8.73826191291
1335732460393234789 8.75267753529
1335732460493253119 6.35884350217
1335732460626532133 8.6662067712
1335732460726464968 9.21871651519
1335732460893123285 11.3436008039
1335732460993106240 9.73045303061
1335732461126489631 9.95005561525
1335732461226384090 8.5541777229
1335732461359871280 12.0840564056
1335732461459754236 9.76739714528
1335732461559835591 10.6296379759
1335732461659845778 8.84111609609
1335732461759831762 6.82760754628
1335732461859876273 7.6053504662
1335732461959863652 2.06407470658
1335732462059811377 1.90569355308
1335732462126571409 2.26390743683
1335732462226552176 2.50564037371
1335732462326642308 1.92937009517
1335732462426621433 4.77053391978
1335732462526750040 1.84905510244
1335732462626583400 3.65083185754
1335732462726485792 2.72208168193
1335732462826523824 3.31954576063
1335732462926623417 3.60144908887
1335732463026648958 1.92865071813
1335732463126394826 2.70349974821
1335732463226410201 2.95263285297
1335732463359832700 0.837613292214
1335732463459918536 4.18917130346
1335732463559922450 -3.39863202879
1335732463659835632 -7.25794435631
1335732463759934277 -9.53384567837
1335732463826581385 -10.5062813795
1335732463959940729 -13.0647697929
1335732464059775944 -12.752391751
1335732464193215545 -8.58958035962
1335732464293122543 -8.97830330756
1335732464426629774 -9.63058720944
1335732464526518417 -8.08576608045
1335732464626482044 -7.84979396213
1335732464726747359 -6.7190615336
1335732464793225408 -6.29958133552
1335732464893140673 -8.7913068045
1335732464993197563 -10.4610784558
1335732465093206993 -3.43688480167
1335732465193374103 -5.02894935477
1335732465293102775 -1.39682334383
1335732465393137814 -0.585540690251
1335732465493175140 -2.65987029826
1335732465626681311 -2.906658945
1335732465726631113 -7.18912798947
1335732465826507499 -5.39756206811
1335732465926478111 -8.27410021186
1335732466027123756 -8.63182397269
1335732466159873464 -9.32504327954
1335732466259809976 -5.13937025064
1335732466726601083 -2.53391476056
1335732466826536299 -12.8329534768
1335732466959876962 -11.5885799627
1335732467059820233 -7.92950577534
1335732467193213489 -8.48595462623
1335732467293216941 -11.7995595222
1335732467393187599 -8.42919042121
1335732467493186499 -7.07444196087
1335732467626447807 -15.4350270652
1335732467726694437 -15.1423284243
1335732467859963974 -15.1480031338
1335732467960103458 -13.2376050257
1335732468059872882 -10.7056997358
1335732468193108089 -9.52437878515
1335732468326544186 -12.8523123
1335732468493165141 -13.312439201
1335732468659802785 -8.94165123995
1335732468759852191 -14.5487902355
1335732468893161473 -14.7554490712
1335732469059839503 -8.09860743333
1335732469126552667 -10.8064784923
1335732469226491616 -11.6991232525
1335732469326475888 -12.870951932
1335732469426451717 -13.4179761762
1335732469560014104 -13.2987314079
1335732469693253226 -13.1290667595
1335732469793284408 -15.0116410854
1335732469893282090 -18.2660766577
1335732469993353225 -14.1282894811
1335732470093095705 -5.27638310442
1335732470159808898 -9.78858466472
1335732470226434088 -13.5210206413
1335732470326552587 -9.03114977338
1335732470393073478 -8.634374399
1335732470493150035 -8.08357394199
1335732470559906164 -8.19622225669
1335732470659901175 -7.13325939002
1335732470759875501 -9.36710874498
1335732470859921057 -6.47881750735
1335732470926498599 -7.4963418078
1335732471026645484 -5.93231876411
1335732471126506843 -7.23025460913
1335732471226526234 -6.346154616
1335732471326558599 -5.61619366101
1335732471426479277 -5.47605286071
1335732471526727542 -7.97435906802
1335732471659788449 -4.6160452007
1335732471759802092 -5.16570226082
1335732471859841484 -12.8571002675
1335732471993182603 -8.19028985036
1335732472093200967 -13.5867441068
1335732472293163687 -12.988745817
1335732472393329006 -11.0709182471
1335732472526744324 -14.1836243126
1335732472659893620 -18.1016504813
1335732472793077847 -17.630464202
1335732472893227208 -17.6861257384
1335732472993149205 -17.8608097366
1335732473093271299 -17.3547431738
1335732473226451879 -16.812513478
1335732473326474265 -19.3414031925
1335732473493175086 -17.0668281063
1335732473593171302 -19.7355359229
1335732473726408635 -16.3949387215
1335732473826459727 -16.7898715315
1335732473926537960 -16.7116860022
1335732474026623992 -17.7833697414
1335732474126475615 -18.258965598
1335732474226441367 -16.0281798033
1335732474359748890 -18.7531840964
1335732474493237141 -17.2026255649
1335732474593178502 -18.6629774549
1335732474693198637 -17.0552999529
1335732474826411902 -15.7852672688
1335732474993350393 -14.6110981695
1335732475159833319 -16.1787064159
1335732475259776414 -11.8477180741
1335732475359748924 -8.86138754376
1335732476293106496 -6.91437024651
1335732476393130799 -18.8694216934
1335732476459858055 -13.9008457609
1335732476559912707 -13.2393501418
1335732476626505760 -15.8607026808
1335732476726629547 -17.0684979881
1335732476826541668 -12.5525170636
1335732476926446822 -14.0469705585
1335732477026545484 -13.3682051498
1335732477093115340 -13.118882558
1335732477193204584 -10.5239433613
1335732477293059490 -10.9086921083
1335732477426492443 -8.47625479553
1335732477526833329 -8.85333373509
1335732477626529746 -10.3915204389
1335732477759789683 -8.77249334404
1335732477860069573 -13.6602058422
1335732477959793098 -12.5245819086
1335732478059892141 -10.6311901785
1335732478160090812 -11.9509465564
1335732478459831037 -3.34176105242
1335732478559768489 -15.9560208265
1335732478660043118 -11.4926052634
1335732478759955962 -9.67297905856
1335732478859873575 -11.3250825748
1335732478926468396 -12.6707640508
1335732479026563979 -10.4581633507
1335732479093158731 -7.51029307942
1335732479193278778 -10.2058993354
1335732479293138309 -10.0813235586
1335732479360347260 -7.59039122727
1335732479426458966 -13.0491026262
1335732479526487257 -9.66630579539
1335732479593527988 -10.0340686095
1335732479693517429 -4.62925041603
1335732479793114530 -6.99468162194
1335732479893193835 -10.6717667147
1335732479959797056 -9.18163926805
1335732480059848545 -9.25203343743
1335732480159791797 -10.1623685799
1335732480259749901 -7.20431022897
1335732480326516286 -8.47378342493
1335732480426503733 -6.92931452441
1335732480526559357 -9.45985769437
1335732480626545067 -4.61856301422
1335732480759796252 -6.86459304297
1335732480826457864 -4.99560922842
1335732480960001232 -5.15550721277
1335732481059796880 -8.23910700823
1335732481159806455 -5.22237278662
1335732481259793285 -6.63083638416
1335732481359889901 -8.44760580765
1335732481426433809 -7.44434323364
1335732481526751659 -7.50710579544
1335732481626481749 -8.68294280264
1335732481693200864 -8.11133311001
1335732481793157922 -4.28604145904
1335732481893155563 -7.19423330185
1335732481993147280 -9.58367532385
1335732482059896679 -6.50806583144
1335732482193342800 -5.65864370733
1335732482293172874 -9.35167186131
1335732482360024144 -8.28958738771
1335732482459996640 -7.46106820843
1335732482559769725 -6.12339613983
1335732482626643900 -4.04519006278
1335732482726518438 -8.69714150765
1335732482860185687 -4.8194676335
1335732482926582595 -6.71823434373
1335732483026439232 -6.74247922961
1335732483126385760 -6.63527241889
1335732483226506446 -4.87600207099
1335732483293319305 -7.2984603594
1335732483426533220 -5.33964471085
1335732483526533274 -6.36566149786
1335732483593341013 -5.10168475828
1335732483693292367 -6.11543788734
1335732483793280057 -8.06319018234
1335732483893196400 -10.5749895939
1335732483993261718 -6.51444369004
1335732484093209872 -7.34721840525
1335732484226428396 -5.14487576948
1335732484326490576 -11.6232727743
1335732484426691238 -9.6954134646
1335732484526520149 -11.6557302163
1335732484659902377 -11.4826505611
1335732484793140993 -12.2466933914
1335732484926443332 -11.7594832259
1335732485093151586 -8.83640895494
1335732485259815906 -10.3196054712
1335732485359737546 -11.9954939821
1335732485459874910 -9.32569922891
1335732485559759586 -10.1728829388
1335732485659808344 -11.9227138204
1335732485793103403 -10.373024991
1335732485893163719 -9.00288695534
1335732485993225140 -7.84779034131
1335732486093196831 -7.9872397364
1335732486193095278 -9.75178342324
1335732486293208144 -11.4220355408
1335732486393088302 -9.16320945765
1335732486559994574 -10.1353711724
1335732486659871360 -6.30801023294
1335732486759945119 -7.56786498152
1335732486826552479 -8.03930772765
1335732486926455571 -7.61034515347
1335732487026653479 -10.0923372161
1335732487126502151 -6.44845333363
1335732487259820716 -6.37817513318
1335732487359873439 -5.30402433322
1335732487459785802 -5.17849032548
1335732487593192641 -8.50455772162
1335732487659827686 -8.03809091678
1335732487859881458 -4.92537507244
1335732487960049520 -10.164514248
1335732488059929893 -3.51281467865
1335732488159787177 3.49521360006
1335732488259786613 7.1887436548
1335732488359974501 6.73135710422
1335732488459758724 7.95474939081
1335732488559814710 8.38481250805
1335732488659766840 7.52639760441
1335732488760105422 10.2336959817
1335732488893116127 9.61697026312
1335732488993240694 7.68194955532
1335732489126569370 7.67915973542
1335732489259844549 7.98560358156
1335732489359976832 7.59304827906
1335732489459741134 8.28159360564
1335732489559791064 7.73682951275
1335732489659966654 7.80322374358
1335732489760036213 5.13952635661
1335732489859916111 4.20833172646
1335732489959863016 7.75414817492
1335732490059944261 6.04401783267
1335732490159913348 8.2024395709
1335732490259995992 6.1949456495
1335732490359940151 4.94915391352
1335732490493244900 4.23892836544
1335732490593227558 9.63548832319
1335732490693199557 7.94955628196
1335732490826545721 7.52732429707
1335732490926682390 12.6049297979
1335732491027393964 14.8808645868
1335732491126579726 13.6101559399
1335732491226594409 15.1106103991
1335732491326547839 11.1693150172
1335732491426450798 12.087619821
1335732491526452505 12.1782371945
1335732491626476074 12.0634846711
1335732491726588246 13.4425066586
1335732491826505888 12.7243382856
1335732491926462307 13.270726956
1335732492026772285 11.5780374969
1335732492126663351 8.10325657236
1335732492226477118 9.26803816452
1335732492326495150 9.03837500644
1335732492426375917 7.72615638524
1335732492559925558 8.82083640991
1335732492659741648 10.0521596526
1335732492759926041 12.4369810114
1335732492859831817 8.64907943763
1335732492960036248 12.7294803294
1335732493093208775 11.0971308147
1335732493193201098 8.39336506896
1335732493293236737 1.89655803091
1335732493426417738 3.49774595456
1335732493526493099 -6.5959379259
1335732493659852032 -14.5247989803
1335732493759730503 -16.4431074527
1335732493826597847 -15.587749963
1335732493926618731 -12.9969640511
1335732494059917462 -11.9898746693
1335732494159822221 -10.6339332881
1335732494259880873 -11.4942510868
1335732494360078332 -14.5356896775
1335732494459840254 -13.8680381042
1335732494559923167 -14.8620172969
1335732494659908713 -16.2084481019
1335732494760657023 -13.2225816471
1335732494860089120 -13.5648484777
1335732494959871964 -8.59874882011
1335732495060004903 -10.4976067237
1335732495159771885 -8.61511966877
1335732495259699064 -4.78729451124
1335732495359949470 -6.6514327566
1335732495459784705 -12.0059463086
1335732495559791248 -13.833532676
1335732495659991310 -15.0577966616
1335732495759869932 -13.0928751424
1335732495893147872 -14.6940385633
1335732495993141509 -17.0023942579
1335732496093191463 -14.0368728451
1335732496193388594 -15.7122448881
1335732496293136906 -14.2839573614
1335732496393075336 -14.29999182
1335732496526545102 -12.8501458012
1335732496659909503 -14.4070853039
1335732496759876090 -15.6372710222
1335732496859855452 -15.5034123746
1335732496959966989 -14.9743934659
1335732497059772024 -14.7362945813
1335732497159785893 -13.8085307971
1335732497293188906 -13.2438848055
1335732497393141527 -15.0381283888
1335732497493280259 -13.7297104113
1335732497626615319 -13.4468271812
1335732497726469348 -11.0368781212
1335732497826560628 -11.8363811162
1335732497926429374 -14.3409232931
1335732498026906656 -11.1003423478
1335732498126522983 -14.4268549472
1335732498259815138 -12.2155779252
1335732498359885854 -13.419080726
1335732498459890564 -11.4057147687
1335732498559944032 -12.3499432543
1335732498659808875 -12.6558972157
1335732498759936038 -10.6450668316
1335732498826402789 -10.3631094893
1335732498959794741 -11.4989520003
1335732499059940923 -10.8656390824
1335732499159728805 -13.3277593167
1335732499260025055 -12.2822703781
1335732499359813913 -11.7276584729
1335732499493249210 -12.6481321271
1335732499593108862 -12.7027320884
1335732499693418898 -5.57101450835
1335732499793343387 -6.7000284232
1335732499893180367 -8.27728006438
1335732500026661299 -11.4687239555
1335732500126592341 -10.5266006638
1335732500226472633 -9.95033632179
1335732500326468391 -7.10768763973
1335732500426446238 -11.9956599403
1335732500526652216 -10.1414734171
1335732500659843204 -12.4000190911
1335732500759830068 -10.1043709551
1335732500859839360 -12.4977138853
1335732500959901853 -13.5608103685
1335732501059830648 -11.8136902793
1335732501193243091 -13.7615830809
1335732501326630187 -13.1565051783
1335732501493275055 -12.9603117093
1335732501659791127 -13.58822685
1335732501826544375 -14.5750864385
1335732501926517568 -14.7053714884
1335732502026551843 -15.5945293982
1335732502126541276 -16.9489517502
1335732502226521807 -15.8680622294
1335732502326566673 -17.8860938375
1335732502493132771 -13.4233212584
1335732502593129513 -15.3847732639
1335732502693198257 -13.5775716868
1335732502793126293 -13.5449974303
1335732502893189085 -13.4011035526
1335732503026993118 -12.742889283
1335732503126513304 -11.3585765337
1335732503226433121 -14.4643089761
1335732503326447730 -12.6438844094
1335732503426512455 -13.1864493772
1335732503526506092 -13.966524419
1335732503659982875 -13.3850818814
1335732503759862715 -13.2498388652
1335732503859846448 -15.3969439887
1335732503959797493 -13.6246562176
1335732504059823009 -15.6095182752
1335732504159792321 -13.8258819186
1335732504259890023 -15.655870046
1335732504359934418 -16.1387096911
1335732504459883349 -12.8280927284
1335732504559860880 -14.8103723478
1335732504660004890 -14.6304879479
1335732505193229400 -14.7742376067
1335732505326499897 -15.7622852293
1335732505426491433 -14.8918001359
1335732505526536548 -14.0396556053
1335732505659885681 -12.8052475576
1335732505793159596 -11.7929650877
1335732505893186671 -15.3375765668
1335732505993162646 -12.1887917299
1335732506126473738 -12.0217612916
1335732506226457118 -11.1338289011
1335732506326565184 -10.8965532169
1335732506459699991 -13.7498769494
1335732506593193859 -15.6647870218
1335732506693174338 -15.0067536571
1335732506826380416 -13.5488889145
1335732506926662446 -16.8311844059
1335732507026446577 -9.93226769809
1335732507126400956 -9.85046958716
1335732507226408452 -7.8510606987
1335732507426467293 -10.2513298875
1335732507793192836 -6.19782633245
1335732507893149276 -12.7058135477
1335732507993278675 -11.9588877472
1335732508093150885 -12.550070164
1335732508193314785 -12.7126749568
1335732508259763422 -7.97009161563
1335732508393090178 -14.1148599477
1335732508493125972 -17.8953023165
1335732508626499411 -15.671859609
1335732508726558056 -17.8121344408
1335732508859997848 -16.3712432136
1335732508993210187 -14.2824948552
1335732509093566125 -16.9043537942
1335732509193451359 -13.5392771686
1335732509326610766 -10.0193300974
1335732509493220723 -1.04718452117
1335732509626500750 -5.01611187948
1335732509793273860 -5.57497787715
1335732509926636092 -9.81034705601
1335732510059838133 -10.0162919212
1335732510159868741 -9.29456715619
1335732510260046368 -9.75147694353
1335732510393542910 -6.67603288178
1335732510493217628 -7.73651818071
1335732510593306801 -6.8129247969
1335732510693177319 -6.318738359
1335732510793093992 -9.11431675158
1335732510893200123 -8.21132379082
1335732510993141080 -8.49915170308
1335732511126496130 -1.6999582054
1335732511226875911 -10.82661427
1335732511326566333 -11.7997678395
1335732511393113051 -8.70192230236
1335732511493376337 -14.636438483
1335732511559870135 -10.2461959823
1335732511693202165 -11.7013400581
1335732511793188847 -6.30447381306
1335732511926514850 -11.0585649964
1335732511993940485 -9.62021389054
1335732512126460247 -7.72077349962
1335732512193411622 -8.17321036529
1335732512293200573 -7.32539292515
1335732512426930528 -5.45670847906
1335732512526578960 -8.68147684114
1335732512626535478 -11.0688995843
1335732512726579373 -11.8237147123
1335732512859904328 -9.94979037515
1335732512959814271 -7.77175460095
1335732513093155364 -11.3249964769
1335732513193305201 -10.6876651912
1335732513326670086 5.84912661477
1335732513459882977 11.2783503986
1335732513559845650 14.7386187676
1335732513659822174 11.8044115582
1335732513793175436 13.8388954894
1335732513893037801 12.2021501868
1335732513993115868 13.2250864277
1335732514126615073 10.8536411998
1335732514226458202 11.9558818327
1335732514326422281 10.7335757842
1335732514459845862 9.50486173839
1335732514593166246 11.2574055911
1335732514726614814 9.11297851197
1335732514826419676 11.1672900279
1335732514959758428 12.6430965203
1335732515093094197 13.275708616
1335732515193280237 14.1881854857
1335732515359811522 9.77936973711
1335732515459789225 10.8640914505
1335732515594054612 8.17576934956
1335732515693298666 9.18338709454
1335732515826407462 8.08543994802
1335732515959932711 4.27636751413
1335732516059820884 5.63211128214
1335732516193139063 4.84452093653
1335732516326539335 6.16410548974
1335732516426727435 5.32565021819
1335732516559823622 6.27319901991
1335732516659904337 10.5273760498
1335732516759909745 8.72103149874
1335732516859769647 8.015755801
1335732516959832101 9.77872841801
1335732517059941671 15.4612132166
1335732517159813455 13.8552863442
1335732517259809631 13.6932345686
1335732517393171470 11.5598665506
1335732517526586959 1.33184262629
1335732517626530721 -10.9328119678
1335732517726528855 -9.78821604884
1335732517826670913 -8.47524336384
1335732517926572322 -9.13142404717
1335732518026398523 -6.61954961473
1335732518159834124 -0.888600865745
1335732518259869318 3.42511804417
1335732518360009632 4.71580612119
1335732518493224257 6.56542025425
1335732518593122211 9.50135296327
1335732518693223471 8.65646533084
1335732518826541511 9.20159942263
1335732518926593194 9.92154056145
1335732519059833355 12.3032321413
1335732519159954183 12.0564385895
1335732519259865581 12.5351041863
1335732519359908433 12.4274896569
1335732519459783461 13.319276805
1335732519560098582 10.8087932633
1335732519659828920 11.5201178896
1335732519793248817 10.9268962585
1335732519893123916 8.47466531094
1335732519993249641 9.67226004583
1335732520126648725 11.892300024
1335732520226546018 6.40361696537
1335732520359996985 7.94713123445
1335732520493200281 8.45575943399
1335732520593142132 5.80766605228
1335732520693144667 -3.07075507592
1335732520793142568 -10.0713529107
1335732520893064819 -9.77920378073
1335732521059941862 -12.0015633473
1335732521159883411 -18.2464058841
1335732521259815332 -15.7809161582
1335732521359874832 -14.6624479142
1335732521459866287 -15.7354575243
1335732521559810235 -14.770751167
1335732521693236697 -16.7516062467
1335732521793200033 -19.8532237334
1335732521893225503 -19.3885032685
1335732521959739695 -20.1530535226
1335732522059801388 -20.2222193637
1335732522159966133 -19.649081932
1335732522259880577 -20.3091861141
1335732522359892564 -17.4919326634
1335732522459776931 -17.6067514829
1335732522559867465 -17.0496083163
1335732522659865637 -16.0881516708
1335732522759872201 -15.1228642034
1335732522993166801 -14.5096966533
1335732523126701614 -15.3236246021
1335732523293193776 -14.2747994333
1335732523426640382 -15.5460943981
1335732523559797194 -17.8200439239
1335732523693257558 -18.1135905037
1335732523826729846 -20.5867079393
1335732523926438771 -17.1464003912
1335732524059830919 -16.136066967
1335732524159861202 -18.4220015351
1335732524259782026 -15.2369144402
1335732524360030014 -14.0070272038
1335732524426433469 -9.85236158388
1335732524526429676 -8.7776304974
1335732524626456467 -4.32848707505
1335732524693034011 -8.51292659317
1335732524793325790 -9.22153248556
1335732524860911361 -9.5924940469
1335732524960006099 -6.53628467834
1335732525026595289 -7.69427921441
1335732525093208428 -10.2755048923
1335732525159852603 -8.74230638294
1335732525259768070 -10.2000277709
1335732525326474358 -13.0872556681
1335732525393178112 -10.9400253916
1335732527293345454 -10.1270884728
1335732527360023473 -13.2191831748
1335732527426648834 -12.0401496539
1335732527526490741 -15.4755433534
1335732527593376372 -13.4753618807
1335732527693144797 -12.6224213269
1335732527759870761 -11.8854203393
1335732527826574391 -12.1687489672
1335732527926508567 -11.5058726916
1335732528026764447 -12.1631135277
1335732528093082054 -11.8541627233
1335732528193157925 -6.96916575927
1335732528259828620 -5.53619819116
1335732528426572688 -6.538469583
1335732528493204193 -2.47526149863
1335732528626610465 -3.57989281914
1335732536926583108 -2.05005369584
1335732536993249032 -6.52151171365
1335732537093166840 -4.04339086242
1335732537159993242 -3.47935966664
1335732537226484368 -4.66120671112
1335732537293247593 3.12970070563
1335732539793231522 3.53854891791
1335732539893184622 8.31351264944
1335732540026432236 10.0376300531
1335732540193257226 5.92208661228
1335732540259901475 6.26196816955
1335732540359891687 3.83395801553
1335732540459855664 4.41084419329
1335732540559823369 3.4120400076
1335732540659893230 6.65269836901
1335732540859956468 8.87631652762
1335732541293125679 -0.268390037776
1335732541393173682 1.82488100524
1335732541526789327 2.11570202544
1335732541626531026 2.75453258489
1335732541726531501 0.33204620385
1335732541859920148 -6.53201840776
1335732541959793662 -6.21225847451
1335732542059757960 -7.43158504724
1335732542193216645 -8.85732233473
1335732542293193496 -7.18406151157
1335732542393078206 -5.39650100945
1335732542459830325 -5.40541355952
1335732542559818851 -4.73705660569
1335732542659974648 -9.27270408085
1335732542759917383 -11.6578418016
1335732542859977979 -8.53899799899
1335732542959839244 -12.6820266571
1335732543059894008 -14.6747933756
1335732543159747904 -14.0879958715
1335732543259749286 -14.175951458
1335732543393141488 -12.2179443781
1335732543493230654 -12.9965296741
1335732543626522196 -13.2955736305
1335732543726509694 -11.9980091475
1335732543826492277 -14.734312284
1335732543926516532 -12.9647409934
1335732544026509556 -13.9071282197
1335732544126520861 -15.0908372527
1335732544226510187 -15.4819640423
1335732544326486780 -14.0341663307
1335732544426629033 -13.4757985753
1335732544526515907 -14.7190471071
1335732544626397519 -12.0483705984
1335732544759848363 -14.2309387828
1335732544859897811 -13.7189321981
1335732544959984342 -14.1162044965
1335732545059896340 -14.2751824166
1335732545193286640 -14.8029541704
1335732545293150529 -13.685158127
1335732545426581839 -14.534744819
1335732545559815109 -14.3541818976
1335732545659733139 -13.9222261575
1335732545793216623 -18.1341165188
1335732545926474965 -16.213130607
1335732546026718957 -14.6838626639
1335732546160135302 -8.85801378978
1335732546259747384 -13.7274043386
1335732546359805611 -15.2169400076
1335732546459807540 -11.7304982131
1335732546626616277 -15.836453824
1335732546726595430 -17.2191161278
1335732546826526179 -17.7359278345
1335732546959935313 -13.5853065387
1335732547126633356 -17.1443659891
1335732547293141188 -16.1657220334
1335732547459854285 -19.5805643185
1335732547626477871 -18.7026447589
1335732547726624389 -20.5852829195
1335732547859872640 -16.6324631478
1335732547993281349 -15.7663353334
1335732548126553592 -15.4515556322
1335732548259823992 -11.056761417
1335732548359868711 -14.4366987743
1335732548459900358 -14.6560152511
1335732548559788971 -16.0900813414
1335732548659932262 -11.1294567037
1335732548759934258 -14.66947408
1335732548859786575 -14.2646729294
1335732548959835572 -10.6826476347
1335732549060010945 -12.4308039013
1335732549159873304 -12.6008027142
1335732549326573774 -19.2609880003
1335732549426453974 -18.5237908713
1335732549560000337 -13.77764905
1335732549659785061 -14.2237085075
1335732549759868174 -11.7907091597
1335732549859854529 -14.4628396787
1335732549960140400 -12.3326646243
1335732550059872601 -13.5970371764
1335732550159720940 -14.9936962289
1335732550293196528 -15.8288714147
1335732550393062383 -13.6536743513
1335732550526552830 -11.8560293833
1335732550659771563 -9.47665110456
1335732550759814325 -2.58712910666
1335732550859911336 3.49031281393
1335732550993221239 4.62216524225
1335732551093210788 12.0742403279
1335732551193137321 9.09122013638
1335732551326510833 12.3132176147
1335732551426494652 7.37207921291
1335732551559854218 10.3211298832
1335732551659867003 10.1121180455
1335732551759865504 8.42817427126
1335732551859806039 10.2987383068
1335732551959840022 10.179777256
1335732552059715251 10.4683264287
1335732552193214396 7.94066806074
1335732552293114923 9.56124974358
1335732552393153402 7.31522928366
1335732552493179317 6.46382554216
1335732552593218902 6.13931052856
1335732552726477356 3.93022397776
1335732552826501201 4.99770834981
1335732552926491892 7.08654646512
1335732553026712539 12.5789060606
1335732553159751008 10.1188213924
1335732553259764902 10.1298972436
1335732553359907838 14.5829017325
1335732553459794467 10.9156596576
1335732553593178961 11.1256718975
1335732553726595513 10.1012933242
1335732553826510814 11.3862929309
1335732553959889078 6.83333121731
1335732554059832206 7.97733038769
1335732554193160580 9.30614935273
1335732554293268815 10.0732203913
1335732554393115192 5.93980339026
1335732554526424389 10.3696584333
1335732554626403954 9.88623149891
1335732554726467432 9.52091180244
1335732554826521101 8.99385490384
1335732554926517407 12.0496405465
1335732555026532865 11.6636998849
1335732555159896544 10.6598715966
1335732555259997330 12.0218542671
1335732555359934372 9.67762257818
1335732555459807421 11.3658709051
1335732555559853121 10.444151942
1335732555693113037 9.60935607945
1335732555793147415 7.25323864771
1335732555926524642 8.39852482197
1335732556026580985 9.24842718694
1335732556126574970 8.54118726169
1335732556226593175 1.5469609557
1335732556360005472 -11.9604840638
1335732556459817508 -15.886115709
1335732556559952975 -16.7225048963
1335732556659859898 -15.9267468293
1335732556793178715 -15.3596472532
1335732556893175504 -12.923543775
1335732556993144454 -12.7020630609
1335732557093174110 -15.0783939204
1335732557193266412 -12.9828129042
1335732557326529602 -16.4358230675
1335732557426616500 -16.6835852935
1335732557526456553 -13.0045706957
1335732557626534852 -13.905401982
1335732557726533460 -13.8545008345
1335732557859900221 -13.9379461201
