# Supplementary material for: Infants Time Their Smiles to Make Their Moms Smile
Source: PLoS One. 2015 Sep 23;10(9):e0136492. doi: 10.1371/journal.pone.0136492 (PMC4580458; doi:10.1371/journal.pone.0136492)
Supplement: S1 Data — (ZIP) [file pone.0136492.s001.zip › DiegoSmileRawData/smilenew_sub_20_actual_2012-05-02-13-40-55.robotsmiles]

1 1335991262933948888
0 1335991268634215617
1 1335991278933996876
0 1335991282467335377
1 1335991288467419590
0 1335991291067312455
1 1335991295300779169
0 1335991298667335637
1 1335991303434158343
0 1335991308534138543
1 1335991311067504128
0 1335991318300591447
1 1335991328233983525
0 1335991329100718336
1 1335991334134065060
0 1335991339667293199
1 1335991353700714830
0 1335991356934062807
1 1335991360900735514
0 1335991363833988935
1 1335991369334139847
0 1335991372433974446
1 1335991378933998288
0 1335991384267314384
1 1335991387667314090
0 1335991391634039381
1 1335991401334039248
0 1335991406433989615
1 1335991411800578085
0 1335991416467342144
1 1335991422267306122
0 1335991425333861810
1 1335991426734040127
0 1335991427400706508
1 1335991438634063381
