# Supplementary material for: Infants Time Their Smiles to Make Their Moms Smile
Source: PLoS One. 2015 Sep 23;10(9):e0136492. doi: 10.1371/journal.pone.0136492 (PMC4580458; doi:10.1371/journal.pone.0136492)
Supplement: S1 Data — (ZIP) [file pone.0136492.s001.zip › DiegoSmileRawData/smilenew_sub_20_actual_2012-05-02-13-40-55.subjectsmiles]

1335991262933927032 -13.5085066859
1335991263134168653 -14.4445242265
1335991263300572965 -13.3737429824
1335991263467115572 -8.47367543856
1335991263667271914 -5.71568743333
1335991263833872484 -11.507018693
1335991264000681393 -11.9017867714
1335991264233933407 -12.265847402
1335991264400646062 -8.13191039679
1335991264567312453 -5.7425409953
1335991264733977875 -6.05191638219
1335991264867446202 -4.59079763842
1335991265067232597 -0.512093928538
1335991265233930607 8.12487734445
1335991265400555194 9.18130524879
1335991265600657593 10.1076954572
1335991265767305479 9.66509857211
1335991265967217165 9.04443375424
1335991266133882846 6.40879907488
1335991266300590284 8.27229641796
1335991266467526306 11.0287559047
1335991266633897572 10.989482602
1335991266767370309 10.9127422894
1335991266934001388 9.49121206288
1335991267100523510 9.02919476298
1335991267267270836 11.5410948922
1335991267433841795 11.037528927
1335991267567243325 12.7230566007
1335991267734040309 11.9868188603
1335991267933975889 13.8068401979
1335991268100695944 7.41567255869
1335991268300621286 6.51256558123
1335991268467428632 9.56753485494
1335991268633968133 9.29614828063
1335991268800558983 8.62869051741
1335991268967154462 12.5332805458
1335991269167352175 11.9992491081
1335991269334189961 12.2477864825
1335991269500728293 14.2085464405
1335991269667168027 10.5837447058
1335991269833997076 9.0607791669
1335991277200630413 -7.61513881873
1335991277367282593 -4.43380441673
1335991277500513339 -2.89569625358
1335991277633909660 0.513729133354
1335991277800624691 -11.5093203903
1335991277900723699 -10.151171188
1335991278033926254 -0.185528656798
1335991278200495087 -3.56970320835
1335991278334019787 -3.63849678462
1335991278500510626 -3.44090442963
1335991278667362761 -5.99735707669
1335991278800727911 -7.24225065205
1335991278933890841 -4.5062750726
1335991279100583257 -8.34812352896
1335991279267258836 -3.25253888429
1335991279434118570 -0.341518547018
1335991279600775765 -1.33956019169
1335991279767465562 -1.1726853163
1335991279933955541 -5.93087065201
1335991280067214530 -9.64444277472
1335991280234085971 -8.3258160119
1335991280400594132 -7.5798061059
1335991280567285309 -8.1522132079
1335991280734032597 -10.3807471674
1335991280900697907 -13.1169893183
1335991281067287498 -11.65281369
1335991281233849784 -9.23951807978
1335991281400646948 -7.5429515146
1335991281634012333 -7.72177820823
1335991281800623459 -5.07262171008
1335991281967317357 -10.6622930859
1335991282133939343 2.85262988377
1335991282300871230 2.1591498791
1335991282467278328 1.76239205933
1335991282667346924 2.54605827376
1335991282800739138 -1.68973134581
1335991282967290310 -1.13708315992
1335991283133940951 1.37827800725
1335991283300525504 2.8808129062
1335991283467282599 -0.858602712314
1335991283633844316 0.765395152645
1335991283833915253 -1.79254457701
1335991284000616404 -0.502448908866
1335991284133930679 0.308538313337
1335991284300571013 -0.132438805789
1335991284467294644 1.37254472102
1335991284600675718 2.51985021244
1335991284767330111 3.68945741187
1335991284967332704 8.69941732662
1335991285134150588 14.8284933161
1335991285300546910 12.035122765
1335991285467186302 13.1000232503
1335991285634052074 12.69677427
1335991285834064042 12.762939771
1335991286001075226 12.1167297346
1335991286133970101 13.6264385957
1335991286300858814 14.083781234
1335991286467325113 11.0216612902
1335991286667145078 10.1318339716
1335991286867438636 10.4069301901
1335991287033924053 11.7880737451
1335991287167215129 9.44189179864
1335991287333971684 10.4610603167
1335991287500575429 8.97882136348
1335991287634270042 8.52584231284
1335991287800624297 3.60641857277
1335991287967263625 -1.98964755391
1335991288133932775 -0.181545134715
1335991288300566064 5.48173118125
1335991288467384345 -0.900728774383
1335991288600627148 -3.59866266697
1335991288733922160 -5.76135534454
1335991288900548463 7.3104929251
1335991289034009185 1.17039316375
1335991289133922531 -1.19097677014
1335991289334236569 -5.99516568807
1335991289467301674 3.88818261931
1335991289633958913 -8.55935110942
1335991289833998555 -5.06441601317
1335991289967191788 -2.36657311135
1335991290167292155 -1.15599330778
1335991290334002724 6.29032126805
1335991290467351376 2.00138509143
1335991290633977496 9.56936265646
1335991290800608197 14.3004403664
1335991290933943413 13.484082248
1335991291067372049 8.35024302389
1335991291200660165 9.74533138165
1335991291367293792 6.68348445146
1335991291500610318 8.52051399389
1335991291634346851 4.00334527581
1335991291733948691 2.70556352259
1335991291867200707 1.45915714925
1335991291967148896 7.9353799203
1335991292100561882 -2.95618578943
1335991292234179006 -3.74719354506
1335991292333861772 0.152483911546
1335991292467357302 -0.605523015702
1335991292600632372 -1.37357479382
1335991292733895168 -0.977836275774
1335991292867241190 -2.74675009118
1335991293000672244 -1.64533675249
1335991293134054044 -0.565751774557
1335991293267357890 1.17911096088
1335991293434180224 -0.754095308268
1335991293600559184 -2.64539379513
1335991293734020012 -2.21298840011
1335991293900533088 -2.78405845742
1335991294067271893 0.809049290251
1335991294233932540 9.28014294429
1335991294500749541 10.9284916022
1335991294667176857 0.786748473366
1335991294834102729 2.56264606876
1335991294933834420 4.69702381204
1335991295234574280 4.9489148574
1335991295600611405 7.57203605384
1335991296467268703 7.75372820632
1335991296600531451 1.86397507388
1335991296767344469 4.97065169018
1335991296934001764 8.16063841857
1335991297100514016 6.46392213861
1335991297267242306 8.14422762194
1335991297434186500 11.5298933539
1335991297567355573 10.154572584
1335991297700543410 8.45208170891
1335991297833852423 8.71938436612
1335991297967438675 9.89793668342
1335991298100585973 5.03080470998
1335991298233814731 9.44524995211
1335991298367141724 8.87203747121
1335991298500557798 11.2684743407
1335991298667255835 11.1553995927
1335991298834658186 12.6630340364
1335991298967307887 11.7665081146
1335991299100794255 7.42466957179
1335991299233914599 11.4510404498
1335991299400581301 7.13969542972
1335991299567314722 10.1636734055
1335991299733919751 12.3304778336
1335991299867261753 10.932276179
1335991300034155090 9.10590231621
1335991300200565164 0.602727003064
1335991300333995126 10.2651855606
1335991300500627606 14.3464290519
1335991300633925618 11.2495614102
1335991300833924530 10.5026864098
1335991301000948468 11.6379185927
1335991301133892105 9.26904150959
1335991301300691751 15.7864710972
1335991301467183948 14.6573170448
1335991301633901082 14.4564983401
1335991301800581678 -5.89196127587
1335991301967322491 -5.58019423682
1335991302167320888 -3.64209488125
1335991302333923271 -2.70406921611
1335991302500686805 -5.22936777663
1335991302667336560 -8.41839404436
1335991302834001907 -5.9296246196
1335991303000605535 -4.1960410361
1335991303167253511 -6.77385950189
1335991303433935436 -7.31840962875
1335991303567225537 -8.71315232994
1335991303767466831 -6.92877928366
1335991303933927959 -1.96661236375
1335991304100911592 -2.94990809532
1335991304234003067 -1.18508138816
1335991304400739325 0.349325965411
1335991304567223789 -1.48422458733
1335991304733953866 -6.5399714888
1335991304900740877 -2.46081722387
1335991305067390922 -2.71648218941
1335991305234103713 -6.06114440295
1335991305367272852 -2.92001525407
1335991305533911030 1.78006402399
1335991305667249865 4.08307563339
1335991305833993043 1.78811951607
1335991306000677006 3.0902382344
1335991306133883234 1.35201075388
1335991306333875879 2.4016929407
1335991306500736236 2.3051169864
1335991306667300027 2.84069522328
1335991306800773822 4.11728654725
1335991307000577938 0.652304176106
1335991307134064384 0.714858575736
1335991307267244058 -0.12495997745
1335991307467281992 -2.78340860062
1335991307634012842 -2.70067273572
1335991307767377629 -3.57313684254
1335991307934030120 -7.32828036795
1335991308134061446 -8.86180295481
1335991308267329040 -4.76903766179
1335991308433998849 -2.8456145769
1335991309633967857 -3.33026641424
1335991309800645783 -9.38469281868
1335991309967257455 -4.79751730039
1335991310133927679 -2.6890333855
1335991310300630121 -2.56276318307
1335991310433935893 -4.60258022925
1335991310600556371 -3.17030846731
1335991310733871903 -2.63593087568
1335991310900660272 -2.55748104162
1335991311067422286 -3.14589939061
1335991311200607924 -0.784578758038
1335991311334066806 -0.000480157288728
1335991311500622366 -3.97104001068
1335991311667300734 -5.17303314465
1335991311833971293 -5.12492905241
1335991312000566266 -3.56744986847
1335991312133913824 -1.96774979142
1335991312300841927 -3.76261357252
1335991312600585635 -5.83792093348
1335991312767305870 -6.04734576735
1335991312934077859 -1.84297252892
1335991313134085994 0.860822104946
1335991313267240093 -2.77815636906
1335991313434055993 1.38132062034
1335991313600759489 -8.86922092537
1335991313767305816 -14.2556135938
1335991313933917596 -9.25624881141
1335991314100534946 -8.45097708465
1335991314267218671 -5.03210400525
1335991314434010770 -6.00743125177
1335991314567475061 0.0273298457501
1335991314767370720 8.0879960873
1335991314933867449 9.10218743091
1335991315100701768 7.69480374928
1335991315301038907 6.35081917281
1335991315467303277 9.19575084892
1335991315633835902 6.72899899786
1335991315867372154 -10.1442917519
1335991316034602174 -6.20852019931
1335991316200696745 -6.12456230402
1335991316333822562 -3.27839816363
1335991316500482205 -4.74430087224
1335991316667297825 -3.68953080507
1335991316833940883 -5.43727208044
1335991317000774570 -5.43071219077
1335991317200646074 -6.73671297995
1335991317333877407 -7.92932903828
1335991317500610959 -5.93285459668
1335991317634188905 -6.3010186677
1335991317800727199 -2.81775306909
1335991317967353710 -1.82807009693
1335991318133944652 -6.13115630154
1335991318300563427 -7.40374487449
1335991318467164529 -5.64015404715
1335991318633970764 -3.88093913539
1335991318800623960 -7.39428685516
1335991319000610349 -5.37148067822
1335991319167206837 -5.60237673614
1335991319367323304 -9.29828175498
1335991319500537122 -7.10941934214
1335991319634047926 -10.7995373585
1335991319767336205 -6.51162562466
1335991319933937300 -6.47779550591
1335991320100523047 -6.9169197076
1335991320267281485 -7.36624968108
1335991320433992897 -10.0951860525
1335991320600561988 -9.17632563808
1335991320767358576 -10.7558259922
1335991320933911147 -7.97274195708
1335991321100614094 -8.2897582192
1335991321267268033 -7.3550232025
1335991321434120565 -6.84627930212
1335991321600614431 -10.233330279
1335991321800580357 -7.6509379793
1335991322000787542 -5.40323742735
1335991322167345366 -5.7892228777
1335991322367306801 7.13366501028
1335991322533908802 5.30171243565
1335991322700672348 6.59339156345
1335991322867248059 7.68840215896
1335991323034037942 7.51235133662
1335991323200496300 9.33687421714
1335991323367301045 4.84508740415
1335991323533934775 8.65396342032
1335991323700579125 7.12000958336
1335991323867473199 8.29340631603
1335991324033941401 7.02268289006
1335991324167278014 6.94080633637
1335991324333944251 7.2813949003
1335991324533884618 9.35473218127
1335991324700648909 6.74767386971
1335991324867381254 5.44126278085
1335991325067493477 7.8229576714
1335991325333983185 6.71975087255
1335991325500542031 9.33660148347
1335991325634030101 8.1678706777
1335991325800577016 8.01156720582
1335991325967518236 8.77867520544
1335991326200563496 11.3364300687
1335991326367304996 7.55285194116
1335991326533999583 11.9219003303
1335991326734005497 11.0718249356
1335991326900541451 9.25696792788
1335991327067219678 12.8336728765
1335991327233948248 9.61111520546
1335991327433943086 -0.348424044138
1335991329400621484 -13.4047360309
1335991329567228067 -3.74851918687
1335991329700594931 -7.47962935578
1335991329967321371 -5.68321425217
1335991330133898131 -3.58318950782
1335991330300577889 -7.13859946682
1335991330467251597 -5.80386301304
1335991330667170909 -4.34845313188
1335991330834032145 -6.40017003183
1335991331000637999 -13.9066439677
1335991331167321931 -14.9930072201
1335991331367323330 -14.5768053772
1335991331567246251 -15.1395272642
1335991331733850510 -11.2334488948
1335991331900650017 -6.5366054028
1335991332067387483 -5.81834778168
1335991332300638392 -6.636088818
1335991332434030245 -9.32504222003
1335991332600876776 -9.94924712175
1335991332767344403 -9.98579841958
1335991332933993580 -7.84856295518
1335991333100613504 -9.18526392231
1335991333300590355 -9.85648256335
1335991333467305185 -9.1621059795
1335991333633917939 -13.2457961551
1335991333800777947 -7.79433532511
1335991333967466428 -7.95067899633
1335991334133962022 -10.308797167
1335991334300594679 -12.9910780781
1335991334467433290 -10.3822298459
1335991334633912444 -14.9470546655
1335991334800586004 -5.28522714206
1335991334933980699 -12.9601347782
1335991335100609149 -5.13252311877
1335991335267251224 -7.13577647921
1335991335400624270 -6.5436045531
1335991335567215985 -8.22985675515
1335991335733918856 3.97462380153
1335991335933979003 12.792042188
1335991336100600369 10.9437796985
1335991336233940490 9.15245379086
1335991336400730710 3.20488947507
1335991336567345175 10.0664887136
1335991336733986157 6.46104765942
1335991336900619343 8.52515304759
1335991337067202744 10.0212698964
1335991337233983589 10.9026605794
1335991337400590266 12.101984801
1335991337567362969 7.30331803174
1335991337767319832 9.12228399648
1335991337933929112 10.6039827662
1335991338067260322 10.3954585353
1335991338267253473 7.68273425611
1335991338467301202 9.83967554743
1335991338600601984 6.18697994895
1335991338767249921 8.58650757367
1335991338934030012 7.1711207309
1335991339100612135 9.15078427867
1335991339267214776 3.91315604159
1335991339500670605 5.89168202883
1335991339667279859 7.11541656884
1335991339800754749 0.273243191826
1335991339967248372 2.61265512742
1335991340200565127 8.24632835813
1335991340367412436 7.96298329962
1335991340567370216 9.27956269167
1335991340800717814 10.5032135362
1335991340967615831 7.27165676718
1335991341167333026 8.61689730273
1335991341334155812 12.5933670823
1335991341467335500 7.73901051533
1335991341634035654 10.0763619817
1335991341800733968 9.24894302394
1335991341967145888 12.9267604281
1335991342167451116 -7.18422851832
1335991342367323144 -8.71446476473
1335991342533961704 -13.1949051474
1335991342767204435 -13.072912975
1335991351367220246 -10.0651438135
1335991351567261704 -16.8889394507
1335991351767583953 -15.9451668555
1335991351967348805 -17.8013115672
1335991352134067993 -17.6946583738
1335991352334008821 -20.6915884582
1335991352500548628 -17.4493266815
1335991352700595015 -13.3999762079
1335991352900557161 -7.70480883931
1335991353033974677 -14.8953434741
1335991353200632362 -17.1206690252
1335991353367223646 -17.1259067024
1335991353534008228 -17.4792816774
1335991353700661685 -16.5301492542
1335991353900594793 -15.8224873671
1335991354133994001 -13.1293324308
1335991354300553790 -12.6302497627
1335991354467287066 -10.8305487392
1335991354633918770 -14.1540569464
1335991354800516960 -11.5757219316
1335991354967401023 -11.7461320381
1335991355100693360 -11.3116889194
1335991355267322067 -10.1750612066
1335991355433985398 -10.4114660945
1335991355600720299 -12.2784557653
1335991355767250744 7.16598945874
1335991355934024862 4.00585389391
1335991356100701989 2.66108161161
1335991356267357826 2.99958575138
1335991356434083992 5.36471213314
1335991356600678593 11.0011759997
1335991356767363364 10.8631952895
1335991356934043390 8.52006655423
1335991357100514788 9.12750679416
1335991357333941191 6.16502015075
1335991357500630477 -0.340581304875
1335991359833893125 -8.01418933884
1335991360000596458 -13.7883724728
1335991360200554431 -14.0762933844
1335991360367269390 -16.3722964885
1335991360567245046 -15.162168296
1335991360733894054 5.98841215334
1335991360900712071 14.9219869725
1335991361067277165 16.5033423002
1335991361267390658 15.6465037846
1335991361400642634 5.23233523677
1335991361567402113 13.9172520646
1335991361733944025 11.6701784943
1335991361900473862 13.7290248827
1335991362067789031 15.1157375779
1335991362233828676 11.0909108892
1335991362434042430 10.4453091722
1335991362600567677 7.95426957018
1335991362767438805 4.55237783369
1335991362933991014 9.07175182375
1335991363167194363 9.66295964095
1335991363334005605 3.07368422819
1335991363467154814 12.7824824792
1335991363667404789 8.19407860091
1335991363833935526 15.696708568
1335991363967213258 12.731736029
1335991364133871726 10.1638838295
1335991364300557030 11.5483903092
1335991364467383097 12.4492291422
1335991364600610140 10.8091197945
1335991364767528763 8.59139147724
1335991364933930372 7.48995122314
1335991365133893163 8.09810886736
1335991365300473566 7.99298513985
1335991365467326532 8.16048182931
1335991365633868554 7.9704731005
1335991365800727851 8.97775414283
1335991365967243485 9.04664773016
1335991366133927284 6.484273785
1335991366367429934 5.71233383946
1335991366500549540 7.64260862566
1335991366667251654 10.2519592004
1335991366833876864 10.8816378202
1335991366967282912 4.84605742816
1335991367167452586 -3.32256314608
1335991367334018362 -9.19019387578
1335991367500749370 -7.90997026412
1335991367667687410 -9.80743310882
1335991367833989107 -6.63099035477
1335991368033885043 -11.8204741859
1335991368233926734 -10.0657276303
1335991368400566553 -11.6545089236
1335991368600503965 -11.4039115342
1335991368800607567 -10.1773185868
1335991368967276789 -12.7944712673
1335991369167272270 -10.1595080015
1335991369334045849 -8.43660309532
1335991369534019871 -7.52463852832
1335991369700660386 -6.69655741236
1335991369867864352 -10.1061135084
1335991370033890033 -8.805649007
1335991370200482127 -7.12522456055
1335991370400617336 -8.82419460511
1335991370567261118 -5.57552294173
1335991370733983983 -6.23863313007
1335991370900647265 -9.0481972089
1335991371067360817 -7.73539030371
1335991371233984920 -5.95340462869
1335991371400618857 -6.01617933158
1335991371567305129 8.48278495104
1335991371800688570 9.66418478207
1335991371967374196 7.32546125177
1335991372167368715 6.4475842694
1335991372433955032 7.08329129322
1335991372600618982 -10.5374067568
1335991372734085504 -10.4911309633
1335991372900586145 -7.06928192246
1335991373067958727 -9.45791840652
1335991373267197804 -6.44344693563
1335991373433950492 -6.57508468981
1335991373600541776 -7.41382243763
1335991373767289143 -8.28750947635
1335991373933930178 -9.69744321756
1335991374100687475 -8.14517319015
1335991374300704787 -7.90207446258
1335991374467308160 -10.6403655381
1335991374667499409 -10.1017846655
1335991374834150393 7.17598058174
1335991375000953007 15.4825615661
1335991375200897925 13.0875923716
1335991375367280673 11.8677876585
1335991375534016032 13.9886342499
1335991375700699809 10.9364844785
1335991375867280013 10.2407223111
1335991376067978718 10.6271295104
1335991376233873138 9.38852730882
1335991376400757603 12.8188427425
1335991376567313148 12.5792082558
1335991376734021966 9.99314316844
1335991376900545331 7.77847771679
1335991377067291442 9.56050054946
1335991377234063287 8.70919580052
1335991377400679947 7.62043062459
1335991377600633980 8.03743089749
1335991377767383347 8.92300126208
1335991377933950796 7.67954637462
1335991378134037227 8.89912542351
1335991378300681587 9.70247673903
1335991378434523421 12.5049489905
1335991378600703878 12.2682023916
1335991378767657122 12.5427776969
1335991378933968986 16.036840106
1335991379234185056 14.1512776803
1335991379400545740 12.1255820051
1335991379567245997 13.1335116842
1335991379733916632 12.6164222075
1335991379900537901 11.0465924683
1335991380067342151 12.1032274729
1335991380233972765 13.3290939978
1335991380400757724 10.4652239398
1335991380567322200 9.13069425218
1335991380733876692 8.36329736895
1335991380900515140 -3.67693518398
1335991381067200663 -13.3678825388
1335991381234003164 -6.48146076207
1335991381400580900 -8.12747875948
1335991381567242847 -7.08807995495
1335991381733885774 -9.8180017206
1335991381900541101 -6.62351887691
1335991382067294040 -4.92315117708
1335991382233877702 -6.28982622673
1335991382367246030 -7.71862856726
1335991382567444332 -3.34082607657
1335991382734026079 -4.09380048353
1335991382900621719 -7.25597999507
1335991383067353279 -4.35619660419
1335991383267360562 -6.41028232999
1335991383433895849 -1.88933760426
1335991383600640364 -6.17207839213
1335991383767334768 -6.07309550238
1335991383933880284 -7.92015888857
1335991384100580052 -8.34393608299
1335991384267308015 -9.5721688916
1335991384433908458 -6.56693341754
1335991384567267330 -6.77906515724
1335991384734014207 -4.03712962419
1335991384900669007 -5.94764099623
1335991385067306731 -1.30530392924
1335991385267203119 -6.16727193644
1335991385433940838 -2.17889068813
1335991385633918490 -2.35831270601
1335991385800518685 -2.04708902187
1335991385967365225 -3.75129919507
1335991386200609254 -1.71371797282
1335991386433928829 -5.12078754616
1335991386567408292 -5.85816694699
1335991386733994638 -8.01372805371
1335991386900723655 -0.953062741098
1335991387067326040 -0.898428410022
1335991387200632417 -5.08461848117
1335991387367518558 -6.49166865778
1335991387533978179 -8.47440105346
1335991387667269933 -10.7393611813
1335991387833932659 -14.1665018201
1335991388000618319 -9.45535723387
1335991388167282779 -6.7148109483
1335991388300564555 -1.03609731221
1335991388434019020 8.2857702171
1335991388600715704 9.71317889434
1335991388767330253 12.8276182863
1335991388933881582 13.877319758
1335991389100515757 13.5516830031
1335991389267180472 12.3582670969
1335991389434055234 11.078925421
1335991389600750063 1.08341183369
1335991389767288308 -0.121586593505
1335991389967398427 11.2408783585
1335991390167267742 5.31678498142
1335991390400624922 11.0619645948
1335991390900813546 -3.24775618088
1335991391067227935 -1.62805638833
1335991391267613481 1.16058247007
1335991391434119082 -6.49757856199
1335991391633947296 -9.51672291923
1335991391933909867 -11.4590273188
1335991392100652170 -13.8644381459
1335991392267390854 -11.7338986967
1335991392433975497 -13.1725781371
1335991392567279450 -12.0612580442
1335991392733943204 -14.148929712
1335991392900697480 -8.18957138875
1335991393133934886 -5.11271462176
1335991393300536008 -3.41171009739
1335991393467417909 -8.5654567775
1335991393600685980 -6.94734667896
1335991393733909690 -3.395626788
1335991393867228662 -2.08174772257
1335991394000549715 -4.57273823946
1335991394133941841 -4.02172386268
1335991394300624066 -3.46516250493
1335991394500622492 -7.75292739565
1335991394667204292 -1.38771478545
1335991394833915432 -5.32848482609
1335991395067169237 -6.65889887942
1335991395300571413 -7.46808394589
1335991395500568635 -8.29769699325
1335991395667246664 -8.69802515358
1335991395867241578 -11.8622256321
1335991396000639816 1.91191353449
1335991396867277865 -9.68854068873
1335991397033908303 -5.41181780325
1335991397233914084 -12.3125007869
1335991397433957815 -6.96167052709
1335991397600595249 -7.42996395354
1335991397767341358 -5.6937504129
1335991397934016742 -5.28659658543
1335991398067186426 -7.49892040793
1335991398233969896 -5.70079082722
1335991398367361061 -6.81272858023
1335991398500566473 -5.7625452531
1335991398667226937 -5.31310862067
1335991398800651347 -2.57344511773
1335991398933951381 -6.0642551185
1335991399067338986 -4.79928076795
1335991399200710699 -3.23405821448
1335991399300693348 -4.54370169932
1335991399400540690 -7.29250836707
1335991399500519057 -4.65383608808
1335991399600620146 -3.66488663215
1335991399733874300 -3.7204177349
1335991399833903035 -3.64963652972
1335991399934155901 -10.1616951168
1335991400033932267 -14.3458768969
1335991400167326198 -12.2414607391
1335991400267202531 -12.7485162704
1335991400400601310 -12.0973492958
1335991400500689504 -11.1003417198
1335991400600692578 -9.9629870351
1335991400734005460 -9.20714120968
1335991400900561699 -7.84007315887
1335991401034083192 -10.3600145152
1335991401200594776 -10.3099931231
1335991401333917705 -10.0324119558
1335991401500577444 -8.40931911302
1335991401667401318 5.44910744355
1335991401833884528 7.12719628925
1335991401967243660 7.70010850514
1335991402135343720 5.10930237464
1335991402300529831 7.50639834438
1335991402467238052 -0.887416859918
1335991402600683607 3.50759827406
1335991402767228243 7.76058919432
1335991402934086755 6.30427170252
1335991403100662750 7.31738642349
1335991403233855027 7.23018625319
1335991403433874017 8.3098699079
1335991403567306360 6.68760039378
1335991403734069862 10.7403739071
1335991403867348411 0.699645352141
1335991404067224401 -10.1022062072
1335991404200669165 -11.3383239392
1335991404367439325 -12.3387559806
1335991404533949985 -14.8444715291
1335991404667274287 -13.4998541618
1335991404900779784 -13.6443605861
1335991405100571675 -12.458249322
1335991405267315214 -11.6727962182
1335991405433988518 -11.812064141
1335991405600810357 -11.0445075246
1335991405800610417 -10.8505404022
1335991406433960936 -1.43261450189
1335991406700577859 -13.2749165236
1335991406867252659 -4.76035398613
1335991407067343547 -11.1680680148
1335991407233951450 -8.36340796746
1335991407367285857 -9.63408487249
1335991407534050052 -12.1139911924
1335991407700508052 -8.06842103698
1335991407867248171 -6.50693796016
1335991408034073537 -11.518469073
1335991408167356262 -6.40290485295
1335991408300524657 -6.58072773722
1335991408434108857 -3.24463832745
1335991408600784164 -3.49887809734
1335991408734011253 -6.47292278959
1335991408900797339 -8.05518185417
1335991409067251139 -10.2870639856
1335991409233839743 -3.99889888147
1335991409434140653 -5.25962100308
1335991409667332229 -5.56339067711
1335991409867372151 -11.4348650613
1335991410067300761 -9.02356310455
1335991410233965583 -10.2888534101
1335991410400615773 -13.4220214528
1335991410567381249 -10.9992701001
1335991410733928134 -8.03719651962
1335991410934068265 -9.2293827981
1335991411133948003 -6.2407205149
1335991411300530297 -12.5867283617
1335991411467267381 -9.33853905653
1335991411633959950 -9.72258173623
1335991411800454127 -8.84960279454
1335991412000570762 -9.09230506807
1335991412167241096 -9.85608844538
1335991412334127034 -7.28503952828
1335991412567447813 -11.1861476761
1335991412767301717 -10.2194476704
1335991412967228303 -9.74158223585
1335991413133938949 -7.92093051559
1335991413300675553 -8.03722245324
1335991413500637237 -8.51712264234
1335991413667320893 -12.6909116677
1335991413833965677 -9.30218874638
1335991414000659450 -11.2972287004
1335991414167255874 -14.7874134239
1335991414333958767 -15.223925714
1335991414533972194 -13.1078640762
1335991414700584945 -8.44318873745
1335991414867291764 -11.3242324187
1335991415033972447 -9.63592056117
1335991415200604368 -7.76041925316
1335991415367293728 -9.018927931
1335991415534076948 -7.99956525516
1335991415700547882 -9.00398851823
1335991415900621706 -10.1184878957
1335991416100793308 -9.52685999795
1335991416300655935 -8.11100822581
1335991416467241342 -8.57814222893
1335991416700608530 -9.50203689888
1335991416867346100 -9.71141661044
1335991417033836668 -13.0329936579
1335991417200607165 -15.0460201201
1335991417400616752 -11.2939160377
1335991417600669296 -14.157401648
1335991417767454102 -14.4526126461
1335991417934046977 -11.2653055006
1335991418100985673 -10.8365282124
1335991418267313705 -10.0191667638
1335991418467245367 -7.60551364254
1335991418633917893 5.49265577117
1335991418800711841 6.46681064945
1335991418967306823 3.70323205651
1335991419133926838 3.78671284421
1335991419300576177 4.03352152657
1335991419467173599 5.95817661325
1335991419634083886 7.65058905731
1335991419800746167 1.79155485056
1335991419967262087 11.4860125932
1335991420200599738 9.44457820616
1335991420334084631 10.512141138
1335991420500689605 8.69631026897
1335991420667234841 7.30424120055
1335991420900650938 6.83439315991
1335991421100614452 3.94233878338
1335991421267169953 5.81810129111
1335991421434004146 6.30143441049
1335991421600572821 10.266930327
1335991421767491243 8.55540000881
1335991421933986451 4.77252786962
1335991422100500250 11.760923833
1335991422267289027 8.91518040893
1335991422467353330 2.76171432469
1335991422600827431 5.00855335428
1335991422767293268 5.20574457052
1335991422934109237 7.93332259913
1335991423133956518 10.4722236096
1335991423333994063 6.70490357297
1335991423467380995 11.5608822208
1335991423667245503 8.83615338057
1335991423833979931 10.5543017212
1335991424000571029 6.03784819311
1335991424200694165 -1.3091398276
1335991424434848896 -8.79920075259
1335991424633965257 -3.76556691464
1335991424800761479 -8.95850321556
1335991424934003183 -5.13741419315
1335991425067292985 -5.647854864
1335991425200635734 -6.14713648836
1335991425333845452 -7.40782246525
1335991425467293334 -7.03640322813
1335991425600529657 -5.05994760822
1335991425733982062 0.872609314389
1335991433333927383 -7.67172390866
1335991433567283030 -14.9957098352
1335991433700603959 -11.6874615389
1335991433867236831 -12.3705020482
1335991434000619024 -7.85651473517
1335991434433877729 -1.7727867067
1335991434800697448 2.52918447513
1335991434933919163 -5.02658069441
1335991435100508207 -8.53654048021
1335991435234029663 -8.33994421908
1335991435400560451 -8.85453127561
1335991435600592159 -10.2725356365
1335991435767192278 -8.13073152858
1335991435933942910 -9.87115334824
1335991436133872100 -4.85115896998
1335991436300611549 -7.15670109895
1335991436467424401 -8.81452776604
1335991436734231618 -8.76444214146
1335991436933818333 -15.8148483317
1335991437100695082 -13.3277687066
1335991437300851084 -11.2756426162
1335991437467295174 -4.95615107302
1335991437634060837 -9.52800902174
1335991437800646887 -3.1330421916
1335991437900692460 -8.24502128748
1335991438034059410 -8.13179192999
1335991439333940256 -3.56757214619
1335991439500669337 -6.36156330046
1335991439633929356 -4.29081539747
1335991439800660855 -10.1497105649
1335991439967288755 -6.5589949713
1335991440200508470 -10.3498567762
1335991440367436723 -6.14524302778
1335991440567298537 -2.82351123804
1335991440733862954 -9.65032761826
1335991440967308149 -7.27746428171
1335991441133951409 -11.0719836096
1335991441300583631 -10.6923852598
1335991441467286458 -10.3672653086
1335991441667241821 -10.8098992524
1335991441833831936 -9.43379277193
1335991442100646693 -9.6301259222
1335991442267346966 -11.7313064923
1335991442433916475 -14.4095388518
