# Supplementary material for: Infants Time Their Smiles to Make Their Moms Smile
Source: PLoS One. 2015 Sep 23;10(9):e0136492. doi: 10.1371/journal.pone.0136492 (PMC4580458; doi:10.1371/journal.pone.0136492)
Supplement: S1 Data — (ZIP) [file pone.0136492.s001.zip › DiegoSmileRawData/smilenew_sub_20_babyplus_2012-05-02-13-46-32.robotsmiles]

1 1335991616582794054
0 1335991622349489327
1 1335991625682634105
0 1335991629149332322
1 1335991638349329283
0 1335991639716129574
1 1335991641803047368
0 1335991643102849222
1 1335991645136221355
0 1335991648902884613
1 1335991655869648764
0 1335991658302860664
1 1335991665836131203
0 1335991669936187640
1 1335991680236233425
0 1335991683203044582
1 1335991694589405722
0 1335991697822805419
1 1335991701156235816
0 1335991704389351452
1 1335991707789602875
0 1335991712156031074
1 1335991716289495605
0 1335991719889346292
1 1335991721122861936
0 1335991723956008359
1 1335991728089463777
0 1335991731922766863
1 1335991744656151257
0 1335991745856047258
1 1335991747989359860
0 1335991749522675309
1 1335991754222663794
0 1335991756289380363
1 1335991768356140937
0 1335991769889425242
