# Supplementary material for: Infants Time Their Smiles to Make Their Moms Smile
Source: PLoS One. 2015 Sep 23;10(9):e0136492. doi: 10.1371/journal.pone.0136492 (PMC4580458; doi:10.1371/journal.pone.0136492)
Supplement: S1 Data — (ZIP) [file pone.0136492.s001.zip › DiegoSmileRawData/smilenew_sub_20_babyplus_2012-05-02-13-46-32.subjectsmiles]

1335991600149504357 -13.2084146959
1335991600349314801 -14.10848632
1335991600516045180 -13.3504097976
1335991600682563397 -12.076660313
1335991600849165227 -13.0117794338
1335991601049322352 -12.4368614285
1335991601216080029 -15.3495406927
1335991601382615253 -15.8462647475
1335991601582773329 -13.203917498
1335991601749373974 -11.6492032033
1335991601916055485 3.03672884145
1335991602116019532 5.14427255947
1335991602282667128 9.40685418083
1335991602449318440 11.6342429568
1335991602615998740 8.57246333822
1335991602782629006 10.2809560094
1335991602949276142 0.976904877795
1335991613016024353 -6.72081314064
1335991613149383814 -5.47581877439
1335991613315996729 -9.1245365664
1335991613482622774 -18.3688561483
1335991613649269121 -15.6519323676
1335991613782648325 -16.5380674625
1335991613915973166 -14.2908582898
1335991614082564491 -12.8840124876
1335991614282579402 -13.9767854428
1335991614416134589 -12.8575848039
1335991614582612300 -9.31397707447
1335991614749320257 1.1697077097
1335991614915906167 4.34030497422
1335991615116113053 4.76031429799
1335991615282590686 7.92159281604
1335991615482845076 12.6323684938
1335991615682596045 3.39169490122
1335991615849321953 14.8879825578
1335991616016006234 9.50307776152
1335991616215986921 15.2155647211
1335991616416028213 7.49756746901
1335991616582641664 12.3515571446
1335991616749409722 10.5046390822
1335991616949262130 7.32403362499
1335991617115946885 -2.62043971216
1335991617282604847 -4.43853875137
1335991617515988213 5.90101718318
1335991617682506456 1.17808802049
1335991617849263608 4.63901118086
1335991618049316788 10.2502205774
1335991618249358820 7.91690756032
1335991618415943365 6.47938299663
1335991618615939397 7.4720204291
1335991618782603463 6.85570588638
1335991618949345124 5.3176686206
1335991619149293522 2.17596377986
1335991619315886779 4.29546390835
1335991619482634193 2.19790712434
1335991619682645839 6.80559260308
1335991619882697145 7.09227917774
1335991620049236717 9.92107930883
1335991620249445375 7.64078585879
1335991620416191267 9.37013821839
1335991620582630095 5.91479172144
1335991620782625359 10.6533552156
1335991621049289741 7.10938525029
1335991621216097470 7.85228602943
1335991621382838120 0.684561369131
1335991621582651028 2.89723196184
1335991621749302012 -1.98807535297
1335991621949391030 6.25896771322
1335991622149282003 3.84727985321
1335991622349393290 7.55148149448
1335991622549360494 1.84800763031
1335991622716058184 4.32292299429
1335991622882575570 7.98497314092
1335991623082791125 5.45038839907
1335991623249241908 3.95437558575
1335991623416122039 2.76728403356
1335991623549383977 -2.82160751947
1335991623749414941 6.13098632281
1335991623915989981 8.53769141364
1335991624115950378 4.10394502201
1335991624316124557 1.33340401846
1335991624482665235 -0.89651125874
1335991624649494799 -5.90861375441
1335991624849389635 -4.79803156357
1335991625016122757 -4.71030195162
1335991625182627541 -5.80465804602
1335991625349397017 -10.5280272873
1335991625516116996 -9.13058333681
1335991625682610577 -8.34466157828
1335991625849329963 -5.15817251502
1335991625982653902 -1.84298670102
1335991626149417962 -1.17958000582
1335991626315956482 -5.94934799821
1335991626516096969 -6.90785006601
1335991626682638449 -9.4912417954
1335991626849556191 -8.02076370409
1335991627016058059 -6.38986009029
1335991627215995688 -9.53979155972
1335991627415922826 -8.18123545675
1335991627582583662 -15.7010943717
1335991627749462899 -13.6736248818
1335991627916023549 -15.5097846932
1335991628082681642 -16.6012297157
1335991628249337560 -16.0639525947
1335991628449194738 -15.6345793471
1335991628615950495 -14.4323717539
1335991628782643544 -15.4237224536
1335991628949258996 8.27531492536
1335991629149304143 6.72129031651
1335991629349340901 7.5841780045
1335991629482959634 1.56194845009
1335991629649286061 5.62641372457
1335991629816177017 2.47561831352
1335991630016101496 -2.17830299961
1335991630182645486 -8.07328206513
1335991630349454376 -4.38430483473
1335991630515909346 -14.0422488014
1335991630682766775 -6.66933059458
1335991630849720683 -4.96217030767
1335991631049331287 -8.43481321845
1335991631215902132 -7.61755440216
1335991631415968505 -8.72649066899
1335991631616043245 -7.70591089722
1335991631815936280 -13.1029884996
1335991631982600078 -7.53084393021
1335991632149236882 -7.99568953386
1335991632316001138 -5.76369384061
1335991632482716855 -5.64756298494
1335991632649323280 -8.07752559383
1335991632749375374 -7.63817482096
1335991632882786556 -1.15247340029
1335991633015835405 -0.302976277498
1335991633149345241 -5.86259900579
1335991633282681599 0.216251673154
1335991633449223460 -4.67875434607
1335991633649240022 -5.69332140536
1335991633815952971 -7.5986207822
1335991634016161003 -12.6603392682
1335991634182760937 -5.60851904748
1335991636749373445 -9.62813726492
1335991636849330917 -8.33329264797
1335991636982627042 -10.1933662581
1335991637149403698 -7.68905145024
1335991637316084489 -15.2374751076
1335991637549245491 -5.41739442016
1335991637749287983 -8.69796709202
1335991637849249009 -11.9441116393
1335991639982624486 -12.0940734422
1335991640149231228 -10.0688505319
1335991640315811647 -6.29031011119
1335991640482718780 -3.1380435026
1335991640615961988 -10.1811409963
1335991640749384624 -8.74616029558
1335991640882594574 -13.057763469
1335991640982618461 -10.0754827835
1335991641115944468 -7.49521473604
1335991641282658132 -6.75829350139
1335991643936172805 -9.08190162658
1335991644136285811 -8.40900912232
1335991644302968882 -4.27852389814
1335991644469501807 -15.844560323
1335991644603019308 -9.93264765768
1335991644769523820 -12.4020939246
1335991644969577323 -12.395282468
1335991645136271408 -11.2661843623
1335991645302801744 -7.47078800862
1335991645502785522 -11.2727663641
1335991645669490493 -11.246920349
1335991645836535641 -6.77773143768
1335991646036278473 -7.25261469759
1335991646236179285 -6.95096144401
1335991646402834933 -7.63396883942
1335991646569510326 -5.69761571652
1335991646769536223 3.95100984278
1335991646936215939 0.417445484776
1335991647102910756 7.9608324262
1335991647269578035 10.658032665
1335991647469690893 7.56828721378
1335991647669424880 8.50692908144
1335991647836233293 7.14482475809
1335991648002878281 4.20952721172
1335991648202887481 2.14600207197
1335991648336344378 -4.90266768942
1335991648536211950 -9.69773979224
1335991649136327309 -11.1604526683
1335991649302893453 -8.94911991962
1335991649502861256 -12.7920383949
1335991649702873947 -10.9938067151
1335991649869623843 -12.1164894849
1335991650069423296 -9.98128480693
1335991650236180591 -5.53336200021
1335991650369659454 -2.21753116604
1335991650536202277 -3.5761157957
1335991650702850893 -0.60847368722
1335991650836179307 -5.27946715498
1335991650969591382 -2.36976403811
1335991652436159891 -5.50598490599
1335991652602873656 -6.26069200597
1335991652902950831 -8.97497688079
1335991653136168890 -8.08428835488
1335991653336126093 -6.34296944743
1335991653802830022 -6.5012917005
1335991653969446885 -11.9638973128
1335991654103046357 -9.10287611191
1335991654302863665 -18.1483730191
1335991654469553287 -9.41632418339
1335991654669476243 -9.49308260369
1335991654836214688 -12.5209810834
1335991655002783642 -11.4577136139
1335991655169549238 -10.8471350713
1335991655302823782 -13.3366382021
1335991655436158665 -12.5584614979
1335991655569489645 -14.6747027232
1335991655702746279 -12.8487260794
1335991655869623200 -14.7158216256
1335991656036245130 -9.22249968999
1335991656202791362 -11.0192469132
1335991656336130561 -13.8026800445
1335991656502815927 -13.7812862636
1335991656702982735 1.09470154624
1335991656869472591 4.98649345563
1335991657069529622 15.3185197736
1335991657236292712 7.60779837729
1335991657402897786 6.50166853076
1335991657536281949 4.7728222643
1335991657702913981 6.79724980035
1335991657836208086 8.12772395085
1335991658002975218 11.8085560987
1335991658136291166 10.2373744401
1335991658302835513 12.0995590343
1335991658469456744 10.8338733046
1335991658669446957 4.92158965699
1335991658836315595 7.42771461341
1335991659036139989 6.58381868778
1335991659202858542 8.27757366159
1335991659369423081 -1.01877028765
1335991659502953272 8.32776857204
1335991659636240191 -0.467116191573
1335991659803136432 -9.75031206443
1335991659969499448 -9.63905651525
1335991660136372046 -10.6040362524
1335991660303116067 -9.2255836492
1335991660436106190 -8.87851758827
1335991660602855009 -11.0372252888
1335991660769630004 -12.9692776242
1335991660936138746 -11.0633012357
1335991661102763296 -7.71264209299
1335991661269452996 -9.38985413305
1335991661402866883 -4.20154881326
1335991661602840542 -9.41063508426
1335991661736240150 -6.69889068144
1335991661936338574 -8.20113858565
1335991662102956040 -11.3211465741
1335991662269513321 -9.41561033452
1335991662469481936 -10.562209378
1335991662602786860 -9.96863098828
1335991662736298739 -9.27171821485
1335991662902806159 -20.3982677301
1335991663069493852 -9.22039938226
1335991663236221008 -11.8233648985
1335991663402967379 -5.81610699212
1335991663569465683 -5.2836756635
1335991663769562255 -6.81808623215
1335991663936326861 -0.454510204154
1335991664136418776 0.32355873191
1335991664336289848 1.40805773668
1335991664502932726 -0.828720040538
1335991664669466019 1.63053535083
1335991664836401982 3.74411567467
1335991665002861914 6.46405484673
1335991665169446458 9.48494533296
1335991665336135389 11.4583095039
1335991665502896608 9.44362377548
1335991665669489453 11.1977742255
1335991665836109978 9.15821078115
1335991666036143212 8.46240894685
1335991666202876020 5.65171971389
1335991666502868312 3.97251772228
1335991666702882787 -4.18085883938
1335991666869549684 -2.5157700758
1335991667069400954 -4.70841250724
1335991667236103531 1.94173837826
1335991667436196333 8.39199125363
1335991667569565046 16.491887063
1335991667736218150 13.5155658346
1335991667869571177 6.14143410913
1335991668002925346 -2.44241327483
1335991668103044003 1.63662898177
1335991668269487877 -8.16344988618
1335991668436222719 1.62991016263
1335991668569534216 4.90711633949
1335991668736165374 4.34807771137
1335991668902895231 -1.73162090086
1335991669102839969 2.95363235773
1335991669302913838 -0.632692100659
1335991669469575467 -15.1256449873
1335991669669492642 -2.32184558436
1335991669936165473 -9.51019107713
1335991670102946987 -5.93642961574
1335991670302816987 -10.4378304595
1335991670502842359 -12.5154174296
1335991670669445193 -8.35113512874
1335991670836247809 -8.22179746058
1335991671036208925 -12.2167597673
1335991671169669820 -6.21977561038
1335991671369418030 -12.3417181104
1335991671536222836 -7.72891662422
1335991671702844487 -6.14880342027
1335991671936132385 -7.23642573228
1335991672102747539 -8.32511074716
1335991672269454983 -8.02407569971
1335991672436168274 -7.92531295533
1335991672602779148 -6.90102220408
1335991672802847275 -3.74953556667
1335991673003080779 4.64215284126
1335991673202870024 3.19484846083
1335991673369497540 0.211995169386
1335991673569525325 -2.01629440919
1335991673769493251 -5.36492494898
1335991673936311463 -2.49158065069
1335991674136283351 -2.89307546468
1335991674336225995 -6.15016287321
1335991674502894952 -4.40882658768
1335991674669525449 -3.44558543916
1335991674869611074 -6.61551751607
1335991675036294272 -3.1527343821
1335991675202917802 -0.196909918424
1335991675369465082 -6.27153599561
1335991675502892868 -13.184091476
1335991675669586466 -9.49617036041
1335991675836215740 -4.05559784436
1335991676002830126 -5.717839472
1335991676136375403 -4.31084672638
1335991676336198141 -3.38794803293
1335991676536249969 -3.43090876705
1335991676702979696 -1.16220741628
1335991676902859051 -1.77079383943
1335991677036133870 -6.55835187684
1335991677202827666 -1.64203795605
1335991677369642593 -4.30481466356
1335991677602892062 -1.45561905123
1335991677736144338 -6.89723911696
1335991677936064177 -6.32453272065
1335991678136265331 -7.06987023012
1335991678336296827 -4.17502373276
1335991678536308741 -7.95287528615
1335991678702871149 -8.57547847221
1335991678869568646 -3.73097779034
1335991679236195901 -1.30184797453
1335991679369543436 4.12660832159
1335991679636129257 2.32649131335
1335991679769569295 4.33761611523
1335991679936134022 3.01516801886
1335991680069451783 4.54257278047
1335991680236212381 -7.01735752204
1335991680369593528 -2.44879265075
1335991680602786574 4.40875395923
1335991680736167648 5.17873938796
1335991680902923898 -3.48588854193
1335991681036261489 -12.9035808025
1335991681302982037 -6.17949293238
1335991681502938659 -6.23504988132
1335991681669514605 -7.62480722589
1335991681836252414 -4.40249045776
1335991682036279982 -3.09546918997
1335991682636361446 -3.15309736588
1335991682802838321 -4.31929160118
1335991682969622883 -1.76639893946
1335991683202981113 0.633213638431
1335991683369424343 -0.253525355653
1335991683536263799 -0.352878627702
1335991683736214221 0.0727848098823
1335991683903279265 0.389569544784
1335991684102869839 5.51990424299
1335991684302857831 5.79613303287
1335991684536198343 3.47254921757
1335991684702881066 2.26533098624
1335991684902821470 1.72002716609
1335991685069500449 2.3467709821
1335991685236149106 4.03120603226
1335991685402797727 -3.63556827867
1335991685636354494 -5.45898132167
1335991685803024515 -2.02522551427
1335991685989272735 -3.86678499275
1335991687189785901 -9.73861501936
1335991687455909691 -3.44480152404
1335991687656029441 -11.2527301464
1335991687855993771 -8.99551181541
1335991688022720910 -11.018907332
1335991688189293103 -11.0346182116
1335991688356510544 -8.97924321803
1335991688489328300 -8.95857772301
1335991688722664236 -1.51423675668
1335991688856083443 -9.2224972032
1335991689022633859 -3.7589864552
1335991689189274544 -5.35576593518
1335991689356225781 -3.45581814543
1335991689522631131 -2.94512324622
1335991689756153719 -5.13845465704
1335991689956096954 -10.2077231227
1335991690122735438 -6.31514051032
1335991690289341771 -5.2804832105
1335991690455990413 -7.50662988611
1335991690622727105 -5.84885427571
1335991690822680314 -6.13649707014
1335991691022573185 -7.46189836902
1335991691189238086 -9.96641160793
1335991691389404249 -4.83657894854
1335991691589281514 -7.37802345552
1335991691789234550 -5.12531423464
1335991691956292033 -10.5360328842
1335991692122645045 -12.0393590402
1335991692356234762 -6.63959117506
1335991692489392060 -8.43430449036
1335991692656048515 -8.47586992495
1335991692789549861 -3.66581282109
1335991692956211472 -1.15590419505
1335991693089241405 -2.22389685474
1335991693356157819 -12.834737083
1335991693522886807 -10.4262104917
1335991693656013566 -10.320513125
1335991693789295697 -7.9228019566
1335991693956440674 -6.31440927977
1335991694089266185 -6.45069259768
1335991694255925367 -7.30884010956
1335991694422708582 -7.69593593737
1335991694589380795 -10.8169681036
1335991694789312363 -20.079769034
1335991694956494243 -10.849364535
1335991695156381524 -13.7891867584
1335991695322636600 -12.0815910095
1335991695522708281 -12.0423950857
1335991695689301621 -14.7378654378
1335991695889361775 -15.40618504
1335991696055986193 -14.9780425974
1335991696222673503 -1.05776943464
1335991696389304747 0.470606770337
1335991696522608317 1.02859661996
1335991696689315916 4.10301624861
1335991696856025536 2.31739750783
1335991696989240818 1.77949722781
1335991697156321156 3.93811235216
1335991697289322011 0.645239956252
1335991697456036751 2.88421036153
1335991697689478029 -0.448131827188
1335991697822643386 1.74245329332
1335991698056033565 9.20960703895
1335991698289438111 12.8775019292
1335991698455983037 8.4896361441
1335991698622612959 6.72379351569
1335991698789345233 5.18493483067
1335991698956048657 8.24760657859
1335991699122742507 8.35817555563
1335991699289314187 5.84979389849
1335991699456081027 8.51634635078
1335991699622685892 6.17452993758
1335991699822815235 -4.98166198132
1335991699989382828 -11.4678124616
1335991700155988936 -8.05589895943
1335991700322687485 -8.10290402433
1335991700489514069 -5.80808072449
1335991700656040863 -8.98411712704
1335991700822870891 -8.36320331112
1335991700989504223 8.20019933115
1335991701156079960 -1.14387958462
1335991701355907997 2.94761337036
1335991701522528160 8.58202346576
1335991701722635255 8.33857953062
1335991701956039103 11.4730789284
1335991702122595162 6.97113504254
1335991702289351181 5.115950891
1335991702456016028 -4.35804589994
1335991702656079907 -2.11558671758
1335991702822647754 -5.5417902788
1335991702989329112 -2.01266208337
1335991703156004499 4.95880172063
1335991703322692759 10.9923037465
1335991703456025068 8.29336378103
1335991703656113404 9.38847416773
1335991703855961186 9.92307056891
1335991704022638192 1.02751598403
1335991704222674979 -4.1739955787
1335991704389293099 -6.78744643112
1335991704556154817 -6.07287019764
1335991704722588122 -6.09046922555
1335991704889492822 -5.51412842462
1335991705056057117 -10.326824195
1335991705256033030 -9.74299266362
1335991705456071892 -10.6366921315
1335991705656057968 -7.99653150015
1335991705855973214 -6.31213122186
1335991706022610394 -9.73465390097
1335991706222646198 -9.85864668042
1335991706422649133 3.6770783408
1335991706589304672 4.75456946615
1335991706756070354 5.04265697639
1335991706922592572 7.31921245561
1335991707122727142 8.63583839324
1335991707322569560 5.32873112738
1335991707489298744 7.88829427969
1335991707656164637 6.93461303487
1335991707789508021 10.5355639064
1335991707989275213 9.70267701756
1335991708155977081 8.8120997103
1335991708322608076 9.84351724101
1335991708456047508 11.4527747293
1335991708622730092 5.74166527988
1335991708789386413 8.92883857505
1335991708922672974 8.91215767482
1335991709156134062 6.63225126619
1335991709322619941 9.51673168382
1335991709456012232 11.0665051467
1335991709622639086 13.9261350531
1335991709789282648 11.9740685656
1335991709956120969 7.79389496316
1335991710089292132 8.58988328973
1335991710222607792 8.72208058312
1335991710389330621 12.5850622401
1335991710555949213 11.6105345578
1335991710689300886 9.01863514281
1335991710856140953 10.5839925517
1335991711022643162 8.54954315956
1335991711156147994 3.17634359762
1335991711322679139 6.86705842396
1335991711456063978 7.91208286397
1335991711689387924 6.61723799861
1335991711856258050 0.842620577195
1335991711989375750 -2.53370362659
1335991712156003419 1.20133096823
1335991712322711044 1.25221746785
1335991712489281819 6.49738850914
1335991712656081542 8.79070737459
1335991712822608323 7.3325281747
1335991712989517223 3.28665212389
1335991713189392230 0.44698423009
1335991713355951999 0.564740283351
1335991713522886629 -1.358551666
1335991713689304652 -11.2387987322
1335991713855973780 -8.2027869185
1335991714056047883 -2.50645216431
1335991714222749354 -10.8002085152
1335991714389259311 -7.14524758038
1335991714555898861 -5.04848113406
1335991714722676637 -6.34013897515
1335991714889355044 -9.1236263835
1335991715022900787 -9.22744447727
1335991715222735892 -8.72959477369
1335991715422777771 3.96180193027
1335991715556060979 15.6189007056
1335991715756016349 5.45945170007
1335991715922594359 2.0453018653
1335991716122722902 1.28587049881
1335991716289479508 -4.04816447855
1335991716456129389 -0.711543674505
1335991716656065118 -5.03804476816
1335991716822680503 -0.188308966187
1335991716989344892 -2.36660316931
1335991717155980310 2.66397062997
1335991717322577956 3.28431930747
1335991717489545652 0.219980547574
1335991717689577488 1.69398159172
1335991717889333714 5.36379983343
1335991718022702199 7.59043102573
1335991718189334504 -6.77677199085
1335991718356081831 -11.4637344613
1335991718522672762 -9.63960703242
1335991718689384539 -5.6553548104
1335991718855997818 -8.6092636592
1335991719056119569 -10.8490434998
1335991719255986380 -6.80052586663
1335991719422739499 -3.18025305384
1335991719589298443 -12.5837679429
1335991720956255782 -2.06381437918
1335991721122732806 -5.95829739483
1335991721355947590 -10.3891733223
1335991721522688127 -7.83486956515
1335991721722648754 -6.83751228183
1335991721889239006 -7.33643479616
1335991722055918999 -7.0151349051
1335991722255952117 -10.9737903409
1335991722389304558 -9.7472687075
1335991722555919136 -13.1710981976
1335991722689348727 -9.36612015574
1335991722889552862 -7.33269895429
1335991723056048058 -9.15741482231
1335991723222680480 -9.65717888927
1335991723389289592 -13.2483534186
1335991723555971177 -16.3232398953
1335991723689378703 -14.537857485
1335991723856087969 -18.0751703404
1335991723955939994 -11.3518724836
1335991724155952250 -9.43491331357
1335991724289334747 -8.47854658005
1335991724456000214 -4.74509707096
1335991724589335477 -10.7024825083
1335991724722683396 -15.074973613
1335991724889243867 -13.6471434158
1335991725089373099 -14.1317356551
1335991725256006359 -9.17783024998
1335991725389293924 -12.9082233314
1335991727322646878 -12.9265057273
1335991727489351286 -9.69269256467
1335991727622607937 -15.0229250013
1335991727789552486 -16.5354121571
1335991727956207176 -13.4164081885
1335991728089243814 -13.5977889969
1335991728255985478 -17.312592607
1335991728422764816 -9.66325824012
1335991728589350682 -11.3771210214
1335991728756067566 -13.6189936946
1335991728922533975 -10.351925786
1335991729089339989 -16.0110169222
1335991729256164202 -19.2867611145
1335991729422780467 -17.4313875224
1335991729589248517 -8.28340814403
1335991729755970908 -0.540567534138
1335991729922605984 -4.97520827215
1335991730056001691 -1.24891467109
1335991730189320473 -5.44204457973
1335991730322653602 -10.3536408051
1335991730422696051 -9.87007540246
1335991730556201487 -5.87973404205
1335991730689292128 -9.11620750076
1335991730856055861 -6.12517659906
1335991730989246814 -8.35710563617
1335991731156866814 -4.57629089542
1335991731322717025 -12.6762600571
1335991735089374287 -0.487106568349
1335991735256165124 -4.18674288084
1335991735389335928 -3.53471307748
1335991735555888715 -1.82101162809
1335991735722684505 -6.56101465426
1335991736189285852 -11.7540872029
1335991736322642912 -11.8964699521
1335991742356008622 -7.62177044141
1335991742489283012 -12.5871669145
1335991742622662913 -15.2622864651
1335991742756038063 -12.3411137291
1335991742889336790 -11.5734353652
1335991743022663273 -6.45876696619
1335991743155930735 -13.2177126198
1335991743322629486 -11.668778592
1335991743456017161 -13.0888087727
1335991743622558187 -13.1463974746
1335991743756093199 -14.7305641679
1335991743922690239 -9.94871521874
1335991744056148808 1.08978545739
1335991744222643083 -9.46453575436
1335991746789309513 -8.54214734493
1335991746956040405 -8.86192734812
1335991747122777462 -12.3606863818
1335991747255961126 -11.393050671
1335991747389278292 -12.5726785764
1335991747522625595 -12.4403487539
1335991747689262379 -11.0609755543
1335991747856068335 -8.38754074734
1335991747989339534 -9.91027405782
1335991748122635283 -11.519071647
1335991748256052481 -11.1171103327
1335991748389347965 -12.0121739412
1335991748489362234 -11.0213750613
1335991748622650097 -12.4263564914
1335991751922602107 -10.0561286441
1335991752055959165 -12.1552823742
1335991752189246922 -11.2505809203
1335991752322710226 -9.06951098332
1335991752456127824 -14.1458602736
1335991752589350324 -11.4924211004
1335991752756093778 -10.5361919378
1335991752955992592 -11.4088439681
1335991753089248635 -14.0686944798
1335991753222648782 -10.5400086918
1335991753355940947 -9.91769937564
1335991753522734543 -11.3810529856
1335991753656433716 -9.77825048574
1335991753789351387 -8.65813457894
1335991753922735286 6.31793798451
1335991754089411767 11.5566325875
1335991754222608364 7.9538864258
1335991754322627045 9.95711069483
1335991754456160833 10.433359549
1335991754589300872 8.23446240869
1335991754722695941 9.00670747772
1335991754856117351 8.57663562044
1335991754956110409 8.42882867983
1335991755089344522 0.0171149087217
1335991758222616485 -4.21992424961
1335991758356113990 -2.79177125662
1335991758456042339 -8.24022621579
1335991758622735910 -4.36993248152
1335991758790399624 -8.15523635275
1335991758922685268 -10.6804738801
1335991759055995445 -9.89969729729
1335991759189338477 -6.80161195148
1335991759356061160 -4.91733632492
1335991759489376924 -8.25089013352
1335991759589416836 -7.72818232609
1335991759722665438 -7.26728374092
1335991759889346328 -3.79178466062
1335991760055984272 -8.04258753774
1335991760256054903 -9.44011813082
1335991760422644364 -7.10792424032
1335991760622748940 -5.9233237894
1335991760822705980 -4.58977000826
1335991761056046685 -11.1116513108
1335991761289377868 -14.696555169
1335991761489549209 -9.51604584859
1335991761689232512 -12.6836894259
1335991761889328142 -14.473406823
1335991762055971192 -9.09061727034
1335991762289364497 -7.18508326938
1335991762489460160 -6.60428309436
1335991762656002759 -8.92158892535
1335991762822646097 -8.60858171119
1335991762956161228 -7.29703143528
1335991763089204188 -1.55355710797
1335991763256147622 -3.79625798336
1335991763422609061 -7.98603929868
1335991763656080522 -6.934616037
1335991763822640916 -8.25413052173
1335991764022585337 -14.7757489729
1335991764189650166 -13.5125620233
1335991764355876727 3.99216307723
1335991765456054426 -7.99182665231
1335991765656686446 -15.9667933964
1335991765822690555 -14.8293234248
1335991765989325431 -14.0034415221
1335991766156146498 -13.5442996068
1335991766356115332 -13.1701471262
1335991766556030421 -11.5688956588
1335991766722640628 -13.6657287701
1335991766922628803 -12.3081830335
1335991767089287972 -2.6387949427
1335991767322626804 6.04242231058
1335991767489280871 1.2828282847
1335991767689362424 3.19319717396
1335991767889297056 0.637029565289
1335991768089257860 -0.709912231597
1335991768356102267 -2.26684193119
1335991768556037331 2.24665490917
1335991768755989966 2.82501964291
1335991768922652173 -4.31471788692
1335991772289294411 -7.37629969435
1335991772455933196 -9.0513174848
1335991772655992614 -11.773356676
1335991772822589655 -12.4864295828
1335991773022663126 -11.5843392835
1335991773189271007 -8.71152300207
1335991773422666652 -9.36476993892
1335991773589279463 -13.4775345217
1335991773756040032 -6.9147446395
1335991773956085984 -7.96794992637
1335991774156043767 -7.75991482595
1335991774322670267 -8.07249680824
1335991774522710752 -6.03538894578
1335991774689415069 -10.1053007617
1335991774856074132 -11.4117748972
1335991775022649771 -10.1112566389
1335991775189337358 -3.39500660764
1335991775356117944 -4.85484679057
1335991775489317860 -12.8361662996
1335991775622553027 -8.80618479993
1335991777222824376 -9.67597129805
1335991777422663041 -16.2609687438
1335991777555991912 -9.09802529008
1335991777689263987 -3.48916713304
1335991779089391958 -14.3630836468
1335991779222643449 -11.4188452489
1335991779422655793 -13.4236795736
1335991779556133687 -10.1288263328
1335991779722602505 -9.72377451064
