# Supplementary material for: Infants Time Their Smiles to Make Their Moms Smile
Source: PLoS One. 2015 Sep 23;10(9):e0136492. doi: 10.1371/journal.pone.0136492 (PMC4580458; doi:10.1371/journal.pone.0136492)
Supplement: S1 Data — (ZIP) [file pone.0136492.s001.zip › DiegoSmileRawData/smilenew_sub_20_mirror_2012-05-02-13-56-52.robotsmiles]

1 1335992221978793027
0 1335992224645661492
1 1335992246478794723
0 1335992254412046323
1 1335992282045475783
0 1335992284612123265
1 1335992294478791020
0 1335992299645344921
1 1335992307745587793
0 1335992309012081052
1 1335992311312117538
0 1335992313945452271
1 1335992325712169817
0 1335992328378727449
1 1335992344378781088
0 1335992347845522500
1 1335992350911992899
0 1335992352845476502
1 1335992384445574482
0 1335992389145435172
