# Supplementary material for: Infants Time Their Smiles to Make Their Moms Smile
Source: PLoS One. 2015 Sep 23;10(9):e0136492. doi: 10.1371/journal.pone.0136492 (PMC4580458; doi:10.1371/journal.pone.0136492)
Supplement: S1 Data — (ZIP) [file pone.0136492.s001.zip › DiegoSmileRawData/smilenew_sub_20_mirror_2012-05-02-13-56-52.subjectsmiles]

1335992220612064699 -7.00872606524
1335992220845505818 -11.0414472609
1335992221045472344 -15.0784375831
1335992221312094269 -14.073151171
1335992221512181553 -6.99547430285
1335992221711998079 2.76574494049
1335992221978806853 7.42371618512
1335992222145536838 4.18518403911
1335992222312435203 0.354083658577
1335992222478668105 5.2822490115
1335992222645464016 1.42760029428
1335992222778759084 0.950088695936
1335992222978723091 1.69801049504
1335992223145342120 11.3488649064
1335992223312036694 6.95577742625
1335992223545668666 6.71332386621
1335992223745568608 4.42809549739
1335992223912235877 6.96408521928
1335992224112121164 13.7912296857
1335992224312259248 -7.74474379916
1335992224478712865 -6.10501999938
1335992224645655783 -6.97850540827
1335992224845385866 -2.44859481012
1335992224978895889 -7.32113573443
1335992225145420631 -7.22406087843
1335992225278717745 -8.34504644032
1335992225478809640 -1.01453969374
1335992225678611225 -9.52787084173
1335992225845491524 -7.69358369152
1335992226012146681 -7.06190207588
1335992226212090734 -8.2992941326
1335992226478681103 -8.57769239343
1335992226612172004 -14.7613676648
1335992226745321910 -10.9794497398
1335992226878835729 -9.16056819133
1335992227212241916 -10.2784641422
1335992227645652656 -8.47319963907
1335992227812064301 -5.65452960117
1335992227945384077 -6.33414341919
1335992228111987138 -8.84360165214
1335992228245339012 -6.38044584106
1335992228812052267 -13.593196187
1335992229079037357 -5.71052910886
1335992229345671875 -7.34094985755
1335992229612010498 -6.19361332628
1335992229778743467 -9.66469211355
1335992229978826812 -6.66155160501
1335992230178695580 -7.7891026803
1335992230345519413 -5.02065440126
1335992230512042929 -7.55387983476
1335992230678897239 -11.2340733301
1335992230878770873 -10.6316794801
1335992231012121573 -4.62830317875
1335992231178705993 -4.90685180784
1335992231312118604 -4.94693209909
1335992231512003179 -3.96127290649
1335992231645466286 -6.30677069443
1335992231812434166 -3.21063584583
1335992231978863181 -7.40542172416
1335992232112130523 -7.67691223707
1335992232245488857 -4.85742928316
1335992232412116245 -3.76788631129
1335992232579148488 -8.59962323933
1335992232745747050 -7.3908538746
1335992232945456153 -3.88953163274
1335992233145359946 -6.07110024765
1335992233312059420 -6.53138109748
1335992233578716673 -3.63907659289
1335992233812124155 -9.0637465801
1335992234011983777 -10.234990192
1335992237145457541 -5.90407163746
1335992237312116185 -0.558534785132
1335992237445449157 -4.17184872667
1335992237612162049 -12.1873790732
1335992237778910467 -5.31045120062
1335992237978745880 -9.56721668733
1335992238145424892 -2.70215352015
1335992238212153238 -5.54528737892
1335992238412089835 -7.54095091092
1335992244545476624 -16.3754130327
1335992244712186723 -11.7853087796
1335992244878941381 -12.6473179615
1335992245012109004 -8.44360301572
1335992245178859044 -8.2004476807
1335992245778714968 -10.1169984825
1335992245912037224 -7.65502359864
1335992246045417351 -10.8068822508
1335992246178739491 -8.6216391081
1335992246312198302 7.87118065457
1335992246478806863 11.0291468659
1335992246645477678 15.6678873162
1335992246845398057 15.7068142329
1335992246978784721 13.5816009211
1335992247245333266 9.78743183273
1335992247378868770 15.7165795264
1335992247545358533 8.06152260708
1335992247712179670 6.99714321572
1335992247845446535 5.52215781986
1335992247978923374 16.6449235135
1335992248112023814 19.492960975
1335992248278705893 16.3822541445
1335992248445316703 10.4776498462
1335992248612035056 6.825268697
1335992248812064434 10.409700171
1335992249012041032 6.14418434526
1335992249212183690 0.240848887111
1335992249412099576 5.58460565752
1335992249612033719 1.37650430759
1335992249845457115 0.416964219565
1335992250045682174 6.1537267733
1335992250212165210 7.19759086011
1335992250378678715 7.36323258535
1335992250578842887 9.20493362501
1335992250778770776 6.46383511058
1335992250978670218 10.3995357822
1335992251145404954 3.95700353723
1335992251312165513 12.1603603562
1335992251545397110 9.79317626392
1335992251712205488 8.30147538591
1335992251912064889 10.0494732696
1335992252078663836 5.94880693483
1335992252278773787 7.96478058364
1335992252445450419 10.9452526655
1335992252612131652 11.3503676446
1335992252778640953 5.66585980733
1335992252945346824 3.7244725474
1335992253112132090 2.363297881
1335992253278716824 5.56269688865
1335992253478917604 5.37712224043
1335992253712059158 6.27072580671
1335992253878937363 7.16008919084
1335992254045498291 6.91046182898
1335992254245383755 6.83918203173
1335992254878948508 4.51981834115
1335992255012132332 1.9225564587
1335992255145622136 -0.801908857817
1335992255312047650 4.49610538979
1335992255478857572 2.17686646193
1335992255678771996 0.292465578476
1335992255845563659 -2.49438839508
1335992256045410617 -4.6055390408
1335992256245481827 -7.86401320418
1335992256445496550 -9.26604172988
1335992256612060992 -13.1341870554
1335992256845521016 -11.6144849135
1335992257011984375 -14.2241461135
1335992257178796216 -11.3500394021
1335992257412074435 -10.0244741143
1335992257578775084 -5.33140625977
1335992257745339023 -6.21178653892
1335992257945475996 -5.51268541526
1335992258078799405 -10.1757589789
1335992258278849805 -8.58227735322
1335992258445572237 -10.0959902236
1335992258578681193 -10.0848828059
1335992258745486806 -6.24933057596
1335992258945367346 -10.5660444272
1335992259112098394 -10.4531389865
1335992259279131547 -11.5365398985
1335992259478919155 -16.5316880864
1335992259678765283 -8.65268240969
1335992259845524539 -11.0902841033
1335992260579004564 -7.10936249669
1335992260745513065 -6.06236042615
1335992260978783643 -7.36212376717
1335992261145613230 -8.5403269197
1335992261311992374 -15.6121668237
1335992261478880927 -11.705756014
1335992261645542531 -11.0886056909
1335992261878739220 -6.81829439757
1335992262045581905 -11.0265456945
1335992262178826835 -10.053185976
1335992262312063535 -9.07506430686
1335992262478924855 -11.180221795
1335992262745347617 -5.36413534758
1335992262912028446 -7.03365693223
1335992263045409731 -13.4599539322
1335992263212021718 -11.992696747
1335992263312184343 -13.1567515653
1335992263512046491 -8.58989027739
1335992263612140884 0.326267852742
1335992263745306015 0.448664140054
1335992263878802870 -9.00398623093
1335992264012193515 -8.73815703796
1335992264112227966 -9.02152653451
1335992264278944277 -7.52753827033
1335992264478814665 -9.1554467189
1335992264612109474 -7.79140437938
1335992264745406301 -12.885426591
1335992264912062303 -8.57519893596
1335992265045382842 -11.6544976671
1335992265211993129 -8.62997144554
1335992265412011089 -6.46037834226
1335992265645360460 -5.06486072701
1335992265845337619 -8.78158060604
1335992266012023375 -8.00044611344
1335992266245392293 -7.67828547201
1335992266445524499 -9.37302310857
1335992266612012916 -7.76386100197
1335992266812112842 -5.26511716448
1335992266978799516 -2.39963466705
1335992267178743915 -9.58133993665
1335992267345467913 -4.9128250201
1335992267512165966 -6.35314176915
1335992267712125861 -10.1574408955
1335992267878650803 -9.97979104632
1335992268045336148 -5.4967719344
1335992268212095426 -4.49869137132
1335992268378802676 -8.43434753404
1335992268545340930 -2.40486173363
1335992268678643572 -5.40263223729
1335992268845362729 -7.16597104477
1335992269012067243 -8.16163090566
1335992269145277697 -9.16469221602
1335992269312192847 -7.71691076387
1335992269512167671 -5.81116695427
1335992269712118437 -10.4127332394
1335992269911973316 -7.01750922871
1335992270078995445 -10.9355078381
1335992270245359047 -9.84374781278
1335992270378707901 -2.96333983574
1335992270545403613 -13.4203651799
1335992270745492645 -10.9668479902
1335992270912061932 -4.27670435679
1335992271078748078 -2.71513833278
1335992271278850824 -1.77071213447
1335992271445380391 -5.85658539019
1335992271612136521 -2.92175509765
1335992271778740672 -0.702121279475
1335992271945422387 -1.64973683773
1335992272112043334 -6.80363480271
1335992272278770987 -8.65995123447
1335992272478871780 -2.42694979674
1335992272681754421 -12.6956194035
1335992272878765958 -10.3105040778
1335992273045521411 -11.1592269221
1335992273245390329 -8.05245730516
1335992273445521952 -10.0189482355
1335992273912213871 -8.59414718084
1335992274111992074 -14.2160543022
1335992274312058989 -11.0681291578
1335992274512248163 -12.5500859463
1335992274712191060 -13.0658391773
1335992274911967493 -8.05953518268
1335992275112469858 -13.1287856122
1335992275278743050 -11.7582883954
1335992275478728714 -11.8220484416
1335992275645396755 -14.2765333758
1335992275778690434 -14.7396552013
1335992276845493065 -6.89946912603
1335992277012162846 -8.87521472456
1335992277212023102 -6.89210772071
1335992277378677372 -12.2987241512
1335992277645579604 -9.46326859294
1335992277812077730 -10.5315490945
1335992278012146472 -11.2887062913
1335992278212199383 -8.28067320321
1335992278411997293 -9.64207674617
1335992278612129022 -10.1729203912
1335992278812229214 -7.63649824289
1335992279011988238 -0.594624986555
1335992279278640495 -6.08792251611
1335992279478750881 -5.72933007711
1335992279678788028 -3.88944821272
1335992279845450694 -5.50066661805
1335992280078875764 -11.0290015998
1335992280278750465 -13.9669564325
1335992280478660682 -10.0136866585
1335992280645459904 -8.21950429479
1335992280845384197 -0.716553663804
1335992281011986133 -0.34715652601
1335992281178868485 -10.2730605742
1335992281378773490 -2.28028114673
1335992281545486713 -6.77318414226
1335992281712102556 -5.24514780433
1335992281845444269 -12.034908271
1335992282045687878 10.7578316247
1335992282212089216 10.4545908901
1335992282378808797 9.31414523386
1335992282578865044 3.94237063008
1335992282745495481 12.2380045506
1335992282945339447 8.40827114388
1335992283111985636 8.40791426879
1335992283279030163 13.0059001441
1335992283445775447 14.022336402
1335992283612327532 11.3893881351
1335992283778725571 10.4812664301
1335992283945481638 -5.82339771727
1335992284112476923 -7.99949130996
1335992284312064637 -6.48680470386
1335992284478723946 -4.35958347084
1335992284612095722 -8.55408700132
1335992284778864724 -8.30364159463
1335992284978894965 -9.70177920957
1335992285145334500 -9.30588096779
1335992285278746238 -10.6105965604
1335992285445503448 -9.53348566312
1335992285578686258 -9.84188107422
1335992285712120083 -10.4264231483
1335992285878673222 -11.4016909237
1335992286012041504 -8.78645677217
1335992286145572933 -9.66545064824
1335992286345471720 -8.86970833842
1335992286478884641 -7.88832599437
1335992286645459445 -8.18652207046
1335992286778839167 -7.40931902313
1335992286945496521 -5.93171676055
1335992287112113184 -7.44205390569
1335992287278811058 -13.9930492182
1335992287478701043 -9.10904565756
1335992287678744105 -7.77562729543
1335992287845396500 -12.2375278471
1335992288045660250 -8.3573288439
1335992288278804357 -10.5582455689
1335992288445563566 -16.2487358065
1335992288845573717 -13.5952340406
1335992289012070865 -8.45216243488
1335992289179017945 -7.63983900094
1335992289379042265 -6.64619500911
1335992289545499416 -11.73979796
1335992289712017221 -10.0440563052
1335992289878810646 -10.9375668724
1335992290045545544 -9.64225911974
1335992290245616728 -9.53732623727
1335992290378802319 -5.54862879083
1335992290545523351 -9.34426431796
1335992290712128274 -3.04684035751
1335992290845469717 -8.69596546198
1335992290978800164 -5.52551705443
1335992291145460840 -4.97874588437
1335992291278830783 -6.48840314343
1335992291445375400 -4.75997174068
1335992291645599871 -5.93958187662
1335992291812083607 -13.7625286153
1335992291978886905 -12.5460448355
1335992292178832482 -7.33485282405
1335992292345442419 -10.2640117883
1335992292545449311 -9.42480622445
1335992292745397178 -8.22097427581
1335992292945458092 -7.97752924894
1335992293112027594 -6.92173771458
1335992293278754225 -11.7171849397
1335992293512229485 -10.1949531641
1335992293678703048 -12.725990021
1335992293945692821 -7.97310998944
1335992294112016896 -6.98371950249
1335992294278790540 7.09585436054
1335992294478693306 8.34516378532
1335992294645502360 8.00212488101
1335992294812072615 6.17574085788
1335992295012176235 8.72169905259
1335992295245398592 3.670056912
1335992295412040616 7.63795712025
1335992295578706200 8.92195688496
1335992295779037633 5.18589103523
1335992295945897067 2.00375772647
1335992296278891784 6.02029284885
1335992296478903483 7.39021216165
1335992296645400141 4.18411848112
1335992296845406251 4.81454166808
1335992297012067936 7.39977634396
1335992297178654610 4.70314535615
1335992297345511773 6.1319332859
1335992297512075796 6.5393019894
1335992297678904614 8.43570957053
1335992297845482062 5.041476486
1335992298045371568 5.48599445981
1335992298245387132 4.1567942763
1335992298412035870 5.05794040186
1335992298612138912 5.79936402621
1335992298812038113 4.69659332483
1335992298978805110 4.75154040581
1335992299178671348 1.83523053803
1335992299478806844 -0.168824436046
1335992299645352218 -3.4235491605
1335992299811983482 -2.60891554701
1335992299978931325 -4.14404720264
1335992300178758737 -1.29140275614
1335992300345334282 -0.965901937625
1335992300545405472 -12.2483896036
1335992300712129186 -6.94191720393
1335992300912060634 -12.2122170264
1335992301112116159 -3.75131638816
1335992301278829195 -14.513695992
1335992301445500480 -5.74721754614
1335992301612072234 -6.3165213919
1335992301778669317 -2.21400874981
1335992301945390829 -7.25448693268
1335992302078788510 -6.01115943968
1335992302245447234 -8.59217523274
1335992302412009414 -5.45154449992
1335992302578792213 -9.76950411397
1335992302745381465 -6.1033469186
1335992302878807118 -6.39329722276
1335992303045468406 -5.78295948598
1335992303212161935 -5.29617860788
1335992303412081219 -1.59150216474
1335992303612108551 -7.60758145385
1335992303778808216 -3.0264749662
1335992303978812602 -8.25063081136
1335992304178687569 -6.62257946709
1335992304345387086 -7.41759565607
1335992304545424162 -7.32371622911
1335992304712139800 -10.7962167401
1335992304878730232 -9.54628845838
1335992305078719377 -8.37854169195
1335992305245367879 -6.10841645518
1335992305412064332 -7.83380818599
1335992305578842198 -5.26436233173
1335992305745460293 -6.6292405607
1335992305912157729 -4.09334285624
1335992306078651569 -4.3083896045
1335992306245445578 -3.2441712635
1335992306412022296 -5.18136617155
1335992306612165039 -6.61025977145
1335992306745514345 -2.91492792214
1335992306912089500 -2.14188953987
1335992307078737616 -2.85453915551
1335992307378759127 -2.06011830532
1335992307545536503 1.32283077571
1335992307745552566 1.74280479169
1335992307912122097 -4.75486543018
1335992308078971330 -9.47430208991
1335992308245388081 -9.38962861107
1335992309345730479 -2.75598065699
1335992309512141624 -1.72196416955
1335992309679252664 -5.07154170833
1335992309845367692 4.0481158663
1335992310078800792 3.62091196783
1335992310245438629 7.15678908866
1335992310412133316 4.06206206046
1335992310612048879 1.56771436212
1335992310778805434 6.39721442776
1335992310978790223 5.86831929764
1335992311145397102 -2.64523591779
1335992311312114805 4.35652237933
1335992311512286019 3.96951837383
1335992311712095909 8.12941850818
1335992311878766367 10.011700581
1335992312045510645 12.6530059474
1335992312245523505 4.11315838399
1335992312412026261 2.50708175096
1335992312578670757 3.55082351946
1335992312745454792 5.21034245368
1335992312978735453 9.96839171677
1335992313178728186 10.0417533098
1335992313312222580 5.745372516
1335992313478833781 8.63546086022
1335992313645526970 8.77362212423
1335992313778724021 0.223036991487
1335992314678832172 -13.5531120937
1335992314878844061 -7.88658128197
1335992315078806652 -10.3640019146
1335992315245475691 -11.4253365527
1335992315445545991 -9.58079321397
1335992315578723154 -3.44140831776
1335992315745470326 -1.32208471717
1335992315912077010 -3.15963711037
1335992316078774262 -2.95388782725
1335992316245394420 -5.21577117548
1335992316412070514 -2.40268085683
1335992316578695486 -5.11120062303
1335992316812161232 -5.72462035853
1335992317012069624 -2.42621906798
1335992317212158623 -6.39508768611
1335992317712019228 -3.76883958137
1335992317912192852 -6.70725373465
1335992318112079843 -8.44279201474
1335992318278752018 -3.91987308411
1335992318478737679 -8.7329569026
1335992318645369950 -6.67673421105
1335992318845388180 -8.30240805963
1335992319045468395 -6.74877815532
1335992319212079386 -5.07884368619
1335992319345495330 -2.75408908839
1335992319478795908 -4.12451767106
1335992319645351533 -16.5697667019
1335992319811981521 -9.15587880281
1335992320012129196 -12.3065426111
1335992320178748286 -15.9545973265
1335992320378939085 -14.6230498218
1335992320578757853 -15.4284719712
1335992320745559162 -15.3604889538
1335992320912027730 -17.7898545039
1335992321078914869 -17.6427062762
1335992321245501783 -17.3701260459
1335992321412102525 -13.4636669282
1335992321578846910 -15.0306995886
1335992321778852031 -13.7404871431
1335992321978823167 -14.6650517535
1335992322145492464 -16.0057684991
1335992322312045676 -17.152883482
1335992322478885671 -12.9019918171
1335992322678732858 -12.0719752525
1335992322845465779 -16.7067939534
1335992323012011919 -14.0176106794
1335992323178695906 -9.40011406197
1335992323345328801 -16.3349062193
1335992323512060732 -16.9815143801
1335992323712176446 -15.5148116432
1335992323878941302 -14.6227450271
1335992324045475473 -5.4804771478
1335992324245341157 -7.46880274371
1335992324412124092 -18.6055891529
1335992324612050569 -13.6578072942
1335992324812130766 -7.97671523172
1335992324978746013 -6.30454417016
1335992325145373451 -2.73933996257
1335992325345382807 -7.22776815702
1335992325545301291 -7.77583329333
1335992325712242410 9.43828247082
1335992325878759953 5.13580655042
1335992326112170269 8.63132753845
1335992326278864534 5.16034763052
1335992326445282723 4.12506293262
1335992326645458567 9.98959117186
1335992326845484215 7.6280407408
1335992327045358224 8.2873263498
1335992327212115161 12.9995117459
1335992327378986658 0.812698280104
1335992327545523640 -0.204539579122
1335992327678614932 -2.01826147643
1335992327878687855 -1.25633058735
1335992328046408230 -1.88268667812
1335992328212079558 -2.56093999632
1335992328378719026 -1.59402206964
1335992328512201898 -2.00867399158
1335992328645496551 -4.07121095003
1335992328778729022 -7.07978767962
1335992328912051242 -5.62925523336
1335992329045594560 -9.07504218438
1335992329178902412 -6.76502243393
1335992329312000305 -7.86167598062
1335992329445399135 -2.06639081059
1335992329578744954 -5.81036284729
1335992329678955473 -13.4848740991
1335992329811975228 -2.26219529016
1335992329945505760 -2.96343550889
1335992331345488786 -6.18168233369
1335992331512151773 -10.4500090809
1335992331678754985 -2.62991284604
1335992331912002212 -3.99663962218
1335992332111982173 -5.05590669385
1335992332278787876 -8.75897538327
1335992332412036853 -11.4738859407
1335992332578730843 -13.8272310264
1335992332778677989 -8.87031481183
1335992332912018093 -11.8117713728
1335992333145334873 -9.4524822353
1335992333545406420 -9.95942717819
1335992333712091474 -14.5257673773
1335992333912039791 -2.80742588095
1335992334078762118 -10.5871783302
1335992334212081797 -13.4911497764
1335992334378662192 -7.80083950167
1335992334512130881 -3.19857730316
1335992334678829631 -10.6172646134
1335992334845536698 -11.9210944065
1335992335045565776 -15.5141419317
1335992335278734211 -10.0804271337
1335992335478759540 -13.380695425
1335992335645375466 -4.16140431457
1335992335812125138 -9.18849030021
1335992336945353190 -5.27739029836
1335992337078736455 -14.6913028938
1335992337312122181 -7.2709968134
1335992337412109910 -3.61053999634
1335992337512119413 -8.14074790974
1335992337645357231 -9.3829662867
1335992337778738270 -7.57783838562
1335992338078713583 -6.39090752596
1335992338212034468 -3.13599489473
1335992338378873139 -10.0760227261
1335992338545504719 -7.58984482373
1335992338845491071 -17.9212049559
1335992339412021345 -9.97481664879
1335992339545576734 -8.00207454953
1335992339645452736 -9.94575588071
1335992339812072838 -7.25909982134
1335992339945375027 -12.7553277057
1335992340078899152 -13.3427574799
1335992340245411854 -19.9583667067
1335992340412028520 -13.0050885412
1335992343145381309 -5.37915167133
1335992343345408088 -6.64454191164
1335992343512126104 -11.2497961626
1335992343678888561 -16.5221760393
1335992343845455275 -6.8134754667
1335992344012044145 -9.40648549033
1335992344178769597 0.260417640067
1335992344378767305 9.76323531435
1335992344545564138 10.954640752
1335992344778732502 8.47559163324
1335992344945458039 11.7368716903
1335992345178874223 11.7924790338
1335992345345333409 15.3546233908
1335992345512048021 11.7649344516
1335992345711992905 13.8240266614
1335992345878792686 13.7817434192
1335992346045449481 12.6802584085
1335992346212186916 13.808774798
1335992346412186621 9.59780607581
1335992346645343178 8.4629204273
1335992346845460801 8.17329087865
1335992347012024501 10.7206751187
1335992347179086781 12.4824029741
1335992347345419033 13.7564589681
1335992347512106406 15.5625739507
1335992347678915677 -0.230602554143
1335992347845510924 -7.12395744197
1335992348012487071 -11.3218916708
1335992348178595710 -6.54563758713
1335992348345338643 -4.1901700476
1335992348512090032 -7.12048038146
1335992348645356966 -5.09281075429
1335992348778682504 -6.79211175217
1335992348978765756 -7.04292056412
1335992349112067987 -10.1427312163
1335992349245479292 -9.51803412299
1335992349379020735 -15.2189124524
1335992349512027789 -6.10527775818
1335992349678727000 -5.45898670454
1335992349845524134 -2.92198381788
1335992350012052979 -2.76158215081
1335992350178707329 -1.44106447042
1335992350445365416 -1.53995514211
1335992350678720430 -0.172475756156
1335992350912141360 1.372675813
1335992351078843552 -2.8781793093
1335992351212010155 -5.3671425563
1335992351412029585 -5.68513582764
1335992351578694067 -3.02889528041
1335992351712102243 -9.7551541616
1335992351912304831 -3.5991788114
1335992352145404898 -10.2256006507
1335992352345560881 -11.0990638824
1335992352478732641 -6.72150835634
1335992352578660828 -6.70312907595
1335992352712246311 -5.4969829309
1335992352845461441 -6.5022072526
1335992352978689536 -5.8731647822
1335992353112127971 -3.80527594981
1335992353278681597 -8.99983048155
1335992353412092114 -12.2601708363
1335992353578712729 -10.6430620516
1335992353712096098 -7.40467130019
1335992353912083960 -11.032370854
1335992354078951519 -9.24147456816
1335992354245343412 -10.7422702927
1335992354412017183 -6.43091787985
1335992354578734433 -4.62998438508
1335992354745315073 -6.90115258217
1335992354945479575 -9.9771785378
1335992355145606418 -9.35812944834
1335992355312089361 -12.2616393715
1335992355478790436 -11.2044843118
1335992355645417557 -12.4879122999
1335992355812135225 -8.16207948403
1335992355945423857 -10.0042064612
1335992356178612140 -8.42104107852
1335992356345606878 -3.87103409192
1335992357545402131 -11.5421716223
1335992357712167627 -10.5982892903
1335992357912104121 -21.6006337925
1335992358112063701 -20.3253738219
1335992358312106788 -21.0339852439
1335992358478788947 -17.8183338695
1335992358678812601 -22.2213787709
1335992358878806518 -13.4555600022
1335992359078965251 -10.3605338511
1335992359278805025 -10.4718981059
1335992359479052941 -8.52717848865
1335992359678812932 -11.4942110807
1335992359845460654 -8.92744328793
1335992360012361865 -8.29638665873
1335992360145483089 -6.51860905036
1335992360378739114 -8.54779531307
1335992360545477455 -10.3111342658
1335992360712102407 -4.37139645237
1335992360879071861 -9.02091211122
1335992361045516466 -9.91961131654
1335992361245285417 -14.9557760573
1335992361412119456 -18.524409191
1335992361612061901 -11.5751156935
1335992361778767196 -10.088098417
1335992361945344433 -9.69976557224
1335992362112108539 -10.9796468631
1335992362278707325 -12.8053337861
1335992362378744463 -9.43981152991
1335992362545374729 -9.20689749841
1335992362712230694 -13.2287209794
1335992362879003914 -14.5962533725
1335992363045376946 -15.8505632602
1335992363178853773 -11.6216622386
1335992363312033276 -8.27689670194
1335992363478701514 -9.72717277259
1335992363612106521 -7.57787900826
1335992363745628598 -5.23543366625
1335992363945481331 -6.57051800655
1335992364112117304 -16.609507935
1335992364278657134 -9.29841469903
1335992364445342679 -5.01777114335
1335992364612169193 -4.06984994876
1335992364812129191 -11.8834371572
1335992364978745957 -15.7710606518
1335992365178803549 -15.9957083961
1335992365378721932 -16.5572835006
1335992365578734141 -16.3205097854
1335992365812086338 -10.4910845058
1335992365978712670 -6.19031583511
1335992366145544157 -16.6070206586
1335992366312068405 -19.0936100276
1335992366512146706 -11.1893327434
1335992366678805189 -15.5614390323
1335992366878912159 -14.9819832898
1335992367045348299 -13.4426369503
1335992367245340495 -12.4553432999
1335992367412004887 -11.6800659334
1335992367578775949 -12.3685702457
1335992367778792080 -14.3602499102
1335992367945399726 -10.7217079217
1335992368145476663 -12.4333227973
1335992368278623543 -3.86667470034
1335992368445390960 -5.94581771496
1335992368578982920 -2.66370688607
1335992368745716791 -4.62787549155
1335992368945532819 -8.82276542054
1335992369112198499 -15.9946100325
1335992369312238631 -10.4752312914
1335992369478717323 -16.4807306407
1335992369678800805 -13.1040505861
1335992369912046346 -11.4328283878
1335992370078760249 -11.6453300359
1335992370312207595 -6.50560221061
1335992370512068775 -5.50413679691
1335992370745364954 -8.89144462006
1335992370912022712 -11.5508171163
1335992371045527119 -12.2273762125
1335992371278849380 -9.28423574794
1335992371478698437 -10.4994300647
1335992371678880123 -11.6858103407
1335992371912061393 -10.1139904151
1335992372112079563 -13.5361001587
1335992372278860578 -10.545363502
1335992372512097631 -13.3183615586
1335992372678751470 -15.8289523544
1335992372812102604 -9.82798052749
1335992372978846424 -8.98908738402
1335992373112107254 -8.89791766111
1335992373278856651 -11.8463311883
1335992373445294098 -9.03562350489
1335992373612075005 -7.75583935822
1335992373745409252 -9.74783291609
1335992373912025716 -11.0271804263
1335992374112136236 -11.8177509212
1335992374278795753 -10.697106253
1335992374412045497 -6.79951703717
1335992374545391833 -7.91436829295
1335992374712202009 -6.08871045438
1335992374845396058 -6.92977882644
1335992374978827518 -3.84267741929
1335992375179112165 -11.1399479179
1335992375312223166 -7.40602718374
1335992375545458388 -9.25541053223
1335992375712354079 -9.77193671875
1335992375845358421 -9.53396409447
1335992375978793429 -3.36443649443
1335992376145580612 3.04030217468
1335992376312177892 -6.31443197525
1335992376478661532 1.12482336995
1335992376612163631 -8.11849527576
1335992376778621298 -9.12889701781
1335992376945410399 -8.54244616919
1335992377112093734 -9.42847538345
1335992377278804056 -5.35037398369
1335992377512121585 -5.77488959325
1335992377745577100 -9.38589190003
1335992377945257512 -9.69534922463
1335992378112046809 -8.90084776683
1335992378278768081 -6.13482437607
1335992378411991079 -4.28573577964
1335992378578702744 -3.92077686203
1335992378678634513 -3.73933779375
1335992378845354211 -12.7879846397
1335992379012107489 -3.95825988889
1335992379178849848 -3.65451083879
1335992379312046935 -4.09614332354
1335992379478767884 -3.33580737015
1335992379645583798 -4.14046811164
1335992379778804370 0.475749649344
1335992379945330244 -2.20512735358
1335992380078672630 0.345949718862
1335992380212204990 -7.08379288154
1335992380345842953 -3.19329937352
1335992380478952554 -1.35740933718
1335992380612090853 -8.63740285538
1335992380778944383 -7.60219170483
1335992380945597747 -9.33777033416
1335992381312019684 -14.9788053613
1335992381478715144 -11.8091129552
1335992381645445775 -6.39736411621
1335992381845462965 -4.84819273188
1335992382012153943 -7.95259257871
1335992382178690478 -7.75361642125
1335992382345608246 -15.2428620336
1335992382512076166 -12.2762776177
1335992382678713794 -8.45265064088
1335992382878720696 -11.6055614372
1335992383045662450 -13.8303372336
1335992383245371771 -8.78581493799
1335992383411963009 -10.174717141
1335992383578931569 -8.50543348802
1335992383778785362 -8.50094419609
1335992383978890486 2.64712289619
1335992384112149337 2.98413007389
1335992384278651212 -1.18011739643
1335992384445452622 4.10870032407
1335992384612148508 8.43858399406
1335992384778850691 3.24454259611
1335992384945613848 5.85719412005
1335992385145394998 7.05880016571
1335992385345485589 5.60661978597
1335992385512046117 5.53796354505
1335992385678710732 8.97645313
1335992385845358872 12.1173472698
1335992386045470111 12.0507727951
1335992386245457670 12.1155602406
1335992386378767629 5.56508441553
1335992386545580144 8.89095136936
1335992386712167854 10.2188688815
1335992386878843383 14.2810908041
1335992387045404880 11.5667989168
1335992387212266298 10.5083901659
1335992387412008557 8.47875561338
1335992387645425473 10.067653645
1335992387778748591 9.94538406524
1335992387945384674 10.1715099169
1335992388112082414 10.1320517181
1335992388278764595 12.3478978423
1335992388445344294 13.0380772476
1335992388612260378 8.57380943121
1335992388778714681 6.65171357043
1335992388945393723 -0.0553603235721
1335992389145518574 -5.89409635136
1335992389312208597 -6.02010459327
1335992389512083797 -1.37131461175
1335992389712056648 -1.0070593392
1335992389878734206 -4.27856732391
1335992390045543735 -12.245106644
1335992390245490408 -12.8422159106
1335992390445319122 -13.3582115352
1335992390612049864 -7.03709541727
1335992390778761280 -7.40649702056
1335992390945360725 -4.03427803861
1335992391112163410 0.46786368802
1335992391278738270 -3.03886285237
1335992391445385534 -5.52229453659
1335992391612023998 -8.95925263304
1335992391778670785 -8.21922509383
1335992391945420816 -5.40545595166
1335992392145388346 -9.89636464263
1335992392312290903 -4.0245152995
1335992392478800629 -6.97111901923
1335992392645477634 -9.90920044624
1335992392812013037 -11.2950332937
1335992393045332394 -7.6122803858
1335992393212174403 -2.66207459338
1335992393378684753 0.343909147857
1335992393545471801 -6.74998418801
1335992393678738629 -9.18341375618
1335992393878824344 -4.68533992826
1335992394012072761 -4.81711351713
1335992394212114407 -6.40871530202
1335992394345404312 -13.4678563158
1335992394512172849 -4.3336547235
1335992394712234121 -5.32473022609
1335992394912075470 -10.7219391804
1335992395178757066 -10.0535127027
1335992395345414738 -9.6527275942
1335992395578715266 -10.8123318575
1335992395778682536 -9.6240101351
1335992395945463264 -8.73394311524
1335992396112201283 -9.30465472001
1335992396278737127 -10.8624635501
1335992396412068592 -9.30686455303
1335992396545484666 -5.04448148148
1335992396778823288 -10.8536287486
1335992396878798472 -8.07043648101
1335992397012525455 -5.33954725496
1335992397145338678 -11.0020950737
1335992397278727779 -7.00300720359
1335992398445469846 -4.51707398637
1335992398578909871 -7.93592371597
1335992398712122719 -3.78774646819
1335992398912163771 -6.11178700946
1335992399045330765 -6.87189887965
1335992399212100145 -7.12560373048
1335992399378835416 -2.70444593766
1335992399645461700 -16.8889001782
1335992399745424565 -8.26396729001
1335992399878721487 -17.2071075944
1335992400112115527 -10.2882995805
