# Supplementary material for: Infants Time Their Smiles to Make Their Moms Smile
Source: PLoS One. 2015 Sep 23;10(9):e0136492. doi: 10.1371/journal.pone.0136492 (PMC4580458; doi:10.1371/journal.pone.0136492)
Supplement: S1 Data — (ZIP) [file pone.0136492.s001.zip › DiegoSmileRawData/smilenew_sub_20_yoked_2012-05-02-13-51-50.robotsmiles]

1 1335991924119510575
0 1335991930286381964
1 1335991955586115208
0 1335991957919661801
1 1335991962486114184
0 1335991967053044224
1 1335991971219713836
0 1335991972786118678
1 1335991981052894582
0 1335991984119474330
1 1335991990952995797
0 1335992001052884298
1 1335992002852698437
0 1335992003986163975
1 1335992006686312166
0 1335992016819405916
1 1335992018519622777
0 1335992022019428340
1 1335992023152778861
0 1335992024286180600
1 1335992033053082630
0 1335992037119466647
1 1335992039386118216
0 1335992040619331550
1 1335992045286101525
0 1335992048819474236
1 1335992052519469099
0 1335992056119353749
1 1335992059452994302
0 1335992061686271874
1 1335992066852845316
0 1335992069886125604
1 1335992074419572947
0 1335992077286190349
1 1335992081552881504
0 1335992084286142029
1 1335992097519488398
