# Supplementary material for: Infants Time Their Smiles to Make Their Moms Smile
Source: PLoS One. 2015 Sep 23;10(9):e0136492. doi: 10.1371/journal.pone.0136492 (PMC4580458; doi:10.1371/journal.pone.0136492)
Supplement: S1 Data — (ZIP) [file pone.0136492.s001.zip › DiegoSmileRawData/smilenew_sub_20_yoked_2012-05-02-13-51-50.subjectsmiles]

1335991918410569843 -11.1711691026
1335991918543597200 -10.0471926018
1335991918710407299 -10.3870014472
1335991918910540403 -13.5684641531
1335991919043651158 -11.0927755423
1335991919177016120 -6.11223616584
1335991919310328712 -11.4069540822
1335991919443636562 -11.6520009551
1335991919577041284 -8.39432031063
1335991919710278098 14.3929314785
1335991920010372735 0.0135608729317
1335991923010442485 -8.11721054911
1335991923143683148 -11.4582636931
1335991923277033128 -10.4559272597
1335991923410544128 -11.7018860639
1335991923543526625 -12.9600127772
1335991923643923455 -11.0156661584
1335991923743620567 -9.2679047409
1335991923910375539 6.43731548804
1335991924010347987 10.1141642083
1335991924110345974 7.53587476327
1335991924243743496 9.7926335498
1335991924343627500 7.94359535638
1335991924443574189 14.9380038743
1335991924577010055 11.5007737044
1335991924677023841 12.1935430195
1335991924810288625 7.59837642586
1335991924910332633 2.71948133646
1335991925010367172 10.4479314193
1335991925110381552 10.8326381305
1335991925210304917 14.5558654875
1335991925343719989 11.9235323652
1335991925443630983 7.76509702383
1335991925543685168 2.70907350911
1335991925677069289 7.30625398559
1335991925810411832 8.97070737654
1335991925943714684 8.17408997839
1335991926043702677 6.64888622642
1335991926177038749 9.64252850089
1335991926310315425 6.87378895215
1335991926410393906 7.88066581137
1335991926543719523 2.04637515648
1335991926677065303 8.74905312512
1335991926843706850 7.455135011
1335991926977024690 11.2193974752
1335991927143662914 2.60765454223
1335991927243601929 5.92926544945
1335991927343647943 7.45741858446
1335991927443618663 8.76667672272
1335991927577178889 8.39527582286
1335991927676988459 3.91140348705
1335991927810357081 0.480392192944
1335991927910372699 0.767665918922
1335991928010397297 3.59518281298
1335991928143639154 2.71421152947
1335991928243751038 -0.876244869839
1335991928443526904 3.46255724334
1335991928543800890 5.90513206888
1335991928677141715 -1.31355557046
1335991928777000454 -1.86048907049
1335991928876975767 0.289819948468
1335991929043722122 2.73286748701
1335991929143662222 -0.849122865374
1335991929243743172 2.51132599163
1335991929377009788 4.73161710009
1335991929477036888 3.50265972139
1335991929576953922 3.96133381833
1335991929710459989 2.02750780925
1335991929810524912 -1.98354388811
1335991929977013755 -0.340851980414
1335991930076965775 1.76486430231
1335991930210354546 0.319304254589
1335991930343593561 -3.0528041663
1335991930510341142 -3.70515024303
1335991930676887427 -3.50020278653
1335991930843595318 -13.2551836727
1335991930976969507 -6.04828397443
1335991931143746841 -5.48867999587
1335991934810391303 -4.05430708416
1335991934910363009 -3.55225404108
1335991935043850890 -5.28081382328
1335991935177050334 -5.13884870545
1335991935277029698 -3.49019068598
1335991935410259351 -6.53187075644
1335991935510354758 -6.5220117759
1335991935643733551 -5.40643307665
1335991935776987559 -6.22863987659
1335991935910303835 -6.69685899646
1335991936010259778 0.541846593787
1335991936143747981 -0.135473495799
1335991936277013330 -4.53834079827
1335991936410260880 -3.70875014316
1335991936510691257 -8.03263981291
1335991936643594019 -9.76998341004
1335991936810307832 -8.81985330433
1335991936943713929 -12.2361832939
1335991937076937081 -13.3916552512
1335991937210300467 -7.08316073133
1335991937343674371 -8.437754196
1335991937510651435 -10.1480849551
1335991937643570627 -8.66213388592
1335991937810313865 -5.75611986644
1335991937943645079 -12.4318436878
1335991938110339794 -3.97109775629
1335991938277056098 -0.189877070722
1335991938443746276 -3.05513552075
1335991938576994624 -0.909789756934
1335991938810372843 -7.39050032066
1335991938943723698 -2.23485481809
1335991939143868654 -4.38792917804
1335991939310287401 -8.92824571241
1335991939477113041 -10.8713377263
1335991939576986510 -7.2916880102
1335991939743675606 -2.65086380654
1335991939910355911 -1.83539251417
1335991940110404958 -4.95532764484
1335991940310366001 -5.44938077863
1335991940477093408 -12.09056087
1335991940643623379 -9.82029157941
1335991940810330697 -9.47333532499
1335991940977022068 -12.1802376675
1335991941143695975 -11.3141976366
1335991941343681287 -9.46499853776
1335991941543642412 -9.95270391434
1335991941710385062 -3.72735912833
1335991941843751906 -3.66055601212
1335991942010330866 -2.01547980371
1335991942177003951 -4.34867623026
1335991942343632525 -10.7084008705
1335991942510378759 -7.42233171188
1335991942677024403 -6.18703814336
1335991942876979628 -4.61763130344
1335991943043677668 -6.97401644404
1335991943176902282 -5.91767647309
1335991943343710003 -9.36563828822
1335991943477043687 -8.7708244143
1335991943610324029 -9.34722114141
1335991943743737217 -9.42776765665
1335991943877105758 -8.42379600875
1335991944043599689 -7.75784722301
1335991944243632638 -9.91769612197
1335991944410339911 -13.8959861666
1335991944576925120 -11.6847392754
1335991944743690682 -6.65289183353
1335991944876937101 -9.94844294334
1335991945043636785 -7.71614005871
1335991945210442560 -11.0413055841
1335991945377055100 -6.33321818372
1335991945577123623 -9.30403181704
1335991945677004200 -5.76998176927
1335991955910231791 -2.32458371174
1335991956143723562 -1.22409170953
1335991956310319721 -6.68563756729
1335991956510304283 -7.43296466483
1335991956743731319 -5.81443492118
1335991956910428014 -8.5436459784
1335991957076997708 -9.37631479053
1335991957243637010 -5.70746743068
1335991957410793583 1.3562562315
1335991957577007222 0.755029286759
1335991957743688982 4.08550396347
1335991957910322907 0.0323539686896
1335991958043620721 -1.42765047917
1335991958210212483 -1.43350364159
1335991958376882687 1.41479156061
1335991958510334170 -1.00225163702
1335991958710438515 4.78270652524
1335991958910385302 -0.453616349596
1335991959043645162 0.610869035137
1335991959210365412 1.41641166794
1335991959377025902 -2.45983742926
1335991959577251969 4.57260142681
1335991959777011754 1.79574780374
1335991959910307581 -13.9906365733
1335991960043694973 -9.99358249167
1335991960177076000 -6.89622097965
1335991960310216710 -7.84597001595
1335991960443631828 -10.3663146625
1335991960610257175 2.57118224959
1335991960743715420 9.65402007602
1335991960877040507 9.43948674933
1335991961010301331 14.416444112
1335991961143787593 10.241182609
1335991961276988156 5.67428342925
1335991961376975011 -1.07910328871
1335991961477111713 1.49038020467
1335991961610492552 4.60463077742
1335991961710274361 7.03868213338
1335991961877014488 0.931660834485
1335991961977017309 1.58225582077
1335991962110305752 0.98089189003
1335991962210261970 1.18750791491
1335991962377111017 6.25037640906
1335991962477067495 9.08404293477
1335991962576921916 8.6688518575
1335991962743664865 11.0266728293
1335991962843626051 4.00476772372
1335991962977029920 5.20085698937
1335991963110309188 7.56318289705
1335991963243844629 2.93689699058
1335991963376924030 5.53097278532
1335991963610867206 1.2094921975
1335991963743648921 4.31920283593
1335991963876996164 5.05703722329
1335991964043750043 5.14634239497
1335991964210338540 7.6390573293
1335991964343632960 -3.00842380584
1335991964510354816 -12.8046515513
1335991964643646434 -16.2124647494
1335991964777011300 -12.7605943385
1335991964910377758 -7.24603970966
1335991965043800725 -6.84278652445
1335991965210278314 -9.72701268314
1335991965343628451 -11.5114321596
1335991965510379039 -12.6536854798
1335991965677073263 -9.20634409509
1335991965810361290 -11.8770777559
1335991965943871404 -11.9739361517
1335991966077092948 -8.38475663795
1335991966243618767 -11.0241466874
1335991966410328697 -2.5032248562
1335991966543747031 10.7874602357
1335991966676899824 9.07232660482
1335991966810471486 11.1228307163
1335991966943670058 9.50524979739
1335991967077031503 9.57784873837
1335991967177026273 10.5821616377
1335991967310326475 7.77716600237
1335991967410390240 11.6727146084
1335991967543819005 12.8446192025
1335991967743644015 12.4366207058
1335991967910314225 11.5441433809
1335991968077033168 -7.64870570142
1335991968277071404 -11.210092766
1335991968410379423 -12.0713573063
1335991968576978286 -7.99800045618
1335991968743993740 -4.96617398043
1335991968877016560 -9.8383112808
1335991969043615667 -10.3349161732
1335991969177006192 -4.2409969053
1335991969343707868 -1.99359131389
1335991969543675729 -7.01364353434
1335991969710360510 -7.58802846847
1335991969943812190 -9.97595875401
1335991970143604014 -12.4570868756
1335991970310298345 -10.2497983917
1335991970510299725 -10.8106787631
1335991970710197669 -12.8772847577
1335991970910433690 -10.8102627496
1335991971076900743 -7.07957211119
1335991971276925543 -7.31175828522
1335991971443682185 -10.290411558
1335991971643745239 -9.59204181031
1335991971843634127 -9.83920209157
1335991972310400948 -5.65523155626
1335991972510314560 -9.84827418604
1335991973951225876 -9.46134712446
1335991974151228962 -10.7748728694
1335991974417972587 -3.18277565473
1335991974617978638 -10.6377414327
1335991974817928971 -8.18973764812
1335991974984557044 -11.9202973488
1335991975118026101 0.535941084301
1335991975617846723 -14.9156450389
1335991975751360387 -9.02530719849
1335991975884688290 -3.69326376053
1335991976084454826 -4.63264388752
1335991976284536187 -8.050658187
1335991976417900239 -12.9209717993
1335991976584728680 -9.85876675318
1335991976717922565 -5.84858809192
1335991976884583474 -6.3030420665
1335991977051324122 -0.998491173962
1335991977251188264 -10.291285871
1335991977417898389 -9.17424809613
1335991977584654069 -6.20133942022
1335991977784603689 -9.90836856789
1335991977951286024 -13.7916842229
1335991978151311498 -9.14074704773
1335991978351144023 -10.2501442143
1335991978618125191 -13.8141581276
1335991978817860845 -10.3109345061
1335991978984460709 -8.24802213293
1335991979184593844 -10.4994220608
1335991979351393774 -11.1311671126
1335991979551323949 -10.4961138564
1335991979784725288 -12.6974239515
1335991979951248843 -12.2023414286
1335991980117906091 -15.7495565367
1335991980317861688 -14.5453173874
1335991980484577859 -16.6707921028
1335991980684550553 -13.1328431388
1335991981017945719 -10.3934552816
1335991981218044095 -3.53795787496
1335991981484657780 -11.6354948045
1335991981684608199 -7.80728754223
1335991981884692591 -11.9491858355
1335991982051219764 5.03605401781
1335991982284577737 -3.16742533489
1335991982417887398 -5.40714803285
1335991985328005319 -14.7508368632
1335991985528203495 -12.2655879685
1335991985594618142 -15.3522364913
1335991985694552141 -3.43364072087
1335991985827986458 -14.0870609409
1335991985927895750 -11.7349146039
1335991986094759254 -12.306633613
1335991986227863876 -9.48540557852
1335991986427916607 -10.6979882
1335991986594594316 -14.9575743586
1335991986794604656 -7.43994615623
1335991986961164476 -3.47379733005
1335991987094623139 -5.88607663538
1335991987261361473 -5.46736141964
1335991987428130351 -11.9209386069
1335991987694702104 -16.7620676335
1335991987894574110 8.69154797118
1335991988127992887 8.90774070374
1335991988261369352 -2.86231726053
1335991988394659543 -2.56803762919
1335991988494597610 -4.90182905977
1335991988727984177 -3.9283597693
1335991988928164858 4.49050772836
1335991989094559054 1.81036344745
1335991989294655145 10.4271542538
1335991989494663367 8.14743594403
1335991989694740946 7.93197424388
1335991989928018533 -4.54666604448
1335991990094695327 -4.13405197223
1335991990294513959 6.24732357089
1335991990527997476 3.36307191987
1335991990694642390 8.03850011949
1335991990961261366 8.09166893159
1335991991161218542 2.59057161006
1335991991361138163 2.53160815131
1335991991561174222 8.21101549286
1335991991727916107 10.1564233138
1335991991894605103 2.32313725043
1335991992094594832 0.741930577701
1335991992327880379 5.56921485628
1335991992494602544 -1.86664422415
1335991992727961092 0.655869626658
1335991992894559031 2.94999573441
1335991993094658585 8.21836677103
1335991993261334493 6.38795306291
1335991993494530033 4.73662031765
1335991993694548858 6.25293621534
1335991993861218963 4.80860640615
1335991994061333542 5.71271161075
1335991994228037459 11.0474057988
1335991994394636340 9.90658778734
1335991994561218372 10.7361750553
1335991994794732252 2.74238184344
1335991994961305749 0.551558636994
1335991995127918014 9.22929597247
1335991995294686033 -6.18619349496
1335991995494711473 -0.179603464498
1335991995694637013 9.94492578276
1335991995861274732 13.9256559497
1335991996061231355 14.0634052498
1335991996261360172 5.4212287267
1335991996427996436 6.35299919245
1335991996594692112 5.59443631791
1335991996794641813 2.22781278835
1335991997061200130 -0.0674231283806
1335991997261249129 3.70384950191
1335991997427991218 0.519992604653
1335991997661356271 -1.88597631222
1335991997894688583 -6.02541154436
1335991998061564080 -7.07319807646
1335991998228066723 -1.35994733933
1335991998394638158 -4.55844929808
1335991998561316349 -5.46074720404
1335991998694617244 -3.783805201
1335991998861222281 -3.28215288025
1335991999027943284 0.398560465738
1335991999194654113 2.90231316624
1335991999361486176 0.863123910975
1335991999561321160 -2.82041740941
1335991999727990818 -12.2766965529
1335991999928016502 -9.21017414331
1335992000127932583 -12.1794310855
1335992000328033320 -7.27378901347
1335992000527965623 -6.07926858984
1335992000761326344 -3.58134272309
1335992000994642695 -3.99001062056
1335992001228075759 -0.510959985855
1335992001427939874 1.00615252824
1335992002761266505 -1.75845415901
1335992002994684243 -6.07727501078
1335992003194513084 -4.03642937865
1335992003394556207 -9.58574995688
1335992003628016203 -3.35835008985
1335992003894606505 -6.59430254105
1335992004061299480 -6.34967975389
1335992004294656070 -9.0246515074
1335992004461364122 -9.62661309348
1335992004594633849 -9.41747318133
1335992004727919782 -6.79260334717
1335992004827946277 -8.59824546429
1335992004994666355 -6.80407135486
1335992005128029879 -9.6416707737
1335992005294585610 -7.40391060113
1335992005394602823 -13.6904919579
1335992005494627310 -9.86993646362
1335992005661296320 -12.6512905039
1335992005794687690 -14.050905262
1335992005961213150 -9.80758358377
1335992007361310298 -9.56191320327
1335992007594556192 -16.3430221633
1335992007761343477 -10.0911902106
1335992007927977950 -12.0938552203
1335992008061217101 -6.64647151644
1335992008194577856 -6.33039253565
1335992008394631166 -7.22360831817
1335992008561324884 -1.03973741129
1335992008694750297 0.591260185636
1335992008928063579 -3.01400022197
1335992009094767021 -5.24583604851
1335992009261311782 -6.27434576959
1335992009461244155 -9.11823114568
1335992009627942221 -12.644737471
1335992009794640497 -12.4308472958
1335992009961289917 -12.0124949665
1335992010094589659 -10.5956471783
1335992010227954526 -6.61234201064
1335992010361210670 -10.4023408523
1335992010494648521 -9.97744245579
1335992010627979640 -7.74080146472
1335992010727927104 -8.80242371494
1335992010861265580 -9.3863747566
1335992010994750810 -7.14247979538
1335992011094691487 -11.9739956104
1335992011261245627 -6.7685285986
1335992013427931123 -2.01367195148
1335992013627979377 3.67749518008
1335992013761197477 2.84518903707
1335992013861301454 -3.44446097716
1335992014028081483 -1.41553920758
1335992014161413915 -9.34270408276
1335992014294729777 -3.41110414987
1335992014428188669 -9.46003853533
1335992014561724212 -3.72607536563
1335992014694712302 -11.9384132251
1335992014828072879 -12.0127628524
1335992015028016647 -10.4568152505
1335992015161331296 -10.8244687835
1335992015294728360 -5.47620668489
1335992015427967287 -8.83766394398
1335992015527889559 -4.78637997707
1335992015628013229 -9.00207709467
1335992015728028912 -7.57677454736
1335992015827931979 -7.83166170921
1335992015928169787 -6.05172590787
1335992016061368789 -7.81504102599
1335992016194548840 -5.01879125339
1335992016294737720 -4.90832638048
1335992016427977877 -11.5667742018
1335992016528000162 -9.88383888093
1335992017161289780 -1.47988176048
1335992017394598588 -8.85813462424
1335992017594677571 -4.50730062387
1335992017827972476 4.89645569231
1335992018027942955 6.16650583353
1335992018261268672 3.75411588681
1335992018494660042 2.645993362
1335992018694635324 5.39866313946
1335992018894644827 6.90068427432
1335992019094602381 10.2071327029
1335992019361208777 6.37051851945
1335992019561234308 5.94892480237
1335992019761323825 5.92807322509
1335992019928111630 4.3951969104
1335992020094594013 6.75388023713
1335992020261266604 9.68736090938
1335992020461302504 13.3513871777
1335992020627991309 10.9117066686
1335992020828102092 12.1455678665
1335992020994552686 11.575441714
1335992021227967389 12.4793474003
1335992021394685197 11.6976756871
1335992021594576842 9.66174857291
1335992021828008484 -3.9133365735
1335992022061386151 -10.3282142615
1335992029594675142 -7.87593523703
1335992030061290282 -7.21703392325
1335992030227957100 -8.02372368888
1335992030461354390 -8.27869727857
1335992030661327542 -7.13680678256
1335992030894675776 -8.1052792258
1335992031061267587 -5.66627602083
1335992031261373748 -6.14428516803
1335992031494688324 -5.15276174577
1335992031661190159 -8.98593765087
1335992031827950515 -12.4879165478
1335992031994674752 -12.6573522224
1335992032161320711 -11.5629706782
1335992032361351323 -7.8988153421
1335992032528064591 -3.40086762551
1335992032727996935 9.18723484398
1335992032928006351 5.57781910039
1335992033128053349 8.5794276876
1335992033294868363 10.9051466474
1335992033461290967 5.3668130965
1335992033627965639 7.13484543177
1335992033828047586 8.600580656
1335992033994613935 11.7079624137
1335992034161261867 8.78511496666
1335992034361241143 2.54585914664
1335992034627908922 4.04679097633
1335992034828044297 -15.3059637933
1335992034994636815 -6.43078443289
1335992035161315882 -7.78958282125
1335992035327958572 -16.5748680371
1335992035494676199 -12.7096872802
1335992035694690200 -15.5094424234
1335992035894675349 -11.1520000215
1335992036094650060 -12.2973859582
1335992036261204261 -12.0188380852
1335992036428221015 -10.2463985611
1335992036627915782 -11.5800388348
1335992036794651762 -12.0782473862
1335992036994729300 -10.9514278858
1335992037161310488 -10.090322244
1335992037394712296 -8.68842911257
1335992037561179815 -7.15796290273
1335992037727965509 -5.06678092272
1335992037894760692 -4.20342868707
1335992038094560468 -6.33604983773
1335992038261301698 -6.9005319377
1335992038428065465 -6.5653209256
1335992038594686150 -9.80057027527
1335992038761226355 -7.62903860142
1335992038961384968 -11.5735571519
1335992039127854399 -7.86068278272
1335992039261222440 -5.03209935756
1335992039427952127 -6.70284631944
1335992039561296849 -3.62023858564
1335992039727950364 -7.7788637941
1335992039894802471 -1.75175580894
1335992040028039833 -2.65572951753
1335992040161207719 -2.91501450532
1335992040327924019 -2.29338262111
1335992040561347832 -9.70913792521
1335992040694666200 -11.3228841114
1335992040861337368 -15.5764220243
1335992041061179613 -15.4706504588
1335992041261231968 -15.4318525736
1335992041427989465 -10.5024185036
1335992041627925645 -13.9916116863
1335992041794620286 -0.767286499777
1335992042294854111 -1.11840223649
1335992042494691175 -5.73294786167
1335992042728079048 -4.46794558225
1335992042961314835 -11.181515206
1335992043161312031 -10.4611323832
1335992043294704742 -6.34764797007
1335992043461353598 -6.4107965329
1335992044727975749 -16.3383396036
1335992044894640024 -19.1821374142
1335992045061254789 -14.5956646392
1335992045227999816 -14.0438540313
1335992045394651260 -11.3535709713
1335992045594661753 -12.7420806977
1335992045761202735 -13.8189854854
1335992045961311703 -15.0243453526
1335992046128142571 -12.1589698493
1335992046294797392 -12.7338415842
1335992046461219217 -8.12841503186
1335992046627893627 -11.0828748663
1335992046828036584 -0.613738142476
1335992046994623197 7.24434000112
1335992047261213771 1.5294395506
1335992047427916297 8.56904096059
1335992047627996259 0.952317249297
1335992047828185182 5.66304608421
1335992047994630854 1.92835324685
1335992048194636393 -3.04301650034
1335992048361297447 -4.21637785302
1335992048494643702 -5.26458204784
1335992048694723969 -9.93001591207
1335992048861291279 -5.78848107893
1335992049194580158 -8.31607005152
1335992049427979226 -6.97615941108
1335992049661304067 -3.09926827134
1335992051094572768 -9.69438618275
1335992051294780242 -8.78296242567
1335992051494635821 -5.0205696226
1335992051761283775 -13.9386723715
1335992051894597387 -10.3322525505
1335992055728212502 -9.6850586562
1335992055894657180 -6.55976469653
1335992056061226088 -7.47982208375
1335992056228130460 -8.85609711689
1335992056494751227 -14.7093521266
1335992056694735817 -12.158528655
1335992056927938120 -9.45399001325
1335992057161337931 -10.1499967189
1335992057394670098 -9.27567290372
1335992057628024900 -8.89466670401
1335992057828043170 -12.2053490292
1335992058027958599 -9.36141198251
1335992058227957352 -9.96098139432
1335992058394643284 0.668995752833
1335992058561246312 6.87376274387
1335992058761371503 3.85501783906
1335992058927964412 5.32559982313
1335992059061304549 5.20949062741
1335992059194553659 10.2868090561
1335992059361245344 7.49249225585
1335992059494663602 6.02335407823
1335992059661352684 7.22202854515
1335992059794638972 3.96951733308
1335992059961151594 6.998015244
1335992060128014348 9.82438629576
1335992060294706037 12.429964928
1335992060394592932 6.15242244299
1335992060561519395 8.04112705089
1335992060694686510 3.78303576219
1335992060828061528 7.56676735127
1335992060994571954 8.13166795311
1335992061127970979 6.28512266049
1335992061261261553 5.97204939124
1335992061361320170 4.37894885832
1335992061494621649 4.78590469603
1335992061627994439 4.2419881263
1335992061761247395 4.89641008449
1335992061894572210 6.88774939593
1335992062028008434 6.73131723835
1335992062161225211 8.47630526219
1335992062294602422 5.10780065252
1335992062461553437 5.12743636596
1335992062594551384 8.24973502388
1335992062761452907 5.13013509443
1335992062894679214 4.5108896492
1335992063027950870 1.56404007484
1335992063161622824 8.23660184762
1335992063328197307 7.16432206771
1335992063461317221 -11.8700609569
1335992063594573337 -8.98377137405
1335992063728034125 -11.0317376207
1335992063827918771 -13.0326464007
1335992063961235858 -11.2271798449
1335992064094679335 -6.72057485
1335992064227961797 6.32389338987
1335992064394660710 8.24931841883
1335992064527972300 8.39490531926
1335992064661410980 7.9607828785
1335992064828027251 9.71928748429
1335992064961290179 11.8272064261
1335992065094572828 -5.59893136923
1335992068161279764 -13.1419722267
1335992068327982059 -15.7047178932
1335992068461266421 8.50164875762
1335992068594528753 12.9010827871
1335992068761234678 6.53046738074
1335992068894541522 7.00834032527
1335992069028061542 5.39982926714
1335992069194537421 1.53158287359
1335992069328011066 6.80951852293
1335992069461299941 2.28833097611
1335992069628084616 5.2609542314
1335992069761451298 6.52150680027
1335992069894780142 4.99026012109
1335992070028032303 7.03472602296
1335992070128013975 9.01282230937
1335992070261216309 11.6118785648
1335992070394759928 5.94652081083
1335992070494524388 9.60943541626
1335992070661341572 9.44335877544
1335992070794597418 11.3988882432
1335992070927965400 8.37518243261
1335992071061232593 6.96503749832
1335992071228006837 6.25873343348
1335992071361353274 13.7808241266
1335992071528246044 5.45027128607
1335992071661278581 -6.3106759852
1335992071794648458 -14.5613867414
1335992071961371725 -16.3070320923
1335992072127929978 -14.945321552
1335992072261419662 -14.0130605737
1335992072394612574 0.505053361004
1335992072494640519 7.75496873325
1335992072661360449 14.2655661938
1335992072794587921 11.7258504064
1335992072894603545 6.13133287182
1335992072994515736 8.46869875402
1335992073128016446 4.44901568848
1335992073261310048 6.50855478391
1335992073361253943 6.06419355816
1335992073494610447 3.30906544165
1335992073628021873 -2.01564181707
1335992073728017265 -1.69921345285
1335992073861309774 1.37845875754
1335992074028033218 1.67851476619
1335992074194571681 4.68362283509
1335992074327956841 -0.449486488492
1335992074494558343 0.530990256286
1335992074627930644 1.61359180578
1335992074827969587 5.88506758372
1335992074927905372 6.02084284641
1335992075061253314 6.33945791741
1335992075194529912 5.54169639145
1335992075328019760 5.83079121221
1335992075427958972 -0.0551384118175
1335992075527938041 -6.58244526026
1335992076128028042 0.88931933305
1335992076528045328 -7.4500258352
1335992080061329121 -4.18403495776
1335992080194673769 -13.2386668515
1335992080428120595 -11.6804652779
1335992080561301911 -12.6584564772
1335992080694602303 -11.1482593617
1335992080827922454 -10.4087536277
1335992080994658892 -9.53543191795
1335992081094525258 -14.4343476723
1335992081261224072 -12.8648231768
1335992081394674282 -14.0658544924
1335992081561314811 -15.4685271327
1335992081694519766 -7.81977873797
1335992081828031821 -11.5251553666
1335992081961270192 -12.7815882612
1335992082094596319 -15.526811419
1335992082261299730 -10.594529089
1335992082428008887 -10.3855425064
1335992082594607700 -9.66636475668
1335992082761275825 -7.13858091797
1335992083294754643 -14.5887152557
1335992083394687506 -9.33604164227
1335992083528111162 -9.60032275899
1335992083694682024 -7.01141395821
1335992083794590053 -4.74961616282
1335992083961364006 -9.75521551107
1335992084094723361 -7.29693104272
1335992084194600941 -10.9916352346
1335992084294657785 -9.5287031008
1335992084428175523 -10.6430601705
1335992084528068811 -9.91805803631
1335992084627977272 -10.3063808558
1335992084761241731 -4.72210723581
1335992084861306567 -6.14926910464
1335992084961303589 -10.4812793126
1335992085094626994 -12.8461354152
1335992085194564735 -13.5882662502
1335992085327945915 -14.9862878119
1335992085428042489 -15.8218634824
1335992085594597381 -15.4649991153
1335992085727986329 -6.55220207521
1335992085827938480 -7.04213952316
1335992085961184533 -5.70645920659
1335992086127994882 -7.39744763167
1335992086261274432 -9.07589527168
1335992086427963489 -6.89095352861
1335992086694608815 -9.31586670494
1335992086894630622 -7.9723722212
1335992087061298023 -9.82553484884
1335992087261289529 -10.0351583982
1335992087461287184 -11.6847345319
1335992087661226639 -10.0643928435
1335992087928175490 -9.94364693913
1335992088094597953 -8.11673781548
1335992088261389542 -6.58065207442
1335992088394619697 -9.39166378013
1335992088528103427 -12.7937782111
1335992088694604170 -12.0400243265
1335992088827960939 -10.9067876357
1335992088961399020 -9.64460520448
1335992089128027184 -6.33603105853
1335992089294638840 -10.2735538225
1335992089461262997 -10.7255775959
1335992089661314449 -11.6710900093
1335992089861221502 -8.16976474633
1335992090094662665 -11.1594431562
1335992090261255029 -7.58015467177
1335992090594603858 -13.1237592205
1335992091061331479 -8.5814889503
1335992091227989766 -13.3042791728
1335992091427977424 -10.7247162254
1335992091694793591 -1.08649590258
1335992092094601874 -7.47217624021
1335992092261265668 -8.52852776306
1335992092428675907 -8.82431362701
1335992092627969593 -11.0485504223
1335992092861321452 -12.1303973294
1335992093094686879 -12.6483841176
1335992093261336073 -13.0124522781
1335992093494589846 -7.40413207958
1335992093694597986 -6.28495282819
1335992093861324404 -11.2026427494
1335992094061308676 -14.2863515791
1335992094261266096 -14.0910507097
1335992094427950818 -11.9082556922
1335992094628082961 -8.60784448034
1335992094828221934 -14.6992303839
1335992094994712024 -9.66499138889
1335992095194712621 -13.064113306
1335992095394621532 -9.45226183958
1335992095561333395 -3.26360882865
1335992097961270411 -5.60549901459
