# Supplementary material for: Infants Time Their Smiles to Make Their Moms Smile
Source: PLoS One. 2015 Sep 23;10(9):e0136492. doi: 10.1371/journal.pone.0136492 (PMC4580458; doi:10.1371/journal.pone.0136492)
Supplement: S1 Data — (ZIP) [file pone.0136492.s001.zip › DiegoSmileRawData/smilenew_sub_21_actual_2012-05-02-14-18-33.robotsmiles]

1 1335993523265693796
0 1335993524899252035
1 1335993526232403508
0 1335993531365739085
1 1335993533965810658
0 1335993537166126764
1 1335993542898978112
0 1335993546832370984
1 1335993548732440361
0 1335993549432430565
1 1335993601590016812
0 1335993605123379438
1 1335993620223504945
0 1335993624090023975
1 1335993640690043217
0 1335993644395535844
1 1335993648062385036
0 1335993650629050585
1 1335993658428858923
0 1335993660829248928
1 1335993664095725924
0 1335993667262305499
1 1335993670762326248
0 1335993673462415563
1 1335993677495800039
0 1335993682462387991
1 1335993686795652205
0 1335993692162446279
1 1335993694962417676
0 1335993696695766211
1 1335993698862162452
