# Supplementary material for: Infants Time Their Smiles to Make Their Moms Smile
Source: PLoS One. 2015 Sep 23;10(9):e0136492. doi: 10.1371/journal.pone.0136492 (PMC4580458; doi:10.1371/journal.pone.0136492)
Supplement: S1 Data — (ZIP) [file pone.0136492.s001.zip › DiegoSmileRawData/smilenew_sub_21_actual_2012-05-02-14-18-33.subjectsmiles]

1335993520999103165 -6.68544477186
1335993521099066925 -9.48030788208
1335993521198950617 -6.40333150818
1335993521332234728 -8.18639603341
1335993521432628658 -5.07186129513
1335993521532416170 -7.69832021885
1335993521632571856 -8.66443521377
1335993521765812799 -11.3122970313
1335993521898962959 -3.61860154041
1335993522065741833 -8.23203475621
1335993522165747056 -5.91645489392
1335993522299018652 -7.31751231306
1335993522432316461 -8.28275968978
1335993522565977285 -5.55749190484
1335993522698956384 -2.01008990881
1335993522899103063 5.13255270943
1335993523032542230 5.20378824067
1335993523165893195 3.45478084135
1335993523265904998 2.01004987182
1335993523399172939 2.61150153712
1335993523532468065 5.29760370085
1335993523665827636 -0.901731771205
1335993523799036047 -1.25201519753
1335993523965720753 -0.165526528513
1335993524099171954 -5.93251385192
1335993525965744482 -3.84620302711
1335993526099164688 0.333092525474
1335993526232544936 2.08775827446
1335993526399098696 1.96712433674
1335993526565709718 1.92086259741
1335993526732555919 1.93842640846
1335993526865799067 3.26203520841
1335993527065806417 0.67591658769
1335993527265890707 -2.67032582562
1335993527599064786 -4.30474863836
1335993527765777974 -2.4311812287
1335993527965899856 -2.63305413564
1335993528099041734 -6.52029446306
1335993528266161859 -7.37318770815
1335993528432606809 -1.98512043006
1335993528565763612 0.10790119716
1335993528732333577 -0.269240839717
1335993528899327060 -6.72023261882
1335993529032437367 -10.9002705219
1335993529232418885 -12.5199051471
1335993529365878475 -5.51402260999
1335993529532590673 -1.71291444326
1335993529665830444 -1.59735284822
1335993529832460526 -2.24851272727
1335993529998985144 -1.25031886748
1335993530132427537 -8.63486458916
1335993530265878612 0.134386503284
1335993530399198152 -0.620172799291
1335993530598974688 -5.44205712811
1335993530732415283 -5.79135839793
1335993530899176907 -5.59305643381
1335993531065806194 -5.18304803825
1335993531198995219 -1.03484111495
1335993531365810821 7.64020711647
1335993531532327079 5.42957029472
1335993531699025227 4.24483971696
1335993531832223044 4.76895636762
1335993531999486064 8.56086692
1335993532132270669 3.14376163235
1335993532299117193 0.0204253868224
1335993532432561821 -1.19691966097
1335993532565825403 -0.249677122841
1335993532699042821 0.870443627088
1335993532865636621 3.58411153084
1335993532999075037 -2.57282869297
1335993533232569893 0.293083983963
1335993533365741235 2.20938625947
1335993533532359285 5.16198575167
1335993533665705746 5.99821440959
1335993533832303284 7.71812537769
1335993533965804248 7.55712063124
1335993534099167241 8.27499278949
1335993534232359187 5.72144994202
1335993534365739572 7.74447447638
1335993534532397155 7.92453242897
1335993534632483234 4.2034511133
1335993534765865231 -0.370216985277
1335993534932445995 0.268389924412
1335993535099057670 -1.07935234311
1335993535232489888 -3.26259748074
1335993535399098589 -3.17313661326
1335993535499204406 0.276388577796
1335993535632521330 1.89682689266
1335993535765932161 3.05937653193
1335993535899003111 1.24654788055
1335993536032332418 -1.21618228253
1335993536165692797 1.01706497012
1335993536332481870 1.827752967
1335993536465709473 0.458651451327
1335993536599156073 3.15392319879
1335993536765770667 2.51020997253
1335993536898992195 -0.133310571307
1335993537032398459 0.328509700543
1335993537165739468 2.148079344
1335993537265741606 0.63959578196
1335993537399257215 0.696295653938
1335993537532302022 0.124329426261
1335993537666023096 -2.31624496863
1335993537832316524 0.262040603044
1335993537965704680 -3.58905637694
1335993538099188214 -1.64387823892
1335993538232355040 -1.90932111153
1335993538399086205 -2.2077065837
1335993538532431388 -6.19164529179
1335993538765804212 0.553552322027
1335993538932334895 -1.69936170912
1335993539099022307 -3.07700787661
1335993539232612618 -7.80547318198
1335993541666011110 -5.61270856166
1335993541865715889 -8.52066082665
1335993541999349730 -8.78352537648
1335993542165713768 -5.587094541
1335993542298965857 -4.34223645153
1335993542465753748 -1.66840146024
1335993542599254208 -1.82839307763
1335993542765786492 -0.911757826802
1335993542899150246 -1.81789383004
1335993543065781181 0.133130312622
1335993543232323909 1.01119272989
1335993543399062292 -0.0675969972712
1335993543532388538 -1.11136579909
1335993543699280576 -5.2305075609
1335993543832446404 -8.66313136656
1335993543999255845 -7.83313924747
1335993544165771603 -5.35948505291
1335993544299187300 -8.12123357103
1335993544465840901 -7.82914407543
1335993544632370834 -7.929272506
1335993544765835834 -6.062719781
1335993544932447184 -5.66904031643
1335993545099042774 -6.6276867897
1335993545265748178 -1.54807464758
1335993545399053795 -1.2356430236
1335993545599043948 -2.37488915448
1335993545765805558 1.3703776812
1335993545899060720 3.69639126172
1335993546099019955 4.5577196141
1335993546265914070 4.30956067598
1335993546432383878 5.90080233005
1335993546565823017 5.58592375029
1335993546699143855 4.69083784457
1335993546832362446 -2.77214036482
1335993546999269181 -3.71170432389
1335993547165768865 -8.23230115753
1335993547265632563 -3.65103489939
1335993547399206646 -4.90376963587
1335993547565824263 -5.90114076921
1335993555265712303 -10.4237923823
1335993555399189925 -6.40081437634
1335993555565760994 -8.52658247287
1335993555732412456 -11.9431525295
1335993556332664012 -8.83601087184
1335993557932324757 2.44317505398
1335993558132460438 -6.44654174073
1335993558265855802 -4.56122969197
1335993558432555271 -6.01877657959
1335993558632574343 -4.35610737395
1335993558799128442 -6.04523351006
1335993558965731209 -7.78114897507
1335993559132469800 -5.64515466771
1335993559265718434 -4.91245732024
1335993559432421938 -4.15690113106
1335993559599223792 -4.90968105362
1335993559765709725 -4.2959869239
1335993559932397612 -4.24813736791
1335993560099187020 -6.63430618152
1335993560232385653 -5.9642197776
1335993560432602845 -4.19182712622
1335993560599010260 -3.72003575981
1335993560765665712 -5.41495506028
1335993560899180437 -4.65573102167
1335993561065725598 -5.58618792593
1335993561199085815 -0.591236672682
1335993561332432613 2.16888188581
1335993561532309557 6.64182371167
1335993561699101399 6.75565158635
1335993561832327313 4.39400514919
1335993561999178913 3.65154392031
1335993562132420323 3.72860921741
1335993562299327460 1.10262294627
1335993562432275454 -0.74915509983
1335993562632405834 -2.42138891523
1335993562799077576 -5.56204231497
1335993562932543840 -7.93410895969
1335993563065767049 -5.26606046059
1335993563199123694 -4.54205992658
1335993563365768130 -3.93961653246
1335993563498987091 -2.75241977676
1335993563665673201 -1.88180111113
1335993563832712174 -5.83949971722
1335993563999063138 -3.62296425772
1335993564165798303 -4.21590322124
1335993564332559110 -3.28112880858
1335993564499530910 -4.0829834767
1335993564665754887 -2.83308271507
1335993564832311000 -6.02420648145
1335993564965766442 -0.994745487816
1335993565132343611 0.497951138522
1335993565265889711 1.24497821723
1335993565432469853 -0.00473603586611
1335993565565780149 -0.0868871411526
1335993565699116250 -2.99677896723
1335993565865809582 -2.21728308631
1335993565999143611 -4.00202467282
1335993566165781337 -4.84062668696
1335993566332334593 -3.81278183752
1335993566499000059 -2.04457862064
1335993566632351535 -3.46584007707
1335993566799191389 -3.96479188606
1335993567065962580 -3.02018771087
1335993567232428861 -7.10606717222
1335993567398984325 -6.73555800866
1335993567532352390 -6.23905339256
1335993567765735540 -3.67361074316
1335993567932313298 -6.44866122919
1335993568132420728 -4.08625342107
1335993568299121566 -6.54866295463
1335993568432389217 -8.62095321032
1335993568565871319 -4.77517575655
1335993568899120515 -8.16728389941
1335993569032570483 -6.45822397349
1335993569199099430 -6.58727122332
1335993569365706637 -4.4569384913
1335993569532378753 -4.98266867291
1335993569699074768 -4.51940406606
1335993569865981612 -4.6611213141
1335993569998939452 -4.26448691615
1335993570165605117 -6.66374549853
1335993570332318486 -6.60912814153
1335993570532529246 -5.40609148514
1335993570665630590 -3.49711101584
1335993570832601664 -6.09047462264
1335993570999108675 -5.48748768359
1335993571165848056 -5.36469036296
1335993571299039889 -5.17093720196
1335993571465746622 -5.033228577
1335993571632579230 -5.91610992479
1335993571798968506 -3.06466166531
1335993571999035714 -4.61564934273
1335993572132363583 -5.34665309414
1335993572299203981 -5.8132592623
1335993572499275268 -4.9633433723
1335993572665875975 -8.87057943224
1335993572832429476 -6.55898389781
1335993572999030792 -7.28420228291
1335993573199210882 -7.21016245443
1335993573365824197 -8.11573888426
1335993573532415513 -6.38043861817
1335993573732551869 -4.72094800678
1335993573899058002 -3.87014509436
1335993574065720279 -2.02566929523
1335993574198908312 -1.99932058536
1335993574365821683 2.61474999609
1335993574565784034 3.00035205477
1335993574699226961 2.26588721365
1335993574865728482 1.79038598064
1335993575065748475 1.7015328952
1335993575199126181 2.3210375681
1335993575365744077 -0.430586939859
1335993575565759154 0.165254487313
1335993575699124868 -2.49611949072
1335993575865899001 -6.71878887635
1335993576032424435 -6.54306974036
1335993576199131224 -6.32057411023
1335993576365765888 -7.10430134452
1335993576499058991 -2.85004616505
1335993576699408237 -0.361202440261
1335993576865879187 -3.25461879388
1335993577032376703 -5.10529677346
1335993577199119474 -5.55044930091
1335993577399143080 -3.25854238795
1335993577565768918 -3.8929930863
1335993577732472432 -2.47723303613
1335993577899021334 5.53317798057
1335993578065926455 6.62271875384
1335993578232407478 5.8661803391
1335993578432371204 7.67235055508
1335993578599115686 4.20078038559
1335993578799001093 4.47675262942
1335993578965735087 -4.73505136509
1335993579132309602 -4.64246462694
1335993579299074979 -4.09355952639
1335993579499053316 -3.51417831699
1335993579665844788 -4.65208556829
1335993579832529624 -4.80311930777
1335993579999023972 -2.09461867074
1335993580165812385 -2.36191341068
1335993580365781855 -3.86318271154
1335993580599186399 -9.50998053613
1335993580765698535 -5.75954070736
1335993580932419871 -3.26745582258
1335993581132377759 -2.05837710246
1335993581299102315 -0.997917935046
1335993581465761692 -1.10660433642
1335993581665729076 0.368579131696
1335993581832545035 -0.956358378541
1335993581999018127 -2.55089773414
1335993582165667959 2.75172827161
1335993582332418987 2.95386732972
1335993582499121578 5.80147621051
1335993582665865421 -0.385914551184
1335993582832860449 -1.48956707272
1335993582999017642 -1.06745108794
1335993583165834198 -3.46095986415
1335993583299223059 -4.58828398105
1335993583499111536 -2.1779249746
1335993583632413327 -2.12011866999
1335993583832611841 -2.29209242787
1335993583999083428 -3.61419057809
1335993584132598258 -3.9593640765
1335993584298976185 -3.28822576354
1335993584465767508 -0.045032535382
1335993584665823293 -3.47368195287
1335993584832569778 -8.93242735124
1335993584999401718 -7.92804554368
1335993585165649018 -9.00407110193
1335993585365802051 -5.2666445347
1335993585532423871 -4.07374776839
1335993585699083337 -3.87508830399
1335993585865940704 -0.421603388019
1335993586023549467 -4.91134077755
1335993586190038176 -1.24666636333
1335993586356756867 -8.43430178152
1335993586523545383 -10.4425317898
1335993588356904243 -5.01186725704
1335993588523423590 -4.95521373044
1335993588690143615 -2.10448753366
1335993588823400838 -5.56118359621
1335993589023556040 -2.36879646771
1335993589156775716 -4.84599505575
1335993589323611154 -4.42182590834
1335993589490063183 -6.36839756395
1335993589656667052 -5.2366400779
1335993589790035740 -5.78037173187
1335993589956711947 -4.64074440356
1335993590123374999 -4.5689122672
1335993590256691555 -4.92083097208
1335993590456713177 -5.25790150478
1335993590623515748 -3.56456875022
1335993590790080763 -4.36234008102
1335993590923527251 -4.22496884212
1335993591123463560 -7.90962561564
1335993591289987960 -9.32950303709
1335993591456852305 -12.3362212716
1335993591656835854 -14.5503821851
1335993592656882558 -13.352227185
1335993592790294825 -9.1691786314
1335993593023456768 -11.0176965069
1335993593156651924 -7.83602126299
1335993593323493773 -2.99557261944
1335993593490060023 -3.41648512571
1335993593690564727 -2.45652329017
1335993593890052816 -5.75079212451
1335993594023433901 -5.50143651871
1335993594190048870 -3.98520133148
1335993594356757569 -3.81039037537
1335993594523337301 -2.77746817787
1335993594690105574 -3.48510443132
1335993594856760415 -5.14133794933
1335993594990111211 -5.30684686852
1335993595156723741 -5.70744356941
1335993595323610438 -3.8787206575
1335993595490029262 -3.73743012936
1335993595690084873 -2.42962082032
1335993595890099668 -3.4506278798
1335993596057028526 -2.8491424651
1335993596223431483 -1.65283032673
1335993596357023437 -3.11502626407
1335993596523456069 -2.28987840381
1335993596656746831 0.350903546277
1335993596823342559 -1.71378039515
1335993596956706934 -2.25407505632
1335993597156759131 1.10714429723
1335993597323339222 1.82174337438
1335993597523413337 0.278316137665
1335993597690204703 -0.589089857654
1335993597890144755 2.51258021809
1335993598090137495 -1.10036712873
1335993598256874672 -1.59015000499
1335993598423412591 -2.54601097916
1335993598557055920 -1.16384471362
1335993598723557174 -2.24942213091
1335993598890159706 -2.38376598162
1335993599023618507 -2.13374183796
1335993599190090154 -1.30754310316
1335993599357172306 -5.28105068984
1335993599523461267 -2.99932839344
1335993599690008367 -2.14986697096
1335993599823495056 -0.930609617392
1335993600023492184 -0.235455234064
1335993600190161367 0.270983774956
1335993600356828390 0.841455054778
1335993600590136583 3.77097640528
1335993600756812993 5.21020820644
1335993600923429616 5.05297085414
1335993601090052890 6.30641674096
1335993601256749016 3.2331158668
1335993601423340219 0.106552338493
1335993601590073490 -3.07407491714
1335993601756745940 -3.34880557703
1335993601923430719 -1.25065581105
1335993602056959469 -2.64389606925
1335993602256817780 -1.7711343562
1335993602423687982 -0.964081229083
1335993602623538728 -3.99646338877
1335993602756828875 -2.81719231278
1335993602923473391 0.848039379501
1335993603090075974 -2.71695658947
1335993603256826570 -4.87345486454
1335993603423591094 -2.34307699898
1335993603590004937 -0.864149585344
1335993603756762580 -1.83009085393
1335993603923503777 1.40986360378
1335993604090078664 1.7552195466
1335993604223605934 4.30919469863
1335993604423399200 3.88834814868
1335993604656790673 2.48414476676
1335993604823464195 1.84384743248
1335993604956822725 2.55186445291
1335993605123521504 2.6611537861
1335993605290073293 3.3175764961
1335993605456682844 4.02648741945
1335993605623582109 3.09545822911
1335993605756832474 6.30920575503
1335993605923329082 3.19640355364
1335993606090280846 2.5188482669
1335993606256744880 1.3344980934
1335993606423448602 -0.262282615357
1335993606590073955 -0.308871649886
1335993606756857218 -1.21681158618
1335993606890343283 0.685194011791
1335993607056781327 -0.547454076498
1335993607223412759 -2.83735051496
1335993607390189918 0.227799334567
1335993607556855164 -0.649446909532
1335993607690186038 0.239094417915
1335993607823452068 -0.714862190291
1335993607956763342 -5.1289745752
1335993608056896477 -4.69064667
1335993608157024497 -6.02457620489
1335993608256765205 -7.81574098174
1335993608390475569 -6.91921752256
1335993608490170589 -4.26824070261
1335993608623689992 -4.00897387218
1335993608723582960 -9.37356848539
1335993608823644308 -5.98767567748
1335993608990060622 -5.37856927449
1335993609123534252 -4.07950747903
1335993609256777175 -4.01906481522
1335993609423475475 -5.95780210042
1335993609556666462 -3.64719395172
1335993609656870959 -5.68691371339
1335993609791023796 -5.78894999424
1335993609923485925 -0.684086732337
1335993610056876877 -3.83176900305
1335993610223549608 -2.24937603359
1335993610390181347 -4.65706848793
1335993610556854270 -3.86533853498
1335993610690608008 -5.03439628761
1335993610856725597 -7.0631316195
1335993610990165908 -3.15944606287
1335993611156953154 4.45444697744
1335993611323625228 5.02640402372
1335993611489999301 5.37006286278
1335993611656769592 7.13731403338
1335993611823448833 7.63004521379
1335993611956823800 -2.48365673847
1335993612123471972 -4.15198642341
1335993612290129218 -1.28212345772
1335993612423376413 -0.9518067647
1335993612590075400 1.23035194569
1335993612756810180 1.30369212806
1335993612890000639 0.753320371949
1335993613056992840 7.4860729775
1335993613223812936 7.91209084905
1335993613356796720 5.46371668337
1335993613523436376 5.74937887164
1335993613689970112 4.59493972295
1335993613823314064 2.78034146371
1335993613989967824 2.32389112911
1335993614156747113 -3.43990503723
1335993614323540475 -5.38645923436
1335993614456885557 -6.33072116882
1335993614590056536 -7.42732915615
1335993615290319817 -8.78981166114
1335993615456838136 -5.6433650436
1335993615590039386 -7.73918282977
1335993615756819402 -5.83538379027
1335993615923399650 -1.40373637618
1335993616190040591 -4.55484566803
1335993616356761777 -4.46450379558
1335993616523450888 -4.6352417762
1335993616690017620 -4.37606899311
1335993616857112629 -4.7422296447
1335993617023496954 -4.38324275524
1335993617156895057 -3.44121112399
1335993617323543865 -3.74740042587
1335993617456746498 -2.78734873245
1335993617623391604 -4.72422875145
1335993617823314282 -6.73592600413
1335993617990039245 -10.3724802105
1335993618123419829 -4.09704198817
1335993618290056872 -8.89899509697
1335993618456937776 -8.28738481346
1335993618623654265 -6.23163339836
1335993618789992065 -7.91315108983
1335993618923474356 -8.58461954841
1335993619090142537 -9.23679556572
1335993619256778967 -9.24156137862
1335993619390103802 -8.17365586168
1335993619556770050 -6.6161120306
1335993619723505752 -8.43020972333
1335993619890184530 -7.42194214527
1335993620056724834 -8.10684502303
1335993620223472374 -8.59719827148
1335993620390023379 -5.66178887975
1335993620590019016 -2.3541124585
1335993620756949880 -4.46136883462
1335993620923368497 -3.39903189752
1335993621123528866 -3.71056958108
1335993621290185298 -3.44574025821
1335993621456826608 -2.14411303454
1335993621623457326 -3.31343839932
1335993621790214118 -2.58171205239
1335993621923402766 -3.15015122557
1335993622056833856 -2.28229276118
1335993622223624877 -3.98402977158
1335993622390284820 -1.60491442632
1335993622556723151 -3.41094540027
1335993622723568405 -1.0976471686
1335993622956730735 -1.6847501633
1335993623123446455 -1.3362663158
1335993623290097703 1.81196649124
1335993623456915485 0.933745314071
1335993623623452400 1.64145249414
1335993623823759675 1.66168274811
1335993623990482728 1.82872309677
1335993624090058446 -6.00034277351
1335993632223502819 -6.41515224858
1335993632390299998 -4.26696194265
1335993632590077132 -3.24385307636
1335993632756728416 -10.4649894891
1335993632923701520 -13.1031835025
1335993633090138015 -12.9708984073
1335993633256940914 -8.68155234888
1335993633423479057 -8.16143917676
1335993633589995702 -9.07537954782
1335993633790060273 -8.33511958138
1335993633956857759 -8.4219140533
1335993634123427838 -8.25661754488
1335993634290064671 -6.73341667789
1335993634456818862 -7.51164913908
1335993634623525757 -9.26495984956
1335993634823457231 -9.19060546069
1335993634990282617 -7.82557555957
1335993635323418185 -8.18485441823
1335993635490054263 3.65890749804
1335993635656759263 4.30857907264
1335993635823483657 5.27305065548
1335993636023487700 3.31967707599
1335993636223593382 4.98690291613
1335993636390510484 6.2249122718
1335993636556868408 7.88458657949
1335993636723376378 7.54589808056
1335993636890073896 6.59968004244
1335993637090213144 5.48445761155
1335993637256837671 -4.40549196856
1335993637423786373 -4.69832413349
1335993637656683456 -2.19977929467
1335993637823443769 4.38583876852
1335993637990083609 4.18695043189
1335993638156764682 3.21265154212
1335993638323462926 7.14519739376
1335993638490103977 8.25346400227
1335993638656873581 8.42955430444
1335993638790178706 5.51301301666
1335993638956760622 2.83345888389
1335993639123295042 2.79864065772
1335993639323440885 3.11370787148
1335993639490145396 2.26453270571
1335993639690038212 2.1086742186
1335993639856767066 1.614086377
1335993640023423119 1.11720098101
1335993640190038186 4.10873442428
1335993640356825612 3.06077757693
1335993640523429844 -0.0388230078712
1335993640690135242 -2.33887732637
1335993640856742520 -0.116046057972
1335993641023661009 -1.72233201788
1335993641262301202 -2.36554743858
1335993641362296510 -2.355526844
1335993641529472731 -3.01379573724
1335993641695631302 -0.810384818175
1335993641862198034 -0.117695712418
1335993642029237845 -1.35269236335
1335993642162438966 2.70471499947
1335993642362267502 3.08890512101
1335993642528900154 1.4447785003
1335993642695608131 3.85431488099
1335993642862796897 3.17605052477
1335993643095746812 4.45821865873
1335993643262312322 3.3982092616
1335993643429018531 -0.180978774898
1335993643562340911 2.34424475669
1335993643729020734 1.04593017513
1335993643895680536 0.368259447571
1335993644062489431 0.940260482573
1335993644229033157 -0.332521891462
1335993644395650358 -2.06797319609
1335993644595839043 0.0306587558335
1335993644762236508 -2.95345432289
1335993644928896544 -2.06757539253
1335993645095744807 0.399742332428
1335993645228971842 0.035368474448
1335993645395472490 0.937466740047
1335993645562228558 0.151695651304
1335993645762385251 0.71456435609
1335993645929052084 -0.924606369682
1335993646095659168 -0.840243199088
1335993646229038892 -0.248215880301
1335993646428919186 -2.47381818987
1335993646562303328 -0.0206411597777
1335993646795643175 -0.256433374077
1335993647028931892 -1.91145529003
1335993647195686124 -4.37288443567
1335993647395848406 -2.13199809744
1335993647562238748 -1.92243066042
1335993647729313364 -1.75437863462
1335993647895672853 -4.24463401053
1335993648062392144 -5.96677289161
1335993648262245064 -5.0882565586
1335993648428925402 -4.00160347481
1335993648595716905 -2.12154810588
1335993648762255355 -3.16227831633
1335993648962386048 -2.10997557887
1335993649129180251 -3.13046700155
1335993649295630268 -2.89902090431
1335993649462272149 1.32482592931
1335993649628888729 2.15426742767
1335993649829023003 0.74389024744
1335993649962387433 3.12482697285
1335993650162457023 1.85529658553
1335993650329138862 0.387216332613
1335993650495618224 1.0280769848
1335993650629005717 -0.971590799665
1335993650795644722 -1.20985361072
1335993650995627537 1.43481842411
1335993651162379863 -2.89455552446
1335993651295912095 -2.97529153259
1335993651562289788 -2.93060347891
1335993651728908781 -0.598416942329
1335993651895756682 -1.4233200661
1335993652028985594 -0.476818495088
1335993652197764697 -4.39338102704
1335993652362349258 3.86625740759
1335993652495763797 1.36424288333
1335993652662452325 -1.00864272465
1335993652895590065 1.90694796917
1335993653062231609 2.20099783224
1335993653228972661 3.38831799528
1335993653362225587 2.99666271943
1335993653495739711 -0.14295361756
1335993653662367217 0.80855206403
1335993653829032465 -1.01805068505
1335993653995674121 -2.78405756809
1335993654229130375 -5.57458811865
1335993654395658119 -6.61660105065
1335993654595625335 -6.55131016851
1335993654762249918 -5.05554085437
1335993654929231954 -5.53046612679
1335993655095697809 -3.89477629448
1335993655262400827 -2.49564091066
1335993655429005181 4.3657609259
1335993655595732578 3.62115481738
1335993655795602903 5.44481033127
1335993655962352607 1.67374384087
1335993656095701042 8.10016662776
1335993656362455065 8.12110329429
1335993656529024534 6.61029283822
1335993656662531366 6.1028487884
1335993656829059362 7.14688685307
1335993657029030700 5.24928937145
1335993657195612833 0.368602987382
1335993657630100423 -8.00675398131
1335993657895679489 -3.34527868988
1335993658062256942 4.40696902552
1335993658229003494 3.9017223433
1335993658428949439 -1.96974919502
1335993658562313691 -3.83464249049
1335993658728860438 -1.88516039975
1335993658895580651 -4.82645257088
1335993659028947099 -3.4655076787
1335993659195817163 -0.925587889169
1335993659362279152 -1.69613398995
1335993659495616115 -1.21724561327
1335993659662439823 -0.101083040114
1335993659862327002 -3.05013015127
1335993660028975005 -1.42932539933
1335993660162380888 -0.428887927441
1335993660329247577 0.272517092949
1335993660495788644 1.74615386091
1335993660662325971 -0.97557849863
1335993660829438427 -0.458761201433
1335993660995602032 -3.42295914937
1335993661162243958 -4.41615202987
1335993661329148526 -3.16504468023
1335993661495761209 -2.86370816273
1335993661662483835 -5.55382360772
1335993661862357217 -4.5244902301
1335993662029137656 -3.38828927278
1335993662195633180 -8.58152111744
1335993662362230027 -8.05632079213
1335993662529083834 -5.87018110724
1335993662728860633 -6.13615315217
1335993662895507608 -3.61515118301
1335993663062433397 -4.81218835623
1335993663295634107 -3.50450032285
1335993663429085854 -3.99429837415
1335993663595616677 -5.16129399651
1335993663762338655 -6.15207412067
1335993663895663318 -7.27278192008
1335993664095662778 -9.10899780252
1335993664228995410 -6.07475394665
1335993664395589744 -5.47307596148
1335993664562272601 -4.16583507851
1335993664695584033 -3.47774717943
1335993664862232907 -4.44988296168
1335993665028901953 -4.87866862716
1335993665229140884 -3.6775976298
1335993665362320482 -3.64377719783
1335993665562344077 -4.27047585106
1335993665795687137 -6.0267623097
1335993665962356366 -1.81555884955
1335993666129035138 -1.37297402964
1335993666262371982 0.948544631157
1335993666429005630 -0.0066356574407
1335993666595619805 0.283370422603
1335993666762302179 -3.35621286382
1335993666928965965 -1.38561205681
1335993667095653894 0.0883745163877
1335993667262456533 -1.2255988665
1335993667429034080 -1.22681550759
1335993667595780669 -1.67665962922
1335993667729018188 -0.254945569232
1335993667895794513 0.334150826897
1335993668062499520 -2.75964625975
1335993668228941346 -0.870025425959
1335993668395743085 -0.197525868258
1335993668562239942 -2.58993664059
1335993668729010518 -1.569264664
1335993668895763803 -1.03177709596
1335993669029235227 0.274997003116
1335993669195847440 -1.27248268565
1335993669362409778 -0.858228571306
1335993669495967362 -1.01188605052
1335993669662371649 0.278701222002
1335993669829011965 -0.0761235255591
1335993669962324585 0.599358938915
1335993670129003926 -1.94810058927
1335993670295720640 -3.5733211654
1335993670462245907 -5.2321427556
1335993670595801133 -2.1729561466
1335993670762316536 0.733696772081
1335993670929125612 -2.37311078216
1335993671128985964 -2.86975887888
1335993671262321852 -4.35563316731
1335993671428950017 -5.25611036722
1335993671596158441 -5.97705128075
1335993671762384168 -4.98605769706
1335993671895684356 -6.82930664969
1335993672062442489 -6.33943681439
1335993672195580885 -6.6512002163
1335993672362312411 -7.59451147776
1335993672529449993 -8.32742442364
1335993672695885755 -4.51496491553
1335993672829188323 -5.15512047809
1335993672995754192 -2.98355072262
1335993673162297906 -1.29857244719
1335993673329070020 -2.29569449595
1335993673462443847 -2.33329857118
1335993673629028264 -0.472110787003
1335993673829008202 -1.69609065703
1335993674028980138 -0.186202314101
1335993674162319564 -1.27956661159
1335993674328949821 0.487583979385
1335993674495696392 -5.02845918362
1335993674895720787 -11.6743500359
1335993675062383616 -1.90623529037
1335993675229014318 -8.68449291424
1335993675429504454 -6.42555705656
1335993675595569481 -10.3638962116
1335993675729015492 -9.1609358226
1335993675895811552 -6.21559800032
1335993676095634418 -3.54345756452
1335993676295623229 -4.07723011309
1335993676462309206 -2.33751004201
1335993676629080593 -4.59118735887
1335993676795575040 -7.94759840044
1335993676962334065 -7.2538159021
1335993677128960182 -7.5003936344
1335993677329067355 -3.27192336494
1335993677495750024 8.6974110591
1335993677695895050 4.90350427089
1335993677962405488 3.40592429437
1335993678129012501 5.6518852035
1335993678262231103 7.01605775067
1335993678429078686 7.28741237334
1335993678595654051 4.33786838307
1335993678762331827 -0.31212957214
1335993678929029918 -1.46577448813
1335993679095631545 -0.294085508354
1335993679262562705 0.820187730039
1335993679395652112 -1.80464866288
1335993679595575399 -0.0524591568491
1335993679762248844 1.41998278668
1335993679929233494 2.81616341214
1335993680095830858 4.47778774735
1335993680262230315 4.7256294243
1335993680429076738 3.4983170848
1335993680595564838 4.09573192267
1335993680762343018 4.96734263043
1335993680929022507 3.50793622066
1335993681095743280 3.13365478119
1335993681262334817 3.46070291339
1335993681462293123 2.40154824189
1335993681695567203 0.224755630324
1335993681862386113 5.4952973435
1335993681995647093 7.00853164649
1335993682162281246 1.73798039921
1335993682329036558 0.744132377011
1335993682462449814 3.55701093924
1335993682629022230 3.11860517041
1335993682795537157 -0.967353491859
1335993682962261673 -1.47523126015
1335993683129160668 -2.14651612801
1335993683329028413 -3.04853310281
1335993683462296445 -3.8938763598
1335993683662309802 -2.36493748967
1335993683829180832 -7.23315640265
1335993683962330768 -4.91481745174
1335993684162281698 -3.56487804028
1335993684329082674 -2.90333309398
1335993684462454134 -2.20654875435
1335993684628977393 -3.41290779815
1335993684762317313 -3.31800480743
1335993684929005050 -2.92159907115
1335993685095777301 -5.52659683931
1335993685262365304 -3.91776866433
1335993685428953752 -1.99790059992
1335993685595670433 -3.11309318662
1335993685762512629 -4.26417657408
1335993685929286733 -7.57580614372
1335993686129158435 -8.64535146764
1335993686295916493 -9.50267666811
1335993686462442914 -9.8685019079
1335993686595793202 -7.55034603709
1335993686795644572 -9.41943329309
1335993686929058392 -9.21018534565
1335993687095577710 -5.94241095551
1335993687262297149 -7.76027738762
1335993687462401938 -6.33268373263
1335993687628982713 -5.70134819134
1335993687795831774 -4.96099965137
1335993687928995302 -3.9576819141
1335993688095679761 -2.81885233879
1335993688295587350 -2.37880207103
1335993688495756743 -0.729206702527
1335993688762619826 -0.787647344351
1335993688895670190 -0.529835272494
1335993689062408543 3.52799029112
1335993689229203006 5.11945839846
1335993689395960751 5.72725546738
1335993689562178007 5.87747756735
1335993689695685631 4.96027166859
1335993689862290920 6.08218139803
1335993690029121006 7.13835075134
1335993690162233119 4.11745588893
1335993690329060439 1.97926899682
1335993690462444710 3.11211064334
1335993690695956123 3.081930021
1335993690862353897 2.38492023342
1335993691129064885 0.959628751353
1335993691295719619 -2.58502935174
1335993691462337551 -1.21193542988
1335993691629086669 -1.85010122251
1335993691829017466 2.38402740332
1335993691962560729 0.669321649746
1335993692162308143 -1.0881758971
1335993692328942394 -0.223421369208
1335993692495653283 0.811776864472
1335993692662383542 1.59398767443
1335993692829174012 1.53387689329
1335993692995604170 3.12598549677
1335993693162457810 3.12560729861
1335993693295688468 5.48656820734
1335993693462303174 5.19394323735
1335993693628975287 5.67593307719
1335993693795634556 6.12489875116
1335993693962582191 3.73669887798
1335993694128931776 3.68966904932
1335993694262332373 2.89151881291
1335993694428872044 -0.537869780382
1335993694595781507 -1.41044892064
1335993694762484640 -2.43931700629
1335993694962458878 -1.28439991439
1335993695128936591 -4.02583417247
1335993695262276067 -11.9699089081
1335993697395772296 -11.0416496696
1335993698062307590 -1.53578796558
1335993698195685447 -0.430974651335
1335993698395652207 1.12505528951
1335993698562316903 0.633830372687
1335993698729094944 1.48327841521
1335993698862264397 -0.533661505003
1335993699029132913 1.0603909047
1335993699195594237 0.933321511104
1335993699362315301 1.54084828006
1335993699562668409 0.225166419628
1335993699728888353 -0.870000380012
1335993699862308380 -2.46334535414
1335993700028928763 0.322498161575
1335993700195836032 3.49212879989
1335993700395630357 2.0039576873
1335993700562290488 4.1838035271
1335993700729178193 4.57894777202
