# Supplementary material for: Infants Time Their Smiles to Make Their Moms Smile
Source: PLoS One. 2015 Sep 23;10(9):e0136492. doi: 10.1371/journal.pone.0136492 (PMC4580458; doi:10.1371/journal.pone.0136492)
Supplement: S1 Data — (ZIP) [file pone.0136492.s001.zip › DiegoSmileRawData/smilenew_sub_21_babyplus_2012-05-02-14-10-53.robotsmiles]

1 1335993062674735099
0 1335993066611484835
1 1335993071011281637
0 1335993073444747713
1 1335993077744634833
0 1335993082477968682
1 1335993085511421148
0 1335993088844655772
1 1335993091611202244
0 1335993095911371371
1 1335993097478038524
0 1335993098111210706
1 1335993101977880022
0 1335993106044742606
1 1335993111244679160
0 1335993115344630542
1 1335993121144691815
0 1335993124011420518
1 1335993131344668848
0 1335993134944616426
1 1335993138344693585
0 1335993140911382644
1 1335993143677970009
0 1335993146577918049
1 1335993149311374912
0 1335993152177968474
1 1335993159011415562
0 1335993161511302837
1 1335993164811296717
0 1335993166511225490
1 1335993171744614511
0 1335993174344497987
1 1335993177311404684
0 1335993180444624957
1 1335993183944654297
0 1335993186477919700
1 1335993192478004545
0 1335993195311389121
1 1335993208977929627
0 1335993211844791549
1 1335993223087841720
0 1335993228721136687
1 1335993232354673151
0 1335993236421099684
1 1335993239487721768
