# Supplementary material for: Infants Time Their Smiles to Make Their Moms Smile
Source: PLoS One. 2015 Sep 23;10(9):e0136492. doi: 10.1371/journal.pone.0136492 (PMC4580458; doi:10.1371/journal.pone.0136492)
Supplement: S1 Data — (ZIP) [file pone.0136492.s001.zip › DiegoSmileRawData/smilenew_sub_21_babyplus_2012-05-02-14-10-53.subjectsmiles]

1335993061708039511 -1.40601675959
1335993061841301230 -2.51803903218
1335993062008065604 -0.974284097698
1335993062207974550 -0.291271432734
1335993062374577629 1.9290672638
1335993062507919621 4.32563961475
1335993062674718635 2.90043757661
1335993062808037157 5.90996961707
1335993062941376342 5.78153866953
1335993063074581760 5.8161850855
1335993063207994518 6.27688726319
1335993063341217028 5.17132940624
1335993063508027072 3.10959761088
1335993063641191820 2.62079978948
1335993063774526622 5.80229861728
1335993063908032127 8.16169300281
1335993064074562230 5.01788694958
1335993064211077191 5.99029874885
1335993064344509753 6.77757211057
1335993064477919328 3.9979679294
1335993064611170289 1.94178405933
1335993064744582976 0.614853608571
1335993064911271340 -1.40547679336
1335993065044552192 0.979535336308
1335993065178476658 -0.102431741928
1335993065311262556 1.11386380489
1335993065444477954 0.456606045104
1335993065577987130 1.23050552354
1335993065744582479 2.49520553781
1335993065877983745 1.93118703301
1335993066044555064 -0.658310768419
1335993066177806689 0.0243425485019
1335993066311325700 -0.438834539346
1335993066445198112 -0.204867312196
1335993066611432933 -3.05473554216
1335993066777777774 2.53863036064
1335993066944554199 5.8177384415
1335993067078070001 -0.292783284283
1335993067278053847 -2.55520125277
1335993067477904047 -8.28507594216
1335993067644668534 -2.65697161675
1335993067811226496 -0.902211041228
1335993067944659783 -3.2220387364
1335993068111318014 -7.22447515825
1335993068277920325 -0.507618964746
1335993068444618969 0.21271226791
1335993068611317661 4.4352186963
1335993068811137820 6.22261123574
1335993068977989135 9.41512559347
1335993069111227547 10.4240070298
1335993069278079316 7.64896285518
1335993069511273274 5.21213348528
1335993069677970208 6.01765174564
1335993069844589963 4.86088390109
1335993070111212237 3.81111457294
1335993070311290232 0.0221275032884
1335993070477980101 -0.634103999347
1335993070677951295 -1.15758472665
1335993070877950651 2.75300783857
1335993071011126395 -0.0231097036273
1335993071177945296 3.37595639524
1335993071344698086 1.62985809702
1335993071544575411 1.61108879719
1335993071711344738 1.55736386149
1335993071878009414 -0.068965012608
1335993072044779126 0.847674333814
1335993072177842543 -0.00238037982756
1335993072344630365 0.489121752933
1335993072511288874 0.702916495242
1335993072677998800 -1.39998098249
1335993072844608045 1.07098329331
1335993072978048042 0.479162622825
1335993073144729879 2.49160902188
1335993073311350413 2.60752788554
1335993073444731505 -3.15567539477
1335993073611189111 -3.78524789196
1335993073777989201 -4.95415163153
1335993073977992811 -2.94743644769
1335993074144842646 -1.98163446484
1335993074311176481 -2.72070812664
1335993074444608865 -1.3012134857
1335993074611267387 -2.14406543671
1335993074777848621 -4.54949608368
1335993074944689994 -4.69636007304
1335993075077876877 -3.44300547898
1335993075244690275 -3.38377361667
1335993075377928152 -3.54191487429
1335993075544682819 -2.50977109127
1335993075711200971 -2.62458535423
1335993075844668687 -3.06744036132
1335993076044700593 -1.96226199754
1335993076177928240 -4.72951939576
1335993076344516103 -3.51724314433
1335993076577958267 1.01343066322
1335993076744519351 4.28342636548
1335993076911179551 4.62509438186
1335993077044564543 2.77108439864
1335993077211188462 4.89964188303
1335993077411174637 6.75133682275
1335993077577909202 8.13861423719
1335993077744610237 7.24413397694
1335993077944675043 6.45314960664
1335993078111264904 7.14162908589
1335993078277982079 6.58231722658
1335993078478290335 3.18250948656
1335993078811298878 -3.5597710716
1335993079177956849 1.25231227847
1335993079344564039 -6.83316598821
1335993079511272854 -13.052356977
1335993079677881976 -11.4670950569
1335993079877865922 -8.66432821725
1335993079977858233 -4.34133697525
1335993080411298848 -1.15306243837
1335993080577823147 -6.72749196227
1335993080744660332 -9.46836196016
1335993080911295497 -6.12238061135
1335993081077919056 -7.15762848579
1335993081244650694 -5.2146004294
1335993081444560822 -3.34084151832
1335993081644552101 -3.0020341916
1335993081777893541 -2.74674574165
1335993081877968688 -3.40075550552
1335993082144642069 -11.650651836
1335993082311232127 -2.88055703855
1335993082477920361 -2.38184986126
1335993082644467098 -11.7237544724
1335993082844517705 -4.39687754265
1335993082977965836 -5.8947636952
1335993083177794137 -3.8120533541
1335993083278037111 -3.73960039652
1335993083377904014 0.32029736778
1335993083511316908 1.11458710548
1335993083677935988 -9.32878509329
1335993083911195988 1.02116670898
1335993084077884335 0.332058251968
1335993084277979794 -0.0218394916835
1335993084444693107 -2.06188211978
1335993084611124744 -0.452962660622
1335993084777921989 -2.30778483497
1335993084944554878 -0.114023586022
1335993085144632362 2.38279506795
1335993085344613288 2.86828172777
1335993085511433231 0.135947586848
1335993085677955511 -4.60848510457
1335993085877929745 -7.32169391575
1335993086044652204 -9.32404954613
1335993086211334032 -11.8506249568
1335993086377870211 -6.58507161145
1335993086544642072 -5.68448858247
1335993086711286970 -5.43486130258
1335993086877933398 -4.55844619912
1335993087111209685 -5.24302260835
1335993087377986185 -5.4950535625
1335993087544590575 -3.08595614498
1335993087678059827 -4.16863026738
1335993087877825551 -3.62504864814
1335993088044644614 -4.01437833596
1335993088211453157 -1.89350170564
1335993088377924281 -2.18031937958
1335993088511288642 -3.46174143544
1335993088711323548 -0.667170173498
1335993088844672272 -2.96001059627
1335993089011165220 0.915813102782
1335993089177818271 -1.99395145289
1335993089344618252 -3.03470283515
1335993089511201370 0.911395149265
1335993089644492549 -4.56145458625
1335993089811184560 -3.51044441784
1335993090011296229 -2.62478794679
1335993090211247805 -2.01266661978
1335993090344629471 -2.38479649471
1335993090544562573 -4.82589119773
1335993090678094790 -3.87916984862
1335993090844567938 -5.17945417348
1335993091011282666 -4.97896289404
1335993091144812067 -6.1401929737
1335993091278027897 -4.99975158332
1335993091444773512 -5.85008808545
1335993091611178450 -5.48219820721
1335993091777947737 -6.83312990387
1335993091944528994 -6.53561976816
1335993092144525695 -5.94600519201
1335993092311285430 -5.7668722511
1335993092477871695 -2.57287795113
1335993092644602655 -2.08563483034
1335993092778120439 -2.57061728604
1335993092944636718 -0.604177624777
1335993093111210769 3.99622096755
1335993093278164394 4.20216064495
1335993093444669936 5.08917945449
1335993093577867997 2.74562761536
1335993093744691941 4.45339555481
1335993093911324842 5.68981341899
1335993094044607624 5.6222814905
1335993094211161465 2.51955763038
1335993094377867160 4.49037374835
1335993094544765017 4.73832132474
1335993094711500824 9.69972792156
1335993094878062042 9.56480374608
1335993095044694211 8.42388817939
1335993095211279100 7.24080982464
1335993095377990088 7.94210560685
1335993095544519624 8.03100745619
1335993095711273151 6.9308578425
1335993095911301069 5.70862687228
1335993096111170951 3.08242244583
1335993096244573009 0.00099138735784
1335993096411281759 -1.90352642004
1335993096578029213 -8.08269172578
1335993100744647469 -6.5138960175
1335993100878046702 -1.56727142797
1335993101044566276 -2.87463438388
1335993101177892262 -4.88330122993
1335993101311246128 -2.36802843051
1335993101511277713 -3.212226479
1335993101678104142 1.60027181161
1335993101844625379 1.01725817897
1335993101977865314 1.35207979181
1335993102144796806 -0.787362501315
1335993102344525588 -1.95371835141
1335993102511270639 -3.13685475669
1335993102677939534 -5.86074137615
1335993102844692280 -6.60641772892
1335993103011199486 -6.36019483833
1335993103177835062 -6.63793928447
1335993103344608063 -6.43452033152
1335993103511340293 0.908799223319
1335993103678188227 0.339348517923
1335993103844635919 -0.323634083954
1335993104011250257 0.0612582907321
1335993104177762824 3.33254305326
1335993104377902651 3.13297856211
1335993104511369335 3.2781310475
1335993104711275038 2.23400952849
1335993104878140603 0.987826082844
1335993105044667645 1.24872066752
1335993105211354702 1.32448034018
1335993105377858870 -2.86694324682
1335993105544700612 -11.1266380848
1335993105711324819 -6.69415925938
1335993105844629748 -4.92840125811
1335993106044738845 -7.6565512198
1335993106211206889 -6.49796537398
1335993106377919309 -5.91209508857
1335993106544766579 -7.18808547636
1335993106711392492 -6.13690639667
1335993106877843257 -2.05006807939
1335993107044670167 -0.762694333159
1335993107211261767 1.16760010502
1335993107377944042 2.08857626166
1335993107544516536 5.20406991358
1335993107711242255 2.1827211727
1335993107877943080 2.22209117547
1335993108011191469 2.35307868218
1335993108177905716 0.839215342666
1335993108378016180 1.98198406022
1335993108544631217 0.414244586018
1335993108711299859 0.212157038238
1335993108878082371 -1.58681144236
1335993109044477160 -1.78225198983
1335993109177968153 -1.22738895526
1335993109411257782 0.310498816508
1335993109578084564 0.139775326219
1335993109744642903 -0.497838020786
1335993109911437953 -0.11946157734
1335993110044637620 -1.40872738199
1335993110211220699 -1.23169694358
1335993110377977684 -1.77618093461
1335993110544491606 0.154590135264
1335993110711290829 0.0219200278031
1335993110911284293 0.414676623847
1335993111077947638 2.95811268776
1335993111244643578 3.3039995991
1335993111444624775 3.04757207355
1335993111677925548 2.11072516932
1335993111844557064 4.27846726693
1335993112011258536 2.58342004592
1335993112177905474 -0.0530849060084
1335993112344505612 2.80129026247
1335993112511845148 2.24137059603
1335993112677921719 1.01106063663
1335993112844544928 0.435764312181
1335993113011230374 0.989361597681
1335993113144628307 3.90699123812
1335993113311437788 2.63422240331
1335993113511137431 2.53901062497
1335993113644592966 1.56301946308
1335993113811260549 1.24233759785
1335993114011254344 2.48084828443
1335993114177864560 1.76635736015
1335993114377945324 1.69731217261
1335993114544722437 1.27885686951
1335993114677987606 1.34823666387
1335993114844627630 1.40541623796
1335993115011146007 2.1000802695
1335993115177813884 5.70901977869
1335993115344586706 3.78182535818
1335993115511349240 0.130831002905
1335993115678049929 -0.201806858011
1335993115811244430 -4.68688718846
1335993115977957726 -4.81654841395
1335993116144554497 -4.43630431591
1335993116311277055 -5.01214867633
1335993116511215543 -3.11681473431
1335993116677996376 -1.27446128306
1335993116844540041 0.756296048649
1335993117011269273 -1.4531406978
1335993117211417588 -3.67849970389
1335993117444823029 -4.09806797369
1335993117611312310 -5.18582351022
1335993117844558472 -3.17065068315
1335993118011191031 -2.2848221469
1335993118178013699 -4.90360040109
1335993118344552233 -1.80387482953
1335993118511368832 -1.69010693467
1335993118711428816 -3.83024263571
1335993118878215148 0.172197162619
1335993119044556591 0.237335352911
1335993119211203656 -0.158987246084
1335993119377997596 -1.71830052476
1335993119577945834 -0.357791118418
1335993119744617896 2.18465916945
1335993119911194943 -0.859863816443
1335993120111205097 -2.30825132297
1335993120277998780 -0.377811370611
1335993120411321858 3.26033495724
1335993120544663295 4.53619907808
1335993120677988553 2.95812622265
1335993120811309929 4.89944265664
1335993120977891476 3.82881255241
1335993121144637808 1.6870362568
1335993121311485282 3.44853214874
1335993121511103911 3.11941806333
1335993121678003211 3.79905323779
1335993121811289592 3.03275997021
1335993122011194321 2.07528054041
1335993122144620877 2.15794994472
1335993122311256556 1.45166712855
1335993122511348449 3.70922045794
1335993122678072321 2.67225429796
1335993122811235702 4.74347945123
1335993123044637335 4.18775742587
1335993123211312681 2.24342375953
1335993123378089532 1.59271324974
1335993123544710135 1.46308052846
1335993123711398587 1.27287041442
1335993123844625028 -0.0557069400051
1335993124011278749 -2.92029898807
1335993124177888443 -2.8599820063
1335993124377917600 -0.398876032234
1335993124578138925 2.52288407205
1335993124744542411 -3.24924120288
1335993124911328474 -0.491733640823
1335993125077826585 -2.50302867578
1335993125244489485 -4.41100838887
1335993125444615104 -4.52139851015
1335993125611283421 -4.91452451413
1335993125777920074 -5.05995364785
1335993125944546676 -7.88635830327
1335993126111182502 -11.9421085573
1335993126277990137 -9.80720495139
1335993126477938024 -10.5986510217
1335993126677900071 -8.11877922739
1335993126877941233 -6.33954929599
1335993127044656571 -4.75020733527
1335993127211232012 -3.95891377278
1335993127378037023 -2.53180726258
1335993127544692076 -4.76804841016
1335993127744554970 -5.36977897064
1335993127878005961 -3.57228479219
1335993128044604771 -2.60623904553
1335993128211276647 -3.08239904155
1335993128377945338 -3.03996251948
1335993128544500127 -5.77524678297
1335993128711279813 -4.37884796959
1335993128845421177 -0.220704727009
1335993129011341457 -1.87401003625
1335993129144594509 -4.00291248021
1335993129311370915 -0.759474737069
1335993129477861629 -1.84279353164
1335993129644831463 -1.00485527662
1335993129777869823 -2.54729555637
1335993129944685972 -2.18313716618
1335993130111366348 -3.67655017613
1335993130278077841 -1.49085813455
1335993130444588331 0.3483986026
1335993130611228663 1.70760233479
1335993130811317434 -0.878128134133
1335993130944675994 1.70157059793
1335993131178124510 0.173281966694
1335993131344656975 0.778314514912
1335993131511286928 3.2341441578
1335993131677956555 1.78531827246
1335993131811343515 2.98407905822
1335993131977879302 2.45667260092
1335993132111373266 0.871998714137
1335993132277946076 -0.443623042665
1335993132411187872 -0.108851901854
1335993132578026340 0.882968374313
1335993132744604991 0.757083658811
1335993132878017579 1.14489909371
1335993133044602513 0.673180936589
1335993133177852568 3.99701534763
1335993133344569925 3.93367657047
1335993133544671519 4.40014652328
1335993133711324392 3.09551998663
1335993133877987473 1.8598083811
1335993134044676871 1.2663701593
1335993134211245782 2.57150248608
1335993134444548712 3.57727792351
1335993134611364996 0.352628164937
1335993134777854304 -1.01291904022
1335993134944591231 -1.08414855875
1335993135111365657 -1.63449494912
1335993135244616845 -1.65722466471
1335993135411251787 -0.842523894497
1335993135611110736 0.420474124628
1335993135777865221 -1.04298773994
1335993135911373930 -0.413353689997
1335993136077935636 1.79520088784
1335993136244497595 -0.66725858174
1335993136477964557 3.03113449619
1335993136644487812 -3.85707507636
1335993136844600621 -4.1414944998
1335993137044489569 -3.80494362882
1335993137244619744 -4.13325320983
1335993137444634756 -3.41519933745
1335993137611207720 -1.62735887562
1335993137812642548 -1.58607316365
1335993138011185552 -2.41834473154
1335993138177946028 -2.60998202733
1335993138344675385 -3.63188941057
1335993138444639757 -6.47363556816
1335993138544576881 -2.11551643893
1335993138677959229 -4.92121972606
1335993138811199498 -4.97260108317
1335993138911309395 -11.0122588405
1335993139044590211 -5.40164046454
1335993139211195719 -4.78889970769
1335993139377892727 -8.59563005725
1335993139544535039 -7.61865693737
1335993139711386281 -7.27805840042
1335993139844604807 -4.25603965726
1335993140077788416 3.62359056
1335993140277866430 2.64361411835
1335993140444657631 1.10933449716
1335993140577792765 4.96939064313
1335993140744640098 4.79914933151
1335993140911228276 4.18751128834
1335993141077898117 1.92055776447
1335993141277955519 0.296711584189
1335993141444694045 -0.23384677082
1335993141611337890 1.81513656253
1335993141778025213 1.93098409173
1335993141977900129 1.40550974769
1335993142177816713 -1.03813380735
1335993142377882780 -1.27767562074
1335993142544576163 -3.07279792368
1335993142677940609 -1.30526448754
1335993142844627755 -0.012303747378
1335993143011349500 0.690896938881
1335993143177950174 -0.534277283985
1335993143377989739 1.38801510104
1335993143511264606 0.0194167767366
1335993143677932098 -2.09529133973
1335993143844587327 -0.893968548303
1335993144011157360 0.113710949045
1335993144211264521 -9.35956297284
1335993144377865120 -9.42049961506
1335993144577898366 -10.5335076707
1335993144778000050 -4.55853852159
1335993144911220919 -3.32394852131
1335993145111121754 -1.32816289398
1335993145277939030 2.00557996899
1335993145444535026 2.09557045429
1335993145611262082 3.69746702497
1335993145777805912 -1.68234993232
1335993145944600740 -0.625759256063
1335993146078055602 -1.82193062981
1335993146244560180 0.643258869055
1335993146411240797 0.801549376067
1335993146577843110 1.93606744684
1335993146744714957 2.44847455512
1335993146911222197 1.49126053067
1335993147077982949 -0.452301832594
1335993147211184746 -5.35292222053
1335993147378018174 -4.47433194803
1335993147577943608 -5.51364136288
1335993147711374230 -1.9302009796
1335993147878184228 -1.6265006903
1335993148011219414 -0.379322543496
1335993148177900896 1.76810997202
1335993148344625736 1.80055944373
1335993148544626867 1.30880903293
1335993148677889958 1.84832752897
1335993148877856358 2.91132826533
1335993149011407097 1.32410827948
1335993149177930981 2.82834385417
1335993149311315829 0.922313306203
1335993149478035309 1.21265606086
1335993149644386665 -1.26399665176
1335993149777970545 -2.12752983854
1335993149944751143 -1.50149780784
1335993150111161985 -4.82582272437
1335993150277894090 -6.74726376077
1335993150444625146 -5.50970154146
1335993150644512094 -2.87334297248
1335993150844675294 -0.74711609593
1335993151011300930 -1.32873651378
1335993151177938111 -1.52292133614
1335993151377841241 -1.56362574981
1335993151511227482 -0.0988929765427
1335993151677902413 -2.56673005743
1335993151844704434 -2.65715986766
1335993152011252518 -3.2695639649
1335993152177930053 -2.03384418848
1335993152377830056 1.5365157608
1335993152544567896 0.558520140011
1335993152711227858 1.10403134504
1335993152878127482 2.6525543553
1335993153078037733 0.633961692811
1335993153244716426 -0.219768485384
1335993153444589094 -1.36489398282
1335993153611254262 -0.923711119332
1335993153744702919 -2.48239614348
1335993153944744872 -3.46318778665
1335993154111166192 -3.93583865312
1335993154277915343 -3.57983695395
1335993154444462210 -3.22208568543
1335993154611232879 0.213834543251
1335993154777869687 0.448212888929
1335993154944605330 -4.4311198586
1335993155111292470 -6.9027073925
1335993156244569909 -6.23059506767
1335993156544605013 -0.888415625292
1335993156744623478 1.52229370017
1335993156944570073 -0.23799272656
1335993157144627292 0.0806243692367
1335993157311278459 -0.669921095858
1335993157478110291 -1.70469809952
1335993157644649831 -5.61218983188
1335993157778113233 -1.56481427711
1335993157944615896 -1.10184008775
1335993158111289925 -1.68580076513
1335993158277906987 -1.62542251545
1335993158511548625 1.54921008369
1335993158677949127 0.940658678325
1335993158844627202 1.07498565115
1335993159011384879 2.11837797639
1335993159177926330 1.45170431868
1335993159377905209 -0.762665858945
1335993159544481534 -1.24392496415
1335993159678021862 -0.90825602957
1335993159844541041 -2.81021192
1335993159977911480 -4.49797007301
1335993160111239372 -5.88732512971
1335993160244575548 -6.22931192479
1335993160378028269 -4.69942234605
1335993160511314790 -3.14013676526
1335993160644568826 -2.29932191151
1335993160778112373 -1.45743779554
1335993160911312045 -0.743168934623
1335993161044774494 1.06927098714
1335993161211236156 0.608892564172
1335993161344539387 -1.67826838296
1335993161511283079 -1.99464725918
1335993161677991981 0.557541401079
1335993161844622241 2.08131030777
1335993162011286887 4.43452742791
1335993162211401985 2.33973834717
1335993162377866053 3.90210541751
1335993162578130520 -0.231703752431
1335993162744587305 -0.589756941423
1335993162911119894 -0.343237818797
1335993163077910734 -0.686177868015
1335993163244536561 0.326173413824
1335993163411341051 0.816307311199
1335993163577963029 0.855130935984
1335993163711377282 1.74870167896
1335993163877911986 2.58769018481
1335993164044698568 1.60612580858
1335993164178052783 0.461266297456
1335993164311267681 0.719723350191
1335993164477885571 -0.82255019987
1335993164677938013 -3.20727290807
1335993164811277891 -4.35713602776
1335993165011207068 -5.34991849178
1335993165144552655 -0.904006062549
1335993166078235299 0.907328481868
1335993166211213880 -7.19405733505
1335993166344626367 -0.993613665055
1335993166511125080 -2.15276115136
1335993166677932881 -5.2593333163
1335993166844635147 -4.27764724919
1335993167011246874 -7.21510006745
1335993167177924162 -9.49078399622
1335993167344622925 -9.93328857748
1335993167544638504 -8.71284082654
1335993167711243374 -8.02770053354
1335993167877886804 -12.2476212314
1335993168044538342 -15.7888206599
1335993168277910287 -16.2792874521
1335993168444662012 -17.1225017229
1335993168611318984 -15.9701149032
1335993168777889494 -15.6223918819
1335993168944544876 -14.3006810158
1335993169111143163 -12.6641441371
1335993169278031058 -16.5845942297
1335993169444754142 -16.2123237628
1335993169611295992 -15.4347595999
1335993169777895753 -13.8610375791
1335993169944539164 -13.3721445296
1335993170111268777 -9.65781278899
1335993170277902760 -9.77674076721
1335993170477898632 -0.669041592796
1335993170611146845 -4.88080729155
1335993170811339620 -2.87531884332
1335993170944536824 -2.4036575468
1335993171111185917 -2.85466412156
1335993171278036620 -3.03925657078
1335993171411297876 -1.42142546627
1335993171577820536 3.626032013
1335993171744607639 5.54982600664
1335993171911323882 2.53934155581
1335993172077992632 3.60189658253
1335993172244669082 5.59691514665
1335993172411241867 5.55494937479
1335993172544682149 -0.561738112949
1335993172744655871 1.36350282595
1335993172911096379 3.5264414765
1335993173078071092 7.24183223449
1335993173277840956 7.70603076694
1335993173411164962 3.00283256813
1335993173711269256 -0.978149639764
1335993173877946553 -3.60839939198
1335993174011223555 -2.47723341035
1335993174177977376 -0.772581212735
1335993174344468458 -3.54431919425
1335993174511214801 -0.330714753912
1335993174677888504 0.724652973463
1335993174844517290 -2.86540337943
1335993175011174773 0.498703156275
1335993175144515145 -1.18141488301
1335993175311276325 1.70910941043
1335993175478020661 -1.00041875406
1335993175678031787 -1.19752600244
1335993175877981169 2.54859819389
1335993176044677485 3.1631512868
1335993176211356839 5.26770912337
1335993176444472512 1.83118465106
1335993176611592329 0.118482018271
1335993176778006202 3.1664063902
1335993176944653815 1.77321913857
1335993177111185705 1.16950223755
1335993177311381836 -0.0902649925499
1335993177477825080 1.48905890556
1335993177644646568 -4.70981562639
1335993177811208685 2.51633305882
1335993178011266440 -3.7774060794
1335993178211197667 -3.66922088266
1335993178377892372 -6.49236965464
1335993178544585828 -5.67380286187
1335993178744667601 -4.18456894781
1335993178911209819 -3.79848732679
1335993179077886261 -3.05777784856
1335993179377961760 -5.7902294393
1335993179611175661 -13.7399062213
1335993179777830098 -9.85097653426
1335993180044652724 -9.57928553526
1335993180211331255 -9.46734570091
1335993180444566684 -5.55483579039
1335993180644617291 -5.61424141729
1335993180911255047 -4.77797588545
1335993181078001524 -4.25484833205
1335993181277911769 -7.48795012339
1335993181478245285 -3.83206531572
1335993181644609628 -3.86225042409
1335993181844551579 -2.04269636927
1335993182044655015 -4.44553866152
1335993182211581665 -5.19874333917
1335993182378056374 -7.68950164923
1335993182578121911 -7.04622220874
1335993182744649929 -8.7946187923
1335993182911292687 -9.85103398133
1335993183078030871 -12.2295266207
1335993183244644297 -10.9225961965
1335993183411180575 -11.4876585863
1335993183577855022 -9.67538105453
1335993183777836021 -3.52964397069
1335993183944637279 -3.37775071522
1335993184144585488 -1.1606847409
1335993184311416665 -0.287847027775
1335993184477902490 1.98945215301
1335993184644522533 1.28664292907
1335993184811210274 -0.531358859809
1335993184977952441 0.189436176086
1335993185144667748 -1.5812008807
1335993185311366279 -1.3361306256
1335993185478081238 3.73250425958
1335993185644578501 -0.17716290025
1335993185811230918 -3.55474469695
1335993186011163961 0.458073720564
1335993186144708786 2.43978664499
1335993186311232096 3.71861424276
1335993186477900148 2.7171859458
1335993186644653149 3.33774311727
1335993186777934806 3.54162503609
1335993186944558676 1.32758328933
1335993187111409826 3.31071887517
1335993187277886856 2.50592524052
1335993187444632763 3.98573318606
1335993187611536013 -0.685995688726
1335993187744753054 0.0638423103678
1335993187944663295 1.08159037758
1335993188111216386 1.26894452158
1335993188277955452 1.78418608407
1335993188477828393 0.837034914042
1335993188644586253 -1.39266282109
1335993188777932452 0.464700289549
1335993188944556229 0.429239604049
1335993189111150237 0.0866925836558
1335993189277811140 0.723775933626
1335993189411323124 0.244107265522
1335993189577978616 0.428689846747
1335993189744575369 2.63685654626
1335993189877846190 -4.12086099958
1335993190011923010 -6.09753621856
1335993190111278683 -3.29521180474
1335993190211199890 -6.42111732242
1335993190344586414 -5.79095044604
1335993190444524202 -5.6466687674
1335993190544614648 -3.21676370097
1335993190644627378 -5.15511418121
1335993190777950807 -3.0739003477
1335993190878003521 -3.79373801949
1335993190978051991 -6.32051941067
1335993191077935901 -4.11592174651
1335993191177774647 0.883152141136
1335993191277947135 -1.37011944294
1335993191411340428 -0.423542835524
1335993191511278550 -0.880440052198
1335993191644571368 -0.308011920228
1335993191744550657 -2.72150115371
1335993191877980054 -4.67108711217
1335993192011175698 -1.23985377131
1335993192111132476 1.0900823131
1335993192244686160 1.02969794598
1335993192344640342 -0.387506636262
1335993192477919786 0.112834968107
1335993192611575786 -1.56346429582
1335993192744585654 -1.06304974258
1335993192911438325 -6.30313914444
1335993193078126092 -5.46722450597
1335993193244600348 -3.2362863176
1335993193444616700 -3.47504650098
1335993193611522217 -3.59041891391
1335993193778063791 -5.45027371853
1335993193944677153 -4.2179576972
1335993194111390387 -3.39383949773
1335993194277899948 -2.61027127115
1335993194444530125 -1.88083037951
1335993194611311989 -3.23021581491
1335993194777898450 -4.87096512424
1335993194944560335 -3.61731504776
1335993195111465153 -3.12112452506
1335993195311378020 3.74405126148
1335993195477831406 6.16204233799
1335993195644514049 4.67383658345
1335993195844575969 4.09684687963
1335993196011285436 3.02171938043
1335993196177975238 2.66437108886
1335993196344750283 2.26179246183
1335993196544504276 2.1881360417
1335993196711178245 2.09714167403
1335993196877883540 1.56543254883
1335993197044534580 -0.538798091768
1335993197177880783 -4.48664939223
1335993197811173888 -10.469189641
1335993198678029984 -10.4453884483
1335993199411168349 -7.8115758893
1335993199577956801 -6.28588138226
1335993199777928025 -2.96681652597
1335993199944516817 -6.31376991905
1335993202444579179 -11.0946822129
1335993203211262661 -8.06756876945
1335993203378055807 -8.30656055532
1335993203544467107 -5.21999615586
1335993203744672552 -5.16055074618
1335993203911183716 -6.2849253535
1335993204077841384 -4.47572773437
1335993204244765152 -2.01597235523
1335993204478171131 -5.52083246042
1335993204644623191 0.176822810424
1335993204844557066 -4.21677866428
1335993205011227279 -6.32972500003
1335993205178045564 -4.86603915337
1335993205344551380 -5.42671267336
1335993205511316914 -5.73128223405
1335993205677860112 4.09383939181
1335993205844474088 4.05411477344
1335993206011240989 7.79256309817
1335993206178044437 4.60691795955
1335993206344568792 -1.80996318101
1335993206511275047 -2.33609458345
1335993206677878325 -3.40560460484
1335993206877936995 -2.50800320735
1335993207044462830 -0.917268055002
1335993207244750096 -6.459259624
1335993207411303556 -3.74787694103
1335993207544652366 -8.22555992724
1335993207844634120 -2.8168065602
1335993208144580007 -8.72906246318
1335993208311242994 -0.180482166053
1335993208477963940 1.18655424117
1335993208611539416 -1.69758883385
1335993208811857710 1.2718655257
1335993208977912213 -4.1959744683
1335993209144728517 -3.9355719066
1335993209311081217 -6.04367180479
1335993209477880285 -5.29605637585
1335993209611306861 -7.4961249399
1335993209811177435 -6.35414488249
1335993209977775067 -4.22898386675
1335993210111176761 -4.87906061117
1335993210277914681 -3.88087148934
1335993210444605322 -3.64517164257
1335993210644500490 -5.34699493012
1335993210811315240 -3.97027053804
1335993211011279831 -6.05832259856
1335993211144524272 -6.3243789307
1335993211311231977 -7.02529016687
1335993211511321857 -6.21620612377
1335993211644589835 -6.08176369922
1335993211844701503 -5.15388414333
1335993212011233201 -6.16136081881
1335993212244572470 -6.75756492401
1335993212411193213 -4.60413577745
1335993212577993041 -3.21110805742
1335993212744628968 -4.14339066905
1335993212911202017 -4.37260064223
1335993213111357121 -3.37910025925
1335993213278028566 -0.497987752802
1335993213477880582 0.544057016523
1335993213644540499 1.93385211525
1335993213844532988 -0.00349574940133
1335993213977932013 2.07415346707
1335993214144642523 2.3394217375
1335993214277928667 0.287522180319
1335993214444608554 -0.119404917267
1335993214577879344 -2.67734942899
1335993214711234250 -5.4295261301
1335993214811327135 -0.124446939867
1335993214911245225 -1.24551945749
1335993215044636553 0.0687760383376
1335993215144640371 0.819836146652
1335993215244593474 -5.25468716529
1335993215344620643 -4.04274452383
1335993215444580433 -3.63134417659
1335993215577965247 -1.33690201659
1335993215677981727 -1.56359672208
1335993215778207679 -4.18369945733
1335993215877959180 -5.74123557673
1335993216011284961 -3.81278457943
1335993216111287440 0.629611119034
1335993216211407066 1.34581862852
1335993216344751477 -3.90858709993
1335993216444784409 -3.19192940213
1335993216544532194 1.63306041499
1335993216711377512 -1.31337464285
1335993216844608693 -5.70385415868
1335993217011216077 -6.33765677596
1335993217211165780 -3.71060749152
1335993218311218858 -2.43854084468
1335993218511352876 -4.11023126102
1335993218677955140 -3.88028951634
1335993218878123003 -1.49287441201
1335993219011111966 -0.50218165928
1335993219211210568 -2.21119679207
1335993219377971646 -0.0877282081589
1335993219544749845 -2.38815781206
1335993219711226126 -2.61646897775
1335993219911300626 -4.94914557647
1335993220077872947 -2.76002205357
1335993220244551072 -2.94587709717
1335993220444552469 -4.5429459517
1335993220611447345 -1.43995619533
1335993220777816303 -1.20544274532
1335993220944615726 -2.31549847401
1335993221111400050 1.05627485712
1335993221244394600 1.4456236837
1335993221521143325 1.5736834996
1335993221654408527 2.57636690213
1335993221821179956 4.60381914932
1335993221987803093 2.9195917454
1335993222154341871 2.87398825464
1335993222321043029 1.70454112601
1335993222454497736 0.0960123080962
1335993222621080948 -0.507608785093
1335993222787739144 0.840558940953
1335993222954414398 2.35159586903
1335993223087823051 2.85935160009
1335993223287941570 0.788744932938
1335993223454438098 -1.98393872356
1335993223587664617 -1.86397613526
1335993223754408308 -4.66633436794
1335993223921154844 -3.23395419715
1335993224054431043 -0.940725030844
1335993224221012126 -4.22014604177
1335993224387852067 -1.42891244938
1335993224521048784 -3.39321002407
1335993224688643899 -2.36165652073
1335993224821110266 -2.17695246818
1335993224987796922 -4.05597267417
1335993225154409940 -3.66248804526
1335993225287658271 -0.456041866189
1335993225421089448 2.21394795275
1335993225587739579 3.78966277723
1335993225721022745 2.20436048405
1335993225887821762 2.95786575901
1335993226054763505 0.908437311409
1335993226221120679 5.44070979724
1335993226354483772 1.4160797235
1335993226521012595 3.0564456733
1335993226754399635 0.426184748827
1335993226887960794 3.37631419473
1335993227087646235 3.65353055566
1335993227254273061 4.53648851498
1335993227387792314 0.911635891104
1335993227587738928 0.0575564008343
1335993227754471104 0.453016911747
1335993227921141341 1.59680614365
1335993228087800208 -0.784762931047
1335993228221246223 -0.749820163683
1335993228387603062 -1.01443484796
1335993228554395291 -0.0777197220219
1335993228721109720 0.425690629946
1335993228854704520 -0.0315574019227
1335993229021090645 -2.24045142954
1335993229187833105 0.317273961872
1335993229387763733 0.916159421717
1335993229554404670 -1.75485464398
1335993229721076069 0.451408268323
1335993229854510446 -2.74588853428
1335993230021079959 -0.44818282293
1335993230187803388 -0.449022588841
1335993230354550506 -0.231771953907
1335993230521095511 0.936876386222
1335993230721113335 0.89771029106
1335993230887828906 -0.772814000353
1335993231054553430 -0.468575886388
1335993231254404735 1.34220707532
1335993231421125871 -0.35119794004
1335993231587694312 3.93774514644
1335993231721079350 4.92850614757
1335993231854487688 7.23280048028
1335993232054395726 1.33972488833
1335993232187921423 0.772222466994
1335993232354633279 1.96202765117
1335993232487871675 0.937294552992
1335993232621180977 -1.69117872142
1335993232721107873 -5.28925024611
1335993232854604319 -7.00394445542
1335993232987785768 -9.32604477278
1335993233121154208 -2.69192422567
1335993233254452865 -9.30238795284
1335993233354461768 -6.19133040579
1335993233521053706 -1.59063480274
1335993233688016418 -4.70172477908
1335993233821087957 -3.65412866965
1335993233954378101 -4.18246151173
1335993234121095527 -1.56295700792
1335993234287732811 -5.55516507767
1335993234454474651 -2.67985354024
1335993234621086764 -3.451113368
1335993234787849340 -4.70145816857
1335993234954483075 -7.89435330594
1335993235154479980 -2.15938957293
1335993235321073532 -3.97483452508
1335993235487729606 -3.45013622527
1335993235654371138 -3.75736761337
1335993235821136255 -6.64087830242
1335993235987895891 -11.0539789841
1335993236254474369 -3.18092094836
1335993236421080334 -2.65736914819
1335993236587799226 -4.01574748002
1335993236754284508 0.0167270459646
1335993236954356405 -2.59622946651
1335993237254480633 -1.39833529961
1335993237421192168 -2.75962964834
1335993237554418371 -2.22059965112
1335993237721031992 -1.10067448465
1335993237887697782 -3.1509959697
1335993238054708040 -2.00689190607
1335993238221168462 -3.86256904087
1335993238354479609 -1.24576279801
1335993238521059711 -3.50942586946
1335993238687790832 -2.20650809721
1335993238854512252 0.532349912335
1335993238987741057 -1.67842556653
1335993239154335483 -1.09332372283
1335993239320960634 -0.0641959252493
1335993239487706528 2.136299916
1335993239621039417 -0.690521259718
1335993239754403089 -2.07680013058
1335993239854364068 -5.49676430987
1335993239987780573 -6.91576713294
1335993240087670167 -7.44895722371
1335993240187723046 -6.22146334645
1335993240321105270 -7.38731834365
1335993240421040746 -6.83388006258
1335993240587798145 -4.45441346686
1335993240687822414 -5.3280305997
1335993240787673491 -6.33223331203
1335993240921134446 -6.11235092108
1335993241021082576 -5.42346688511
1335993241121320417 -6.87222927062
1335993241254537460 -4.61987394847
