# Supplementary material for: Infants Time Their Smiles to Make Their Moms Smile
Source: PLoS One. 2015 Sep 23;10(9):e0136492. doi: 10.1371/journal.pone.0136492 (PMC4580458; doi:10.1371/journal.pone.0136492)
Supplement: S1 Data — (ZIP) [file pone.0136492.s001.zip › DiegoSmileRawData/smilenew_sub_21_mirror_2012-05-02-14-30-39.robotsmiles]

1 1335994251168201195
0 1335994253534782548
1 1335994262568322037
0 1335994265101497020
1 1335994286834734456
0 1335994289934917712
1 1335994296534701976
0 1335994300868522910
1 1335994305634886535
0 1335994307634853950
1 1335994310901495287
0 1335994312235036257
1 1335994325101395472
0 1335994327334833691
1 1335994330334838416
0 1335994331534848809
1 1335994348434776571
0 1335994353101560453
1 1335994356168119988
0 1335994357268138460
1 1335994359635011426
0 1335994367468204086
1 1335994369834915335
0 1335994372368201799
1 1335994376135045994
0 1335994381935014816
1 1335994384401546665
0 1335994386734844794
1 1335994398901544651
0 1335994401968219819
1 1335994411234814059
0 1335994413734821805
1 1335994426534811990
