# Supplementary material for: Infants Time Their Smiles to Make Their Moms Smile
Source: PLoS One. 2015 Sep 23;10(9):e0136492. doi: 10.1371/journal.pone.0136492 (PMC4580458; doi:10.1371/journal.pone.0136492)
Supplement: S1 Data — (ZIP) [file pone.0136492.s001.zip › DiegoSmileRawData/smilenew_sub_21_mirror_2012-05-02-14-30-39.subjectsmiles]

1335994247768263357 -10.7765866647
1335994247901539236 -12.6220575764
1335994248034785072 -12.6472973661
1335994248401493700 -13.48991552
1335994248568202172 -16.8393019006
1335994248768222822 -16.2353428723
1335994248934939504 -7.50518452223
1335994249101571242 -12.2664597103
1335994249268322852 -15.7190190256
1335994249435031815 -15.3885694133
1335994249568110727 -14.7574056798
1335994249801790862 -13.9077771841
1335994249934795697 -9.54170645412
1335994250134820915 -6.80127411408
1335994250301529112 -8.85654635534
1335994250534956720 -4.87750482082
1335994250701555823 -2.46037899047
1335994250868315115 -1.87119763511
1335994251001511158 -0.200172442688
1335994251168204118 6.54494350417
1335994251334838581 9.42197878943
1335994251468138145 9.60753572595
1335994251634777717 6.55043496722
1335994251801564520 3.53665003108
1335994251934934620 -5.94621469434
1335994252134860210 -7.02570065938
1335994252301509822 -2.39792349178
1335994252434961445 -2.62919783632
1335994252601538798 -5.72437780369
1335994252734854347 -4.80661274304
1335994252901536117 -5.83905011864
1335994253101557040 -11.0304493718
1335994253234907367 -9.83738444796
1335994253368235041 -10.6337886221
1335994253534864880 -9.68227579381
1335994253701491310 -10.7153602853
1335994253901532254 -9.75189977195
1335994254068199813 -11.0220940514
1335994254201421237 -9.36236323953
1335994254368179377 -9.66046736366
1335994254534789820 -9.46868257379
1335994254701646095 -9.98108738577
1335994254868094490 -9.58885692991
1335994255068401927 -10.3731513214
1335994255201528587 -11.719193663
1335994255401465501 -13.1917482044
1335994255568317697 -10.5043698333
1335994255768177201 -8.1431965979
1335994255934862293 -7.05712408873
1335994256068159539 -3.72758516611
1335994257701507411 -7.120547877
1335994257868324849 -6.09636855443
1335994258001500697 -7.57357349944
1335994258168203676 -8.7412890105
1335994258334794549 -7.90146536178
1335994258468129395 -5.17692392477
1335994258634926765 -5.90100902292
1335994258768258152 -8.97761262791
1335994258934789953 -6.56786155993
1335994259068278389 -8.96379655046
1335994259234802385 -9.17842408871
1335994259368077759 -13.1533218815
1335994259501353054 -10.0978726724
1335994260201662358 -7.90618204458
1335994260334844205 -9.49758951137
1335994260534866488 -5.84183780452
1335994260701415483 -6.21763400288
1335994260868159658 -5.74497788226
1335994261001498957 -5.00681315528
1335994261168215465 -4.93112971195
1335994261334804985 -5.47927799361
1335994261501746693 -7.60802973859
1335994261668210374 -4.88149096889
1335994261834783595 -4.67157571805
1335994262001579720 -5.8283899046
1335994262168246641 -5.86896431737
1335994262401520688 -4.44783342472
1335994262568407099 5.5723204525
1335994262734930714 1.36209767362
1335994262901470179 3.53040648526
1335994263068189237 5.12023938827
1335994263235003018 5.34816475371
1335994263401546754 4.46472361619
1335994263601579509 -0.776458179919
1335994263768206501 -3.28492764587
1335994263935146673 -3.64121023011
1335994264101512077 -4.07794551269
1335994264268221796 -4.52817114597
1335994264434997299 -1.52880581897
1335994264601589755 -2.55433964972
1335994264768195618 -5.05170888477
1335994264934916707 -6.35279765407
1335994265101661005 -6.82465855929
1335994265235030795 -4.01754758115
1335994265434986000 -7.47585077975
1335994265601794800 -8.52620066674
1335994265768231490 -7.22767112841
1335994265901542874 -9.10055564821
1335994266068136980 -7.85257350319
1335994266201442289 -4.32576867951
1335994266368196192 -5.31246069548
1335994266534879244 -4.52895304976
1335994266668199026 -5.27719910599
1335994266835019526 -7.93499526065
1335994266968195245 -5.94331672388
1335994267135125861 -4.13959413192
1335994267268264194 -5.09801475254
1335994267401424116 -3.35237006574
1335994267568171450 -5.30431330399
1335994267734813370 -2.42597358188
1335994267901547778 -2.07310274185
1335994268068133147 -6.20471388081
1335994268201445811 -6.88133421228
1335994268401473744 -6.90782851794
1335994268601611850 -7.45727668442
1335994268801539106 -4.77784030293
1335994268968201341 -3.24226984761
1335994269101651683 -4.5936760947
1335994269268180659 -5.26555171509
1335994269468199693 -3.03057751246
1335994269634794626 -5.23803010438
1335994269835018160 -5.05780033273
1335994270001588717 -4.32079146771
1335994270134912581 -3.35863080775
1335994270334782933 -3.85707681712
1335994270468155226 -5.29856794981
1335994270668184600 -2.87810804466
1335994270834892810 -4.11871727606
1335994270968171068 -2.44282209204
1335994271168355129 0.260984209742
1335994271334817654 -2.06401035362
1335994271501563200 -2.70810016557
1335994271668149874 -0.689740966848
1335994271834843542 -1.82025453138
1335994271968240724 -1.37034799466
1335994272134899176 -1.99541772794
1335994272301609173 -4.1468114491
1335994272468289619 -3.91247245204
1335994272634781693 -4.54051797137
1335994272768271636 -2.24893472421
1335994272934820800 -2.97703876791
1335994273101591220 -3.36057581346
1335994273201529715 -5.17301072094
1335994273334907987 -4.74665275387
1335994273468301183 -2.80463908012
1335994273568228782 -3.88762903584
1335994273701484191 -1.15756024116
1335994273834882323 -6.39372720893
1335994274001531789 -7.4733344022
1335994274168243167 -6.79304413436
1335994275868344656 -5.02487109625
1335994276034840148 -0.667282323028
1335994276201645782 -4.05248769722
1335994276334721475 -2.11453038091
1335994276468394896 -0.912407456295
1335994276601628352 -4.623506627
1335994276734783233 -3.9299950767
1335994276868194551 -8.83956719235
1335994277034915492 -7.85240447463
1335994277168271081 -7.06752722295
1335994277301524767 -7.03589035607
1335994277434863783 -5.54217801789
1335994277568201811 -8.08087999551
1335994277701541150 -6.25069728567
1335994277834828720 -4.88549829884
1335994278068406323 -4.70352942219
1335994278201453949 -10.3855282848
1335994278334809340 -4.98567249505
1335994278501650111 -4.2234499467
1335994278701657278 -5.01878909438
1335994278868274088 -4.02617095515
1335994279034791148 -4.42211917511
1335994279168118070 -1.12153831031
1335994279334788026 -0.514325573756
1335994279501642134 -0.752563507483
1335994279668151283 -1.52902463368
1335994279834918213 -2.5185953901
1335994280034791738 -1.94037666973
1335994280234809444 -2.16865898925
1335994280368241937 -0.694180076683
1335994280568398496 -1.17836985267
1335994280734832939 -2.52425706694
1335994280901623958 -4.18349295457
1335994281034856411 -1.94650040049
1335994282968186995 -8.63062934616
1335994283134909703 -1.76939779545
1335994283301586904 -4.48882036803
1335994283468196274 -3.58512543404
1335994283601623240 -2.75574383243
1335994283768220029 -3.64766966354
1335994283968134557 -5.30530935611
1335994284134866676 -6.08870528661
1335994284401576019 -6.42273027311
1335994284568130538 -6.95467879549
1335994284734811794 -7.26584205981
1335994284901514327 -4.83399437234
1335994285068202779 -5.08623508884
1335994285234889242 -8.11659704267
1335994285401480179 -5.03889645589
1335994285568178333 -5.33984128196
1335994285738026826 -2.09982114643
1335994285901512193 -2.56978955491
1335994286168233364 -1.8826188083
1335994286334813469 -1.57183311017
1335994286501643130 -1.75769454912
1335994286668285401 -0.595561965907
1335994286834751509 3.17849197723
1335994287001515334 8.56611221421
1335994287168109287 4.85500153112
1335994287334907257 5.10429187126
1335994287601522108 7.62714271518
1335994287768195503 10.8513021997
1335994287934976128 7.99223310633
1335994288101515765 7.6917532204
1335994288268111425 0.379121531316
1335994288434919971 0.708547393356
1335994288601478592 2.05689951678
1335994288768349500 1.53396742759
1335994288901607577 1.07999302199
1335994289068251475 0.63535141094
1335994289234771324 1.16868190473
1335994289434776758 0.581204721611
1335994289601517801 0.209195834614
1335994289768159214 -0.520009074494
1335994289934917274 -1.70539797369
1335994290135095909 2.04608937492
1335994290301388576 -0.57669178546
1335994290468105619 0.760216769897
1335994290635023788 0.504587395386
1335994290801552228 0.20169502927
1335994290934870674 0.0583550118208
1335994291101698801 -2.53502287516
1335994291268594585 -2.24189642159
1335994291401541597 -0.0186567598742
1335994291534744979 -0.68259227992
1335994291668259030 -7.02856913969
1335994291768179316 -5.55706488422
1335994291901517522 -2.97955501808
1335994292001502337 -4.18095894821
1335994292101518718 -4.2270967695
1335994292201504600 -1.66476984007
1335994292301606121 -1.63373874063
1335994292401648423 -2.14968941482
1335994292501527858 -0.736975039349
1335994292568467204 -2.77538165728
1335994292668136952 -1.99399943233
1335994292801506973 -0.0759189516117
1335994292868115272 -4.09792562719
1335994292968311059 -6.06139229401
1335994293068171235 -5.97384565067
1335994293201627987 -5.27595612163
1335994293301793366 -2.64300165449
1335994293401440583 -2.06223940287
1335994293501389301 -6.29620587016
1335994293634873780 -6.30122770021
1335994295568319806 -5.97001604213
1335994295701413967 -9.81775237555
1335994295834832149 -9.83438097946
1335994295968110771 -5.03183859544
1335994296101743779 -0.344315631319
1335994296234815324 -0.988742381146
1335994296368206716 1.30453727897
1335994296534747096 1.52858782125
1335994296701401919 1.59749814033
1335994296868133222 15.9056194807
1335994297034806536 5.53684193646
1335994297201466281 1.54719508508
1335994297334756777 0.813232804658
1335994297501377569 1.71507007643
1335994297634853738 3.46919904462
1335994297801660423 2.41067789754
1335994297935005708 1.52152397404
1335994298101518831 3.30435465003
1335994298268115722 0.446420968029
1335994298401454993 2.01314562078
1335994298534748153 3.15317222126
1335994298668268425 1.43923665321
1335994298801486322 2.48597376625
1335994298934846305 1.26681355178
1335994299101697480 4.97855872643
1335994299234787202 0.905557853027
1335994299368135924 -1.30192711159
1335994299534969347 2.6972606705
1335994299668086763 3.65336189014
1335994299834805582 2.79256797413
1335994299968081253 2.2031500045
1335994300101534602 3.23447399496
1335994300268407109 2.69571230062
1335994300401450139 2.19291104051
1335994300534888130 -1.16720769924
1335994300701493977 0.945999215414
1335994300868283407 -1.68677161111
1335994301001388466 0.921319394969
1335994301168198952 1.19061016561
1335994301334791401 0.0168719854475
1335994301468210737 1.04909677515
1335994301634802466 -0.734851247327
1335994301768202019 -3.70119435458
1335994301934868609 1.85412126676
1335994302068332592 1.95010549803
1335994302234886309 -2.50651971971
1335994302368097995 -1.68605463974
1335994302568193768 -4.50352443866
1335994302734844645 -0.251436867939
1335994302868125241 -4.18468891182
1335994303068430472 -5.28104766594
1335994303201462799 -4.91380919352
1335994303368264823 -2.89575526609
1335994303501528128 -2.64587666481
1335994303634891573 -4.51876793215
1335994303834706250 -2.11801695531
1335994304001484302 0.789968521848
1335994304134772706 -1.58870208778
1335994304268293258 1.22402112527
1335994304401424176 -0.550587431373
1335994304534782586 -3.41696477776
1335994304701436067 1.32775342881
1335994304834913943 -3.3051191953
1335994305001547707 -4.13806454585
1335994305134920783 -2.93806284622
1335994305301579313 2.0682089062
1335994305468224407 0.0185512808301
1335994305634889554 2.01722904386
1335994305768258938 -1.10306159619
1335994305901499426 -0.500409952053
1335994306068157836 0.692758516149
1335994306201570974 1.11532166965
1335994306334779540 0.20941598944
1335994306501635897 1.56358171746
1335994306634764599 -4.59775268609
1335994306768242921 -4.00910657716
1335994306901497698 -4.11641025981
1335994307101460554 -5.30862367332
1335994307201523312 -1.22451669615
1335994307335073890 -13.0151543919
1335994307468210902 -4.65617603783
1335994307634873443 -2.32092632952
1335994307801581690 -4.75953832176
1335994307968300639 -9.35394967125
1335994308101460144 -6.27974438784
1335994308301538592 -5.70309837557
1335994308468193997 -4.9213196332
1335994308668225116 -2.26255270491
1335994308801402476 -3.35580829918
1335994308968275108 -1.04086107472
1335994309101936363 -2.52567191001
1335994309234743563 0.528511408762
1335994309368140547 -0.904187195035
1335994309535182143 1.73514821537
1335994309668237598 -0.822973585676
1335994309801461016 -5.94521859123
1335994310001544291 -5.99694843402
1335994310134830853 -3.72666680132
1335994310301574886 -1.88678133419
1335994310434793851 -6.92086779488
1335994310601602034 -2.5069523011
1335994310735012957 0.869156497937
1335994310901506462 4.13856069933
1335994311101669994 4.6980857589
1335994311234911931 4.40286953847
1335994311434811238 3.70134587022
1335994311601586088 -3.08245741817
1335994312534912241 -5.56790588751
1335994312701482037 -3.41334027536
1335994312868371911 -2.69452282884
1335994313001660397 -9.49352709347
1335994313168250968 -7.06814513394
1335994313301672348 -6.39754042394
1335994313468098525 -4.08282337168
1335994313668155291 -4.05760383681
1335994313834899210 -3.03612078617
1335994314001680067 -5.69321230797
1335994314168019175 -6.67694628724
1335994314334877176 -8.19785216953
1335994314568287286 -3.58831730748
1335994314734807824 -1.98809977198
1335994314934927459 -4.1504644639
1335994315068325853 -5.72596747012
1335994315234879703 -7.74329520215
1335994315401449534 -0.625042703028
1335994315534833408 -8.35306783432
1335994315701389446 -13.9090503972
1335994315834939375 -7.46495885284
1335994315968201892 -7.79987285478
1335994316634878569 -7.01008567692
1335994316768299122 -7.25560453797
1335994316901613765 -14.9580399115
1335994317068277985 -4.70324788827
1335994317201580379 1.66582985695
1335994317368213501 -4.86943128068
1335994317501502677 -8.01350196232
1335994318934903989 -5.60727299054
1335994319101631590 -5.75573159708
1335994319234932214 -9.40599361473
1335994319401526390 -6.04195342718
1335994319601578914 -8.11037834661
1335994319768247082 -4.21796951921
1335994319934831753 -7.92358351487
1335994320101498465 -3.09824274633
1335994320301421716 -1.91739332669
1335994320434806147 -2.70949290642
1335994320601489978 -1.81747485952
1335994320768278159 0.282727493374
1335994320934855387 -4.57370956971
1335994321068084078 -3.83829282161
1335994321234790867 -4.5689146724
1335994321434990701 -4.22213267291
1335994321568267017 -3.46257377396
1335994321734815392 -4.8186404926
1335994321868185570 -5.03853370439
1335994322068285361 -6.13568152504
1335994322234990158 -1.14706784858
1335994322368164153 0.0426521764367
1335994322568205592 -1.58493688441
1335994322768191984 -2.08276110874
1335994322935135254 -3.08225295493
1335994323134844924 -1.75887779477
1335994323301346992 -0.137597555949
1335994323468162275 -0.853996343839
1335994323635133107 -3.12427461135
1335994323834928741 -1.54193341114
1335994324001545813 -0.268921897367
1335994324168181412 0.282002799128
1335994324301524682 -3.00810674314
1335994324468100481 -2.63011591413
1335994324568181107 -3.01013139348
1335994324701732568 -5.030243864
1335994324834797868 -6.93095102731
1335994324934791915 4.71128841433
1335994325101406196 4.92989877312
1335994325234802391 7.70111468191
1335994325401568657 6.76106803845
1335994325534884388 8.12376175854
1335994325668180088 6.79795792867
1335994325801471399 0.611340968774
1335994325934924927 -6.34176498555
1335994326101481374 -5.52145544961
1335994326234838511 -5.57056639946
1335994326435042309 -3.3884811029
1335994326634969037 1.66356548803
1335994326734766216 -1.96606755807
1335994326868270061 -1.73612051472
1335994327034705418 0.0353829771457
1335994327168130284 -8.38867797991
1335994327334857137 -9.33723829287
1335994327468142116 -9.63579864982
1335994327568168367 -8.90643974986
1335994327734865560 -8.69264594744
1335994327868334999 -8.01514617805
1335994328001421952 -8.52890397054
1335994328134786064 -10.2300365079
1335994328268324308 -9.11254037145
1335994328401556270 -2.10883061341
1335994328534885825 -7.98149594237
1335994328668174050 -10.0063723023
1335994328801410969 -6.75252617385
1335994328935000705 -7.1390335815
1335994329101605440 -8.61496489386
1335994329235050406 -8.40846210282
1335994329434978685 -5.24132168487
1335994329568183901 -5.57821328838
1335994329734850606 -3.32485894758
1335994329868240351 -4.8944408251
1335994330034888621 -0.532616059642
1335994330201640110 0.562691584049
1335994330334838464 4.74485626877
1335994330468215829 -1.53887996133
1335994330634924024 0.950918440346
1335994330801540544 -0.627635107739
1335994332201698436 -7.39357833138
1335994332368254219 -5.73172512227
1335994332501450791 -1.48448254173
1335994332668230492 -1.76448382608
1335994332835037797 -1.53779504968
1335994333001562129 -2.75796825222
1335994333168254157 -5.55589532533
1335994333301471698 -6.35360737462
1335994333501565970 -4.93734637285
1335994333668120230 -4.31325663454
1335994333834927706 -4.78141753911
1335994333968207715 -7.0587451301
1335994334168326769 -1.79767734966
1335994334401410975 -2.01940728529
1335994334534736723 -3.32965692648
1335994334734816417 -5.69793955605
1335994334901471659 -5.8128893893
1335994335034867498 -6.98220343899
1335994335234908005 -4.85650650077
1335994335401669681 -14.9320867816
1335994335534830069 -16.4901613515
1335994335734796527 -17.0073516861
1335994335868085826 -12.0326190709
1335994336068316354 -5.93307652328
1335994336234830538 -8.31518781358
1335994336401525788 -4.95103885244
1335994336568265642 -5.50279356883
1335994336734943826 -12.3086129261
1335994336901674655 -10.3357403942
1335994337134821564 -13.845415633
1335994337301558110 -11.3248970895
1335994337468298749 -8.34606318186
1335994337634895216 -8.74652986549
1335994337834787035 -7.98525888524
1335994338001632870 -4.10881370331
1335994338134899555 -12.6147055521
1335994338334980553 -10.4192675064
1335994338501606779 -11.7988786869
1335994338701505695 -5.0465947327
1335994338868135931 -4.7505164523
1335994339001518552 -6.00298589299
1335994339168282302 -10.0053689492
1335994339334794913 -13.0232469472
1335994339468161292 -10.8121294282
1335994339634792914 -9.22578619431
1335994339834802474 -11.0721288667
1335994340001469206 -11.0496981969
1335994340168110752 -12.6177679776
1335994340301640169 -7.65062918899
1335994340468305502 -4.51357559704
1335994340634823320 -3.80100414481
1335994340801622215 -3.93541218095
1335994340968138869 -4.10301465051
1335994341168173928 -3.85671273052
1335994341334864644 -7.28250092458
1335994341534914039 -10.0995355751
1335994341701505373 -8.67385747699
1335994341901755625 -7.09321092428
1335994342068183920 -9.14162902893
1335994342234784951 -9.29721603961
1335994342368304945 -9.92433078379
1335994342534769735 -11.5355358317
1335994342701647061 -7.46086970597
1335994342868228799 -8.70709152797
1335994343034860168 -5.95534421254
1335994343168234491 -6.89850433374
1335994343368305842 -6.55184102473
1335994343501616463 -8.45757977628
1335994346701667643 -3.93637918741
1335994346901494451 -4.27333516268
1335994347034892515 -3.41883832983
1335994347234876545 -2.81433003054
1335994347401604687 -2.51955541147
1335994347601487372 -1.37700991611
1335994347801440277 -0.964855460315
1335994347968174147 0.00597531160988
1335994348134944387 0.379349164339
1335994348268158961 -2.7962839037
1335994348434881196 6.23656504041
1335994348634850926 10.7630938892
1335994348835001447 12.4570728469
1335994349001594825 10.22521279
1335994349168337161 7.2900534813
1335994349334817021 -0.808183769314
1335994349534810058 -2.55453151055
1335994349701476183 -0.158270869768
1335994349868240396 -0.375651991515
1335994350034802589 0.94018471168
1335994350168047052 1.75241584154
1335994350334964574 2.28847158895
1335994350501542173 2.87468240411
1335994350668141231 1.41454462865
1335994350901594404 4.12738598003
1335994351034833984 3.66445339772
1335994351201563099 2.23019763657
1335994351368162431 4.02237686243
1335994351534972010 1.73776492843
1335994351668259557 -0.298037610412
1335994351834831317 1.33146465828
1335994352001508605 2.05950282662
1335994352134932074 0.944494495906
1335994352301420729 -0.312266176385
1335994352468265904 0.569411450552
1335994352601566771 3.50392300131
1335994352768234888 3.5347085497
1335994352868232878 3.56599037286
1335994353001494737 0.614698955347
1335994353101565048 -6.85929396283
1335994353201502922 -4.42887887922
1335994353301586234 -5.47564839142
1335994353401527965 -3.24515123349
1335994353501410718 -2.74708944251
1335994353601743993 -4.52683991187
1335994353701479838 -6.12244044107
1335994353801469535 -8.30552506673
1335994353901511412 -7.32873370732
1335994354001524066 -0.430498717479
1335994354134883370 -3.2187607677
1335994354234804533 -5.25536697045
1335994354405736688 -8.00282259677
1335994354568270730 -4.32692458952
1335994354668245953 -4.60294991173
1335994354801614282 -2.87334084309
1335994354901485082 -5.09472610511
1335994355001525482 -3.33266394326
1335994355101659936 -4.35822591526
1335994355201513497 -1.79480365082
1335994355301641138 -1.74786425973
1335994355434860040 -4.06188358388
1335994355534839699 -7.66861546317
1335994355634853609 1.370233961
1335994355768262304 -1.97339361392
1335994355901688219 -6.4489319142
1335994356034988006 2.68605045303
1335994356168130831 3.10154824901
1335994356301574716 -3.25556782569
1335994357368174909 -2.73096514956
1335994357534925324 -3.64604086803
1335994357734877184 -7.99770215362
1335994357868241811 1.99471782437
1335994358035041393 5.42509827416
1335994358201391762 4.55087026591
1335994358368259659 3.04621455913
1335994358534768467 3.64441266522
1335994358668245071 5.90159185728
1335994358868197071 7.69114351105
1335994359001574470 5.35662929171
1335994359168291977 3.40307701282
1335994359334798004 4.25148992061
1335994359468236042 2.80320422124
1335994359635009955 5.96737465432
1335994359768206334 10.9554950581
1335994359934777982 9.05705684723
1335994360101562526 9.54487923592
1335994360268268497 4.7731942338
1335994360434880228 12.0429921657
1335994360601452690 7.53897026717
1335994360735002891 3.23525344971
1335994360901446647 3.56657256678
1335994361068290904 6.50509937348
1335994361234760952 7.1300125818
1335994361368103525 6.68768095112
1335994361534758070 6.54191950554
1335994361668144196 8.10803891654
1335994361835032928 8.05669301688
1335994361968257354 11.8479405169
1335994362134966624 1.27849922469
1335994362268986945 3.40521032216
1335994362434878087 3.11560795149
1335994362601600543 5.83094749693
1335994362768225816 8.83838189214
1335994362901505047 7.95365678029
1335994363034815084 7.73234047764
1335994363201625587 9.81564518749
1335994363434818492 6.78649637103
1335994363568147356 7.38352773809
1335994363735093038 7.47907969563
1335994363868247192 9.99835288182
1335994364034907624 9.13422736117
1335994364201417519 9.85716724592
1335994364368234560 7.56613069854
1335994364534788426 8.9079754638
1335994364701554401 6.46816588542
1335994364835056952 0.818001772615
1335994364968215340 3.91451928145
1335994365101457439 3.49109304739
1335994365268353772 3.86614398933
1335994365401425344 10.0699339727
1335994365534998249 6.31500702743
1335994365668144851 6.83468961718
1335994365834835707 5.47344390356
1335994365968102005 5.60500026803
1335994366101564814 2.3715665077
1335994366334739883 5.22067376909
1335994366534916427 4.05372497822
1335994366668117091 3.5986229529
1335994366868184519 7.64444544812
1335994367001385722 0.703043568567
1335994367168303342 2.23735109482
1335994367334785216 0.803452205938
1335994367468269224 -3.54207202719
1335994367634869407 0.715108077139
1335994367801484254 0.493952147385
1335994367969079075 2.85625442949
1335994368134922893 1.05724888584
1335994368301322709 3.71426577963
1335994368434830637 5.59535621445
1335994368601579099 3.26065961115
1335994368734775830 5.36394953983
1335994368901574880 5.90664639675
1335994369101703723 5.89091737918
1335994369268366466 6.11092143763
1335994369401750471 4.89208047629
1335994369568129309 6.82481791332
1335994369701424311 4.5362906075
1335994369834980568 4.67947329137
1335994370001625515 6.68643936547
1335994370168207641 2.78920573853
1335994370334831947 3.46821950451
1335994370501504554 3.28459870011
1335994370668242589 0.103638688165
1335994370801653135 1.35906232189
1335994370968258014 3.78250574023
1335994371101557816 3.60167800685
1335994371268186845 2.48085455949
1335994371468144122 4.54175149997
1335994371634812213 1.36145065185
1335994371834838289 -7.13685466058
1335994372034859521 -3.82627245135
1335994372201521019 -6.37322048042
1335994372368219373 -8.35533395652
1335994372501534359 -11.8432796396
1335994372635022872 -7.98996113197
1335994372834784454 -4.13308886503
1335994372968090824 -7.4022580523
1335994373168235059 -9.00799682714
1335994373334811645 -8.00211732861
1335994373501594934 -9.34111518674
1335994373701520543 -12.4750159789
1335994373834925681 -9.66979159042
1335994374001478478 -10.0855203354
1335994374168182169 -8.64835049809
1335994374334802335 -3.95783477557
1335994374534895395 -6.61982225748
1335994374668238171 -4.89338587579
1335994374834881324 -2.90550641602
1335994375134903701 -3.04170570487
1335994375268236742 -3.46958938077
1335994375468096725 -3.77556534195
1335994375634683875 -4.4354619625
1335994375801566926 -0.552053516953
1335994375968228366 0.47411389839
1335994376134784181 6.68842892045
1335994376301487943 6.36922828359
1335994376468148224 6.26130797126
1335994376668220825 1.27289284686
1335994376835101555 4.59437730008
1335994377001494046 3.15002105423
1335994377134901687 1.9706634796
1335994377368136860 0.887779277168
1335994377501435303 1.30089382793
1335994377668327417 5.5644951434
1335994377834887332 6.45118872451
1335994378001688840 6.7002365184
1335994378168328064 8.46752508941
1335994378368151876 9.03771064711
1335994378568205928 6.10119917755
1335994378734907819 8.26274037423
1335994378901664609 4.91365220053
1335994379034952159 5.53614011494
1335994379201531797 4.18187496658
1335994379368110530 3.1737994893
1335994379535023555 3.87596620095
1335994379701735546 4.3676377
1335994379868184001 8.27779777279
1335994380034917607 1.76467680899
1335994380168223037 3.91268239455
1335994380334830199 7.13250754575
1335994380501670136 6.82532502106
1335994380668200174 8.37636210587
1335994380834955134 3.73521997715
1335994381001519466 6.27266734847
1335994381168135014 5.68312117447
1335994381334827199 5.79440105612
1335994381468209869 5.2894491451
1335994381634853516 2.60800079428
1335994381768181148 1.43335157406
1335994381934854175 -4.40870553443
1335994382068106848 -2.75268564772
1335994382234871982 -4.30506977443
1335994382401627636 0.532007606736
1335994382535007084 0.382564897078
1335994382701450096 -6.52209180632
1335994382901384831 1.67336107269
1335994383034756469 3.24447247056
1335994383201547700 4.93132138876
1335994383368193443 7.18955578797
1335994383534870780 2.73108894681
1335994383701571032 2.88981094789
1335994383868188710 1.43741974252
1335994384034838469 0.823705428287
1335994384234918492 0.836966844374
1335994384401670316 1.84680732963
1335994384568178819 0.271489208541
1335994384701726452 1.21193210004
1335994384901485359 0.877948163041
1335994385068255174 1.79218984533
1335994385201419461 1.22231357685
1335994385334810905 1.10487362506
1335994385501607754 0.958157707294
1335994385634945348 0.233717803982
1335994385801490219 -0.157387766863
1335994385968129246 0.905425093596
1335994386134830873 0.828967012809
1335994386268195717 1.06597463188
1335994386434907673 2.42335874605
1335994386601597922 2.54460643186
1335994386735031173 -5.02195485309
1335994386868151252 -7.49941786086
1335994387001477221 -5.99469691697
1335994387168187085 -5.75878257931
1335994387334955883 -11.1827853812
1335994387501539826 -9.20303782003
1335994387668250510 -8.65018606443
1335994387834990803 -7.19040352778
1335994388001491103 -11.7503499507
1335994388134735817 -10.6352479316
1335994388301526021 -12.6128974285
1335994388568160793 -12.4432801057
1335994388701617383 -11.2100451053
1335994388868155722 -9.9044747239
1335994389034948102 -10.4036324706
1335994389168161034 -11.0512239783
1335994389334773253 -8.77887037592
1335994389501426229 -10.3097453301
1335994389634967090 -9.80905631549
1335994389868127478 -9.54688772622
1335994390034819599 -10.5829607716
1335994390168312111 -11.3071551416
1335994390334867714 -11.763298717
1335994390501482070 -10.7533032844
1335994390668159779 -9.45427870888
1335994390834777887 -8.30198254415
1335994391068347987 -8.33862408221
1335994391234869511 -9.37168592138
1335994391401676349 -10.2837976943
1335994391701581921 -11.8806921099
1335994391901750819 -10.5373360279
1335994392034839850 -9.87020580862
1335994392168137461 -7.63401140545
1335994392334887636 -11.0382617139
1335994392501676748 -9.27663456158
1335994392701626484 -14.2087843377
1335994392868116677 -9.79919526991
1335994393034861459 -8.88941421409
1335994393168205012 -9.30680944235
1335994393334772370 -11.6737073244
1335994393468153992 -10.7406337948
1335994393634964343 -9.86634555072
1335994393768118390 -6.5192973774
1335994393934883147 -7.06010825266
1335994394101566374 -7.92192111405
1335994394234879074 -8.95057079495
1335994394434944641 -8.76324863547
1335994394568126483 -5.61842160189
1335994394734799786 -6.59911416005
1335994394901575871 -5.18698146363
1335994395068207465 -6.13726613694
1335994395201501139 -5.67548881291
1335994395368160788 -7.52674921156
1335994395534876243 -8.0229350389
1335994395668206296 -7.49181022055
1335994395834716668 -6.03604876146
1335994396001555347 -6.31988198918
1335994396134838877 -5.41527858052
1335994396301425554 -4.74363234008
1335994396468156125 -9.74877406057
1335994396634862920 -4.7082514542
1335994396768242141 -5.50229465954
1335994396934877809 -4.8636596508
1335994397101640953 -3.55717856027
1335994397268323926 -6.15433243199
1335994397468204701 -5.15418337552
1335994397634873370 -5.62059336486
1335994397868137181 -5.67928204473
1335994398034917932 -6.41290082538
1335994398201573544 -6.87930741583
1335994398368066226 -5.73550249037
1335994398534791915 -3.82123488589
1335994398734841807 4.10692430049
1335994398901559619 1.99123746696
1335994399068190568 4.197013909
1335994399234850345 2.82962219184
1335994399468233619 2.66737972397
1335994399701488266 -0.880769353708
1335994399901488316 -10.1459327756
1335994400068157383 -3.2892106071
1335994400234815775 2.99242834069
1335994400368280368 4.59003119968
1335994400534888113 4.34432313765
1335994400668145821 5.64948359099
1335994400868330035 4.27914203679
1335994401001496171 6.57587256894
1335994401168257532 5.27843617361
1335994401334878901 6.89879433394
1335994401501557127 2.61751454339
1335994401668255724 -0.0965064219091
1335994401801486733 -0.00624300449549
1335994401968235352 -2.67653411614
1335994402134775686 -2.84823133409
1335994402334928841 -3.20103908552
1335994402501590407 -2.97223702877
1335994402634864941 -4.96933590421
1335994402834852477 -4.42836667881
1335994403034993451 -3.87777910201
1335994403168478027 -5.34602853736
1335994403368157828 -5.83720162728
1335994403501542942 -5.62912039811
1335994403668204241 -3.72702258125
1335994403834809147 -3.52622535288
1335994404001608436 -5.70787653622
1335994404168165442 -3.30385941503
1335994404334881391 -6.24007101583
1335994407701571951 -10.8760009748
1335994407868161997 -13.0603321496
1335994408001468850 -14.9971547575
1335994408201490955 -10.9224672033
1335994408334762589 -8.67107624729
1335994408501517716 -8.54533502184
1335994408668239923 -4.94830282226
1335994408834810289 -6.45133379255
1335994409001606191 -7.24977662457
1335994409168302319 -9.41176397385
1335994409334839659 -6.48748685231
1335994409534755904 -5.05487067839
1335994409701747961 -1.49040589896
1335994409901629635 -8.40704945612
1335994410068229628 -9.0787655642
1335994410234820734 -7.40765472015
1335994410434850462 -7.77795678104
1335994410601448053 -8.1797650932
1335994410734804333 -7.58453640824
1335994410901411061 -4.27243716817
1335994411068208962 1.85319179281
1335994411234850603 10.4522384698
1335994411401473300 11.2339349122
1335994411568142556 12.7987858132
1335994411768326968 12.8600968932
1335994411901607647 1.18960711617
1335994412101641374 0.209751714704
1335994412268112720 1.80232068821
1335994412435097448 2.78161864912
1335994412601657202 3.82657425455
1335994412768316290 0.955595936898
1335994412934929097 1.73955917976
1335994413101772618 -0.0356302001818
1335994413268244131 1.43475480911
1335994413401587612 -0.0618158516463
1335994413568189247 -1.70431811451
1335994413734850973 -2.60347265612
1335994413901566148 -0.0397657433257
1335994414068202729 1.85635218396
1335994414234879540 -0.191590884258
1335994414401543950 -1.05288646834
1335994414568116070 -1.52541318227
1335994414734867531 -0.877104029144
1335994414901506925 -1.03231775352
1335994415034998607 -0.256294003465
1335994415234807789 -2.52856149129
1335994415468124133 -3.83256568196
1335994415601563957 -2.53307853392
1335994415801567182 -2.5078614328
1335994415968217276 -4.38907816144
1335994416134936041 -3.27378650736
1335994416301506550 -3.98940627974
1335994416468306971 -3.74985209264
1335994416634806088 -4.52119602134
1335994416768249054 -4.55300798026
1335994416934886506 -3.31796120111
1335994417101606397 -6.04291367709
1335994417268146838 -6.86467490794
1335994417468173908 -8.2734727399
1335994417634911771 -10.0978241594
1335994417768506848 -8.8250346568
1335994417934838100 -12.7555010988
1335994418101550790 -14.2407205527
1335994418234831552 -11.9061621279
1335994418401534295 -13.7014735013
1335994418568173834 -12.8583228831
1335994418834981217 -8.67886705017
1335994419001403074 -13.4796669919
1335994419201528128 -9.70609542558
1335994419368163718 -9.50233810628
1335994419601576797 -8.83572841518
1335994419768216873 -8.50062481801
1335994419934933686 -9.23098080053
1335994420101479859 -9.36543389083
1335994420301455923 -11.7837454211
1335994420468235641 -9.67031393817
1335994420634861275 -11.614146084
1335994420801482045 -13.6605529628
1335994420968149963 -12.6886114258
1335994421134809582 -13.4013612019
1335994421368235314 -10.2061562744
1335994421534970237 -9.41194750862
1335994421701735565 -9.85782833671
1335994421868171561 -8.39589069079
1335994422001530245 -6.67039577717
1335994422201513040 -9.11595807829
1335994422368291061 -8.21255662278
1335994422601557209 -9.24134744061
1335994422801571228 -8.4644165309
1335994423034841836 -11.4715018069
1335994423268254534 -11.1782766187
1335994423468269817 -7.76075978426
1335994423634769723 -9.38732369911
1335994423834726817 -10.9772531735
1335994424001517854 -9.48057007029
1335994424201480532 -7.29837996886
1335994424368311733 -6.45307101826
1335994424501575003 -7.49970045463
1335994424668237593 -6.57465327221
1335994424834862530 -2.12882396728
1335994425001583244 -10.0273526633
1335994425168260114 -8.26162723667
1335994425334979251 -9.9724232989
1335994425501532328 -10.813762679
1335994425668200238 -10.2815540978
1335994425834786627 -11.8249526906
1335994426001500501 -8.47988503123
1335994426134801649 -6.72459497981
1335994426301640530 1.18405011096
1335994426534818022 8.01069888519
1335994426668151492 7.65204440139
1335994426868234016 6.46317376581
1335994427034899093 -2.64241110406
1335994427201484614 -6.43708352663
1335994427401464068 -4.54332266232
