# Supplementary material for: Infants Time Their Smiles to Make Their Moms Smile
Source: PLoS One. 2015 Sep 23;10(9):e0136492. doi: 10.1371/journal.pone.0136492 (PMC4580458; doi:10.1371/journal.pone.0136492)
Supplement: S1 Data — (ZIP) [file pone.0136492.s001.zip › DiegoSmileRawData/smilenew_sub_21_yoked_2012-05-02-14-24-45.robotsmiles]

1 1335993893529986239
0 1335993899230096753
1 1335993909529918981
0 1335993913063261845
1 1335993919063268306
0 1335993921663229436
1 1335993925896589122
0 1335993929263251846
1 1335993934030027829
0 1335993939130128850
1 1335993941663447083
0 1335993948896562958
1 1335993958829940511
0 1335993959696713218
1 1335993964729942359
0 1335993970263314263
1 1335993984296653645
0 1335993987529920183
1 1335993991496660398
0 1335993994429957357
1 1335993999930005283
0 1335994003029825453
1 1335994009529887111
0 1335994014863260382
1 1335994018263167946
0 1335994022229916655
1 1335994031929916891
0 1335994037029825289
1 1335994042396444134
0 1335994047063213746
1 1335994052863143037
0 1335994055929672375
1 1335994057329986477
0 1335994057996639142
1 1335994069230020675
