# Supplementary material for: Infants Time Their Smiles to Make Their Moms Smile
Source: PLoS One. 2015 Sep 23;10(9):e0136492. doi: 10.1371/journal.pone.0136492 (PMC4580458; doi:10.1371/journal.pone.0136492)
Supplement: S1 Data — (ZIP) [file pone.0136492.s001.zip › DiegoSmileRawData/smilenew_sub_21_yoked_2012-05-02-14-24-45.subjectsmiles]

1335993893520973592 -7.11658476903
1335993893554203113 -6.7968957879
1335993893687504890 -7.61449559754
1335993893820845580 -4.53313125358
1335993893954333505 -7.25594567248
1335993894121122199 -7.8629534059
1335993894287626011 -6.33033928703
1335993894421021842 -7.76996659962
1335993894620836818 -5.24856731669
1335993894787572697 -7.45907739023
1335993894921133384 -6.32706512047
1335993895054161042 -4.36432299366
1335993895187650534 -3.70477706338
1335993895320985237 -3.02727536311
1335993895487562310 0.483131680908
1335993895654346269 0.848300705569
1335993895787571987 4.4659324965
1335993895954134529 2.56973008786
1335993896120980959 2.64082656445
1335993896254340348 0.261366340046
1335993896420773567 -0.883214704763
1335993896587432766 -0.527929347891
1335993896720858067 -2.99084501708
1335993896887578636 -1.8288835102
1335993897054169461 -1.62675613142
1335993897220834359 -3.55669850183
1335993897387501649 -4.87766435914
1335993897587559546 -5.36246663199
1335993897720757201 -4.74591930542
1335993897887497812 -4.06405656732
1335993898054368323 -4.51970898875
1335993898254138897 -4.5840688918
1335993898387514709 -1.82494729596
1335993898554301440 -2.08942982437
1335993898721035392 0.703898790418
1335993898887513630 2.98061605298
1335993899054137112 4.674592583
1335993899220868207 3.61959950375
1335993899387518589 2.07909269992
1335993899520957661 0.765759973626
1335993899687662200 -6.13645077644
1335993899854140501 -7.15931255355
1335993900020907712 -3.69112264047
1335993900220900867 -3.28555459493
1335993907954201967 -13.869388694
1335993908120940331 -12.359382574
1335993908287475295 -11.6371685224
1335993908487530141 -8.90086413866
1335993908654228216 -5.22180247888
1335993908820902362 -4.4539060915
1335993908987553354 -5.56591178619
1335993909154178865 -6.69545654993
1335993909354290069 -5.95883171137
1335993909520804514 5.37390729301
1335993909687548844 5.04964701741
1335993909854213758 3.83345688752
1335993910020849511 5.01185779349
1335993910187473632 6.20049999582
1335993910354178302 -2.20986015472
1335993910520848906 -4.38559357398
1335993910687560242 -4.00093946111
1335993910887644634 -3.03531983383
1335993911054175279 -2.08220099136
1335993911221006061 -0.705019206491
1335993911421291894 -2.07492763874
1335993911587539885 3.17859240768
1335993911754186211 0.945824764991
1335993911920939513 2.36722433768
1335993912087610244 -0.475869613714
1335993912254128493 -1.47271900481
1335993912421375849 1.70245706715
1335993914587539194 -6.98919953148
1335993914754164681 -5.53939898277
1335993914954218991 -3.21745229157
1335993915187759790 -5.2643061801
1335993915354134020 -5.35144291385
1335993915554101842 -4.49470117305
1335993915754258940 -5.44488515885
1335993915954177522 -5.2593215699
1335993916121107082 -5.54772198613
1335993916320864345 -5.55474138056
1335993916487437914 -4.55015190394
1335993916654147770 -4.03662053122
1335993916821651949 -5.96222729697
1335993916987760760 -7.22289227731
1335993917154184727 -7.78037270731
1335993917387508868 -5.43514037352
1335993917554210410 -12.0585948171
1335993917720787552 -13.2513700588
1335993917920724129 -10.8470893142
1335993918087523149 -11.7856901258
1335993918254146853 -12.1501697192
1335993918420875305 -10.2691909982
1335993918587554403 -6.39821737833
1335993918787589752 -7.87076280654
1335993918954295773 -6.5850016522
1335993919154093571 -6.65184720974
1335993919320907720 4.34787175516
1335993919454095378 6.40989495978
1335993919654108974 4.47452333212
1335993919820811519 3.48774270984
1335993920020833050 1.73263172118
1335993920220832896 1.77274038529
1335993920387480335 2.84233419372
1335993920587527699 1.87855143744
1335993920754244984 4.19705362261
1335993920920895580 3.59038861742
1335993921054687114 3.92344604985
1335993921220935954 4.29196095576
1335993921454264624 5.14466235943
1335993921620887453 -0.401870594318
1335993921820792463 -1.95536299506
1335993921987495108 -5.22793534851
1335993922120758815 -5.27738136055
1335993922287529998 -0.555173758221
1335993922455040133 -3.86300925252
1335993922620829984 -4.4656102339
1335993922820807971 -2.24521933374
1335993922987614108 -0.950694919433
1335993923154176165 -3.51608630154
1335993923320857130 -4.30814475848
1335993923520835568 -3.03982146227
1335993923687524600 -4.3472605564
1335993923854212019 -4.06634742206
1335993924054223561 -3.43812525345
1335993924220944463 -2.80758880328
1335993924354565850 -3.52788218588
1335993924554059014 -0.764735071294
1335993924854216455 6.16295942687
1335993925087637059 0.897467075984
1335993925254156862 -1.67171143272
1335993925454206242 -2.69012381291
1335993925620809640 -2.06122569102
1335993925754240937 -2.62648229823
1335993925920873958 -4.95532789877
1335993926120959656 -5.93310676565
1335993926320838317 -6.11356273858
1335993926487446730 -5.33310106563
1335993926620904973 -5.56407975216
1335993926787533746 -5.19251735093
1335993926954116771 -4.34025355512
1335993927120862817 -4.53811943816
1335993927287589221 1.82321705223
1335993927454146617 -0.687767811854
1335993927620791937 -2.18516248169
1335993927787427649 -0.796587174062
1335993927954101140 -0.36476038051
1335993928154193090 2.05211608653
1335993928354218471 0.339630010586
1335993928520784011 0.387305537826
1335993928687663900 1.14748711567
1335993928854178649 -2.29372077901
1335993929054206161 -4.79023462084
1335993929254200992 -6.0657826257
1335993929454300525 -5.99239532504
1335993929620982807 -6.40200991048
1335993929854373536 -5.21494497329
1335993930020824684 -4.7152282331
1335993930187577783 -5.31920642574
1335993930320873115 -5.59935181044
1335993930487514075 -4.09017853002
1335993930687486766 -5.31203797635
1335993930854116434 -5.02863501917
1335993931054188186 -6.60662596168
1335993931220878504 -5.26796360627
1335993931454218941 -4.46214434889
1335993931587481015 -5.36513606111
1335993931754143062 -8.08773015299
1335993931954192620 -9.21585475764
1335993932120809564 -7.41676439791
1335993932321012563 -10.966931061
1335993932487437300 -8.57008909917
1335993932654250333 -8.01016688792
1335993932854291534 -7.47902750869
1335993933020866467 -9.83895332675
1335993933187590217 -11.6051585846
1335993933387473443 -11.1279579599
1335993933554139583 -9.00240787647
1335993933687511901 -6.61790849377
1335993933887508240 -5.52619111044
1335993934054336975 -8.1410515588
1335993934220875188 -7.57446258164
1335993934387609455 -6.84751618187
1335993934587891320 -9.16263780016
1335993934787689645 -2.6690887426
1335993934954250570 -1.61397476178
1335993935120839738 -1.66642521121
1335993935288380357 -7.04059262896
1335993935454138895 -1.79026260312
1335993935620861862 2.43399011907
1335993935787576087 3.45437942741
1335993935954294584 3.09230789087
1335993936120873943 2.82104330833
1335993936287599343 3.68356718687
1335993936454200303 2.31911499913
1335993936620969254 1.78749234915
1335993936787648311 2.31743582396
1335993936954196692 2.29015704535
1335993937120870070 -0.414559809206
1335993937354143665 -3.30415478427
1335993937554262384 -4.57407197337
1335993937720809552 -7.39782785907
1335993937887643574 -5.11320947543
1335993938054457328 -6.8175545255
1335993938220987028 -3.03188826179
1335993938387518231 -6.7193943529
1335993938620904005 -1.9719804436
1335993938787588531 -12.8217127478
1335993938954325672 -7.24476506049
1335993939087520708 -6.10435998425
1335993939387672919 -0.914149031933
1335993940287582045 -7.978318339
1335993940520768265 -7.36640583208
1335993940687663142 -6.09335183238
1335993940921050113 -8.04081215131
1335993941087522282 -12.2297909097
1335993941254337599 -7.58480155842
1335993941420887862 -5.64250121536
1335993941587576485 -3.55030789257
1335993941787466618 -5.37382482005
1335993941954211905 -6.76759322191
1335993942120941969 -8.92881317933
1335993942287573995 -7.46003406955
1335993942487623725 -8.93781307347
1335993942654101783 -3.16127842861
1335993942820884916 -4.11721599253
1335993942987614149 -3.0991700804
1335993943154240761 -4.99686444421
1335993943354248514 -2.44892002839
1335993943520829825 -3.68605754406
1335993943687624227 -5.3764092169
1335993943887545555 -2.46406884925
1335993944087647764 -1.45098052921
1335993944321037259 -1.27515562122
1335993944487462782 -1.34509691605
1335993944654252712 -0.976328042317
1335993944820855342 0.560480620584
1335993944987454624 -2.0619517376
1335993945154097543 -2.68406372874
1335993945354135207 -0.0769585663618
1335993945520763825 -0.188861355737
1335993945720895776 -4.04403772936
1335993945887583352 -2.4263193156
1335993946087582276 0.606055619556
1335993946254303524 -0.0924032953718
1335993946420907693 -1.90124934401
1335993946587470870 -4.02084456398
1335993946754197628 -5.64112318917
1335993946920768464 -4.0475536309
1335993947087688147 -0.512400225934
1335993947254290605 -3.21223500271
1335993947387473472 -0.916941738651
1335993947554160299 -2.48587627831
1335993947754253329 -5.99502144722
1335993947920958419 -5.7750592936
1335993948087490534 -7.94070581536
1335993948220833805 -4.58099078666
1335993948387546530 -6.98306262596
1335993948554136745 -5.78317989606
1335993948720857026 -4.73385806649
1335993948887668546 -5.68328496887
1335993949054144065 -4.57534388039
1335993949187616890 -5.58639080853
1335993949387684935 2.38994146362
1335993949554195005 3.66381882143
1335993949754196942 -2.98693950029
1335993949920903818 0.914219863038
1335993950087519311 -0.674388889116
1335993950254216253 0.364946607452
1335993950454266121 2.19163747136
1335993950620912318 2.47246307099
1335993950787456055 0.091138852368
1335993950954118518 -0.639387687963
1335993951154248664 -4.22197624023
1335993951320832555 -5.59027992447
1335993951487553857 -6.55198052551
1335993951654291699 -3.02319959215
1335993951821100990 -1.87500089849
1335993952020904258 -7.04740907685
1335993952187633165 -6.45141884786
1335993952354393936 -7.83382200656
1335993952554264881 0.738873394622
1335993952687569677 -2.71735239603
1335993952854159989 -6.01087832235
1335993953120982919 -5.28025162658
1335993953287488740 -6.23037257258
1335993953454050934 -6.2544983732
1335993953654222734 -5.54911648509
1335993953820894570 -4.41701041446
1335993953987557590 -3.25160439841
1335993954154196048 -3.97425950315
1335993954287611459 -4.83699020811
1335993954454145994 -1.66515651609
1335993954620810614 -0.4713235381
1335993954787517344 -2.09480855652
1335993954954164569 -2.543105747
1335993955154138016 -3.82078771999
1335993955320776391 -1.96701354738
1335993955487502530 -3.06126435631
1335993955654290776 -2.38164694604
1335993955854537863 1.62539007281
1335993956020995324 -1.96737392136
1335993956154366756 -2.06470974801
1335993956354287275 -1.01496169256
1335993956520924990 -2.27841468922
1335993956687605810 -4.39270260996
1335993956854296634 1.91624651216
1335993957054200497 2.22779387444
1335993957187487020 1.30574596577
1335993957354246086 1.37871002561
1335993957554244855 -3.02054442432
1335993957720828442 -5.27653430793
1335993957920795025 -4.67868271619
1335993958087524605 -6.35954370604
1335993958854198360 -8.4285989162
1335993959954195141 -2.59351930702
1335993960154302044 -2.89338010355
1335993960320857786 -1.67572795149
1335993960520865991 -2.66437220717
1335993960687594387 -7.72870592906
1335993960854229005 -2.13917384793
1335993961021015900 1.88593742508
1335993961220921092 2.38475728095
1335993961387681077 3.3565041788
1335993961554243276 -0.398165507351
1335993961720878264 -0.690686833425
1335993961887517809 -0.481976222096
1335993962054195859 -1.21510547337
1335993962221063651 0.0676887351136
1335993962387532905 -0.299603998808
1335993962587547369 -0.995290178164
1335993962754153327 -7.84075511182
1335993962954113991 0.439438952307
1335993963120804527 -0.920422443329
1335993963287548054 -5.66852585222
1335993963420850157 -9.54275912701
1335993963587641530 -9.10039835842
1335993963720807533 -7.33790663112
1335993963921011534 -7.48477713824
1335993964120920007 -4.43235787253
1335993964287609488 -7.1032118746
1335993964454180261 -8.95457944537
1335993964620798266 -8.01188721488
1335993964787569538 -11.6161405024
1335993964987577753 -7.50595710128
1335993965154192795 -2.81454545666
1335993965320920226 -2.60700082912
1335993965487593526 -3.15838229003
1335993965687572036 -9.30165270304
1335993965920868142 -10.7222003462
1335993966121058585 -8.32032953751
1335993966320870915 -6.61070615497
1335993966487559867 -9.30037154674
1335993966687680291 -3.4342177442
1335993966854128981 -3.88007675672
1335993967020826810 -5.33786148076
1335993967187585731 -3.76599766001
1335993967387535043 -2.91580745393
1335993967587483569 -1.96398911834
1335993967754213539 -0.179814286527
1335993967920894369 1.38111776231
1335993968120950695 -0.101670376649
1335993968287616494 -0.800378548638
1335993968454203529 0.493079290973
1335993968654266285 -3.03811980291
1335993968820781205 -3.38855976203
1335993968987505528 -3.24685532631
1335993969154281887 -2.87190435752
1335993969320858932 -1.59287108909
1335993969487527070 2.07659774992
1335993969654122474 4.1064629662
1335993969854161449 2.40899682045
1335993970054243167 4.33024304254
1335993970220967337 4.23419344121
1335993970387637185 6.03349703792
1335993970554139141 4.43380893227
1335993970720899484 2.71879673044
1335993970920982007 0.0908585101542
1335993971054238571 0.487548833893
1335993971220903492 0.649383023664
1335993971387576910 5.49102364735
1335993971554301144 6.34018683253
1335993971720910394 9.35403074046
1335993971887621599 6.70029206209
1335993972087537475 8.5531143391
1335993972287632379 7.0668492835
1335993972454147047 -2.06470192785
1335993972621036436 -2.51441427667
1335993972820932909 -2.7054883279
1335993972988884690 -6.00038505409
1335993973154190134 -3.76786627036
1335993973320943957 -7.1948390654
1335993973554171343 -8.16309397541
1335993973720963723 -3.81775612612
1335993982354208683 0.815442880095
1335993982520840513 -0.534128644576
1335993982687534962 -1.90993142209
1335993982854108819 -3.46644646114
1335993983020840616 -2.26319313635
1335993983187463550 -3.60076638666
1335993983354174783 -10.0999837645
1335993983520829409 -5.48290066529
1335993983754267926 -5.93128596974
1335993983954190911 -2.82319370938
1335993984120913254 -1.86399924419
1335993984387596025 -2.77220101165
1335993984587566815 -3.97632378518
1335993984787494685 -4.12906905725
1335993984954237046 -4.05822015358
1335993985154192368 -5.30839725369
1335993985287630051 -7.91854174703
1335993985487525729 -9.36770605332
1335993985654190539 -8.70253337613
1335993985854100175 -7.45020986159
1335993986020896423 -10.2882142054
1335993986187534110 -9.80568192698
1335993986487605709 -4.74622267434
1335993986654451363 -4.8927981273
1335993986854645319 -4.8796658418
1335993987087569632 -5.00690676851
1335993987254155133 -5.80799933797
1335993987420878652 -5.67395821811
1335993987620935278 -4.4293547811
1335993987787458390 -5.35461989166
1335993987954184989 -4.8039323132
1335993988120977279 -18.2727758892
1335993990420942236 -5.32814467881
1335993990554354231 -6.17274932306
1335993990720841249 -5.5849026415
1335993990887479592 -6.24740185593
1335993991087488724 -5.38378252068
1335993991254155016 -9.00198993656
1335993991420855255 -5.96474233731
1335993991587540947 -6.05552371427
1335993991787642060 -6.41964485767
1335993991954211556 5.06109373967
1335993992154154888 3.35162072145
1335993992320798130 4.97537270344
1335993992487474404 4.16009772229
1335993992654207588 -1.59646457538
1335993992821209324 -4.11545775117
1335993993020777658 -2.04289064795
1335993993187598640 -1.32956069491
1335993993387533229 -0.0233661282477
1335993993554141256 0.424927652096
1335993993687562278 -1.70203772119
1335993993854108912 -0.865469726076
1335993994054217424 -1.01381951143
1335993994320785029 -1.13933050973
1335993994487447696 -2.32018822532
1335993994654312920 -5.30154806458
1335993994787965688 -8.31877735199
1335993994954129646 -11.0110511044
1335993995120920806 -4.38358850342
1335993995287472922 -9.16386904377
1335993995487509229 -2.16490737264
1335993995689788095 -6.5705999952
1335993995854086039 -8.50178434205
1335993996020885650 -8.86189487499
1335993996187564632 -10.0227376013
1335993996354147092 -8.63316356376
1335993996520834324 -4.87284514589
1335993996687605757 -5.78520589498
1335993996854370739 -5.18478981033
1335993997020802973 -7.33511001942
1335993997220912236 -2.34858326516
1335993997387508790 -4.45659776593
1335993997520884042 -4.47998220982
1335993997687587845 -4.6630303692
1335993997854217172 -4.45157940536
1335993998020883185 -6.14653716974
1335993998187927708 -7.40150680065
1335993998354233164 -8.48126506677
1335993998554205809 -9.00836375671
1335993998721015909 0.0416578354691
1335993998920882501 -14.4128802263
1335993999120883301 -0.912115938804
1335993999254307078 -8.82666135902
1335993999420912390 -5.32327176131
1335993999520898780 -3.77025426694
1335993999720819335 -2.89234482229
1335993999887580708 -6.95026302201
1335994000054317233 -4.12978890449
1335994000187614186 -3.42849698931
1335994000354309455 -5.17957750298
1335994000487542489 -5.78445083485
1335994000654314135 -4.95638276096
1335994000820981703 -4.79607199212
1335994000954390348 -2.84765642854
1335994001120823797 -3.69840709215
1335994001287677944 -2.05287169968
1335994001420977997 -3.89246190456
1335994001587553664 -4.49830507197
1335994001754188873 -1.24752113371
1335994001920932550 -0.0995512324278
1335994002087587674 1.19736405583
1335994002220957228 -0.708810697144
1335994002387570309 -1.66631951868
1335994002554216347 -1.16712170324
1335994002720917046 -1.17564636053
1335994002920849243 -2.74261070932
1335994003054163063 -2.67758886771
1335994003220887208 -0.245278526447
1335994003387512856 -2.21625788487
1335994003587531639 -2.14310006343
1335994003754220402 -1.81784080539
1335994003920871894 -0.956778697493
1335994004087624942 -0.814290753335
1335994004254087616 -2.68378383511
1335994004387616639 -2.15378197176
1335994004654080946 -2.72990808376
1335994004820839161 -3.66449835623
1335994004987588647 -4.62245922777
1335994005187562618 -5.50605313141
1335994005354197200 -7.26887288853
1335994005520783870 -9.29327422115
1335994005687593934 -9.91269346465
1335994006887703983 -0.464912020453
1335994007120915000 -3.19150065616
1335994007254206940 -2.00411541988
1335994007454129729 -0.500917452355
1335994007620888895 -3.03924372349
1335994007787655334 -0.319172390395
1335994007954312769 0.069010742781
1335994008120965721 1.84342534312
1335994008320824864 2.04634503165
1335994008520895814 2.60220690727
1335994008654136054 0.201489399361
1335994008820922788 -0.886499470878
1335994009087665255 -3.03875026776
1335994009254322684 6.11085396571
1335994009420769151 5.34203356145
1335994009587619007 4.51275718894
1335994009754159227 3.51230200129
1335994009920788535 0.522633572151
1335994010087481555 0.476484641859
1335994010287610586 2.14128978842
1335994010454205527 0.227716328799
1335994010654173997 1.93692897522
1335994010887554197 2.56671297478
1335994011054156170 4.05374264085
1335994011254289053 0.500057561072
1335994011454114500 -1.84197422646
1335994011620882359 -0.979376193966
1335994011754111848 -0.0149947995517
1335994011887537728 0.0889070040201
1335994012054199082 -0.978062057968
1335994012187578552 -0.452119950019
1335994012387499943 -0.825568222558
1335994012587444030 -1.17479036985
1335994012720785840 -0.99569645461
1335994012887540352 0.663766122632
1335994013054234627 -1.84941953473
1335994013221087515 0.902683669122
1335994013354213155 0.974423209392
1335994013520915230 -1.66245957153
1335994013687568872 -2.84592074181
1335994013820953738 -3.19184559637
1335994013987588670 -2.23926140354
1335994014154412199 -2.61863466635
1335994014320920505 -5.12346467356
1335994014420965112 -5.26953872875
1335994014554206945 -6.71066007156
1335994014654171668 -2.2693609003
1335994014787691082 -4.83405232573
1335994014887578607 -4.53546144978
1335994015020849242 -2.86862018374
1335994015154231043 -3.9379757313
1335994015254271399 -3.72440395186
1335994015354031329 -4.965752261
1335994015454297239 -6.83372460284
1335994015554197960 -3.2536509405
1335994015654220385 -6.5524843834
1335994015754178050 -5.03281292955
1335994015887610844 -3.75532288765
1335994015987518548 -4.13490004423
1335994016087623584 -7.68569713456
1335994016187622265 -7.04591647342
1335994016287567963 -6.78771768699
1335994016420839806 -6.6092712689
1335994016554160765 -8.29706597808
1335994016654163662 -9.93556488649
1335994016754262229 -9.7116585001
1335994016887665200 -11.0085959635
1335994017020944801 -10.355955404
1335994017120928167 -11.6222467811
1335994017254337114 -13.0477252074
1335994017354219921 -12.4555911665
1335994017487463359 -12.0479259764
1335994017587528517 -10.9329468944
1335994017687452737 -10.7003139274
1335994017787531454 -11.9944189538
1335994017954188175 -11.150084291
1335994018054319656 -11.1386765226
1335994018154297039 -10.1506332676
1335994018320910674 -10.8398863024
1335994018454248526 -9.86770570859
1335994018587598675 -11.2224681269
1335994018720751796 -11.944855932
1335994018854195462 -11.1750729073
1335994018954378867 -10.9700861625
1335994019087570340 -12.8536787096
1335994019187686892 -10.4146241379
1335994019320947530 -9.97102215598
1335994019420829083 -9.00987618661
1335994019554358660 -6.28398813853
1335994019654305172 -7.40041725374
1335994019787564295 -6.31900072769
1335994019887471538 -9.74455144242
1335994019987559509 -3.74658694173
1335994020087470967 -3.45300439178
1335994020220817026 -4.45071062163
1335994020320860648 -6.03560123544
1335994020454294666 -5.06268951538
1335994020587620510 -5.14624363088
1335994020687532397 -3.18174466471
1335994020787724648 1.11156292627
1335994020920853479 3.62911603179
1335994021020749396 4.64586060515
1335994021120918689 0.282375114188
1335994021220853728 1.93313657667
1335994021354215437 0.281881595774
1335994021487556286 -0.799285888879
1335994021620847990 -0.766677222605
1335994021720952014 -1.32491824228
1335994021820818035 0.655410368463
1335994021954144042 0.55870714484
1335994022087525622 -1.04125548923
1335994022187624533 -1.65228290482
1335994022287574862 -2.44072379602
1335994022387581301 -2.90526005646
1335994022487523865 -3.01969988012
1335994022620795507 1.71002279409
1335994022754196980 4.04309302558
1335994022854202642 1.64235072641
1335994022954188019 0.0286152382073
1335994023087540936 -0.0349874819883
1335994023187580251 -0.695424378854
1335994023287536218 -1.18181636304
1335994023387576435 -1.57981384734
1335994023554281057 -4.00804963972
1335994023654169780 -3.82185694631
1335994023754124635 -6.28976166507
1335994023887629877 -6.58050428992
1335994024020902708 -3.25362633446
1335994024187517249 -6.65260142536
1335994024354219719 -6.76646399016
1335994024487515493 -7.1466986478
1335994024654214328 -7.50777971604
1335994024854128248 -5.43758860803
1335994025020827659 -4.76055948401
1335994025154127028 -3.3432771755
1335994025320819595 -2.0604804183
1335994025487550120 -5.03961973463
1335994025620921863 -3.82814197053
1335994025754207635 -4.44731593167
1335994025920779168 -2.06281053919
1335994026087465277 -0.50766614949
1335994026254296586 0.720187161364
1335994026454148030 -1.50914421225
1335994026587578093 0.520162551962
1335994026787714617 0.779364045275
1335994026954362843 -0.826882478546
1335994027120814049 -0.049256569895
1335994027287531090 4.61406364285
1335994027454258240 3.0105869875
1335994027587484818 4.6020096925
1335994027754101615 5.5024380596
1335994027921086495 4.38730188112
1335994028121012753 3.13949756792
1335994028320748818 2.25607695034
1335994028487478445 1.77691684728
1335994028654249041 0.49928474441
1335994028787550518 -1.05458234949
1335994028954180520 -1.36044411867
1335994029120858903 -5.96652210878
1335994030109640931 -3.0223471358
1335994030276332250 -4.56317811737
1335994030442840540 -2.64678487186
1335994030576306681 4.13105220935
1335994030742945069 -0.104805167738
1335994030909582650 -5.11954866235
1335994031076362651 -3.10395974793
1335994031242920738 -3.18317151831
1335994031409559328 -5.91410401088
1335994031576309883 -2.66580091695
1335994031709590788 -1.55009628543
1335994031876368672 0.682638849936
1335994032042966339 -1.46011178404
1335994032176371821 1.20669358363
1335994032309799894 -7.398849507
1335994032476277491 -8.22495511831
1335994032642938921 -2.95457426493
1335994032742917246 -8.01508484226
1335994032909634109 -1.88558976108
1335994033042865990 -6.02503305657
1335994033209627734 -4.11746441819
1335994033342863180 -3.90095761155
1335994033542958256 -4.14241502264
1335994033676183486 -1.60909073182
1335994033876290451 0.992501564724
1335994034109683421 -0.210922804911
1335994034276290725 -12.5770247903
1335994034442891085 0.243048067852
1335994034609676532 -0.300077512162
1335994034742876253 -0.124247945752
1335994034942856613 -1.06406598597
1335994035142897883 -1.85372249957
1335994035276430320 -6.77571893855
1335994035476302885 -2.86686743972
1335994035609598954 -1.92437893444
1335994035776239098 -3.26694053713
1335994035909577941 -1.81375853642
1335994036076315723 -4.70220852129
1335994036209761729 -3.06635176273
1335994036342992466 -3.50115367215
1335994036509635509 -5.85780588474
1335994036676284758 -4.70822819604
1335994036809665071 -3.91656251937
1335994036976434879 -1.64213905784
1335994037142948718 -1.34069703449
1335994037309659036 -0.653620327984
1335994037443130773 -2.09075478447
1335994037642942305 -2.19375282635
1335994037809552983 -2.4351583172
1335994037942971580 -1.43042861798
1335994038109605974 0.747020358636
1335994038276293999 1.03212855777
1335994038442954675 1.6406483862
1335994038609597433 1.81353762699
1335994038776305405 2.12271999342
1335994038909576761 0.584671529096
1335994039076379704 3.02730374808
1335994039242907930 -4.60907375723
1335994039376213175 -7.64891950222
1335994039576309311 -5.00542879055
1335994039742930195 -3.63658782296
1335994039876389321 -1.95255095156
1335994040076226283 -0.812665605853
1335994040243024530 0.0920506098937
1335994040376276981 0.897229176042
1335994040542965283 1.75869335632
1335994040709523662 4.86078823338
1335994040876232567 2.49343436312
1335994041009629609 9.22387734912
1335994041176261171 2.46579620554
1335994041343042724 7.71435135228
1335994041476312971 6.29798793119
1335994041676303079 5.3141303072
1335994041943009089 -1.35786633535
1335994042109563240 0.0409242470745
1335994042309651796 -0.316645137006
1335994042476268225 -0.547261238827
1335994042642963733 -3.71812765293
1335994042809907713 -3.23998592593
1335994042942949820 -2.70310142122
1335994043142914905 -2.20124145383
1335994043309579789 -2.74274616731
1335994043542940936 -3.90725274471
1335994043709578478 -3.75832616726
1335994043876333633 -3.93765898263
1335994044043040561 -2.68185164728
1335994044176255078 -2.05639666668
1335994044442942633 -2.37902080556
1335994044642908334 -2.66560277905
1335994044843106043 -4.46271960846
1335994045009534971 -3.6745758734
1335994045176275630 -3.03856740199
1335994045376288604 -1.43077473891
1335994045542996048 -1.36851987178
1335994045742926061 -2.10786028885
1335994045909638124 -2.65923893962
1335994046076174565 -0.956107101937
1335994046242970468 -2.65281566299
1335994046476242468 -1.97418535286
1335994046642985999 0.512038494163
1335994046809631076 0.61693054081
1335994046942943786 1.66114531832
1335994047042970880 2.35257558052
1335994047142915747 -6.41771850848
1335994047243103921 -6.0258519097
1335994047376229072 -2.13462313261
1335994047476315781 -1.75389161302
1335994047609553337 -1.78817531625
1335994047742956990 -8.74276737708
1335994047876431822 -5.08683250779
1335994048009637972 -5.90205948632
1335994048109628039 -5.57526715648
1335994048309659568 -5.92450058842
1335994048443027102 -3.80723008068
1335994048576234124 -4.7262499403
1335994048709574215 -4.97860140374
1335994048876345597 -2.56247403148
1335994049042922816 -8.33581536466
1335994049209803747 -8.09970931935
1335994049343303722 -10.6969158057
1335994049476303144 -4.33748555609
1335994049742981115 -5.39551229322
1335994052009593704 -3.28102292566
1335994052276313534 -2.05308122329
1335994052442876485 -2.87986295417
1335994052609634944 -6.60388435813
1335994052776354182 -5.39144943223
1335994052942919638 -3.14003845187
1335994053109618679 -5.57212896776
1335994053243028653 -3.45349345894
1335994053409678478 -7.02334604065
1335994053542938064 -6.79075547792
1335994053709617743 -6.84257049156
1335994053876410802 -5.03185744743
1335994054076389147 -7.23443459232
1335994054242988612 -7.10268934349
1335994054409617299 -6.14273211835
1335994054576269654 -5.55479907445
1335994054776312464 -5.02937380359
1335994054942990936 -3.4261303469
1335994055109572673 -6.01716351015
1335994055276233311 -4.83197580323
1335994055476249124 -6.50764518948
1335994055676243617 -11.3287436432
1335994055843040293 -11.8700527544
1335994056042842816 -11.1013339635
1335994056209671015 -10.3072918658
1335994056409568524 -10.9238587827
1335994056542928998 -18.178762732
1335994063976286054 -14.4744121059
1335994064142820618 -11.0432187516
1335994064309684514 -12.3289858708
1335994064476257099 -12.8862253413
1335994064676307959 -8.33374610786
1335994064843070243 -6.92669194277
1335994065009674878 -6.18711817187
1335994065143025136 -5.51179661363
1335994065309681749 -6.11429170262
1335994065509643242 -6.43865940033
1335994065642892831 -5.05192089968
1335994065876306387 -7.36891880644
1335994066076314025 -7.4540197416
1335994066276274791 -11.1473706451
1335994066442870576 -4.62004008535
1335994066609681629 4.01786543137
1335994066776281150 9.59255007135
1335994066976177588 6.56473292486
1335994067142978890 12.6957312634
1335994067309566642 12.3114579787
1335994067509565453 13.08246065
1335994067676325690 -0.459422832254
1335994067843222912 -5.38247860529
1335994068076255971 -2.33141612205
1335994068242910204 1.24449369028
1335994068442972392 5.90763363237
1335994068609617745 4.64218697798
1335994068809635910 1.9278174764
1335994068976316112 5.19091421958
1335994069176340584 4.13862283094
1335994069343029101 2.41405358578
1335994069509708015 2.64589450407
1335994069676299035 -0.553170115647
1335994069809645804 -3.62749777728
1335994069976378229 -6.67320190986
1335994070142979323 -8.91648968681
1335994070309657129 -8.79846828493
1335994070442924420 -8.51515094623
1335994070609652136 -5.47628561491
1335994070776325430 -7.56124589557
1335994070943050904 -4.41232835485
1335994071109779848 -6.84325218053
1335994071276199207 -3.599946702
1335994071476362510 -1.5900655944
1335994071642874155 -2.75763706789
1335994071876259471 -3.35426738393
1335994072042920400 -7.48690719864
1335994072242980947 -7.51736465786
1335994072409639661 -6.34001230864
1335994072709564305 -7.56600791671
1335994072876265181 -4.45767867113
