# Supplementary material for: Infants Time Their Smiles to Make Their Moms Smile
Source: PLoS One. 2015 Sep 23;10(9):e0136492. doi: 10.1371/journal.pone.0136492 (PMC4580458; doi:10.1371/journal.pone.0136492)
Supplement: S1 Data — (ZIP) [file pone.0136492.s001.zip › DiegoSmileRawData/smilenew_sub_22_actual_2012-05-02-15-25-18.robotsmiles]

1 1335997526828588309
0 1335997533261868387
1 1335997537028501473
0 1335997538261796124
1 1335997542428431834
0 1335997544561804307
1 1335997556461704773
0 1335997561195318755
1 1335997569995107796
0 1335997574829200896
1 1335997597495135285
0 1335997603561876706
1 1335997613613861337
0 1335997618947066985
1 1335997623047403311
0 1335997627413829683
1 1335997629680508850
0 1335997630880424795
1 1335997650980331479
0 1335997655513921126
1 1335997661047020691
0 1335997664080470093
1 1335997683580413467
0 1335997690447179768
1 1335997703680437477
