# Supplementary material for: Infants Time Their Smiles to Make Their Moms Smile
Source: PLoS One. 2015 Sep 23;10(9):e0136492. doi: 10.1371/journal.pone.0136492 (PMC4580458; doi:10.1371/journal.pone.0136492)
Supplement: S1 Data — (ZIP) [file pone.0136492.s001.zip › DiegoSmileRawData/smilenew_sub_22_actual_2012-05-02-15-25-18.subjectsmiles]

1335997526828504029 -14.8263433102
1335997527061806676 -18.3022546387
1335997527261807483 -20.7402720192
1335997527462236720 -17.1465488048
1335997527661841379 -17.0785981145
1335997527928512018 -17.1594400848
1335997528128430738 -17.0523045965
1335997528361949108 -16.8277067541
1335997528561938484 -17.4696825484
1335997528761753099 -16.2873266505
1335997529128479768 -17.1818307307
1335997529361840182 -17.2810260089
1335997529761975562 -14.7856867228
1335997530028577993 -16.5504177909
1335997530328461503 -7.02393294212
1335997530561819096 -4.17720239018
1335997530795091362 -1.51864231865
1335997530995111655 1.10421637063
1335997531195161768 -1.80705413277
1335997531428451374 0.347439583743
1335997531661801051 1.02077512376
1335997531895175688 1.03405171553
1335997532128458187 -15.7566716309
1335997532328629778 -12.2427874136
1335997532595129032 -19.2606066426
1335997532795190021 -14.9061587729
1335997532995158080 -15.5310916762
1335997533261753873 -16.3666508687
1335997533528547289 -15.2944844865
1335997533761828069 -14.3356061225
1335997533961826020 -4.80239175222
1335997534195069270 -6.71380141435
1335997534395085965 -5.05851288519
1335997534628465913 -14.0458830322
1335997534828449423 -10.8964493919
1335997535128509997 -6.08719125526
1335997535361767679 -8.42660442619
1335997539095373189 -4.48679789401
1335997539295274037 -12.6667032426
1335997539528422200 -17.0903824347
1335997539728477121 -16.563004013
1335997539928482943 -14.1798198115
1335997540161787697 -15.5169436534
1335997540361897196 -13.2499052091
1335997540628547549 -15.6844483054
1335997540828476961 -16.1365935
1335997541061754335 -16.7583555956
1335997541295159538 -12.9242002394
1335997541495062244 -14.7079546493
1335997541695048379 -13.1158800354
1335997541895047572 -10.8590867904
1335997542795104527 -6.78614066397
1335997545195071651 -17.7947472377
1335997545395090439 -16.2134355401
1335997545595172544 -13.9572222146
1335997545828452703 -5.96741736603
1335997545928467213 0.0455892995217
1335997546128468402 -0.185951445224
1335997546395075577 -10.4818095933
1335997546661703786 -10.8646528772
1335997546895146944 2.69093406453
1335997547661821997 -10.7337384057
1335997547895128710 -14.7566404398
1335997548095160521 -16.9302251403
1335997548295219467 -11.4744584628
1335997548528501129 -13.7147737522
1335997548761796829 -12.8791358685
1335997548961760487 -9.57131268477
1335997549195068962 -10.6241879497
1335997549395174168 -10.0366314903
1335997549595141855 -11.5846536411
1335997549828623030 -9.47869772989
1335997550028591923 -11.8966185984
1335997550228610971 -12.1170858422
1335997550428430053 -10.5111201219
1335997550661726181 -11.7382622957
1335997550861735203 -12.8753466006
1335997551061721974 -5.30848816387
1335997551261910874 -8.03287040687
1335997551495120265 -8.94213481279
1335997551728458858 -9.28869069585
1335997551895121498 -7.56692714256
1335997553461651462 -9.65141632995
1335997553728470465 -12.2791872877
1335997553961976781 -11.4294408602
1335997554195276603 -11.3184853609
1335997554428425916 -10.7123878135
1335997554661807842 -13.8516409994
1335997554861689526 -11.7925076869
1335997555095310929 -11.5914236611
1335997555295245707 -12.8650630219
1335997555628523362 -13.1876388358
1335997555861702643 -14.6118078349
1335997556061985112 -11.9834002904
1335997556261821630 -12.8133688389
1335997556461698773 -12.3313750644
1335997556695115523 -11.5283999697
1335997556928552763 -12.6216222237
1335997557095141040 -13.3482940203
1335997557361690807 -13.2540644466
1335997557661835531 -11.7815499074
1335997557861826935 -6.79476715223
1335997558061906882 -0.690488176167
1335997558328491415 -0.390746165149
1335997558528558785 -1.43659780608
1335997558728484518 0.212430407602
1335997558928745800 -5.84349365039
1335997559128514810 -7.28526706598
1335997559328517863 -9.55051580169
1335997559595132519 -12.2544132169
1335997559795240780 -6.6954420394
1335997559995189551 -9.54064086369
1335997560228435737 -11.1401599423
1335997560428483136 -8.96805560818
1335997568495084981 0.0785429691697
1335997568728522766 -9.7183331314
1335997568928475303 -15.7228893775
1335997569161739076 -18.8107423476
1335997569361793882 -18.2657775325
1335997569595052240 -16.4586243123
1335997569795230309 -20.4205259173
1335997569995089828 -16.7489298292
1335997570228439217 -15.6105612618
1335997570428534256 -17.9684016788
1335997570695089977 -17.7681264931
1335997570928524133 -19.5949938879
1335997571128684496 -19.4669260065
1335997571328610855 -15.6689572223
1335997571562087972 -15.8560207605
1335997571795085656 -12.9700221511
1335997572061801057 -15.7854318697
1335997572261731730 -15.5219653085
1335997572495167148 -14.0547732892
1335997572728662365 -19.0277921786
1335997572928740657 -16.5848010568
1335997573195053428 -18.684761382
1335997573428409225 -18.2138893932
1335997573661798235 -15.2306791512
1335997573861821966 -13.8479772127
1335997574095069786 -16.2166733596
1335997574295193991 -16.7876796593
1335997574528626064 -16.2271661555
1335997574728553309 -8.85773220055
1335997579928614153 -6.5714943612
1335997580128487938 -17.1389663079
1335997580361867457 -22.6092938699
1335997580561795963 -14.5596235143
1335997580761814647 -17.0159982559
1335997581028638612 -16.4723355428
1335997583295209341 -13.4862025205
1335997583528544566 -15.4247644132
1335997583761825893 -17.5348695507
1335997583961810117 -18.5822589332
1335997584195194491 -15.5561534017
1335997584461834165 -15.2930855013
1335997584661893543 -11.6651893994
1335997584861772747 -23.5965496233
1335997585061831440 -14.4665737019
1335997585295121084 -14.1109804579
1335997585528624643 -18.9339326922
1335997585728434651 -16.3446139994
1335997585961949691 -16.7712724871
1335997586195175522 -13.9951298087
1335997586395103562 -10.8394655148
1335997586661802617 -14.2051247862
1335997586861724586 -10.6329801548
1335997587061838250 -11.0494199107
1335997587295280995 -12.96294302
1335997587495144927 -15.7888146803
1335997587728663793 -16.4022725101
1335997587961953708 -14.6811315147
1335997588195169504 -9.63540188092
1335997588395159757 -9.08815532631
1335997588628462573 -4.42644068138
1335997588828433488 -4.64342094799
1335997589028490755 -6.86049170183
1335997589261766757 -6.79626282193
1335997589495015483 -5.39685019413
1335997589695072373 -7.1848588859
1335997589928579820 -11.4315137463
1335997590195123500 -14.2942733918
1335997590395134246 -9.54729171541
1335997590595221312 -11.0953533998
1335997590828602631 -11.9880055584
1335997591028598771 -11.3833591544
1335997591295505871 -11.7611247279
1335997591528653147 -8.47944429458
1335997591761742775 -9.12410174583
1335997591961867828 -11.6010171828
1335997592195271671 -7.72897887143
1335997592395154868 -7.33630180865
1335997592628538454 -9.27875865602
1335997592861884826 -9.68156003904
1335997593128450526 -12.0641293725
1335997593328546032 -10.1636539318
1335997593528521740 -10.591894387
1335997593761775539 -9.02885543473
1335997593995208132 -7.40450687923
1335997594195098092 -5.64618450577
1335997594428429809 -5.1862447206
1335997594628475868 -8.40232143477
1335997594861857553 -8.34725332143
1335997595061888863 -6.23953943768
1335997595295194474 -7.08205997014
1335997595528344961 -3.53280425293
1335997595761779524 -3.54851558441
1335997595961915461 -6.1185990017
1335997596195182558 -5.41831237313
1335997596428579822 -5.71260276268
1335997596661804544 -7.41707115886
1335997596861814847 -11.9565103362
1335997597095012993 -13.8889578385
1335997597295046923 -12.200169286
1335997597495028911 -13.4333423328
1335997597728470734 -13.2528540503
1335997597961748400 -12.7359705471
1335997598195146950 -13.0367586638
1335997598428875204 -11.1083313279
1335997598695173365 -12.7222722917
1335997598928439682 -13.2680940852
1335997599161801921 -14.6936897148
1335997599361839172 -12.8510236734
1335997599595104335 -16.5952456031
1335997599795132612 -12.6150897854
1335997599995143490 -11.9248066501
1335997600195175601 -12.1304408749
1335997600461669382 -11.5649092729
1335997600661861255 -11.4533774825
1335997600861903686 -12.332540994
1335997601228415513 -11.3173351148
1335997601461815529 -10.6259510664
1335997601661773389 -11.9359387524
1335997601861955100 -12.1047950433
1335997602061754893 -11.3420390986
1335997602261714005 -11.2776512674
1335997602495211171 -13.8064044982
1335997602695141853 -14.214073652
1335997602895244350 -13.2226546195
1335997603128563191 -13.942209207
1335997603361686629 -10.5081240627
1335997603561853696 -14.6233477667
1335997611628695249 -10.6798405444
1335997611828879051 1.08528400494
1335997612028552487 -6.07970329034
1335997612280324665 -14.6158903111
1335997612447008625 -15.2456358782
1335997612713863978 -17.3272468697
1335997612914277057 -13.7068424632
1335997613147022844 -13.2503219372
1335997613380365372 -14.1202522676
1335997613613770430 -12.3543632829
1335997613813779809 -12.7055499967
1335997614013743355 -13.3467125587
1335997614213704202 -11.3457166726
1335997614413798943 -10.8197567779
1335997614647079552 -13.7901572813
1335997614847030948 -13.5995136058
1335997615047249811 -12.1621038693
1335997615247106794 -11.8051274499
1335997615447085118 -11.7715936819
1335997615680439809 -13.3435810991
1335997615880494518 -11.5955074755
1335997616080428942 -14.0483632884
1335997616313850235 -13.1763963549
1335997616513809170 -13.5967590778
1335997616747135556 -11.6037586989
1335997616947249537 -14.1428318937
1335997617180555328 -13.469486478
1335997617413820550 -11.8368299127
1335997617613741237 -10.9085142187
1335997617847049489 -11.2638169954
1335997618147203752 -11.9635135165
1335997618380426268 -11.596235946
1335997618580500375 -13.2743165976
1335997618947041005 -11.4138362566
1335997619147084165 -11.3483186926
1335997619347161993 -13.2152736621
1335997621947234956 -13.0364404074
1335997622180428723 -11.9449013834
1335997622380466229 -13.7260710099
1335997622613789331 -12.5479900838
1335997622813804067 -11.8137983961
1335997623047307732 -10.3805731377
1335997623247064232 -12.3171428126
1335997623513873343 -11.3170615857
1335997623747116164 -12.347090552
1335997623980576708 -10.9370849652
1335997624180339777 -10.1295318104
1335997624413711729 -17.7449713067
1335997624613777551 -14.2411782843
1335997624813820657 -12.4737447396
1335997625047179015 -14.0970286418
1335997625280466878 -17.7397618953
1335997625513776760 -16.5620118957
1335997625747118694 -18.6001118661
1335997625947205779 -17.4215198573
1335997626180361571 -11.8785713618
1335997626380483218 -12.3300924353
1335997626613704547 -11.4293006171
1335997626880654457 -11.7168461274
1335997627180465032 -13.022188061
1335997627413772281 -12.7322896269
1335997627613767056 -10.398411469
1335997627813773188 -9.17585588343
1335997628013747060 -9.14523186623
1335997635247070120 -14.577100165
1335997635447098951 -12.7770968278
1335997647047128816 -6.04905933952
1335997647247164298 -4.26329858473
1335997647413759117 -6.10850930526
1335997648547033612 -6.43690219672
1335997648747039222 -9.67755771108
1335997648947201591 -4.93314714964
1335997649147105960 -4.20632164752
1335997650047135807 -12.2580652161
1335997650247008788 -14.5286460397
1335997650447087893 -7.48790772035
1335997650747046330 -5.13991642272
1335997650980310257 -3.80299155018
1335997651180468642 -6.62817828702
1335997651413800453 -4.20300380639
1335997651613800400 -5.53287437125
1335997651847098985 -3.73436771644
1335997652113948922 -2.51216018523
1335997652413696457 -5.64106965522
1335997652680361566 -5.49837482239
1335997652947068458 -6.79176349893
1335997653147167976 -11.5992084504
1335997653380454042 -15.5415137862
1335997653580470971 -12.959312517
1335997653847251684 -11.3137420427
1335997654047154465 -12.262412363
1335997654247185622 -15.4615162042
1335997654480503530 -12.9067410514
1335997654680329248 -8.31956295403
1335997654880479018 -11.0733105064
1335997655080429719 -11.409149239
1335997655280553219 -13.19996778
1335997655513745740 -10.2648888171
1335997655713871985 -10.493474623
1335997655913803192 -10.3047040556
1335997656147191283 -8.74010383677
1335997656313844207 -14.9462723888
1335997656513728031 -12.5109697567
1335997656714060789 -13.4746701008
1335997656913723742 -9.02272437974
1335997657113870014 -11.8583749731
1335997657313707524 -11.8734929098
1335997657513711806 -13.1233360245
1335997657747178848 -12.9764143069
1335997658013747243 -15.1503405183
1335997658247023443 -11.761599921
1335997658480441202 -11.5478979666
1335997658680257652 -10.590994295
1335997658947107096 -11.9969561402
1335997659180502034 -8.70666108729
1335997659380340980 -13.0125008798
1335997659580540319 -10.6692809458
1335997659747191349 -8.80477537748
1335997659980512331 -7.69758061276
1335997660180387007 -9.09767863334
1335997660447164200 -9.02329422369
1335997660647204263 -8.86413484713
1335997660847057881 -6.82128304472
1335997661046996682 -9.38920184314
1335997661247187370 -6.65004368816
1335997661847111141 -15.6278830482
1335997662047047272 -7.48532318925
1335997662280290278 -8.38059521125
1335997662515491177 -7.11990082771
1335997662747248784 -12.360442075
1335997662947136628 -12.9477283281
1335997663147155864 -11.513195211
1335997663380555709 -18.9371862561
1335997663613739131 -17.5225192207
1335997663813731604 -15.0664159992
1335997664080383760 -11.7885490422
1335997664280402010 -13.4758242982
1335997664513857056 -18.9392492369
1335997664713783177 -15.3139406046
1335997664947272608 -17.4128121752
1335997665247191586 -16.21826144
1335997665447124024 -13.2176012713
1335997665713704926 -14.9386716704
1335997665913794733 -16.9079023505
1335997666147077279 -16.3757499223
1335997666347125978 -14.0148773053
1335997671347249931 -15.3332871584
1335997671580342136 -15.9861460474
1335997671780653204 -21.1600792636
1335997672013854518 -1.80802695176
1335997672213703608 -7.48014898958
1335997672413710816 -1.42168339734
1335997672647031892 -4.87118059228
1335997672847018372 -7.7057010299
1335997673147193503 -7.01115192657
1335997673380635346 -11.2027476721
1335997673647117396 -14.1523575392
1335997673913702081 -16.9408955197
1335997674147194691 -16.1755526745
1335997674313811672 -14.126139327
1335997674547304470 -19.1727214613
1335997674713699726 -1.59662480027
1335997674847224695 -6.07216046498
1335997674980469837 -5.2293028392
1335997677080584307 -14.1755166346
1335997677247139075 -14.7217370289
1335997677513718926 -13.5660479393
1335997677747180768 -14.6839880366
1335997677980419284 -13.4595218231
1335997678213801564 -14.3326634974
1335997678413752532 -12.9808142926
1335997678813857326 -14.5032537786
1335997681647496226 -6.11844306327
1335997681880453338 6.32088660977
1335997682113842360 -8.97214257806
1335997682313686509 -19.2108451776
1335997682547304581 -18.3642284672
1335997682747095879 -18.8371406281
1335997682947214864 -17.585027626
1335997683147180110 -21.9776348613
1335997683380402175 -14.1015434591
1335997683580389908 -8.17258715854
1335997683780571701 -7.33117364598
1335997684013684766 -7.73808093673
1335997684213947693 -6.52917586301
1335997684447168243 -1.87666194066
1335997684647095933 1.09841249547
1335997684880590372 -1.47715324065
1335997685080382924 -2.42251514866
1335997685280476761 -1.6123109373
1335997685513715671 -3.08130589752
1335997685747039536 -2.60752178781
1335997685980480518 -4.42553805398
1335997686213740108 -4.75852940152
1335997686447142191 -11.2678673583
1335997686647017556 -13.9702369249
1335997686847143617 -13.5496386465
1335997687113825020 -13.6685567657
1335997687313793258 -13.9084444301
1335997687513782017 -14.8107392531
1335997687780348704 -14.5346771369
1335997687980375014 -17.351045654
1335997688247183760 -16.0305026874
1335997688480444624 -13.0170784171
1335997688680406740 -14.2218415507
1335997688880461907 -14.693087565
1335997689080385339 -12.1464500326
1335997689347056272 -14.9161364295
1335997689547125895 -14.404158098
1335997689780503976 -12.7324563505
1335997689980360224 -14.3699194753
1335997690213742967 -13.8048923195
1335997690447091127 -11.4594565504
1335997690713740151 -13.3310113395
1335997690913776866 -12.8752506533
1335997691113758779 -14.3299603206
1335997691347201422 -13.6342280009
1335997691547128604 -16.6361929893
1335997691780413199 -11.7448808986
1335997691980428677 -13.0725299341
1335997692180792445 -15.6029265818
1335997692413844146 -14.0866022525
1335997692647205019 -13.8659348115
1335997692880381002 -15.476158448
1335997693113838386 -14.078859813
1335997693313846721 -14.1142322978
1335997693580472516 -12.4113873063
1335997693780361630 -13.7807155246
1335997693980523521 -18.7245767898
1335997694213795520 -7.96358318309
1335997694413837489 -4.52589198018
1335997694680406012 -4.66035654443
1335997694880509551 -3.4308323541
1335997695080386288 -3.74488101883
1335997695280500413 -2.05456217159
1335997695480444244 -4.03076726352
1335997695680472856 -3.88963026384
1335997695980510257 -6.04010272267
1335997696180392635 -3.69626437872
1335997696380332259 -4.35400169225
1335997696647182094 -3.68189202307
1335997696847145811 -3.91785319614
1335997697080466892 -13.5117157722
1335997697280413124 -16.0569940108
1335997697513715089 -13.5605431846
1335997697780480000 -11.9542858455
1335997697980329053 -14.9373980131
1335997698213774300 -15.5535583572
1335997698413787130 -15.8123669269
1335997698680332719 -15.4508794502
1335997698913820321 -11.7074042082
1335997699147123397 -17.6309437932
1335997699347037114 -9.69990697307
1335997699580468434 -4.79043976608
1335997699813822463 -6.03257292249
1335997700047104209 -4.40386234963
1335997700247002160 -9.66098272528
1335997700447080328 -5.79568085614
1335997700680353172 -7.05812041989
1335997700947095179 -1.65117786926
1335997701180460837 -2.65087339839
1335997701380453618 -6.22569591538
1335997701613788475 -4.49750459716
1335997701880582538 -3.25436035404
1335997702113764139 -5.79429740129
1335997702313673491 -3.28642025042
1335997702547199489 -11.8913801438
1335997702813775716 -15.1637682065
1335997703013744357 -13.3321644835
1335997703247108368 -15.5221587294
1335997703480486468 -15.8483717744
1335997703680426358 -14.1815857001
1335997703980401045 -12.3902808102
1335997704180404116 -9.44853667929
1335997704380494846 -7.54307435606
1335997704580354236 -6.95745673564
1335997704813903002 -6.4879195706
1335997705013723611 -9.46865430651
1335997705247222064 -7.57578568002
1335997705447101051 -9.58132351561
1335997705680543353 -10.6532509007
1335997705913730675 -8.72093952127
1335997706113690736 -10.4609510025
1335997706313988741 -4.85142014649
