# Supplementary material for: Infants Time Their Smiles to Make Their Moms Smile
Source: PLoS One. 2015 Sep 23;10(9):e0136492. doi: 10.1371/journal.pone.0136492 (PMC4580458; doi:10.1371/journal.pone.0136492)
Supplement: S1 Data — (ZIP) [file pone.0136492.s001.zip › DiegoSmileRawData/smilenew_sub_22_babyplus_2012-05-02-15-12-16.robotsmiles]

1 1335996759773935455
0 1335996760773906609
1 1335996765674105748
0 1335996769640630809
1 1335996785573949238
0 1335996789374013443
1 1335996808607189131
0 1335996812274033208
1 1335996833007348453
0 1335996836840811487
1 1335996844323947655
0 1335996847857319855
1 1335996851257324593
0 1335996853957354925
1 1335996859590606128
0 1335996863124152468
1 1335996868357300503
0 1335996871957386197
1 1335996881857353654
0 1335996886357321508
1 1335996890790696491
0 1335996896457374528
1 1335996900123990372
0 1335996903424202999
1 1335996913723947051
0 1335996915757520654
