# Supplementary material for: Infants Time Their Smiles to Make Their Moms Smile
Source: PLoS One. 2015 Sep 23;10(9):e0136492. doi: 10.1371/journal.pone.0136492 (PMC4580458; doi:10.1371/journal.pone.0136492)
Supplement: S1 Data — (ZIP) [file pone.0136492.s001.zip › DiegoSmileRawData/smilenew_sub_22_babyplus_2012-05-02-15-12-16.subjectsmiles]

1335996744207180184 -15.4528996752
1335996744407223108 -12.7678653544
1335996744740527098 -14.7996172554
1335996744973983105 -14.8222358677
1335996745173849534 -15.1529698155
1335996745373865183 -3.48421324177
1335996745573871385 -2.03900594467
1335996745773880687 -11.1892880308
1335996745907354122 -3.4656494331
1335996746073939289 -5.97085396865
1335996746240568467 -5.95399658576
1335996746440477644 -6.38473293302
1335996746673822640 -5.73882003832
1335996753673962755 -17.4857848688
1335996753873847450 -17.4146174837
1335996754073826224 -14.9560762274
1335996754307357841 -16.3989521711
1335996754507110056 -17.9534140041
1335996754707152844 -13.1133783602
1335996754907165212 -13.6974645588
1335996755140553873 -14.5042153015
1335996755340455784 -13.8411584829
1335996755540447356 -16.0988787489
1335996755773760378 -15.5792575242
1335996755973808547 -15.6256859726
1335996756173871963 -16.870957497
1335996756407272433 -15.2342074926
1335996756607152732 -13.8999328342
1335996756807288163 -15.5900646154
1335996757007316348 -16.5458120668
1335996757240526261 -12.8575320044
1335996757473910363 -4.63113728588
1335996757673902525 -2.73251407013
1335996757907382221 -2.18511292849
1335996758107237011 -2.63883028184
1335996758340450389 -7.1240691578
1335996758540430423 -0.335735085993
1335996758740564176 -1.55918160359
1335996758940506973 -0.269833628299
1335996763840593750 -15.8949356831
1335996764073843008 -14.3481624988
1335996764307177645 -15.4449586384
1335996764507179335 -18.492407433
1335996764740492169 -20.2128011613
1335996764973892757 -16.3360273549
1335996765173834209 -17.9481131448
1335996765373851859 -15.5219135208
1335996765673962392 -15.5734479034
1335996765873865531 -12.7908194438
1335996766073792178 -15.9148111008
1335996766273770535 -11.2810267068
1335996766473783221 -11.5228698325
1335996766673913173 -13.9227656947
1335996766907110625 -9.98175400534
1335996767173775563 -9.90465767367
1335996767373876564 -10.902398989
1335996767607175885 -12.1938481868
1335996767807333811 -11.7923478038
1335996768007400771 -9.32146130225
1335996768307393176 -10.8254517086
1335996768540554197 -11.3527421372
1335996768740529931 -12.488551018
1335996769007265210 -11.1267051645
1335996769207201143 -11.9031595327
1335996769440767956 -12.7527068129
1335996769640602535 -11.1067724383
1335996769840447432 -12.361026445
1335996770073868268 -12.7687090495
1335996770274015511 -8.01407425342
1335996770473867547 -10.0245300693
1335996770707117641 -6.72082441968
1335996770907127118 -12.4081271022
1335996776873932196 -14.9959831294
1335996777073842132 -15.0693279482
1335996777307222575 -13.8332500371
1335996777507165494 -16.2773271492
1335996777773896436 -16.8597656079
1335996777973920104 -10.926866839
1335996778173795506 -8.63774376906
1335996778407341191 -9.28963005414
1335996778573853471 -7.37155277293
1335996778807244984 -8.53011018535
1335996779007346994 -8.71843844317
1335996779207279970 -11.8235362204
1335996779373836631 -8.78321139178
1335996779607228376 -6.75650778138
1335996779840435913 -3.35811399571
1335996780040524110 -11.0262350313
1335996780240536741 -9.82783693665
1335996780440537049 -12.6891996479
1335996780640662319 -12.9844765069
1335996780873943736 -13.9536754406
1335996781073820990 -11.738859718
1335996781240504268 -5.04205918418
1335996781440585185 -4.95584215773
1335996781640438282 -5.48679698892
1335996781840647403 -11.0624597246
1335996782073951169 -12.0563522678
1335996782273840548 -11.9157488878
1335996782473974176 -10.8215061429
1335996782740503515 -10.9183405104
1335996782940609068 -8.29751470299
1335996783140481397 -4.95595003137
1335996783340565376 -4.28208887637
1335996783540672668 -4.5305957907
1335996783740504202 -8.05488195171
1335996783907141326 -5.0862706586
1335996784107358238 -12.3984632766
1335996784307300014 -10.8785665135
1335996784507223691 -10.6746253526
1335996784773878897 -13.0647145302
1335996784973804454 -13.6921547864
1335996785173811091 -10.9932701068
1335996785373941174 -6.83639911864
1335996785573925546 -4.196470741
1335996785740483417 -2.00067690387
1335996785940483974 -1.14614832285
1335996786140519205 -1.92555147877
1335996786340545864 -2.43707148159
1335996786540608227 -7.3820472174
1335996786740607045 -9.94729221048
1335996786940567336 -12.2353689766
1335996787173860770 -12.5414966505
1335996787373843615 -12.5982850463
1335996787573850682 -12.0631666855
1335996787773809293 -11.4282954103
1335996788007401815 -14.6868924746
1335996788207161974 -11.168813865
1335996788407475842 -11.5574872609
1335996788607302293 -10.2651270625
1335996788773863581 -10.3864525833
1335996788973913831 -11.4960014682
1335996789173874757 -13.6446846211
1335996789373826305 -13.4599781578
1335996789573758678 -16.3764007396
1335996789774007064 -13.3098579895
1335996789940617281 -10.2061211589
1335996795573758679 -18.4748647501
1335996795773799680 -12.3475922926
1335996796007220381 -13.0426567278
1335996796207178963 -16.4933898729
1335996796440522931 -17.0286265929
1335996796640580503 -19.7076846338
1335996796907378685 -18.500497488
1335996797107214848 -14.420033021
1335996797407166068 -14.8669219006
1335996797640461304 -14.1206001383
1335996797840451580 -13.0500050021
1335996798073808898 -15.9172233721
1335996799707288496 -2.41935954428
1335996799907294274 -14.5246434034
1335996800107208940 -9.40214940289
1335996800340523706 -15.078883744
1335996800540523507 -13.1174774372
1335996800740482977 -5.60360435565
1335996800940451862 -2.64081636865
1335996801273860307 -10.3023056314
1335996802373793810 -6.17609336792
1335996802573864407 -4.20296805543
1335996802773760555 -14.2008762929
1335996803040432855 -14.8491620635
1335996803240578760 -20.0550412067
1335996803440588554 -16.0000116144
1335996804907270533 0.615590286788
1335996805140456131 -13.6503717456
1335996805373946865 -12.8540857463
1335996805573839246 -15.579323741
1335996805773904029 -15.2523218237
1335996806007258236 -8.6333369293
1335996806173725425 -8.6292872394
1335996806373928906 -14.2096993882
1335996807373880849 -4.35012868546
1335996807573793562 -4.82836040332
1335996807773744848 -15.8476283724
1335996808007303315 -16.4738295965
1335996808240604788 -17.8600801357
1335996808440484942 -18.61181085
1335996808607159970 -18.1538490164
1335996808773823755 -20.3337738997
1335996808973752137 -21.6830888491
1335996809173965167 -18.7502057146
1335996809373816869 -18.9450074999
1335996809574017788 -18.8060465447
1335996809774214085 -11.6363552236
1335996809973940944 -15.6013210381
1335996810140477901 -16.4971184352
1335996810341374613 -15.7621496398
1335996810507307496 -15.4686596291
1335996810673866168 -12.7283455195
1335996810873950164 -13.5930307142
1335996810973877644 -18.8864211523
1335996813107210933 -15.8027265929
1335996813273811729 -18.1620431729
1335996813473817108 -14.9119765719
1335996813673967868 -14.8426510853
1335996813873945863 -16.8435504298
1335996814040652632 -17.8340055075
1335996814307156305 -14.9310501001
1335996814507326476 -14.6619795174
1335996814707174728 -16.5350798601
1335996814873774181 -15.9789273212
1335996815073980503 -14.0718092612
1335996815273773581 -14.0727785064
1335996815440540266 -12.7008292988
1335996815607296511 -13.3775089565
1335996815807141735 -16.1094810242
1335996815973929617 -15.2294286176
1335996816140601335 -12.7213414154
1335996816307254466 -15.9360870302
1335996816507084730 -15.3301062155
1335996816673995260 -15.0387737991
1335996816873913897 -14.2298864886
1335996817040664880 -19.8741732589
1335996817240507170 -17.9788965563
1335996817407180322 -15.9167318277
1335996817607242808 -15.1223295702
1335996817773879103 -14.2622995565
1335996817973943050 -9.73806172466
1335996818173832181 -6.74985313495
1335996818340686817 -5.68009654428
1335996818540602268 -3.74770159538
1335996818707111574 -5.03604104955
1335996818907125524 -7.69447254936
1335996819040749479 -11.3388760656
1335996819207199240 -12.0299260955
1335996819373907452 -11.1556664286
1335996819507215238 -9.8596475509
1335996819640621951 -15.128508098
1335996819773883661 -13.3350070479
1335996819907117511 -13.5825394149
1335996820073813148 -9.7345916981
1335996820240420543 -9.70134809901
1335996820440512981 -7.56815964415
1335996820607223435 -15.2029609641
1335996820807300393 -22.6090432614
1335996821007317346 -16.9415477373
1335996821173978781 -14.9144930432
1335996821373801988 -17.0235070476
1335996821540645075 -19.5906873966
1335996821740481343 -19.8036097044
1335996821907204160 -16.6803871855
1335996822140498984 -17.3688623996
1335996822307163406 -14.6683323306
1335996822507145047 -13.5585470786
1335996822673788585 -15.2230925389
1335996822907140708 -15.5940218037
1335996823140528761 -13.9172454703
1335996823340445599 -16.7753512239
1335996823507223798 -13.2391001756
1335996823673965889 -16.3367545144
1335996823840544825 -12.0759878566
1335996824040658332 -8.96762453063
1335996824240692434 -11.244061059
1335996824407202360 -14.550025832
1335996824607307984 -15.8013136802
1335996824773861323 -15.1026624119
1335996824973775154 -14.2936009821
1335996825174649643 -14.3089434048
1335996825340669692 -14.8397333843
1335996825540581106 -17.3686689602
1335996825707190002 -17.2484456196
1335996825907298006 -15.4178522344
1335996826073808369 -18.2050917511
1335996826273978249 -19.6581962655
1335996826507224593 -17.7856692354
1335996826740629514 -18.7584645254
1335996826907114571 -16.3080327812
1335996827073874695 -15.7301949335
1335996827273901920 -16.5922457634
1335996827473975165 -18.890455263
1335996827673887029 -19.0830276975
1335996827873803177 -17.8637555394
1335996828040555488 -16.5449578327
1335996828240465034 -17.1428761399
1335996828440491433 -18.4529252096
1335996828640653860 -16.5107161995
1335996828807085092 -18.5139674832
1335996828973952085 -18.1365029602
1335996829174039662 -16.7448363698
1335996829340590814 -15.9333098833
1335996829540489110 -17.4979963141
1335996829740617329 -16.1682261643
1335996829907257901 -12.8739238903
1335996830073826783 -13.5001477086
1335996831107223043 -16.6032976078
1335996831273878445 -14.5970233357
1335996831473897235 -13.7021442122
1335996831640539037 -9.88383146966
1335996831840417026 -9.47030458279
1335996832040478848 -5.3375834528
1335996832240632735 -1.95544567382
1335996832440509143 -4.71843056909
1335996832607323631 -13.2799595178
1335996832807200147 -15.8432606492
1335996833007319814 -16.9052347059
1335996833207311276 -15.8873179525
1335996833373799916 -19.4399895027
1335996833573943504 -18.8592317833
1335996833807327715 -16.1715645431
1335996834007206008 -16.2170225938
1335996834207259840 -13.8507430625
1335996834440622339 -14.7358880392
1335996834640515224 -17.5828123497
1335996834873858196 -19.1898151878
1335996835040472348 -18.2450091856
1335996835273933751 -15.1916146913
1335996835474000089 -16.2691200261
1335996835640548672 -16.7618429148
1335996835840507678 -14.8698241778
1335996836007172061 -15.5348153384
1335996836207168317 -16.3888318328
1335996836407368284 -14.504201044
1335996836640832453 -15.4323171696
1335996836840855586 -15.540470027
1335996837073980047 -13.3774507319
1335996837240502041 -15.545331346
1335996837407200343 -13.3372441037
1335996837640523472 -16.1890055114
1335996838007289308 -15.4148549008
1335996838173841596 -13.6841132024
1335996838423877186 -15.386775568
1335996838557174925 -16.6145135276
1335996838723878376 -15.5032987804
1335996838923938174 -16.5616393407
1335996839090601390 -14.7199992008
1335996841957223529 -10.0181265603
1335996842124028369 -17.0751794594
1335996842290448681 -13.9119836113
1335996842490633931 -15.1112859276
1335996842723772165 -14.8136078057
1335996842923961317 -15.5332558918
1335996843123888016 -9.59281557292
1335996843323853693 -4.47110562969
1335996843523896136 -13.1786137751
1335996843723914679 -1.91606032361
1335996843923908299 -8.44198450077
1335996844123887724 -8.08721855174
1335996844323921529 -10.6436973448
1335996844523893827 5.12199708987
1335996844724021880 0.0577945228474
1335996844890442047 -5.76665072732
1335996845090548480 0.171007567298
1335996845290502400 1.53174209546
1335996845490488026 -1.68399453392
1335996845723797278 -0.74089391286
1335996845890532238 1.24018440566
1335996846090546230 2.6181416778
1335996846257137065 -2.09945159106
1335996846457522729 -14.8839575361
1335996846623749610 -13.6244796786
1335996846823836107 -12.189827103
1335996847023982195 -13.7238329285
1335996847224057457 -15.1329410825
1335996847490595839 -16.8361238179
1335996847690656149 -17.4274082754
1335996847857301350 -13.5415922519
1335996850457606198 -1.45999187572
1335996850657132376 -12.844656579
1335996850823809125 -14.8716454271
1335996851057269976 -16.8800022524
1335996851257226572 -12.7040337477
1335996851423921332 -10.518931729
1335996851623880964 -12.6787859287
1335996851790646675 -12.1229050436
1335996851990589802 -15.1452285314
1335996852157248077 -17.7019528074
1335996852357332161 -13.1433861806
1335996852523924305 -14.6651529797
1335996852723886947 -16.1639044696
1335996852923947109 -16.1137717717
1335996853223858894 -13.8790058877
1335996853390585715 -13.7114998038
1335996855257290231 -13.5919350632
1335996855457550700 -15.1096390632
1335996855690533600 -15.6313694482
1335996855924026029 -17.8908752891
1335996856123798301 -16.8175204045
1335996856323766868 -14.3687121005
1335996856523819294 -16.3568683383
1335996856690567221 -17.1280141834
1335996856890525369 -18.3893770046
1335996857090452827 -17.8997659296
1335996857290470551 -18.906408915
1335996857490465117 -15.0538768734
1335996857690485160 -15.6797380895
1335996857890471024 -14.389545828
1335996858123987645 -15.8312238509
1335996858290595473 -14.9050593683
1335996858490472061 -16.4886401676
1335996858723809048 -14.9083578392
1335996858923909997 -12.8481300584
1335996859090598079 -12.4205468988
1335996859223992278 -11.5379230117
1335996859390601468 -15.373162365
1335996859590436814 -16.1331003606
1335996859757243651 -16.3461600793
1335996859957212733 -15.8443497491
1335996860157165635 -16.6512084904
1335996860323812246 -15.4799144277
1335996860523843031 -16.4865115462
1335996860857267998 -17.251623532
1335996861057150301 -17.5618636228
1335996861257380110 -18.0714762564
1335996861457217490 -17.7850556034
1335996861690532675 -17.2783953737
1335996861857157123 -14.7905413768
1335996862057184659 -15.5858447183
1335996862223944921 -16.9550935353
1335996862557312417 -16.9310399291
1335996862757191583 -17.9551955209
1335996862957187482 -17.2414860049
1335996863124112767 -18.9714286582
1335996863324030097 -18.3736056414
1335996863523885126 -15.4524141479
1335996863690548925 -20.105408791
1335996863957369054 -15.4741166531
1335996864157347469 -20.476896748
1335996864323901645 -19.3014416357
1335996864523990159 -19.5736221607
1335996864690573620 -17.6034076535
1335996864890598067 -17.4462283705
1335996865090477107 -15.7321918718
1335996865290563499 -16.6947776891
1335996865457196507 -16.5919336474
1335996865657247205 -14.3052311058
1335996865823852933 -13.9886878743
1335996866057292250 -10.9832782927
1335996866257131770 -8.72619147096
1335996866457150994 -6.16809891139
1335996866623934898 -9.12838338568
1335996866823848712 -7.63476502171
1335996867023888906 -6.77524634926
1335996867190506157 -7.84484628575
1335996867390613952 -8.74939451216
1335996867557255578 -11.0897064486
1335996867757229068 -10.6494260612
1335996867957297636 -14.389193345
1335996868124049293 -12.5548321065
1335996868357270372 -15.4563913572
1335996868590492644 -11.5746341543
1335996868757225216 -12.8111024188
1335996868923926133 -8.44869044247
1335996869057206745 -7.89889434829
1335996869257346328 -12.5057840146
1335996869457111789 -13.391456213
1335996869657261740 -13.0033946255
1335996869857177150 -12.0444246472
1335996870023911945 -12.4114635124
1335996870223961855 -12.348633758
1335996870423843890 -13.9091973756
1335996870590557898 -9.44297640297
1335996870757238904 -8.95847241501
1335996870957242876 -8.76284301132
1335996871123929484 -12.7090886415
1335996871323841706 -9.60989277673
1335996871523890576 -9.83404722272
1335996871723803726 -7.78373899165
1335996871957242165 -9.07973117994
1335996872123891313 -8.41384826407
1335996872323698024 -7.92289984422
1335996872557206138 -8.84473559885
1335996872723885229 -9.87976066177
1335996872890566642 -7.51696227849
1335996873090534692 -10.2142094998
1335996873290526043 -9.05995133249
1335996873457116143 -13.9591622983
1335996873623879956 -14.8463475765
1335996873823803066 -14.5393635977
1335996874023987694 -13.1605299966
1335996874190699774 -14.4277420547
1335996874423951393 -15.6016396759
1335996874590534903 -15.3737366796
1335996874857410625 -16.8090370095
1335996875024179484 -19.139898116
1335996875223929194 -18.3196503347
1335996875423907771 -16.7278907066
1335996875590527662 -18.8207037512
1335996875790487985 -17.5936126339
1335996875990484027 -15.9156397247
1335996876157198317 -17.6980827633
1335996876390609762 -19.7961278205
1335996876557374310 -14.9645137212
1335996876790599586 -16.7973647309
1335996877090506944 -17.7666399604
1335996877290680521 -10.9265011774
1335996877490570694 -14.7693839705
1335996877657200174 -16.8691875443
1335996877857155538 -13.8189777967
1335996878023961510 -11.9254098019
1335996878224044404 -13.340361204
1335996878457326493 -16.0022817669
1335996878657148869 -17.0285694407
1335996878857297170 -17.6870733829
1335996879057307443 -15.5320809904
1335996879223850246 -16.7284510309
1335996879390602731 -16.1763418951
1335996879657176907 -16.6917952271
1335996879890588321 -15.6218007077
1335996880057367574 -17.6308401621
1335996880223919332 -13.5458173252
1335996880423969407 -15.4252849102
1335996881323903188 -10.7726156578
1335996882557330080 -9.90257472338
1335996882990524192 -10.0970917704
1335996883823810172 0.713394795592
1335996883990586361 -16.7052578508
1335996884224016473 -11.9460235767
1335996884390577468 -16.7839790651
1335996884590587298 -16.0480243055
1335996884790642137 -17.650630401
1335996884990565868 -14.7168478956
1335996887323918615 -19.0266769929
1335996887523893938 -17.9796866866
1335996887723820495 -15.1089927401
1335996887990484145 -18.6275461949
1335996888190488306 -21.135688472
1335996888357253457 -18.7577323797
1335996888557214778 -14.6165737512
1335996888723887384 -20.1977659642
1335996888924014709 -16.5740843553
1335996889090681886 -17.2988078291
1335996889324062500 -17.3098414213
1335996889523800181 -16.5606759586
1335996889757193174 -12.9234883776
1335996889990459595 -16.7522688335
1335996890190550023 -17.3497294353
1335996890357399564 -17.1187110806
1335996890590488619 -17.0333043189
1335996890790615862 -17.5776865599
1335996890957114979 -15.6740677102
1335996891190656551 -17.00771897
1335996891357216560 -16.8016524366
1335996891557163685 -17.2478521585
1335996891790508542 -13.7929821963
1335996891957174809 -14.0630028983
1335996892123868164 -16.8920996219
1335996892323867042 -16.0297782575
1335996892523925759 -15.8785762386
1335996892724040821 -17.7219120903
1335996892923884286 -17.40194656
1335996893123820857 -17.310123287
1335996893323787155 -15.6696452397
1335996893490432677 -13.8744594677
1335996893723911284 -8.44334691213
1335996893890484343 -11.2191623685
1335996894057294711 -12.2434850332
1335996894257265462 -12.2805520264
1335996894423760497 -11.9592460684
1335996894590473791 -11.1705149119
1335996894790493386 -12.637834125
1335996894957117103 -12.1278061007
1335996895157214858 -14.3232944092
1335996895357471278 -13.6434869613
1335996895524077433 -11.8157067659
1335996895723889482 -11.7493414011
1335996895890608923 -13.0021928142
1335996896090509117 -10.1852933112
1335996896257229716 -11.2651674109
1335996896457337588 -10.1021681827
1335996896657208364 -11.6667977604
1335996896823888163 -10.3556890859
1335996897023925249 -11.3537329361
1335996897190461265 -11.576989308
1335996897390629244 -12.737740674
1335996897557424552 -12.5792462698
1335996897757192996 -10.7222323765
1335996897957468075 -13.6071931635
1335996898123816932 -12.0404126321
1335996898323813994 -11.6115040573
1335996898523884882 -11.5422301675
1335996898823819906 -11.7256738167
1335996898990602332 -7.26407849614
1335996899157215172 -9.05326044399
1335996899323915967 -8.1472445107
1335996899523839502 -9.80548020885
1335996899757296339 -10.0664571691
1335996899923938302 -10.5328607755
1335996900123841269 -10.1438899308
1335996900323860534 -9.93047493124
1335996900490608465 -10.4950601456
1335996900690544807 -9.39224008156
1335996900857232662 -11.7238111065
1335996901024035602 -12.127819223
1335996901223784327 -5.21628651644
1335996901390507195 -8.35687113744
1335996901590426954 -7.83040619843
1335996901790553249 -7.8220192714
1335996901957275924 -10.6047323651
1335996902257223394 -10.3488923682
1335996902423928799 -11.5694528466
1335996902623979436 -13.3387177486
1335996902857288594 -12.0509024681
1335996903024027484 -11.3597298245
1335996903257268171 -8.71748329647
1335996903423892630 -9.41131855482
1335996903590552323 -10.8075221113
1335996903824047179 -6.96362295893
1335996903990507706 -5.67403406012
1335996904190466884 -9.70036023722
1335996904390653736 -14.2692816086
1335996904557289878 -14.41126921
1335996904757242137 -13.5273722034
1335996904923813639 -13.9961524431
1335996905123776104 -10.9256119424
1335996905290486956 -12.2947825104
1335996905490506002 -12.6713471348
1335996905690490159 -13.7591749411
1335996905857140867 -14.8802319781
1335996906024073255 -12.6778525904
1335996906190600881 -11.0374234326
1335996906357195547 -10.8536317928
1335996906523777438 -10.1284416925
1335996906690381607 -12.8306901007
1335996906857249015 -9.83324570998
1335996907023861379 -11.5934341168
1335996907223946229 -11.4481405051
1335996907390700307 -11.2572460775
1335996907557363354 -9.38188569423
1335996907723848571 -9.62389935417
1335996907923865746 -10.5234482968
1335996908090507771 -10.2617851946
1335996908290560342 -12.429383283
1335996908490534298 -12.5856777601
1335996908657257660 -12.511468675
1335996908857169918 -9.22976654473
1335996909057494217 -12.5840948178
1335996909223815385 -13.1739771505
1335996909423866400 -11.4119453524
1335996909590576589 -10.3778528835
1335996909757304966 -10.9789714379
1335996909923794266 -11.6189125462
1335996910123823293 -11.6990621724
1335996910323856621 -8.94214381418
1335996910523852501 -15.6160706884
1335996910723810661 -14.5436996045
1335996910923855811 -13.7918975886
1335996911090609217 -12.6667041091
1335996911290584017 -11.9506637861
1335996911490598760 -13.1963903187
1335996911690507732 -11.7200008876
1335996911857264486 -10.229505831
1335996912057196815 -13.0434561997
1335996912223801360 -12.5073525806
1335996912423953329 -12.8025797913
1335996912590513093 -11.7473893527
1335996912824090152 -14.4266012622
1335996912990554341 -11.124537005
1335996913190718959 -14.064424757
1335996913357320534 -12.4439165253
1335996913523864166 -11.8758636189
1335996913723927043 -12.2089416435
1335996913890620057 -5.92005852311
1335996915457176830 -1.92838378804
1335996915657227910 -16.0336448726
1335996918257338564 -7.58761289738
1335996918424011951 -10.5990049921
1335996918623767001 -10.6930828581
1335996918790551307 -10.6703037823
1335996919023865153 -11.9916977797
1335996919223917807 -10.561156161
1335996919357193246 -15.1955141881
1335996919490705437 -10.4966218627
1335996919623947461 2.15596195562
1335996919757183886 -9.86101996569
1335996919891057889 5.62018654586
1335996920023912737 -8.30254679129
1335996920157164180 -10.9965858139
1335996920290759967 -12.578463916
1335996920423852776 -11.8687068597
1335996920557188006 4.57080442528
1335996922323901831 -6.64081496265
1335996922457284864 0.343114016078
1335996922623959872 -12.3617570554
1335996922790613082 -13.2723734575
1335996922990617088 -13.7123579407
1335996923157340289 -13.2707904072
1335996923323998411 -0.546712627001
1335996923557273512 -2.20776772535
1335996923723890504 2.31726943739
