# Supplementary material for: Infants Time Their Smiles to Make Their Moms Smile
Source: PLoS One. 2015 Sep 23;10(9):e0136492. doi: 10.1371/journal.pone.0136492 (PMC4580458; doi:10.1371/journal.pone.0136492)
Supplement: S1 Data — (ZIP) [file pone.0136492.s001.zip › DiegoSmileRawData/smilenew_sub_22_mirror_2012-05-02-15-05-39.robotsmiles]

1 1335996365981148898
0 1335996368781062502
1 1335996375281115453
0 1335996378181204826
1 1335996409647856317
0 1335996412581410657
