# Supplementary material for: Infants Time Their Smiles to Make Their Moms Smile
Source: PLoS One. 2015 Sep 23;10(9):e0136492. doi: 10.1371/journal.pone.0136492 (PMC4580458; doi:10.1371/journal.pone.0136492)
Supplement: S1 Data — (ZIP) [file pone.0136492.s001.zip › DiegoSmileRawData/smilenew_sub_22_mirror_2012-05-02-15-05-39.subjectsmiles]

1335996347447647862 -9.81818840205
1335996347614350231 -10.359964873
1335996347814351790 -10.4021259582
1335996347980997404 -7.38954209514
1335996348147825798 -8.61605595079
1335996348314393168 -7.01010394429
1335996348514503067 -10.5786677122
1335996348681035717 -4.01749122117
1335996348881054253 -7.34821487277
1335996349047712602 -3.85231217768
1335996349214295005 -8.04104368736
1335996349381061243 -13.3328407031
1335996349547691734 -9.77988762634
1335996349714436019 -9.36091288047
1335996349914313774 -6.24580689535
1335996350081007713 -8.5864370739
1335996350247775085 -9.16147632056
1335996350481131330 -8.9553305685
1335996350647758817 -5.35424283739
1335996350814367298 -6.63298734831
1335996350980950790 -5.20860719855
1335996351147708078 -7.66845472796
1335996351347716980 -9.68376397735
1335996351514506604 -7.37928703262
1335996351681068651 -8.26172185321
1335996351814503360 -8.28333171734
1335996352014354754 -8.62587479478
1335996352180950770 -7.26996745556
1335996352380997552 -8.38205685886
1335996352547761769 -7.79519954499
1335996352747734457 -7.12816329945
1335996352914447159 -9.27767522063
1335996353081032584 -8.77647282589
1335996353247656009 -6.35198643809
1335996353414495875 -5.9048165683
1335996353647636382 -5.19038475324
1335996353847710698 -9.67533177439
1335996354047760705 -8.54875181312
1335996354247635594 -16.2960683519
1335996354481035818 -15.37743552
1335996354680968334 -18.0032774086
1335996354881205065 -14.491182041
1335996355081088572 -14.2757968212
1335996355247775899 -11.1014341458
1335996355480945366 -14.2935300173
1335996355647634042 -12.5519764614
1335996355814367001 -13.9805268434
1335996356047734139 -12.5414897359
1335996356247619053 -13.2520172046
1335996356414309123 -12.4220903798
1335996356614414765 -15.0980413386
1335996356781071175 -12.9009120973
1335996356981048845 -12.208718434
1335996357181124866 -10.0553261278
1335996357381139838 -14.2214164753
1335996357547596757 -11.5104845653
1335996357781017299 -10.5140857486
1335996357981092603 -9.99678912659
1335996358147676473 -7.80652392194
1335996358347702360 -5.59699600213
1335996358547749072 -6.78001420235
1335996358714418238 -9.83377575795
1335996358914575661 -6.30787011309
1335996359081061697 -5.26214466398
1335996359281074853 -6.56936712155
1335996359447746758 -7.29104336422
1335996359614474510 -8.07387717842
1335996359814422555 -9.10161593249
1335996360014407566 -8.24041703256
1335996360181015261 -9.48853770704
1335996360381006872 -11.8019630366
1335996360547771335 -8.88244869559
1335996360747738974 -10.640499469
1335996360947725527 -9.05185393973
1335996361147689543 -9.52929584839
1335996361347727292 -8.6974817605
1335996361514309291 -10.1667614313
1335996361714382716 -9.21470430266
1335996361881003264 -8.92667550639
1335996362081031606 -9.74958822945
1335996362281132750 -11.6824156237
1335996362481012353 -10.799225545
1335996362714335076 -12.1160418309
1335996362881138436 -12.5558429137
1335996363081061285 -9.6446231099
1335996363281024684 -9.01128971662
1335996363447642282 -4.31125973824
1335996363681069089 -5.06118892968
1335996363881166838 -6.7447775698
1335996364047840583 -8.99641068184
1335996364247680236 -6.00746972823
1335996364447869836 -7.54899891591
1335996364647804112 -8.33443573371
1335996364847785978 -13.066294464
1335996365081019009 -12.0257846857
1335996365247741467 -6.03119362017
1335996365414518714 -2.97705642266
1335996365581051120 5.34726426137
1335996365747660311 -1.87528306663
1335996365981135386 3.63075596552
1335996366147821828 1.06355035979
1335996366347886994 -3.0376850111
1335996366514387285 -3.57762430672
1335996366680984837 -10.1704488912
1335996366881137633 -8.91311909619
1335996367047707282 -12.8456388968
1335996367214335432 -13.485088525
1335996367381127352 -10.1640233776
1335996367547721026 -2.64448332504
1335996367714525116 -2.44174298017
1335996367881137347 -3.43156951597
1335996368015383667 -1.47931588501
1335996368181110703 -1.52712800825
1335996368414396784 0.178087461455
1335996368581115543 3.98042273417
1335996368780950319 -3.49095684075
1335996368947700360 -3.53598207526
1335996369181076376 -8.10813557734
1335996369347761592 -2.49070902468
1335996369547723606 -5.86245422458
1335996369714428929 -3.39506139287
1335996369914660409 -3.57715945035
1335996370147676365 -4.59338024757
1335996370314307534 -3.00300347312
1335996370514381350 -8.28134141555
1335996370681008526 -7.64634788986
1335996370847784169 -1.48644501761
1335996371047741258 -3.41531775689
1335996371214366810 -4.44734907864
1335996371414565681 -9.71121635759
1335996371614532272 -9.244645028
1335996371814542444 -7.77045228176
1335996372014631193 -12.9578261128
1335996372214328983 -7.09974744986
1335996372381075719 -8.84755273346
1335996372581024362 -9.24303055009
1335996372781103588 -11.4003833668
1335996372947922664 -10.7719979581
1335996373147700890 -10.3752255154
1335996373314374222 -8.97159618759
1335996373514380388 -8.77483899802
1335996373681105078 -3.9915649197
1335996373847793107 -0.889701996531
1335996374047813449 -5.68577549821
1335996374247952819 -5.11601161077
1335996374447711970 -1.78738110611
1335996374680979204 -4.14464267398
1335996374881059237 -0.578975698908
1335996375047709879 0.4226254245
1335996375281098654 1.63191969231
1335996375447672542 3.32950908147
1335996375647789152 0.167309281982
1335996375847689952 -3.96320679437
1335996376047826129 -2.18724145685
1335996376247837956 0.248337091035
1335996376481131411 -0.883741056082
1335996376647673865 -4.8122263248
1335996376847779828 -3.8043290891
1335996377047822201 -3.70051787526
1335996377247933545 -0.720779825378
1335996377414461324 -4.73914217485
1335996377581024174 -7.31597236151
1335996377781172277 -6.17885640576
1335996378014427741 -9.07459662447
1335996378181181881 -9.48113356085
1335996378381112063 -9.43241595265
1335996378581120050 -13.9695222348
1335996378781086865 -11.425276061
1335996378914447922 -4.01329267354
1335996379081146486 -9.43726000148
1335996379247739636 -5.72252082503
1335996379381064354 -0.0555943948882
1335996379514371221 -3.7657047527
1335996379681152957 -5.03297213372
1335996379814466014 -8.51737357372
1335996379980948433 -7.51824267742
1335996380147770186 -7.80579650249
1335996380314459871 -5.07554341978
1335996380481086158 -7.76370330832
1335996380614431730 -12.9537915259
1335996380781086550 -7.65771821816
1335996380947860533 -8.87017013736
1335996381147802979 -9.5330411577
1335996381314411858 -13.0183170199
1335996381480931823 -12.6085910494
1335996381681076268 -10.9424786423
1335996381847755353 -12.9209610905
1335996382047719434 -3.392527684
1335996382247705748 -10.2920809635
1335996382447679969 -10.1415703509
1335996382681159719 -7.79832940029
1335996382881109736 -10.5789449165
1335996383047667703 -7.86539851172
1335996383247761634 -2.88520004125
1335996383447752104 -12.7575937439
1335996383614375258 -12.813459996
1335996383847857905 -15.5491406425
1335996384014369020 -19.2517116849
1335996384181236295 -14.6961565369
1335996384380925810 -7.52538663317
1335996388247749005 -8.53290468358
1335996388381036225 -9.99965748513
1335996388547800110 -7.63299528209
1335996388781025629 0.614830373181
1335996388980932350 -8.37381937467
1335996389147790172 -5.20065246859
1335996389314271099 -6.37055920791
1335996389514448076 -8.73106378917
1335996389714486608 -11.7872321939
1335996389914627580 -8.12701481292
1335996390081076768 -1.62340509235
1335996392247928808 -4.79872896061
1335996392447744682 -9.26947475572
1335996392647727275 -11.867972305
1335996392847813690 -8.52286200145
1335996393047911008 -7.17874403698
1335996393247678212 -8.52562481881
1335996393449582482 -10.5283971948
1335996393614301246 -11.7361589665
1335996393814302358 -13.1356019018
1335996393981079374 -13.639072739
1335996394180975361 -11.5195811548
1335996394347723071 -8.86353205032
1335996394647658894 -11.0002581913
1335996394814346003 -14.6805416558
1335996395014272346 -12.7376293501
1335996395247941381 -11.7857540194
1335996395481037918 -14.5352910649
1335996395681064759 -13.4161452294
1335996395881144996 -16.8517453676
1335996396080955055 -14.2471250698
1335996396281159578 -17.9497768032
1335996396514343454 -15.3389629821
1335996396714411779 -16.1231405529
1335996396947674472 -15.6553259157
1335996397314451848 -14.6318536947
1335996397514449707 -13.430764406
1335996397714366647 -13.1626248663
1335996397914315159 -11.7411174433
1335996398114423245 -11.9059880771
1335996398314366735 -16.07415617
1335996398581120572 -13.5470104116
1335996398781244688 -10.9103002279
1335996398947703680 -13.8333372218
1335996399114478594 -18.670477778
1335996399280951059 -11.6746665994
1335996399447703640 -14.5639481774
1335996399614365614 -5.83678880089
1335996399781104753 -13.8281260169
1335996399947949450 -14.1509348767
1335996400181087733 -12.2975807877
1335996400314425026 -17.9338147081
1335996400647795342 -7.23873168112
1335996400814520326 -10.7600082125
1335996400981538005 -13.260059606
1335996401180979888 -7.04730741309
1335996401447707902 -8.64178351611
1335996401647745176 -11.0598336113
1335996401814367552 -12.9409892287
1335996401981102190 -13.33371786
1335996402181365054 -8.5237052957
1335996402381267266 -11.7221830835
1335996402514357813 -14.7326994046
1335996402681076585 -13.197485627
1335996402814432734 -7.07180456598
1335996403047992003 -11.8698825158
1335996403247718544 -7.74177936317
1335996403414353898 -7.52008308041
1335996403580934334 -6.04354441712
1335996403814328488 -8.43325877733
1335996404147652808 -12.0019603196
1335996404347710177 -13.6535394091
1335996404547775165 -12.9357425489
1335996404714364400 -12.7162134625
1335996404914454706 -12.2210129327
1335996405080994964 -12.5476817966
1335996405314453687 -8.53023909353
1335996405514367475 -9.06043525314
1335996405681053367 -8.45072377563
1335996405881008022 -8.0440066724
1335996406081250904 -14.7607005252
1335996406281088564 -13.6067599503
1335996406481038487 -12.4491134723
1335996406714299723 -15.728500239
1335996406947686044 -14.0913560189
1335996407147828471 -13.2015340834
1335996407347769511 -10.758920406
1335996407547866918 -9.41982983774
1335996407714424480 -7.07347413879
1335996407847858053 -8.05086829797
1335996408014496478 -10.2353070233
1335996408147743188 -11.7639302793
1335996408347668113 -7.96858241496
1335996408514280125 -5.53222983446
1335996408747915206 -11.0456315243
1335996408914449634 -8.11284538938
1335996409081085647 -12.5597445253
1335996409247787336 -7.95639116586
1335996409447782498 1.49253768783
1335996409647757842 4.03114956133
1335996409847818503 -3.56197006454
1335996410047766793 -1.89650379652
1335996410247872669 -2.74900074228
1335996410481180127 -3.02220289377
1335996410681073693 -0.405672142481
1335996410881188113 -1.19303256371
1335996411047787769 3.52601792756
1335996411248125448 0.0912746237203
1335996411480986146 3.19107045097
1335996411647708090 -7.18569676068
1335996411814423895 -8.88666044478
1335996412014350726 -6.97731792677
1335996412214460214 -8.54154083194
1335996412414326563 -7.78491164755
1335996412581266531 -7.26893449058
1335996412814472643 -6.97910519876
1335996413014453951 -5.13130174819
1335996413181009406 -4.40429516065
1335996413381043187 -5.9595407085
1335996413580974242 -6.61209238562
1335996413781070920 -5.94788870339
1335996413981073928 -5.49666097465
1335996414181023783 -4.91238914898
1335996414347797591 -7.42809378199
1335996414547682578 -9.86386940259
1335996414747759967 -10.5838501767
1335996414947666535 -12.0261104966
1335996415147664864 -6.66678670794
1335996415347746440 -5.81022481411
1335996415547880574 -8.52011691977
1335996415714431903 -7.46026531341
1335996415914300430 -10.5265254523
1335996416181113478 -9.62174826798
1335996416347865900 -12.2164160152
1335996416547654566 -12.9175496983
1335996416747860128 -13.6307369827
1335996416914370880 -10.7738512212
1335996417147763665 -10.7785137719
1335996417347748735 -13.6901384334
1335996417514569460 -11.5465095677
1335996417714385244 -10.7939252277
1335996417947721027 -9.87216806898
1335996418147674658 -12.1908685064
1335996418381007231 -11.2809122842
1335996418616360485 -11.6774625426
1335996418814288105 -15.7563754713
1335996419014395064 -15.6236838442
1335996419247924857 -15.0055741481
1335996419414278325 -14.8313267128
1335996419647869008 -14.6020091164
1335996419814556442 -13.5596778071
1335996419981173813 -12.3208649584
1335996420114362205 3.48226049996
1335996421147692888 -0.294236338499
1335996421380929017 -11.4489035241
1335996421647727759 -7.22528420285
1335996421814417035 0.837163362683
1335996422014513781 -1.82234074719
1335996422647667820 -3.75338295322
1335996422747663029 -1.10160446903
1335996422914454241 -4.12230838823
1335996423314298041 -4.05949741217
1335996424247741636 -2.73493020907
1335996424514387429 -5.63126165469
1335996424981207211 -4.98759105972
1335996425114430148 -2.14493734664
1335996425281175917 -2.00555395499
1335996425414475307 0.974127153488
1335996425647809165 -4.29960099915
1335996425847795453 -8.20448439118
1335996426047772322 -7.77445317006
1335996429514420134 -7.92942504966
1335996429714314140 -8.15507311309
1335996429914275005 -18.3232747145
1335996430114323288 -17.7850532978
1335996430281045935 -10.1215498767
1335996430514641987 -8.24217024329
1335996430714518681 -3.35921286629
1335996430881154152 -6.42687753622
1335996431114428770 -2.63517684933
1335996431281076847 -5.41055874851
1335996431447703028 -7.81072322632
1335996431647738039 -7.37336382457
1335996431814393097 -10.0997142427
1335996431981037245 -8.58521178598
1335996432181026572 -8.77398617461
1335996432380950234 -8.59438815966
1335996432547639887 -8.29836191453
1335996432747658457 -12.697593621
1335996432914317327 -10.857329532
1335996433081054701 -5.45340199748
1335996433281124361 -6.29763172855
1335996433447608011 -3.0930436315
1335996433614474013 -5.69278000333
1335996433814306066 -5.95455107662
1335996434081127571 -7.46844785978
1335996434280921822 -4.4170717846
1335996434481029859 -8.4331807583
1335996434681080811 -8.95513758761
1335996434847700626 -8.15106193369
1335996435014443595 -12.6343383875
1335996435181098928 -13.0064849519
1335996435380956423 -13.0944824889
1335996438447695743 -14.1157041397
1335996438647727774 -13.4956447318
1335996438814411874 -17.1555904322
1335996439014602089 -12.0342443884
1335996439214558209 -14.2811104317
1335996439414483661 -13.996110498
1335996439580972728 -9.9394908154
1335996439747601668 -13.751844188
1335996439947860288 -7.51433210144
1335996440114332205 -10.1491879909
1335996440314442555 -11.2126145288
1335996440481174506 -12.8421715487
1335996440681103739 -17.0285748238
1335996440881118755 -16.0823709436
1335996441047753409 -18.358253002
1335996441214560372 -17.0198552678
1335996441414418379 -11.6600721853
1335996441581140202 -12.6210744467
1335996441781086888 -13.7487895591
1335996441981065655 -15.9620211822
1335996442247672773 -10.7415872179
1335996442447662740 -12.100155078
1335996442647730704 -17.1001117028
1335996442847738387 -15.7366285099
1335996443047838553 -15.826669668
1335996443247636301 -16.5137702379
1335996443447832272 -16.3358894246
1335996443647751543 -17.4216560578
1335996443847803322 -16.2514062298
1335996444016413999 -18.1378958372
1335996444181011768 -14.4419606074
1335996444380983903 -2.8899962816
1335996444547693957 -0.785008167032
1335996444747796198 -6.46017899218
1335996444914369243 -3.20957183383
1335996445114410719 -3.08779967113
1335996445314421890 -8.84656284793
1335996445514418952 -12.1575986475
1335996445714438705 -10.7100222247
1335996445919167746 -10.9024189068
1335996446081033931 -14.9000050456
1335996446281320034 -14.0044619994
1335996446447888405 -8.03195609482
1335996446647747656 -11.9391381057
1335996447281109694 -4.2428461093
1335996447547752955 -3.76598217966
1335996447714333841 -14.4345645762
1335996447947776929 -10.7968084678
1335996448147672394 -12.4335163988
1335996448380985815 -15.6070255236
1335996448581021180 -17.2067358465
1335996448781056018 -17.9086975279
1335996448981100420 -16.6208353318
1335996449247757022 -15.3348816269
1335996449447853323 -17.6869767998
1335996449647740891 -16.8439769313
1335996449847811595 -16.2511417174
1335996450047713294 -19.2288374857
1335996450247809183 -16.0842029651
1335996450447726489 -15.3228616068
1335996450648011230 -14.5775154403
1335996450847873061 -16.111206662
1335996451081070580 -14.3169301153
1335996451314325233 -15.5735292119
1335996453781246233 -11.4719765688
1335996453947763844 -13.8678891559
1335996454147691052 -16.0434680086
1335996454314561070 -12.5402085964
1335996454514476746 -16.5134781887
1335996454681231861 -16.6838222447
1335996454981115200 -11.0211890679
1335996455181124745 -14.5308448978
1335996455314523702 -15.5505338295
1335996455514293965 -7.6072580957
1335996455681107649 -9.26816889639
1335996455847882377 -6.43372414467
1335996456014504325 -6.24366820777
1335996456181134693 -6.00471896928
1335996456314340445 -4.58330520123
1335996456447771888 -1.82619812198
1335996456581079033 -8.72908851651
1335996456714424154 -8.51956586376
1335996456847654571 -8.23256379942
1335996456981088330 -11.4942141154
1335996457114386089 -11.2452272431
1335996457247708102 -6.63119980076
1335996457381119531 -6.82283749237
1335996457480968564 -11.857791636
1335996457614441778 -5.12053383063
1335996457781570614 -6.48474620858
1335996457914371431 -7.27866347413
1335996458047644459 -9.70255673054
1335996458181226401 -12.7958406342
1335996458347736806 -12.7361559894
1335996458514331750 -13.1901939787
1335996458681293059 -12.6493999585
1335996458914547518 -12.330364159
1335996459081129384 -11.306903339
1335996459214473551 -8.10232865999
1335996459347797553 -14.3465985376
1335996459514506564 -18.5873154078
1335996459647725189 -12.9745008331
1335996459814426832 -12.4945175791
1335996459947709599 -14.156205412
1335996460114347052 -11.2162719265
1335996460281047631 -11.2117033087
1335996460447775387 -14.6790564472
1335996460614364620 -11.7691396907
1335996460781347345 -10.2766412555
1335996460947808437 -12.4675249297
1335996461114351371 -14.2460727403
1335996461281027408 -14.3073410302
1335996461481163881 -13.6367943305
1335996461647719150 -16.2907407971
1335996461880985223 -14.4167693481
1335996462081115393 -10.5331399857
1335996462314331221 -11.0124273078
1335996462514605059 -11.9170950604
1335996462714521623 -11.5371258449
1335996462914456592 -9.93519512185
1335996463081069878 -9.99906039212
1335996463281071488 -11.6524150623
1335996463481054175 -11.7856816839
1335996463747712584 -12.6489029398
1335996463981144215 -15.2480121525
1335996464181025371 -16.9922536779
1335996464381050395 -16.4174537715
1335996464614488579 -18.2055447673
1335996464814454663 -17.1568159285
1335996465014431215 -14.025198577
1335996465214963640 -13.4560731592
1335996465481003150 -11.730161232
1335996465680979591 -14.920714619
1335996465914446684 -15.5116923315
1335996466114352963 -18.6088434308
1335996466281022541 -18.5990704022
1335996466481044466 -17.2814492677
1335996466681102354 -16.6589924549
1335996466881050690 -19.1997129875
1335996467047833985 -16.4285968295
1335996467247771013 -16.3773920134
1335996467414512889 -14.6354033541
1335996467614384937 -14.4267043198
1335996467814788834 -12.2553484811
1335996468014417046 -16.2267794198
1335996468247752704 -15.1049331967
1335996468414379725 -15.0059080368
1335996468614398238 -17.4648354127
1335996468747653290 -11.4005768668
1335996468947677488 -18.4697139254
1335996469147778792 -14.4286187416
1335996469314555774 -12.5164497748
1335996469547803583 -10.122907515
1335996469747687705 -11.084432794
1335996469947711320 -13.508679843
1335996470115005892 -16.7247922925
1335996470314563891 -13.8273500045
1335996470547757625 -6.38473022143
1335996470747792553 -6.47789952345
1335996470947777290 -12.0722215532
1335996471147712826 -8.84137792585
1335996471347928990 -9.71680876691
1335996471581086413 -10.5843690556
1335996471814553274 -12.9527516782
1335996472014292565 -10.5680776365
1335996472214491875 -11.9697099562
1335996472414458053 -9.15653776498
1335996472614502344 -11.1172603662
1335996472781084093 -5.04967222067
1335996472981103572 -8.69224875429
1335996473214314094 -10.1917663644
1335996473447709335 -7.02573203188
1335996473647737203 -9.48034279218
1335996473880996566 -10.2916830374
1335996474147769491 -8.97760237577
1335996474347944044 -7.6728742254
1335996474547783109 -10.3803688532
1335996474747689631 -11.1971193925
1335996474914304777 -11.2156244537
1335996475147784025 -10.4514264806
1335996475314479657 -10.7467336237
1335996475514470218 -12.8040855318
1335996475714386952 -15.3102041102
1335996475914417510 -15.5517755095
1335996476081122528 -13.1273348575
1335996476280926248 -13.8626678522
1335996476481181485 -11.2796172315
1335996476681110263 -15.3041919813
1335996476881066219 -10.8209411986
1335996477047775442 -4.68555595101
1335996477281063217 -1.80258141051
1335996477481073083 -8.70137194913
1335996477714494481 -15.3219077182
1335996477914264164 -12.3277385499
1335996478114509886 -10.9186502303
1335996478314447526 -12.9186732776
1335996478481079704 -11.731917377
1335996478681054135 -13.189411495
1335996478881002516 -13.0127809506
1335996479114476192 -14.9261077333
1335996479314586780 -8.963289939
1335996479514427268 -14.7475385867
1335996479747802630 -13.7246093576
1335996479981052359 -13.583647108
1335996480214382327 -11.4371384125
1335996480414557110 -14.6743900622
1335996480614304476 -12.1775168591
1335996480781010921 -18.334458323
1335996481014452372 -16.8929314049
1335996481214742041 2.95101056527
1335996485347665671 -1.20569415646
1335996485547841244 -13.3474355733
1335996485747733684 -11.9570258299
1335996485947852612 -10.2434310448
1335996486147851037 -7.6488760117
1335996486414464623 -13.5526797619
1335996486614463364 -14.3870555664
1335996486814398723 -16.0613184081
1335996487014479504 -12.5431133837
1335996487181079314 -13.5354618199
1335996487381093389 -13.3097295083
1335996487547711106 -10.4540043142
1335996487747670583 -11.5417524679
1335996487914431066 -10.4331796624
1335996488114399467 -9.40752918776
1335996488314407871 -12.2689438561
1335996488514350526 -14.0185406648
1335996488714464572 -15.4940320808
1335996488914378036 -17.9582860943
1335996489114349963 -15.9379675263
1335996489281086260 -14.0836587023
1335996489480995730 -11.4428594015
1335996489681077586 -11.6628376001
1335996489847746182 -12.0337608377
1335996490047676447 -12.8169072442
1335996490214339009 -15.7293999781
1335996490414568279 -15.1674259768
1335996490614328483 -16.4411758004
1335996490881028936 -15.1062035984
1335996491081191547 -20.1109582694
1335996491281023591 -19.9992894889
1335996491480996656 -18.3075013754
1335996491647784549 -16.096737097
1335996491847623027 -14.687936643
1335996492081028533 -15.3295296407
1335996492281298070 -12.1479135309
1335996492481037836 -14.7074353797
1335996492714462811 -12.5002003564
1335996492947783983 -10.6477684429
1335996493181051631 -15.8579974999
1335996493381148679 -18.0091927748
1335996493614480675 -15.6887642412
1335996493814574552 -14.6521291846
1335996494014293361 -14.5037473241
1335996494214392925 -11.5587451197
1335996494414673239 -14.957621461
1335996494614368009 -8.79315201986
1335996494814527315 -11.7765961872
1335996494981032255 -9.87736253765
1335996495181141288 -3.54101028045
1335996495581042341 -4.91145666094
1335996496147667389 -6.44479015642
1335996496347616392 -2.46911855032
1335996496581160050 -12.1271604736
1335996496781103095 -8.6657802345
1335996496981171983 -11.9966231776
1335996497147863038 -10.1957412324
1335996497347678107 -10.4820544986
1335996497547795511 -10.2332780868
1335996497714320706 -14.1025436966
1335996497947840874 -12.4171237587
1335996498147811621 -8.61443526832
1335996498381042433 -11.675714713
1335996498581063480 -15.6144642252
1335996498747695937 -11.2783620485
1335996498981045481 3.15895349473
1335996499180997036 0.399255944504
1335996499381056060 -0.864653918918
1335996499580971461 -0.0819720983945
1335996499747717631 -1.42354840137
1335996499947760078 -6.31184642477
1335996500147694930 -7.41198822872
1335996500347678377 -8.48864800755
1335996500514354830 -9.98877881781
1335996505614276633 -12.4773238335
1335996505814330001 -11.2223751548
1335996506047660069 -16.6012990024
1335996506247797571 -13.6913349668
1335996506447622863 -15.9816303897
1335996506647677514 -3.79813418681
1335996506814452226 -1.48403176494
1335996507014393696 -3.77404408845
1335996510585255421 -11.0186106797
1335996510785245087 -13.5075917687
1335996511018544767 -14.5260579326
1335996511218640068 -15.5106717843
1335996511446882004 -14.0487823597
1335996511648021638 -14.9670144273
1335996511846998721 -17.3988633519
1335996512046948990 -15.8764549741
1335996512247278551 -18.8726196327
1335996512413866679 -10.7577796055
1335996512680300195 -16.2811681412
1335996512880328604 -10.5949784571
1335996513047019695 -14.2456032885
1335996513246969380 -12.4908419213
1335996513480345639 -11.4501104745
1335996513647096225 -11.8051588022
1335996513880326152 -12.9723036745
1335996514046998974 -15.0555839913
1335996514313683115 -13.362843176
1335996514646994855 -11.4380364489
1335996514847108488 -1.58705300489
1335996515847067610 -11.050233088
1335996516047181630 -18.0227787679
1335996516247095631 -18.0870379385
1335996516413736155 -16.2669838308
1335996516647069139 -15.0933168318
1335996516847102624 -13.2328834542
1335996517047101414 -14.0810527235
1335996517213736125 -14.4273200362
1335996517547093620 -11.7868980409
1335996517780415798 -15.2737589733
1335996517980235165 -5.93173195369
1335996518147099274 -7.24558146237
1335996518313717479 -3.22962841937
1335996518513668981 -6.53524196047
1335996518713721702 -8.83655666487
1335996518913747210 -11.3341093984
1335996519080434814 -11.0867627226
1335996519280319479 -14.3837079016
1335996519447130978 -15.6669078077
1335996519680371614 -12.7027643688
1335996519913914549 -3.78416928903
1335996520113690078 -7.81872788245
1335996520280385332 -13.5153365413
1335996520480476249 -8.34447074955
1335996520646977373 -5.55628279124
1335996520847052918 -10.2360919034
1335996521047012683 -15.3291738287
1335996521213783357 -13.5519024493
1335996521413883596 -12.8938127517
1335996521613665402 -14.1755027449
1335996521813683451 -13.9427761063
1335996522047100692 -13.7026678487
1335996522247053519 -17.7885790333
1335996522447081918 -12.2388923026
1335996522713699799 -12.1911033193
1335996522913698645 -14.6256165852
1335996523080382309 -10.9243968594
1335996523280322765 -12.5565361137
1335996523446989669 -10.1488367282
1335996523646995117 -12.1717809886
1335996523813657175 -12.7492463223
1335996524046936922 -11.6599571799
1335996524247197737 -11.1673419668
1335996524447044938 -15.4819301409
1335996524647832361 -12.3236276394
1335996524846988596 -13.0079647349
1335996525013627262 -10.7559151923
1335996525213689198 -13.9998145951
1335996525380413749 -10.9105624919
1335996525580380478 -11.6278248364
1335996525780316971 -13.9783919818
1335996525947047345 -13.9157437486
1335996526180488092 -13.4281062106
1335996526446995550 -13.3716799175
1335996526647179414 -14.1523034283
1335996526813775579 -13.7859983317
1335996527080325411 -13.2325401549
