# Supplementary material for: Infants Time Their Smiles to Make Their Moms Smile
Source: PLoS One. 2015 Sep 23;10(9):e0136492. doi: 10.1371/journal.pone.0136492 (PMC4580458; doi:10.1371/journal.pone.0136492)
Supplement: S1 Data — (ZIP) [file pone.0136492.s001.zip › DiegoSmileRawData/smilenew_sub_22_yoked_2012-05-02-15-18-44.robotsmiles]

1 1335997134360258368
0 1335997135993814171
1 1335997137326985166
0 1335997142460397488
1 1335997145060365959
0 1335997148260734051
1 1335997153993604525
0 1335997157926867493
1 1335997159827047095
0 1335997160527022594
1 1335997212684599589
0 1335997216217909735
1 1335997231318069030
0 1335997235184508971
1 1335997251784576083
0 1335997255490227399
1 1335997259156943070
0 1335997261723560963
1 1335997269523340077
0 1335997271923750919
1 1335997275190281943
0 1335997278356949752
1 1335997281856902358
0 1335997284556942280
1 1335997288590252018
0 1335997293556972695
1 1335997297890265466
0 1335997303257168819
1 1335997306057071255
0 1335997307790428012
1 1335997309956768661
