# Supplementary material for: Infants Time Their Smiles to Make Their Moms Smile
Source: PLoS One. 2015 Sep 23;10(9):e0136492. doi: 10.1371/journal.pone.0136492 (PMC4580458; doi:10.1371/journal.pone.0136492)
Supplement: S1 Data — (ZIP) [file pone.0136492.s001.zip › DiegoSmileRawData/smilenew_sub_22_yoked_2012-05-02-15-18-44.subjectsmiles]

1335997131970341006 -16.2586420454
1335997132170315932 -16.6999377461
1335997132370554259 -16.812095846
1335997132570468329 -10.6326789935
1335997132737218346 -11.3072341026
1335997132937154991 -11.4950193183
1335997133137040926 -18.9240665552
1335997133337153521 -16.1070506829
1335997133536976878 -15.625954594
1335997133737092962 -16.8061896655
1335997134003765811 -16.0852322502
1335997134203884114 -15.2336528994
1335997134403654892 -16.3417325452
1335997134603670941 -16.4032297682
1335997134803744973 -16.1378900778
1335997135070377457 -6.27461824386
1335997135270493393 -9.63494649326
1335997137203646065 -11.1610179295
1335997137403678475 -3.76592094886
1335997137703721280 -8.40704094491
1335997137903699086 -12.3054107772
1335997138103648970 -13.4968773272
1335997138303697654 -14.2632153424
1335997138770560019 -16.1116664749
1335997138970527297 -12.1156384008
1335997139237140177 -12.3857576572
1335997139437198088 -15.0357333799
1335997139670370448 -15.9088147507
1335997139870404058 -14.6536708952
1335997140137075255 -15.7888004068
1335997140403691411 -15.3416544312
1335997140603716092 -20.0148551406
1335997140803719539 -20.148866415
1335997141037577477 -21.1616821739
1335997141237011235 -22.1280232628
1335997141470431585 -20.6213262307
1335997141703682073 -19.1987518078
1335997141903582441 -17.9239666143
1335997142203836658 -24.8079236074
1335997142437069446 -20.5004773008
1335997142637156249 -16.9669069096
1335997142870333058 -15.0660813258
1335997143137066957 -21.0178459014
1335997143303820330 -12.4658640664
1335997143503694959 -16.2002823552
1335997143703738409 -16.5832291477
1335997143870363907 -17.424340511
1335997144070414349 -17.0100272977
1335997144237014439 -19.8018935383
1335997144437144321 -18.6456044589
1335997144637239614 -19.1485644446
1335997144837033824 -16.440333785
1335997145070430417 -19.6356746501
1335997145303748000 -6.57283225012
1335997145537010128 -3.20212144093
1335997145803748332 -4.86119078265
1335997146037229252 -9.39143622921
1335997146270485377 -9.02812774704
1335997146470351901 -13.0525279919
1335997146637222329 -17.4523439979
1335997146870409700 -16.8276804266
1335997147070457553 -16.117354049
1335997147270403664 -16.5919490448
1335997147437026777 -18.3904128912
1335997147637004057 -15.107761544
1335997147870331986 -12.7738419492
1335997148070405586 -14.3512698186
1335997148303805217 -15.2691840319
1335997148503630997 -16.3709231192
1335997148737080232 -17.3397569604
1335997148937181681 -15.8851960011
1335997149203853087 -15.3518155573
1335997149403725912 -13.4737169021
1335997149670357694 -16.7269876593
1335997149870387064 -13.9633805439
1335997150103770892 -11.8673338669
1335997150303717746 -12.9226000991
1335997152770404578 -10.5447764834
1335997153137278135 -13.6072649577
1335997153370316262 -17.7916226028
1335997153570340334 -14.7249762511
1335997153803750096 -15.4725076153
1335997154037115005 -16.45086301
1335997154270321363 -14.3320608323
1335997154503687806 -16.4618913746
1335997154703699367 -14.7753106415
1335997154936956755 -15.6905216533
1335997155170549232 -17.8275575926
1335997155403771623 -14.937919564
1335997155603670720 -15.2156920265
1335997155837029445 -12.2430942959
1335997156037163342 -13.6243675667
1335997156237259151 -9.68569024287
1335997156470546270 -14.8443999461
1335997156703686768 -13.9414136994
1335997156903712518 -14.1362474978
1335997157103762922 -15.5256740422
1335997157337064358 -13.8380632609
1335997157570417105 -11.9890748173
1335997157770500373 -14.2501158028
1335997158003646836 -15.005630421
1335997158203755231 -10.1163211963
1335997158437145225 -13.9454592728
1335997158637126011 -10.5925790164
1335997158903753159 -17.8752598459
1335997166470323530 -0.734149256489
1335997166703728026 -14.767127229
1335997166903681621 -13.4937403411
1335997168570550415 -12.4450610026
1335997171337013113 -11.2549721061
1335997171537095315 -14.3427272106
1335997171737035183 0.596411430493
1335997175103717742 -7.08750685129
1335997175370448262 -1.04697502601
1335997175570494749 -11.7325866712
1335997175803778687 -20.6631170149
1335997176003679965 -13.4521282044
1335997176170363431 -19.7190822022
1335997176370351681 -18.7767235651
1335997176603769781 -16.9058376885
1335997176837052595 -16.225093942
1335997177037024707 -13.1062357445
1335997177270499062 -15.6798838086
1335997177503785939 -16.2222962543
1335997177703749877 -13.9972864773
1335997177937177708 -15.840749592
1335997178137111613 -12.6240549317
1335997178337034520 -14.4723306189
1335997178637118760 -16.2043268472
1335997178837096722 -15.8287037217
1335997179070488391 -18.2576000735
1335997179303738416 -17.7711327027
1335997179537002546 -16.6274198298
1335997179770372992 -15.3068389992
1335997179970402148 -15.7806583529
1335997180203709292 -16.9237125556
1335997180403866476 -14.1016795736
1335997180670492545 -16.2305478848
1335997180870398430 -15.9197838263
1335997181070352844 -9.98876073622
1335997181237052848 -10.0790064542
1335997181437183551 -7.71856110374
1335997181670353124 -8.61637013603
1335997181870408357 -8.13181350503
1335997182137075940 -7.27482206917
1335997182337030556 -9.25675033611
1335997182537076075 -12.5084420456
1335997182803690099 -13.8859075699
1335997183003688542 -20.5465437213
1335997183203699543 -17.0825508256
1335997183403710729 -17.4528389701
1335997183636997688 -12.4149179653
1335997183837148979 -15.6799373854
1335997184070358464 -13.5871873036
1335997184270372036 -12.0424919171
1335997184470482444 -10.7159626578
1335997184670284519 -10.4454138321
1335997186137075078 -7.87555879298
1335997186336962160 -14.0792270122
1335997186537036132 -19.4774442177
1335997186770311052 -15.7532061093
1335997187003696950 -17.7933392348
1335997187203750932 -14.3401584798
1335997187370361454 -9.45332132475
1335997188870415687 -3.94792984549
1335997189137070523 -1.6594700555
1335997189670627829 4.88054763046
1335997190303652354 -7.46958045594
1335997190537168898 -7.72824392868
1335997190737139186 -9.75579536365
1335997191037103518 -10.3740504503
1335997191237014932 -10.0073172589
1335997191470495340 -10.8323167294
1335997191670387986 -10.7792807562
1335997191970492486 -6.93557845202
1335997192237117367 -5.83769018233
1335997192470379472 -8.30001142321
1335997192670477675 -10.608084666
1335997192837126903 -7.41365305494
1335997193037171071 -7.94404769487
1335997193237067409 -10.037341441
1335997193470476680 -7.20511088735
1335997199337059373 -9.49782428224
1335997199570506642 -14.6838715864
1335997199770320740 -15.7263393626
1335997199970423256 -15.2772827952
1335997200137087477 -17.0239388505
1335997200370442942 -18.0373712086
1335997203503950543 -6.50672755314
1335997203670433275 -4.77073377487
1335997203837126839 -7.82087333362
1335997204070434134 -15.8234948282
1335997204270465432 -11.3644168061
1335997204470508761 -16.0770323076
1335997212970691698 -7.40965518754
1335997213171163127 -15.1607111652
1335997213370429135 -17.7052466073
1335997213570463014 -4.49643961144
1335997214137108426 0.0793977815145
1335997214337200888 -19.369685793
1335997214570330191 -9.01371449065
1335997214770484233 -13.624762607
1335997214970549557 -17.4960013632
1335997215170397920 -17.3040313679
1335997215337090415 -13.0157266739
1335997215536976471 -8.4660676237
1335997215737075454 -19.1765460156
1335997215971992263 -19.1101067601
1335997216270420355 -16.5788720114
1335997216537047209 -11.7371469048
1335997216737120213 -15.0184055685
1335997216970460241 -16.7405655121
1335997217170337649 -14.1318457693
1335997217370395911 -12.7890081814
1335997217603779137 -12.3893831706
1335997217803616680 -14.8721720042
1335997218037191990 -17.4295038751
1335997218237086962 -15.0172739689
1335997218437057163 -18.2430800113
1335997218637129533 -15.0721996075
1335997218903736823 -18.5590925215
1335997219170378189 -14.9448288605
1335997219403758734 -14.9120508753
1335997219603754075 -15.5213925053
1335997219837058186 -14.7741420603
1335997220037128194 -14.6075172185
1335997220270366507 -15.502166125
1335997220470383254 -14.9766526623
1335997220670617103 -15.4767843358
1335997220936961484 -13.3747259318
1335997221137124994 -13.5447302186
1335997221370416570 -15.726662857
1335997221637124187 -12.2492932358
1335997221837006004 -12.2049365393
1335997222070409799 -14.809678499
1335997222303765809 -14.6620408343
1335997222503801118 -9.24779986305
1335997222737297026 -8.62662421325
1335997222970356647 -8.13648177938
1335997223137321042 -8.40759570417
1335997223336972900 -7.60128204242
1335997223537078611 -4.27804874168
1335997223937189659 -7.7077659549
1335997224137107996 -5.03198144611
1335997224337135976 -4.90312669052
1335997224537106956 -5.38379924935
1335997224770463773 -5.08103771333
1335997225037064992 -3.08495464011
1335997225237051488 -3.565698229
1335997225436979421 -2.49577431691
1335997225637107215 -2.66901624625
1335997225870471842 -4.44743585193
1335997226103713676 -2.30308230249
1335997226303749763 -4.17987580136
1335997226503916799 -3.66912654024
1335997226703685873 -2.89126329417
1335997226903699764 0.335177152237
1335997227137102372 -1.12216820716
1335997227337188309 -0.855266694565
1335997227570474747 -3.09794318533
1335997227803686591 -2.60463935105
1335997228003721264 -3.71527020397
1335997228203699497 -0.535376046024
1335997228403690032 2.01395168328
1335997228637077057 -0.357747998183
1335997228837068196 0.0392253148184
1335997229037117324 2.48196403752
1335997229236992326 1.23851300892
1335997229470356262 0.187472512444
1335997229703755216 -0.328782099566
1335997229903870589 -7.35891316424
1335997230103724424 -10.3904495194
1335997230337154984 -9.98120275975
1335997230537099097 -7.80176165462
1335997230770287852 -6.08406756195
1335997231003691710 -7.66468166492
1335997231237148447 -9.27520427762
1335997231437013909 -8.96991415764
1335997231637119956 -8.26445987478
1335997231870379875 -6.6165199402
1335997232037191803 -7.42084824519
1335997232303720060 -5.74502773692
1335997232503728248 -8.55449478918
1335997232770404940 -7.2814585257
1335997232970404952 -7.92483086996
1335997233203748833 -6.71535414281
1335997233403775679 -4.99393507461
1335997233637072750 -8.89276301937
1335997233870460087 -2.64726647015
1335997234103705494 -4.02616163673
1335997234337039029 -6.86956205475
1335997234537007167 -2.31955424138
1335997234770287567 -4.37827322556
1335997234970388676 -10.4841576415
1335997235237127562 -18.8156413166
1335997235803808285 3.06640310866
1335997243103717069 -15.4288022193
1335997243337059002 -14.0415203153
1335997243537062725 -17.5762885726
1335997243770356463 -19.1655647653
1335997244037097104 -17.0180139312
1335997244237096175 -14.6786059235
1335997244470465924 -16.0961346872
1335997244670243192 -18.0953544896
1335997245037185514 -17.239904763
1335997245337197533 -19.0844736962
1335997245537049930 -14.9521260132
1335997245737096857 -16.138752764
1335997246003839352 -19.6000967696
1335997246237147649 -16.3151664986
1335997246437041640 -15.9558577542
1335997246603798963 -15.0207537823
1335997246837043737 -13.2062907824
1335997247070495795 -18.9863757406
1335997247270452195 -15.8208123064
1335997247470479516 -13.1432874863
1335997247770419323 -13.6462917067
1335997247970521264 -12.6794851285
1335997248203744242 -11.4293132099
1335997248403749936 -11.8700995422
1335997248603776477 -11.3905664771
1335997248837098063 -12.6038193852
1335997249037145114 -13.9912363155
1335997249303724691 -13.3645698068
1335997249503689737 -10.0664478194
1335997249703651416 -7.96972491775
1335997249903666922 -5.49502311019
1335997250103752859 -8.57703981432
1335997250303743252 -10.9058500118
1335997250503716565 -10.4987889721
1335997250737156731 -10.6249468162
1335997250937134470 -13.5520612239
1335997251137015111 -11.3865658262
1335997251370362763 -13.4485895164
1335997251603843557 -7.23489371815
1335997251870475777 -9.71968293091
1335997252104177220 -13.2355139975
1335997252303755985 -15.2461126489
1335997252536995752 -15.5481280358
1335997252737123782 -13.5441269837
1335997252937159093 -11.9726013587
1335997253203690395 -12.8950226415
1335997253437107003 -15.6357108774
1335997253637026261 -13.890679179
1335997253870353130 -13.9336057075
1335997254070405534 -14.3111856374
1335997254270425144 -15.2741734175
1335997254503808092 -16.6613051332
1335997254737085080 -12.1271565266
1335997254937022785 -12.4010581114
1335997255170422235 -16.1782548641
1335997255437050818 -13.0824659721
1335997255703725914 -9.96710502488
1335997255904835349 -10.7506141838
1335997256103609364 -9.20230946714
1335997256303848971 -2.22068044377
1335997259103661354 -9.56069552022
1335997259303718828 -13.920077531
1335997259537008876 -8.60589823769
1335997259737208728 -11.8779917092
1335997260036998700 -14.334397141
1335997260237187108 -17.0421556934
1335997260503759279 -18.2602289466
1335997260703765426 -12.9017876097
1335997260937095729 -15.2383644013
1335997261137055200 -13.3778305708
1335997261337033949 -11.686052583
1335997261570422340 -10.4336368879
1335997261803818912 -13.5849103423
1335997262003740270 -13.9884135321
1335997262370374186 -12.7521508116
1335997262603875051 -13.4806015934
1335997262803715477 -13.3495507526
1335997263003854879 -15.0978650723
1335997267082319952 -1.04714318188
1335997267415759044 -10.4657373557
1335997268182240825 -16.4872136335
1335997268382296414 -14.3120376617
1335997268615670234 -14.6794753969
1335997268815604061 -13.797540615
1335997269048944089 -12.2846126714
1335997269215769794 -12.5790185295
1335997269415636272 -11.2614825396
1335997269615764303 -13.6096813108
1335997269815669025 -18.942010655
1335997270048912843 -18.0202416178
1335997270215566707 -6.19886236793
1335997273748923566 -2.86975287354
1335997273982322443 -14.0433427577
1335997274182344899 -17.7314282454
1335997274415692995 -15.9608820589
1335997274615791012 -21.2055651948
1335997274848975283 -12.6572981137
1335997275049123869 -15.8425727454
1335997275248920358 -12.5527645741
1335997275482293499 -11.7445966157
1335997275715641425 -15.0053611176
1335997275949012415 -14.134042567
1335997276149004503 -15.6433069576
1335997276382312248 -16.9731861193
1335997276582438907 -15.0823508834
1335997276815705858 -18.9291184411
1335997277015729410 -8.62381731625
1335997277215643691 -9.98821412742
1335997277449056808 -14.189555082
1335997277648883802 -11.4952067972
1335997277848973578 -16.7503591788
1335997278048899052 -14.6972388751
1335997278282466576 -13.8199029092
1335997278548973761 -13.5676065709
1335997278748962718 -16.2950001818
1335997278948931008 -13.4175434939
1335997279149411872 -13.165601351
1335997279382402591 -12.7813462337
1335997279615736479 -13.7382528114
1335997279815705941 -13.5679757205
1335997280082352681 -13.6723502414
1335997280282361634 -10.5483431686
1335997280482500042 -15.3532276652
1335997280715633404 -14.41787843
1335997280948961208 -11.5423178665
1335997281182340318 -9.60894330265
1335997281382225042 -9.42565353352
1335997281649071815 -13.8741864879
1335997281848937294 -12.2473160563
1335997282048932605 -14.390671881
1335997282249026475 -8.92709767659
1335997282482326013 -6.34386199456
1335997282682357702 -7.19005929469
1335997282882362065 -10.5858562732
1335997283115834847 -8.41345210043
1335997283315667305 -11.8768441414
1335997283548947116 -12.5963250323
1335997283749044643 -11.9361224984
1335997283949020005 -12.4346948741
1335997284148846909 -14.8111006489
1335997284382307309 -14.5589348527
1335997284615701513 -10.6067923223
1335997284815679814 -12.7628992224
1335997285048954749 -16.4956167435
1335997285248976747 -13.3173768029
1335997285515677162 -12.2453386122
1335997285715631852 -11.9603370552
1335997285915771408 -11.6792030617
1335997286115739537 -12.9774796786
1335997286349066638 -12.6419170143
1335997286582325604 -14.9102732735
1335997286782377635 -13.5132429194
1335997287015742482 -16.5491523809
1335997287215685785 -13.7307680748
1335997287448948700 -14.6104886156
1335997287682307536 -13.6260525489
1335997287882229612 -15.821542669
1335997288148983295 -16.8841604792
1335997288348922051 -14.7959947801
1335997288615776572 -17.0392983181
1335997288815798121 -12.9338385483
1335997289015703825 -15.4646529295
1335997289249037139 -16.2587509622
1335997289482407535 -14.9569258492
1335997289682298991 -13.1314394496
1335997289982299067 -15.048756232
1335997290215637193 -14.4500820212
1335997290415647620 -13.7691218958
1335997290615637182 -12.6599160086
1335997290848992570 -12.1881002631
1335997291049128761 -13.0474954005
1335997291248901182 -14.3745849573
1335997291482389720 -8.72947933041
1335997291715678347 -11.4160902929
1335997291949232434 -12.9739184598
1335997292149058072 -11.2659343711
1335997292382389714 -10.1951970637
1335997292582342841 -13.3383224709
1335997292782503222 -12.6232793747
1335997293049024244 -10.9454547656
1335997293249022874 -12.9612727764
1335997293448918066 -12.5395105993
1335997293682401939 -15.7815910021
1335997293948966829 -15.9156638706
1335997294148997221 -13.0980106628
1335997294382332928 -13.4879099103
1335997294582243223 -12.768494162
1335997294782430970 -8.80060417274
1335997295015797951 -13.238392997
1335997295215651405 -11.9114799773
1335997295449089626 -12.9083683635
1335997295682317313 -12.0213316461
1335997295848928151 -13.7185481909
1335997296082318924 -12.877778236
1335997296282373441 -13.8493766747
1335997296515673706 -14.3571068058
1335997296749024532 -15.870042551
1335997296948905165 -15.1390265057
1335997297148887296 -15.5051914345
1335997297382508566 -15.3593822516
1335997297582255876 -14.5642904761
1335997297848919431 -16.4820708494
1335997298048969366 -15.2411899646
1335997298249019724 -17.2377406917
1335997298515678863 -17.9960933515
1335997298715640841 -14.6073518391
1335997298915573936 -16.6391056743
1335997299115552393 -14.408217376
1335997299348859232 -15.9976012674
1335997299615659120 -16.8187358845
1335997299815645112 -18.1405231595
1335997300015707274 -17.0880481843
1335997300249169072 -21.1721330202
1335997300448979557 -15.8027314149
1335997300716332905 -13.1994002668
1335997300915687989 -10.2094382248
1335997301082397151 -6.68087662692
1335997301482433152 -7.8274259191
1335997301782352426 -8.34520525874
1335997302082347443 -9.17719023801
1335997302282290922 -11.9711936128
1335997302482337801 -14.2094991369
1335997303182350836 7.02681382225
1335997305815758595 -2.81406286849
1335997306115802599 -5.20573920695
1335997306382322923 1.91379790971
1335997309315603681 -11.6959315476
1335997309548893883 -14.896463849
1335997309748918154 -16.3593763696
1335997309949011543 -15.8346871265
1335997310148944897 -17.9573327638
1335997310348974955 -18.5815042968
1335997310582290502 -19.2644021892
1335997310782481098 -20.6394442819
1335997310982322373 -13.0834503999
1335997311215682439 -15.4543428718
1335997311415617081 -16.1608180648
