# Supplementary material for: Infants Time Their Smiles to Make Their Moms Smile
Source: PLoS One. 2015 Sep 23;10(9):e0136492. doi: 10.1371/journal.pone.0136492 (PMC4580458; doi:10.1371/journal.pone.0136492)
Supplement: S1 Data — (ZIP) [file pone.0136492.s001.zip › DiegoSmileRawData/smilenew_sub_23_actual_2012-05-02-15-52-34.robotsmiles]

1 1335999162243737281
0 1335999166210397194
1 1335999186276951098
0 1335999192243628170
1 1335999201876965165
0 1335999205710427496
1 1335999224210525659
0 1335999229877016289
1 1335999234977031702
0 1335999238410710975
1 1335999242777012120
0 1335999249610368072
1 1335999253644061029
0 1335999261077047214
1 1335999264176965775
0 1335999268876898348
1 1335999272043721965
0 1335999274143706657
1 1335999302243706252
0 1335999303676952780
1 1335999310043663371
0 1335999317177000589
1 1335999321910430475
0 1335999325777004881
