# Supplementary material for: Infants Time Their Smiles to Make Their Moms Smile
Source: PLoS One. 2015 Sep 23;10(9):e0136492. doi: 10.1371/journal.pone.0136492 (PMC4580458; doi:10.1371/journal.pone.0136492)
Supplement: S1 Data — (ZIP) [file pone.0136492.s001.zip › DiegoSmileRawData/smilenew_sub_23_actual_2012-05-02-15-52-34.subjectsmiles]

1335999162243941450 -6.42370012165
1335999162410305428 -7.76555326158
1335999162610430900 -10.4583246751
1335999162810495725 -7.42060402368
1335999162977335550 -9.46476972468
1335999163143581466 -6.60287372515
1335999163277024130 -8.55405722605
1335999163443618431 -8.09873123103
1335999163610678986 -6.9313045592
1335999163777144071 -4.00642472422
1335999163910337825 -4.85212048307
1335999164077612478 -2.22437497148
1335999164243883061 -0.244281583449
1335999164410382222 4.05252751452
1335999164577028378 3.20505313738
1335999164777012252 5.87561120072
1335999164943668732 6.81268752414
1335999165143832815 6.56992108218
1335999165310238668 4.43964495504
1335999165477001896 -1.85287998575
1335999165677035971 -4.97815068174
1335999165810396536 -2.58834688711
1335999166043786656 -3.19801251838
1335999166210585057 -1.55009979447
1335999166377059138 6.15492605569
1335999166543745673 5.78535257881
1335999166743750044 6.98244003369
1335999166910278562 5.70011892886
1335999167077164503 6.26074176295
1335999167243817318 7.56930008875
1335999167410253341 3.32533033919
1335999167577039641 4.5552108177
1335999167776969092 -0.271835952894
1335999167943701455 -8.18957989722
1335999168177041492 -10.1815563141
1335999168310338168 -7.81201791825
1335999168477031399 -8.95140926755
1335999168643690659 -8.26353850358
1335999168777020331 -9.64256714291
1335999168910583849 -10.8497264653
1335999169077269191 -4.90507186926
1335999169243972486 -3.88774161754
1335999169410522861 -2.89180940748
1335999169577081586 -1.9042769046
1335999169743902835 3.58995046917
1335999169910291303 9.40625142438
1335999170077059058 10.5207907202
1335999170310263013 8.72841206333
1335999170510356989 9.71818204464
1335999170710495917 10.3021931392
1335999170910372718 10.5919479111
1335999171110466103 12.1203247268
1335999171310376613 8.92315401923
1335999171513647754 5.78938505025
1335999171676987915 5.883026772
1335999171910309420 5.87517769727
1335999172110389036 4.95171327611
1335999172277110854 3.46678373641
1335999172477022993 -1.09528364064
1335999172643761398 -8.28954070192
1335999172843736192 -7.75352183043
1335999173010399233 -8.37882031209
1335999173210406070 -10.8808212628
1335999173376929150 -8.90924863657
1335999173577053593 -8.47167111013
1335999173743946909 -10.8123529436
1335999173910284649 -12.9779744739
1335999174077149430 -8.65840874764
1335999174243785504 -12.1247345852
1335999174476954650 -13.170296962
1335999174643713955 -12.4900013322
1335999174843644217 -12.7115795294
1335999175010394974 -7.90348590659
1335999175276886082 -6.13301824116
1335999175478336002 -12.1721749538
1335999175643736402 -9.75182703461
1335999175810339147 -9.45152611905
1335999176010377348 -11.4439315089
1335999176210353003 -13.8883734085
1335999176377223723 -12.1291279114
1335999176610414395 -16.5267767205
1335999176777024802 -9.87048228938
1335999176943895882 -10.4156732153
1335999177077143509 -13.8925734867
1335999177277045081 -10.3254810771
1335999177443675793 -8.72050884973
1335999177610297792 -12.9905502074
1335999177777073942 -6.70848766264
1335999177977039557 -3.9150295537
1335999178143672391 -5.67713703516
1335999178343964701 -5.31618241663
1335999180343692069 -10.7136417993
1335999180510260459 -13.3655377409
1335999180710342514 -7.82188899406
1335999182010411629 -8.80758066725
1335999182210338493 -10.8209502112
1335999182410327552 -9.31356897337
1335999182610310473 -6.96974756961
1335999182877007508 -3.71846917779
1335999183077066281 -1.05388550899
1335999183310344329 -3.67660827485
1335999183510564024 -1.75149168997
1335999183710452808 -4.0359237095
1335999183943856500 -5.09440300624
1335999184143581869 -1.9480501173
1335999184343765416 -8.46950434784
1335999184710274860 -6.55630950387
1335999184943778818 -6.62116939245
1335999185177122300 -7.52683265139
1335999185443752957 -7.3899826709
1335999185644059955 -7.38994439169
1335999185843763743 -7.62308117106
1335999186077172965 -10.4238410569
1335999186277150302 -14.266381264
1335999186443720469 -12.7785150032
1335999186610272687 -12.8733370736
1335999186810404091 -8.95464525897
1335999187043768525 -9.15075177823
1335999187277321368 -8.11638976814
1335999187510412707 -5.00000423724
1335999187710577088 -5.29198992641
1335999187877067797 -7.15059833329
1335999188077415479 -14.5246022013
1335999188243591204 -6.36585189282
1335999188443854488 -6.29107158248
1335999188643827012 -4.04965374543
1335999188843715778 -1.86532377237
1335999189043641758 0.832048866295
1335999189343831820 -3.71586690338
1335999189543690774 -12.7785823126
1335999189743696791 -9.87062556469
1335999189976846491 -7.55844093934
1335999190176996791 -10.6400582045
1335999190410534375 -10.0445048604
1335999190610486517 -12.5835619241
1335999190810398452 -10.741864841
1335999191043721825 -11.9786311299
1335999191243719507 -9.45309694598
1335999191476997772 -8.90991933741
1335999191643775865 -11.0089903205
1335999191843581231 -11.6471545226
1335999192010453585 -10.5228689615
1335999192243811167 -11.3737533701
1335999192443578110 -6.82151786705
1335999192643584019 -3.79115458398
1335999192843869685 -6.30162626185
1335999193077112092 -5.2094475178
1335999193243698913 -5.81847172664
1335999193443640508 -5.87181028618
1335999193643886531 -5.29288261017
1335999193843888524 -4.79957242494
1335999194043692868 -8.51854471214
1335999194210475172 -12.7818562196
1335999194410509993 -11.1434511392
1335999194610374082 -13.0938791445
1335999194877090773 -13.3395603119
1335999195077107427 -13.299093926
1335999195243718124 -11.899671428
1335999195443922179 -9.78496246872
1335999195643930489 -9.45324736053
1335999195843814092 -11.2010213276
1335999196010434292 -11.3014854578
1335999196210692116 -11.1977506262
1335999196410318137 -8.92045683355
1335999196610551805 -7.50791771795
1335999196810381991 -7.11360544937
1335999197043623637 -7.10761215395
1335999197210492795 -7.93993772907
1335999197410327901 -8.68466582025
1335999197610405219 -9.92201540557
1335999197810555698 -9.4641876478
1335999198010250263 -8.90229097599
1335999198210257694 -8.01286069813
1335999198376936422 -6.31335867301
1335999198610512077 -8.61017129109
1335999198810339134 -8.85647875741
1335999199010595469 -12.9517996509
1335999199243714690 -9.41453424522
1335999199444048375 -11.9354794745
1335999199643657265 -10.5620880432
1335999199843641060 -9.67808492966
1335999200043773031 -10.1057202667
1335999200243673233 -11.0469471159
1335999200477003067 -2.99534492132
1335999200676955001 0.00855721908414
1335999200877068466 -0.582266237661
1335999201076970932 -0.170270719785
1335999201277046719 3.60238611395
1335999201477087593 5.69021515662
1335999201710274924 5.06951454084
1335999201877219007 6.87397825896
1335999202077218215 6.52663098403
1335999202277010280 9.56275010464
1335999202477008790 10.9652784439
1335999202677061862 9.60778239312
1335999202876939981 9.01693634016
1335999203077008853 10.5289187599
1335999203277060430 11.7573037524
1335999203477055728 13.0234483695
1335999203710275543 11.4605217846
1335999203910496868 12.5472236896
1335999204143680851 11.0265317542
1335999204343812168 13.3464544896
1335999204510703363 9.18462076582
1335999204710521725 6.59798822234
1335999204910322575 0.790428396295
1335999205110219816 -2.76862428771
1335999205277041128 -2.40392359256
1335999205510387841 -3.84397433936
1335999205710668388 -2.77739077404
1335999205910425372 -4.2851130246
1335999206077184912 -5.84599122474
1335999206277002893 -6.751839098
1335999206477021488 -4.37987950943
1335999206643806814 -8.03552746423
1335999206910560664 -6.30275958621
1335999207143708367 -6.07635931218
1335999207310304965 -6.43221645773
1335999207510361698 -5.64721542071
1335999207776962766 -11.3360709752
1335999207977096698 -9.68466212106
1335999208177166303 -7.98975236423
1335999208377024761 -9.02403235891
1335999208577144694 -8.33645882352
1335999208744159981 -7.54470661633
1335999208943542230 -9.28844592866
1335999209143592407 -9.09267484838
1335999209343710304 -13.0145168348
1335999209510521362 -6.7855736465
1335999210043633373 -3.03042488913
1335999210210355455 -6.35627652673
1335999210410294724 -4.3391654952
1335999210577103265 -15.0093033001
1335999210810337670 -0.256182419415
1335999211043764395 -5.24123080235
1335999211310350234 -0.99181187768
1335999220210542638 2.002127732
1335999220410372876 -7.16366557283
1335999220643691301 -11.3123121787
1335999220843833465 -11.5255331071
1335999222643936506 0.344973054872
1335999222843665088 -13.0566604397
1335999223043691281 -11.7859355685
1335999223276973324 -12.7245897132
1335999223477004854 -10.6162059657
1335999223677219130 -12.5817485104
1335999223843743865 -10.1196393149
1335999224043775054 -11.6753202677
1335999224210605542 -10.682572451
1335999224410488329 -11.7948380015
1335999224610439782 -10.2301531249
1335999224777079480 -10.781266528
1335999224977006054 -9.41300591417
1335999225143652061 -9.15435731169
1335999225343602887 -9.21929352921
1335999225510292609 -13.7929979849
1335999225743864484 -13.0550083079
1335999225943654715 -11.097269122
1335999226143667665 -8.83739283208
1335999226343612293 -5.51047035119
1335999226543694851 -5.5676188381
1335999226743739285 -7.7074089882
1335999226943558208 -6.11227168866
1335999227143639436 -8.37396850891
1335999227310427155 -7.75823221515
1335999227543697282 -4.87524607217
1335999227743770769 -6.68886156251
1335999227943811393 -5.29609616733
1335999228143613682 -4.38423336225
1335999228377106909 -5.45066818251
1335999228610495577 -5.91834807589
1335999228810279550 -7.62764808405
1335999229010331130 -10.1684882835
1335999229210539511 -9.46540603432
1335999229410343028 -11.9753369644
1335999229643620332 -14.6608379818
1335999229877170437 -12.7120292219
1335999230043678591 -8.71637361254
1335999230210315875 -8.93670478705
1335999230410484664 -8.14508249685
1335999230610328035 -9.23032057915
1335999230810562917 -8.87626951251
1335999230977033345 -7.24111712907
1335999231143607778 -7.09920133472
1335999231343744503 -7.66052460072
1335999231510339969 -9.56002099653
1335999231710461045 -9.04535875333
1335999231910540808 -8.84845470373
1335999232110315759 -4.37347004081
1335999232343655218 -8.48295720453
1335999232510277167 -9.47688176569
1335999232710382457 -7.19896866754
1335999232910305704 -7.26757742247
1335999233110380196 -7.63243150899
1335999233310456600 -8.26721786413
1335999233477162392 -8.25677968051
1335999233710449215 -8.31980114475
1335999233910474653 -7.50242717763
1335999234143635318 -9.70814860995
1335999234376999919 -9.16892643141
1335999234543708433 -10.2733317085
1335999234777412879 -8.1245259817
1335999234977177274 -8.12708020208
1335999235210503407 -8.93088944277
1335999235377000585 -9.26447759613
1335999235543647126 -9.56103129972
1335999235743632964 -11.3056751041
1335999235910456210 -11.5651786632
1335999236143683307 -13.4526557888
1335999236310310151 -11.5595186672
1335999236477230299 -10.2581126098
1335999236643698747 -8.96381275293
1335999236777022736 -7.63916597132
1335999237010321833 -7.59852808887
1335999237177059283 -10.490876469
1335999237343651233 -12.2388141075
1335999237510311288 -11.2533969145
1335999237710359929 -6.24800461475
1335999237876989962 -0.598758894133
1335999238077137495 -3.17824165841
1335999238243685847 -0.365612042426
1335999238410760112 -1.14801351969
1335999238577086410 0.448894204041
1335999238776896924 0.930332213347
1335999238977168497 -0.166967474199
1335999239143561415 1.35818348378
1335999239343821901 3.35893173923
1335999239510427076 2.52165964926
1335999239743755967 -0.382574424039
1335999239943533322 1.87100155815
1335999240110375560 -1.85516192084
1335999240277048073 -9.09705581488
1335999240476980762 -11.6423235529
1335999240643561294 -15.7068295178
1335999240810324214 -13.5463411384
1335999241010413002 -11.3912408845
1335999241177191463 -7.84060256667
1335999241377037213 -1.77745769746
1335999241543766947 -1.25736062721
1335999241743780928 0.751266456986
1335999241910551553 -2.92958876188
1335999242076981016 -0.958476460542
1335999242243664448 1.13727698347
1335999242443777501 1.61528377967
1335999242610387800 0.367818978205
1335999242777049755 1.66949783621
1335999242977193404 2.56165320638
1335999243177067269 -0.611320083889
1335999243343773942 1.91114974456
1335999243543748605 -3.59805928725
1335999243710372092 -3.31667618278
1335999243877437713 -3.30599035449
1335999244077180536 -4.1661145257
1335999244243814106 -5.57082259768
1335999244477065056 -2.90389025944
1335999244677212700 -1.51097371675
1335999244977126429 6.94427363793
1335999245143732647 7.34204114692
1335999245343717736 7.19950634453
1335999245510359993 5.42241561679
1335999245677101562 -1.04073868796
1335999245843684636 -0.176857746249
1335999246043573261 -1.38624385919
1335999246210560511 1.35947247411
1335999246377802482 1.49898761343
1335999246577164401 1.3775451793
1335999246743699434 2.09524833608
1335999246911048883 1.17698057493
1335999247077021042 0.887809285869
1335999247243927144 0.0669745549622
1335999247410377781 1.70230048968
1335999247577129938 -0.540219678221
1335999247777070258 -3.68982686282
1335999247943599052 -3.46735857305
1335999248143768087 -2.75912551614
1335999248343717071 0.0828797626096
1335999248510463235 -1.06683195878
1335999248677018897 -0.395777865704
1335999248843608149 -0.570130870762
1335999249043681746 1.0136439357
1335999249210319487 -0.0653963544803
1335999249410481274 -0.314436610657
1335999249610377617 2.74313144672
1335999249843719311 3.74333823334
1335999250010391474 1.87267880878
1335999250210432083 -1.57391009756
1335999250377028317 2.23656824054
1335999250577033076 3.96702520681
1335999250843922623 4.63051121521
1335999251043771470 0.437785745033
1335999251210413802 -0.55624830436
1335999251443805587 1.02661253118
1335999251610337677 1.42212925351
1335999251777076942 0.981369210746
1335999252010410015 4.03961064281
1335999252176965217 2.77639757402
1335999252377000073 -0.800675723483
1335999252577153510 -0.638854527269
1335999252744500904 1.62381210686
1335999252943693265 -1.04996788367
1335999253110334900 -4.4136777979
1335999253277008303 -3.25862726312
1335999253477222267 -5.50803484935
1335999253643779552 -6.24078948251
1335999253810398042 -7.30805597715
1335999254010330512 -9.60494886686
1335999254176972423 -8.21569871105
1335999254343673524 -9.85152202667
1335999254543727862 -12.1464898526
1335999254710338091 -10.7083085031
1335999254876955203 -5.25436559485
1335999255077057321 -0.617693958936
1335999255276938333 10.2501487646
1335999255443730616 12.7094744359
1335999255643671095 12.5099161551
1335999255877301983 12.9416190156
1335999256043706101 14.1571745172
1335999256243810977 13.8759949221
1335999256443790321 11.8476031586
1335999256610512796 10.8827849095
1335999256810297690 10.7297218342
1335999257010453301 12.3094060477
1335999257177019015 12.2752263247
1335999257377085455 12.6805163875
1335999257643609812 13.9551511434
1335999257843680793 15.1120172166
1335999258043893424 12.8077828187
1335999258210309111 11.2679838813
1335999258543860826 10.9333782513
1335999258710364521 12.9909214993
1335999258877083560 9.35079508542
1335999259077130069 9.16236764433
1335999259243624098 12.6637504827
1335999259410277545 10.8441427696
1335999259610274257 13.523185543
1335999259877134574 11.826627512
1335999260110474184 14.3668769847
1335999260277024125 8.4027006143
1335999260477142128 6.31885905268
1335999260676977338 3.55075092571
1335999260877007835 5.53195073091
1335999261077050698 5.63325215215
1335999261243718845 4.98236951986
1335999261477002616 2.78581327997
1335999261643735328 2.71739607713
1335999261810376517 4.92484816278
1335999262043726384 1.65398759566
1335999262243872851 2.41990997117
1335999262410460843 7.90620933619
1335999262577109829 6.84227791997
1335999262843686245 5.11900286965
1335999263010344712 -3.93650314584
1335999263210452976 -6.39500676374
1335999263410318991 -6.05845523279
1335999263577025963 -9.45680361544
1335999263744223208 -8.07250142107
1335999263943923056 -7.49421280809
1335999264177036953 -9.10938117082
1335999264343739536 -7.5615308157
1335999264510405044 -9.45392230663
1335999264710422013 -6.63202566744
1335999264877057916 -8.77355114358
1335999265043764341 -9.98249659888
1335999265243741594 -9.07527228542
1335999265410644635 -7.77806655362
1335999265643643188 -5.99163707073
1335999265843649587 -3.94595332423
1335999266010345388 -4.93833316096
1335999266177050179 -5.01180299669
1335999266377088401 -6.53805391615
1335999266577412249 -4.08308469459
1335999266777090610 -5.99821522455
1335999266976992678 -5.41488409641
1335999267143864623 -5.21186404062
1335999267376927658 -4.87313094195
1335999267577480805 -6.42306736777
1335999267777025641 -10.1270067281
1335999267977011433 -7.99936864915
1335999268143683758 -7.29505975118
1335999268310450056 -7.84865369941
1335999268510380521 -5.88563657266
1335999268710248411 -6.32664815104
1335999268877285956 -7.55119980879
1335999269043715576 -7.87189216465
1335999269210645694 -7.95787610729
1335999269377016571 -7.62569186803
1335999269610372004 -5.9416873542
1335999269810448043 -6.55991788191
1335999269976988041 -5.98622607609
1335999270177021605 -6.87116331803
1335999270377092093 -5.50846700463
1335999270543586201 -5.09695777527
1335999270743848370 -7.11582391985
1335999270943743582 -7.32988132417
1335999271110389885 -7.84717428603
1335999271276996938 -5.94044055189
1335999271477187564 -9.49888053235
1335999271677127642 -7.6777892662
1335999271877233523 -6.55179212869
1335999272043732070 -7.81150848043
1335999272243939515 -7.6618379086
1335999272410527869 -7.96855350592
1335999272610407527 -7.08720533025
1335999272777100185 -7.17466501635
1335999283110315246 -7.26021321975
1335999283277122767 -12.1991347764
1335999283510343705 -9.84738168655
1335999283643859675 -7.84050530052
1335999283810394680 -6.00973081024
1335999283943672096 -5.22453013626
1335999284143678489 -3.55251721664
1335999284210434008 -3.55443275584
1335999284977137018 -9.06084538704
1335999285043676276 -9.1683174821
1335999285110468206 -4.24826021707
1335999285243764203 -0.928830711803
1335999285477072330 -3.48214816309
1335999285643632385 -6.01764618421
1335999285810364685 -5.21151468231
1335999285976959779 -8.52060012367
1335999286143600730 -10.2934817242
1335999286310470753 -7.06348546782
1335999286477121741 -5.9993134166
1335999286610214830 -7.20847388489
1335999286810471914 -10.4140583065
1335999286943896993 -6.6752907932
1335999287110226490 -7.53710802471
1335999287310371021 -5.86246518299
1335999287477322070 -6.63502641737
1335999287677088181 -5.61517020445
1335999287877241314 -6.73573602096
1335999288077008455 -6.22760191015
1335999288243634131 -9.03986423389
1335999288410454873 -5.08393168329
1335999288577115768 -4.48772280348
1335999294477221201 -4.75621819799
1335999294643838518 -9.03567248745
1335999294810270664 -6.94704573639
1335999295010234852 -12.5922406015
1335999295177219522 -9.91404944679
1335999295376976101 -7.03090004232
1335999295543739314 -4.69305219378
1335999295710292219 -7.83567649678
1335999301110493774 -7.16231162236
1335999301310410661 -7.03945062854
1335999301510328312 -13.3741507964
1335999301643665271 -10.7702374687
1335999303776916693 -5.26632073957
1335999304176942585 -1.58274007403
1335999304343652171 -2.31756955439
1335999304477130949 -1.51627766348
1335999304677108484 -1.06141868012
1335999304843711942 -5.3787372608
1335999305043638333 -7.2752539632
1335999305210464874 -7.51600460096
1335999305377027557 -8.27366196068
1335999305543638862 -9.87384469747
1335999305710459106 -5.56000044828
1335999305910311052 -3.66198370463
1335999306110474806 1.99386129438
1335999306243816859 -3.029971781
1335999306343943498 -3.00951258351
1335999306743866493 -12.6586661608
1335999306943836929 6.97542852913
1335999307177075835 7.95311570994
1335999307343572025 6.76780457749
1335999307543831029 8.3563363069
1335999307710292658 6.85837191502
1335999307843624225 9.13904658315
1335999308010378660 8.81850635276
1335999308177104285 5.79662141952
1335999308377049221 10.6284433735
1335999308576977136 10.2526126336
1335999308777091633 4.55507814749
1335999308943872234 4.51329589311
1335999309110431619 4.18762120224
1335999309243585299 3.24701604098
1335999309377003558 -1.28957105433
1335999309510354103 -3.32613904109
1335999309677016926 1.45925544875
1335999309877179661 6.22726064544
1335999310043691057 1.84482893567
1335999310210367717 4.48783341993
1335999310410314537 5.6981204525
1335999310643777970 3.98831767338
1335999310810472586 2.11984340586
1335999311010355987 2.53556076575
1335999311177066478 4.2595681523
1335999311343758118 5.38378130688
1335999311577035797 4.61932609278
1335999311743801912 5.08332322253
1335999311943923991 6.39348571791
1335999312110555909 5.13154206763
1335999312310363136 4.57016031127
1335999312477020762 3.98165670398
1335999312643804052 2.73271552493
1335999312843768612 2.19904798473
1335999313010305942 3.24877303133
1335999313210326686 2.06784385589
1335999313543911205 -0.832706964819
1335999313710543522 4.34400048277
1335999313910425732 6.24195103032
1335999314076989008 4.42601806128
1335999314276978639 8.40796023983
1335999314443733329 8.99356224412
1335999314610297136 7.85501324385
1335999314810428603 9.45752619668
1335999315010432838 6.57541090534
1335999315177056880 10.9346142675
1335999315343634625 8.58512954271
1335999315543848793 7.92781566294
1335999315743707450 8.11560353353
1335999315910593685 6.80467017935
1335999316177039702 7.07979137206
1335999316343649380 7.43688719829
1335999316610377460 5.88173188899
1335999316777060785 5.009160902
1335999316976933796 2.17902300203
1335999317176999148 0.897706279769
1335999317377001016 1.41449051932
1335999317543732132 3.73209148958
1335999317710430948 3.21907516751
1335999317877024339 2.59475629291
1335999318077093154 1.45954616863
1335999318277139959 3.40001663929
1335999318443776781 3.50622242633
1335999318643695061 0.581538773814
1335999318810410924 -9.8745661451
1335999319043666285 -7.76448056437
1335999319210738692 -8.21878427393
1335999319410320561 -8.64316304216
1335999319610236810 -6.53169471681
1335999319810471203 -7.35799502691
1335999320010337871 -8.92278909411
1335999320176958917 -8.51850302708
1335999320377093466 -6.421645794
1335999320577313444 -8.55205317324
1335999320743816845 -9.29292012734
1335999320910636848 -7.2586885661
1335999321110407516 -8.12742135667
1335999321276962201 -5.29356972056
1335999321477208983 0.432967242726
1335999321710334888 3.86951134036
1335999321910440409 3.94334500857
1335999322110282815 1.38481164838
1335999322310570839 2.28011154359
1335999322510362486 2.19662184444
1335999322676978045 3.3943533705
1335999322877074285 3.20696267631
1335999323043638656 3.78297343106
1335999323243653014 6.29030516301
1335999323410347036 7.80460309087
1335999323577041776 6.24296769785
1335999323743736518 2.9132981552
1335999323943761484 5.60275057847
1335999324143798926 8.59911036887
1335999324310456775 11.0192284479
1335999324476988746 9.05557478433
1335999324677096640 9.45448389885
1335999324843801642 8.465754873
1335999325043702511 7.81925059674
1335999325210339342 9.5692563845
1335999325410418209 8.64975976111
1335999325577073871 9.44215103851
1335999325776992021 8.47971861929
1335999325977012384 9.45172656669
1335999326143757708 11.0670365091
1335999326343777056 12.5821479891
1335999326543782945 12.0259601077
1335999326710538031 10.8843311896
1335999326910291348 11.6187987194
1335999327077153261 14.1632447569
1335999327277076119 14.2748920638
1335999327477008831 8.73223989183
1335999327643616490 13.1545909376
1335999327943750140 15.5052858072
1335999328143623271 13.4776601747
1335999328310384962 16.8150022765
1335999328510368538 14.9713990748
1335999328710376019 14.4851029645
1335999328910546914 12.4386156066
1335999329110478022 10.0133864897
1335999329310363002 12.619284299
1335999329510445647 10.1327749946
1335999329744045320 9.03896783876
1335999329910306457 8.76125041827
1335999330110427796 6.49781439409
1335999330277029352 6.98863288671
1335999330444062350 7.15340608402
1335999330643788873 6.13461432252
1335999330843738151 5.64413388136
1335999331010331885 4.4401915441
1335999331210284857 2.48473778306
1335999331410489120 4.51561681729
1335999331610278538 5.12118602871
1335999331810522439 7.15302868784
1335999332010453765 6.65247911151
1335999332177164406 5.29343521202
1335999332343701190 4.46432935124
1335999332543605054 5.17313655386
1335999332710487229 5.88260194128
1335999332910436812 7.82955678738
1335999333077058810 5.3813593125
1335999333277079550 5.4747292419
1335999333477038200 4.85540493469
1335999333677072743 3.5713258928
1335999333843632722 4.29858679717
1335999334043781593 4.49957894853
1335999334210366605 2.6737875996
1335999334510441992 2.13017290952
1335999334676996503 1.77220331228
1335999334910617138 2.94801418045
1335999335077079261 0.922312263364
1335999335243608964 -6.56290806586
1335999336176968321 -1.69249660879
