# Supplementary material for: Infants Time Their Smiles to Make Their Moms Smile
Source: PLoS One. 2015 Sep 23;10(9):e0136492. doi: 10.1371/journal.pone.0136492 (PMC4580458; doi:10.1371/journal.pone.0136492)
Supplement: S1 Data — (ZIP) [file pone.0136492.s001.zip › DiegoSmileRawData/smilenew_sub_23_babyplus_2012-05-02-15-44-36.robotsmiles]

1 1335998684672880150
0 1335998686072870309
1 1335998691339579123
0 1335998701106419789
1 1335998704272843587
0 1335998707139771716
1 1335998710606190487
0 1335998714739377745
1 1335998718006118513
0 1335998721306202920
1 1335998726239410062
0 1335998729539422821
1 1335998733206365647
0 1335998736273557798
1 1335998739806123512
0 1335998743239514161
1 1335998747306189167
0 1335998756773040215
1 1335998770539440508
0 1335998774339863641
1 1335998789406150775
0 1335998792806085075
1 1335998796172806662
0 1335998799339642805
1 1335998813339559439
0 1335998816939672552
1 1335998822439544821
0 1335998823606244437
1 1335998827339588172
0 1335998833439602324
1 1335998836539527521
0 1335998839406170673
1 1335998843139427706
0 1335998845939713550
1 1335998854439688972
0 1335998858272857975
1 1335998862306244026
