# Supplementary material for: Infants Time Their Smiles to Make Their Moms Smile
Source: PLoS One. 2015 Sep 23;10(9):e0136492. doi: 10.1371/journal.pone.0136492 (PMC4580458; doi:10.1371/journal.pone.0136492)
Supplement: S1 Data — (ZIP) [file pone.0136492.s001.zip › DiegoSmileRawData/smilenew_sub_23_babyplus_2012-05-02-15-44-36.subjectsmiles]

1335998684039692317 5.75353111319
1335998684206342194 5.23945085945
1335998684373063236 2.26910105871
1335998684506187141 4.57733361856
1335998684672922171 2.13116262827
1335998684806210418 1.93896935989
1335998684972808367 5.26716552112
1335998685139530634 5.07732268479
1335998685239619462 -9.94640637731
1335998690239617015 -0.833760515106
1335998690406264310 3.64095635887
1335998690606193793 2.55696623003
1335998690772857029 4.48912272045
1335998690939610717 2.99948266427
1335998691139528321 2.71989957153
1335998691339578592 3.71504504004
1335998691506376113 1.35293188165
1335998691706374552 1.58166218398
1335998691873014335 1.7294728147
1335998692039512480 7.12441474179
1335998692206309494 9.60809628702
1335998692372901547 9.24334247076
1335998692572896911 10.4368543633
1335998692740179347 16.1417087151
1335998692939447743 16.3133410411
1335998693106296101 16.3675858775
1335998693339499348 18.9709149122
1335998693506167274 21.2473364434
1335998693672739556 20.7705004923
1335998693872853767 21.7647808855
1335998694072830020 20.9471581985
1335998694239623883 15.7724966903
1335998694439767749 13.4359971583
1335998694606309367 20.2648193352
1335998694739792661 21.8696550425
1335998694906232765 19.8199803655
1335998695106158349 16.2712675893
1335998695306164087 19.0146351319
1335998695472814770 17.8528920528
1335998695672798438 16.0359800051
1335998695839851836 21.16935282
1335998696072834369 14.4595378236
1335998696239545565 13.8072434465
1335998696439633213 15.8379080437
1335998696639396564 11.8846917435
1335998696839448310 12.0211091247
1335998697039673928 11.9527332366
1335998697239595130 11.596603954
1335998697406198784 12.1613090758
1335998697606181825 13.7619286716
1335998697806151347 10.1308338803
1335998698006396822 6.1706080429
1335998698206215358 1.73386194195
1335998698406281064 1.93497781659
1335998698573137252 -1.22706015272
1335998698739485910 -1.43159373842
1335998698906333925 -2.74660339653
1335998699072823449 -1.45879650061
1335998699239827333 7.84953993406
1335998699439575257 5.64888982633
1335998699639555828 7.72317120999
1335998699806211445 5.86359247743
1335998699972978215 9.26087113411
1335998700172775583 10.5804937583
1335998700339706069 9.1343175692
1335998700506197713 11.6232929627
1335998700706609182 18.0507590934
1335998700906293890 16.9361160182
1335998701106509754 19.9934673268
1335998701272848866 18.7843273791
1335998701473116097 18.0546783133
1335998701672905172 17.7533858527
1335998701872847303 19.37115755
1335998702139437785 16.0513868736
1335998702472813819 17.9502693307
1335998702639489820 13.5854341535
1335998702872802232 14.3934267696
1335998703072801662 12.8295743695
1335998703272885436 8.58435116238
1335998703472819342 6.05503149733
1335998703672932662 4.71452517019
1335998703872897803 1.63490927832
1335998704072940361 -5.55606079116
1335998704272853365 -4.13614861194
1335998704439604228 -3.64027252948
1335998704606208733 -0.189475211408
1335998704806359346 3.30403321993
1335998704972836901 1.32912017084
1335998705172870110 4.88716700959
1335998705339557718 9.6133924746
1335998705539475858 10.7602137302
1335998705739565235 10.7877015101
1335998705906476301 12.0292699429
1335998706106264561 12.3250598987
1335998706306157414 14.5707809445
1335998706506245916 13.7245976806
1335998706672875241 14.6451992005
1335998706906144605 14.9647614069
1335998707139738147 15.6098758645
1335998707306325994 9.02710438337
1335998707506068767 9.64219475616
1335998707673105239 15.1011532755
1335998707872823214 14.6761554243
1335998708039560386 12.6764442532
1335998708206174285 11.0657448588
1335998708406321247 14.101483201
1335998708606601808 15.5870892124
1335998708772817623 13.3131635577
1335998708972972813 12.8076241872
1335998709172942344 13.5763605069
1335998709339666427 13.7158132153
1335998709539679229 11.4860637339
1335998709739750139 11.4403071125
1335998709906255127 11.761190561
1335998710072879834 10.5198974016
1335998710272974395 8.12181637636
1335998710439529429 7.09670534196
1335998710606195734 5.76537651273
1335998710806158144 6.82904998446
1335998710972855398 8.38195008632
1335998711139440007 8.67273340618
1335998711339562240 8.74062580608
1335998711506165394 7.11282292439
1335998711739527399 7.7016585753
1335998711939465390 5.14023196167
1335998712106133008 10.1392733136
1335998712306240413 8.50979061755
1335998712506154547 8.95693419525
1335998712672754144 10.8950418755
1335998712839701776 11.2674511305
1335998713006311091 12.1230801342
1335998713172887830 11.0240446429
1335998713373032454 11.8569009772
1335998713639497018 9.42698725023
1335998713839658048 12.103801541
1335998714039743558 5.15446633732
1335998714239560743 8.41119360617
1335998714406254860 10.6408395729
1335998714572914494 1.56988579453
1335998714739595804 -5.54256426779
1335998714939666636 -4.44902583299
1335998715106173751 -4.53416293806
1335998715306271455 -0.0448390934133
1335998715472808727 6.33947314626
1335998715706213150 7.09100468449
1335998715906223924 3.71805765121
1335998716072763396 0.706061185809
1335998716272903362 4.29512227963
1335998716472813070 7.3041829471
1335998716639880175 5.14389857421
1335998716839529533 4.81150352629
1335998717039801976 1.3293331141
1335998717239484423 6.64184478866
1335998717406555799 4.38834024757
1335998717606281197 6.29305720629
1335998717806171534 8.31673863009
1335998718006159997 8.22478847149
1335998718206274155 8.03195708034
1335998718406233112 5.07893309715
1335998718606769543 5.84531576656
1335998718806154446 4.92780503944
1335998719072903984 5.56415042549
1335998719272892614 3.30421682542
1335998719472849537 6.47028442859
1335998719672795182 6.47841763475
1335998719874257473 7.99163155689
1335998720072991348 7.32432491757
1335998720272975321 4.62683303658
1335998720506246403 5.91656902051
1335998720672783175 5.38360573544
1335998720872862551 2.4718909244
1335998721106383033 4.58569583691
1335998721306128110 1.41363411302
1335998721506162742 2.90598857529
1335998721706163750 1.79925901895
1335998721906160494 2.35996300193
1335998722106185887 1.80723119919
1335998722306322161 4.5065870642
1335998722506300775 1.99078759585
1335998722706278467 1.47788475449
1335998722939562673 3.19136696869
1335998723139547554 5.76982358693
1335998723339585087 3.50443805638
1335998723539809117 6.45966621048
1335998723739617909 5.5467312117
1335998723972819949 7.21595805744
1335998724139415548 8.9153851629
1335998724339444346 11.1533792733
1335998724572904618 8.38165473168
1335998724772958097 4.75646821955
1335998725006231993 4.57928996563
1335998725173069164 5.88005911736
1335998725406308720 9.47390203373
1335998725606236621 3.92065446167
1335998725806439252 11.1577293962
1335998726006304589 6.50019418684
1335998726239573719 11.182452743
1335998726472947357 12.5501331689
1335998726672882142 12.129881812
1335998726873036174 14.1787614808
1335998727072829577 12.3988455408
1335998727272992433 10.3840515033
1335998727472740796 11.1709839805
1335998727672988997 10.4531936712
1335998727873179553 16.1957443783
1335998728039451166 13.1247880631
1335998728239732741 2.48450109698
1335998728406332421 -4.45715847615
1335998728572942070 -5.78987651843
1335998728773052548 -5.0133061547
1335998728939560555 -7.08819062569
1335998729139453241 -7.24902609455
1335998729306190849 -9.71037578847
1335998729539636105 -8.97630169805
1335998729739538239 -8.99921192337
1335998729906067393 -9.18193298264
1335998730106315140 -6.4904134274
1335998730372976086 -8.47821188036
1335998730539533552 -13.2613666343
1335998730706167268 -15.0844488724
1335998730906195711 -13.3677549539
1335998731106118709 -11.7839843016
1335998731339575932 -10.9714478482
1335998731539509971 -13.2843458564
1335998731706393642 -14.0491637632
1335998731906154242 -15.3973253333
1335998732106163176 -13.7822037874
1335998732273009262 -12.5597333803
1335998732473057364 -12.7688048723
1335998732672808565 -11.1708777719
1335998732839542736 -8.54117258016
1335998733006204335 -5.00565153951
1335998733206573415 -7.13937013737
1335998733406507599 -0.474969538814
1335998733573014671 6.03094923376
1335998733772857966 9.33171520537
1335998733973012445 10.8593789356
1335998734172830855 13.5216049235
1335998734372863030 8.80017686949
1335998734572871344 11.1336845032
1335998734773282533 13.2136749262
1335998735006155422 16.7760962088
1335998735239574994 18.7199163666
1335998735439599335 14.5652267503
1335998735672926168 13.8790868528
1335998735906189252 10.4609606667
1335998736106761600 7.50650485983
1335998736273691673 16.1668940193
1335998736472879461 11.9403023089
1335998736672832856 14.4930962752
1335998736872772419 13.7959140875
1335998737072909231 13.3594802044
1335998737239521447 12.0136447712
1335998737439550007 16.3038322861
1335998737639458372 18.9257115135
1335998737906314723 16.3132494695
1335998738106198926 14.5310778372
1335998738372902285 13.5127241947
1335998738606243381 13.4122637518
1335998738872851062 10.0073457832
1335998739072833094 4.8251373809
1335998739239539178 8.07554371953
1335998739439585725 10.286900968
1335998739606216431 8.94698940391
1335998739806150951 10.1758798909
1335998739973008549 8.96492285891
1335998740172930175 8.1853612538
1335998740372938788 13.563463626
1335998740539560895 8.02269189436
1335998740739477817 9.4393086407
1335998740939756866 9.97539324273
1335998741272988717 7.83050516898
1335998741506410389 12.8305430751
1335998741706258348 12.5646773107
1335998741906169406 10.1509655157
1335998742106182653 8.32008014067
1335998742306318499 8.70332786265
1335998742506296268 7.83399062496
1335998742739514529 7.78079202947
1335998742939565226 8.95639625403
1335998743239527296 9.66505524038
1335998743439530149 7.16821281516
1335998743639820153 5.27685078705
1335998743873037347 4.59797218638
1335998744072965291 3.95579615527
1335998744206321030 -2.82437248578
1335998744439605536 2.7131849206
1335998744606249710 2.72439248857
1335998744806238275 8.78602327451
1335998745006161539 6.8013355119
1335998745206317868 9.33445722379
1335998745406189531 11.2405349838
1335998745606217105 3.1155747283
1335998745806396498 6.5514551941
1335998746006089937 7.3370207888
1335998746206392098 8.6723002656
1335998746406136905 7.12625126542
1335998746639463307 9.73514457191
1335998746873122607 10.2718636708
1335998747072864068 9.87602281635
1335998747306204658 9.64950132131
1335998747506168499 13.3567121327
1335998747739489510 10.2355640648
1335998747906195787 13.448035967
1335998748172806039 11.692941747
1335998748372847378 11.9556132991
1335998748573043745 12.4083786425
1335998748772844592 14.5516800478
1335998748972981406 14.6138214505
1335998749172799350 12.7269504612
1335998749372872646 15.3097662255
1335998749606325192 12.5889428999
1335998749806369775 12.4770340518
1335998750006236039 12.1478927201
1335998750239742764 14.773725507
1335998750439825770 12.8857495214
1335998750639542506 9.99271363946
1335998750839589405 11.7906332096
1335998751006177964 10.3883873077
1335998751206272255 11.5414355632
1335998751372856141 10.8573327833
1335998751572900170 11.0514835024
1335998751773109708 8.78018672825
1335998751972862191 7.84809950102
1335998752172931272 7.96980553698
1335998752339746731 8.53279454422
1335998752539450285 9.78559215145
1335998752739587167 10.786096538
1335998752939552648 9.2363668356
1335998753206371946 9.79787931312
1335998753372971634 11.7406778663
1335998753572897274 10.1906430665
1335998753806410216 10.469741152
1335998754006298831 9.67294794648
1335998754206263649 7.96870243716
1335998754439705662 11.6859563046
1335998754606121086 9.42861551654
1335998754806310581 8.25332587187
1335998755039597359 8.8846171446
1335998755239790408 9.29016592013
1335998755439619099 9.98785492228
1335998755672794199 11.7846519682
1335998755906225607 14.560434698
1335998756106369494 20.6843451266
1335998756306182626 15.7528344257
1335998756539563303 16.9667848277
1335998756773164079 15.2052664202
1335998756972822150 19.0938582138
1335998757173051053 19.4043902745
1335998757406371679 22.2083667873
1335998757606235395 20.6797459885
1335998757773059669 17.1253447914
1335998757972903777 17.8979740737
1335998758172969349 17.1435212834
1335998758406222496 14.1302849216
1335998758606499039 14.2135705287
1335998758839554481 12.5106296282
1335998759039428125 10.4766184464
1335998759239754690 6.11138962608
1335998759472885195 -0.0364959854271
1335998759672781460 -5.98949766637
1335998759872916670 -10.632660972
1335998760072968387 -9.83158287283
1335998760272880461 -10.3158016874
1335998760439870987 -10.4809137201
1335998760639512538 -12.345776778
1335998760839549065 -10.0144514534
1335998761039591695 -8.38329117006
1335998761206247668 -7.81314931516
1335998761406413648 -6.57967104298
1335998761572865652 -9.19674624327
1335998761772961520 -7.64561064555
1335998762006214644 -9.68026607532
1335998762206204805 -11.3310447501
1335998762406372702 -10.3584494621
1335998762606184852 -11.1226330004
1335998762772739040 -13.265017551
1335998762939632447 -11.22819721
1335998763172896663 -11.2534760216
1335998763339471348 -11.9386396079
1335998763539598198 -10.9035493823
1335998763772850174 -10.8575835903
1335998763972935832 -9.45396300592
1335998764139626002 -12.7292317771
1335998764372823379 -7.7488688383
1335998764572849329 -11.2203834066
1335998764772781196 -9.40038056767
1335998764973018083 -9.51230166286
1335998765172910830 -8.00402875715
1335998765373025395 -9.01451867764
1335998765572991228 -10.6963725896
1335998765773028530 -10.6004598778
1335998765939769294 -11.5583706287
1335998766139546333 -11.5195973784
1335998766372895780 -11.2418506212
1335998766606518325 -8.64503180554
1335998766772837023 -10.4545632393
1335998766972859604 -10.2955321878
1335998767172836173 -11.1135895738
1335998767372964535 -11.0515976715
1335998767572771002 -10.1286448024
1335998767739697635 -11.8635845292
1335998767939580930 -10.6420334014
1335998768206126036 -8.10358562677
1335998768372839001 -0.375941171792
1335998768606511944 -1.63761642883
1335998768806241242 -0.526539356325
1335998769006204551 -2.35753750972
1335998769172975619 -3.52845123142
1335998769372802617 -3.53398294524
1335998769572964270 -2.57004785659
1335998769739640899 -1.70367389298
1335998769939600081 -4.37581473401
1335998770139542526 -3.96979146814
1335998770339501560 -2.08739302223
1335998770539565783 -5.29075012521
1335998770772868044 7.65400711539
1335998770972826920 12.0534365735
1335998771173000718 11.8160352491
1335998771339478831 14.0656812188
1335998771539475170 13.0622538377
1335998771739526730 12.4763363577
1335998771939501914 10.8110123112
1335998772139527902 12.0017857047
1335998772339450251 12.4142033697
1335998772539625766 12.7473086
1335998772739501978 12.1270405351
1335998772939620819 10.8456740682
1335998773139570450 12.0888558108
1335998773306229641 13.4003664224
1335998773506482170 10.5447734263
1335998773672963154 13.1224986344
1335998773872824278 11.9501079411
1335998774072983396 11.4015211422
1335998774339549197 12.681542315
1335998774539486439 16.240717132
1335998774739463180 13.7557087031
1335998774972930075 11.8753658215
1335998775239532079 16.2133591336
1335998775472809488 12.808612613
1335998775672716765 12.0021603265
1335998775872846218 10.2035323722
1335998776106322686 10.0764175873
1335998776306203812 6.48789329694
1335998776472898526 -0.729506737985
1335998776672799835 -1.40790538637
1335998776872817513 -6.70235420943
1335998777039514024 -6.09109568985
1335998777272856681 -5.29316179149
1335998777472817349 -6.34616516323
1335998777639558199 -7.73799844455
1335998777839467962 -5.27748277044
1335998778039570493 -6.42444973714
1335998778239655270 -5.80716549419
1335998778439709302 -5.03481652844
1335998778606352740 -5.20936085847
1335998778806276985 -5.50396346705
1335998779006265538 -5.28331666197
1335998779206306737 -7.55731595149
1335998779373045885 -8.28284532294
1335998779573052170 -7.50512469651
1335998779773103513 -9.78655044193
1335998779939447341 -9.9217868212
1335998780139527281 -9.85738888248
1335998780306110981 -9.86308057735
1335998780506176113 -11.4933559215
1335998780739506684 -11.7419946408
1335998780939415987 -9.56204854226
1335998781106161014 -8.89396534137
1335998781306414861 -10.4656116669
1335998781472956192 -9.17233815261
1335998781672895852 -8.83287822728
1335998781872843773 -8.64965406457
1335998782039545915 -10.4136000946
1335998782273061284 -10.3032159343
1335998782439664228 -8.57107089625
1335998782639660612 -8.6680916923
1335998782839579911 -10.4392508221
1335998783039586524 -10.4572843459
1335998783239986472 -10.2698699247
1335998783472944604 -8.9034993697
1335998783706249293 -8.07098077885
1335998783873042490 -7.89899680037
1335998784106179648 -7.13750200449
1335998784339507690 -8.29098463901
1335998784506142406 -10.3054024798
1335998784706261286 -11.1192257355
1335998784906143332 -13.2070021101
1335998785106127183 -13.1670518053
1335998785273077443 -10.7643474706
1335998785472866232 -9.07720301146
1335998785639585080 -4.92978613321
1335998785839503285 -6.27029915102
1335998786072932902 -2.68529619725
1335998786172769597 -2.62010040585
1335998786406390014 -1.73835026245
1335998787306283435 -3.19976274407
1335998787506229157 -5.72651430108
1335998787706211025 -9.04498378744
1335998787873055608 -11.6136159318
1335998788072905316 -8.16614418979
1335998788239478169 -0.900916421377
1335998788439799937 0.541766593969
1335998788606317688 1.54726768264
1335998788806290984 1.33886384902
1335998789006320855 3.98210836814
1335998789172935343 4.66494552395
1335998789406478318 1.8931221543
1335998789672896300 6.03627347839
1335998789872858883 3.5016461271
1335998790073111345 2.38186317982
1335998790272934688 1.39809732304
1335998790439474692 5.18315216931
1335998790639540129 6.01784129455
1335998790839528969 7.29982264792
1335998791039567300 7.96351465205
1335998791206242287 7.68137763283
1335998791406374834 9.23645851262
1335998791606304399 4.70081188155
1335998791772993394 6.21678601121
1335998791972853036 8.11571725102
1335998792239496349 3.88596939024
1335998792406192849 6.74684836035
1335998792572767439 6.43661591164
1335998792806134537 8.8625302211
1335998792972839244 11.5681971722
1335998793173041028 11.77814721
1335998793372938835 12.3786586909
1335998793539519137 14.9841696465
1335998793739455932 13.2339498242
1335998793939612890 20.8337592354
1335998794139561649 20.5386899909
1335998794339580438 22.3026162791
1335998794539672834 16.0732834721
1335998794739483102 16.3144286155
1335998794939514284 8.15647245921
1335998795139523920 1.49226977434
1335998795306238159 -2.42196436183
1335998795506214831 -0.291980873983
1335998795672779373 -0.234235461272
1335998795839406467 -0.740507165227
1335998796006314461 1.69966420457
1335998796172963522 -2.18779501665
1335998796372871601 0.606601940232
1335998796539579740 -0.718130175785
1335998796739557551 0.309594684682
1335998796939563340 -0.152238856278
1335998797139527726 0.262410614221
1335998797306342262 -2.49148001633
1335998797473126276 -2.26898349918
1335998797672855024 -1.10274125664
1335998797906102669 -5.30910578214
1335998798072865512 -2.72862537526
1335998798239452769 -1.69044165097
1335998798439814429 -0.723908688308
1335998798606153441 -1.26520464586
1335998798839425376 -3.70376760316
1335998799006250164 -5.03985276228
1335998799172830388 -6.87725533942
1335998799339654294 -6.4857177753
1335998799539414132 -7.65503537629
1335998799706634616 -7.87417177426
1335998799906177085 -7.83272798932
1335998800073195166 -8.32989039576
1335998800239655498 -7.21199713858
1335998800406334933 -1.61975672275
1335998800572839101 -3.23918409932
1335998800772917637 -2.80662569209
1335998800939459659 -7.41687677416
1335998801139970280 -6.34738358027
1335998801373003869 -8.05141766842
1335998801572870312 -8.03370546799
1335998801772948741 -14.9953699404
1335998801972944075 -7.17744681136
1335998802139615517 -9.22977560706
1335998802306227201 -11.8145878968
1335998802506250309 -9.23975314967
1335998802739462702 -8.28276843282
1335998802939569291 -7.4079776095
1335998803139430141 -7.74380068775
1335998803339551968 -6.33475762204
1335998803539454382 -5.54446764677
1335998803740631101 -7.16264765818
1335998803972840406 -6.14378719487
1335998804206108309 -7.68097551832
1335998804406245565 -6.36553746822
1335998804606323089 -7.61197658343
1335998804806274486 -7.48250554338
1335998805006220250 -7.55166092234
1335998805206333509 -5.94612620845
1335998805406336810 -5.22111920283
1335998805639600879 -4.75384926829
1335998805872846401 -3.64362109636
1335998806072919806 -4.83920315914
1335998806272794100 -5.500209867
1335998806472830033 -6.57665541168
1335998806706217886 -7.64872359511
1335998806906154138 -6.0243047063
1335998807106314950 -5.26580000052
1335998807306334137 -2.45438970249
1335998807539449707 -1.92805467928
1335998807740336025 0.0945435431736
1335998807939686628 1.06892363106
1335998808106275781 -2.10023888474
1335998808239421352 -4.48234512835
1335998808406399814 -4.90159586819
1335998808572758135 -1.88827067774
1335998808706215088 -1.97198309716
1335998808806270204 -0.217633182651
1335998808939523304 2.16403897281
1335998809039512004 4.9850572566
1335998809172902177 8.43503483322
1335998809272870514 11.2610807721
1335998809372998307 8.43117244897
1335998809506156592 8.2755166794
1335998809672923868 8.41481335954
1335998809773215244 9.03147744853
1335998809872945583 8.41676313462
1335998810006326378 7.683773654
1335998810106335680 6.6146177543
1335998810239576394 8.16681044204
1335998810406244851 5.87526809999
1335998810539514836 7.02891217891
1335998810706185909 5.31708529642
1335998810872885385 7.48645704102
1335998811006152185 10.4154222807
1335998811172908812 13.0836404563
1335998811306234041 11.5675239129
1335998811472869412 8.02536047822
1335998811639641363 9.93232492671
1335998811872935577 10.2004487917
1335998812039502137 8.4126448305
1335998812172894507 7.01553715797
1335998812372953403 6.12142088838
1335998812539428575 6.96168122911
1335998812672841168 7.14676143091
1335998812839681299 8.78853028955
1335998812973026449 5.89150736378
1335998813139556463 4.56846353442
1335998813339735335 6.58364378188
1335998813506782566 5.35595065936
1335998813706845805 6.74764473901
1335998813906383586 6.65317146932
1335998814039575177 5.70554199393
1335998814206152270 5.70355564737
1335998814372928994 5.42810888076
1335998814572863478 3.92698657708
1335998814706321000 4.83986898783
1335998814906134922 5.116575666
1335998815072907699 5.43493822559
1335998815206172064 7.07963971208
1335998815406234797 10.2439943355
1335998815539493186 9.98065686251
1335998815639659179 10.6935617659
1335998815739667230 8.91947206873
1335998815839475614 12.0042658449
1335998815939560138 8.62516477514
1335998816072940253 9.79446920851
1335998816206265416 11.3348360698
1335998816339569536 10.5212176191
1335998816472820900 12.4791606678
1335998816639693066 9.81809566644
1335998816772865199 5.52662169644
1335998816939683748 5.28217069314
1335998817139449405 7.0893364059
1335998817339501693 4.50699124478
1335998817472865478 5.79110410102
1335998817639582794 5.75407829379
1335998817806343312 6.54480368966
1335998817972946558 3.84062829973
1335998818139630677 5.82500299303
1335998818306381480 4.76851157746
1335998818472885811 8.51690504206
1335998818606387958 5.3793382698
1335998818772856694 5.72460118166
1335998818906274009 6.05469158186
1335998819073165752 8.41985376859
1335998819206426291 6.49274461219
1335998819372875687 9.72524085207
1335998819506239765 9.71252445398
1335998819672898596 9.61582970353
1335998819806186795 9.71119845192
1335998819939635967 12.1876756044
1335998820073065596 16.4885011257
1335998820239498573 12.1372081872
1335998820372761666 12.8671531992
1335998820506090272 14.2784067522
1335998820639464589 13.7015307747
1335998820772879785 12.1789085194
1335998820906268984 7.38961114144
1335998821039492870 8.5434017246
1335998821206243839 13.3631260708
1335998821373131937 12.3136203578
1335998821573081825 16.8901641693
1335998821739534997 18.333076434
1335998821939578070 13.7968304585
1335998822139493458 3.1409202365
1335998825839810703 9.50153419014
1335998826039678450 11.9693960402
1335998826239521284 13.8620405953
1335998826439678603 11.4383023076
1335998826606480906 13.9071164666
1335998826806212927 14.1170135122
1335998826973001878 11.845904929
1335998827173007061 12.677221171
1335998827339677783 9.09566784724
1335998827539511964 5.12169510712
1335998827706248278 6.8473476107
1335998827906273952 7.03200481738
1335998828239540668 5.532000588
1335998828406179644 7.76337132111
1335998828606197115 11.5367643153
1335998828806306494 9.96937697514
1335998828972861522 9.42768657032
1335998829172943899 10.6742261138
1335998829372799956 8.56985623858
1335998829539531473 9.66495291957
1335998829739495556 7.09190637471
1335998830006172701 8.62727468068
1335998830239439960 8.5260274341
1335998830506365448 10.5935416562
1335998830672838277 8.70248262941
1335998830873069281 9.66823665147
1335998831072959445 8.22968392464
1335998831439574264 6.50520119631
1335998831639446588 4.27964480971
1335998831839571029 1.40159685573
1335998832039633046 3.742116069
1335998832239578013 2.66508369669
1335998832473038466 -0.603322490296
1335998832672966569 -0.108331726049
1335998832872997328 -1.41555610227
1335998833039543194 -2.60209871535
1335998833273203147 -7.96081345587
1335998833439451268 -10.004593137
1335998833639766416 -9.68490709521
1335998833806228038 -9.86787575123
1335998834006232901 -11.5928319521
1335998834172847264 -10.1626346002
1335998834373062235 -8.78036447374
1335998834606482855 -10.9475413708
1335998834772819979 -9.67571231081
1335998834972898444 -8.87164622495
1335998835172835960 -9.65324504555
1335998835372919029 -12.5212509787
1335998835572890573 -11.9546840217
1335998835772928941 -10.3161996871
1335998835939535994 -10.3885883659
1335998836139428747 -11.3481511509
1335998836372907388 -5.23578163745
1335998836539661334 2.52029423927
1335998836739663929 1.3824451054
1335998836939577948 1.59077845095
1335998837139563083 3.32371627704
1335998837339531615 1.1698309357
1335998837506182177 3.04846619629
1335998837706200693 3.12263795931
1335998837872877908 7.34720785285
1335998838072818990 8.46818443994
1335998838239710183 11.0498673814
1335998838472899957 12.5493688749
1335998838672879594 15.5430778069
1335998838839542628 15.12569754
1335998839039482549 11.4909468713
1335998839239533228 9.67114679968
1335998839406221267 12.4056527059
1335998839606221413 12.3988463081
1335998839772967599 12.7693909883
1335998839972742437 12.5920740733
1335998840172889680 13.2727993767
1335998840372853616 13.2046030905
1335998840572874922 13.4051729674
1335998840772969367 7.49678210715
1335998840972869771 8.50848872393
1335998841139429842 8.60185231429
1335998841372888090 -9.6248290678
1335998841572940863 -9.69092221239
1335998841806210092 -10.8458137233
1335998842006204820 -9.75232454492
1335998842172926224 -9.79121150481
1335998842339610813 -8.12007239137
1335998842573000926 -8.82383179827
1335998842772948950 -10.5704366459
1335998842972884950 -10.761399011
1335998843139491487 -9.72136759113
1335998843339484527 -11.8383274397
1335998843506135685 -9.5694814518
1335998843706474393 -14.0226544307
1335998843906471397 -13.8460466022
1335998844106158636 -13.2842150777
1335998844273056713 -12.3623594752
1335998844439715388 -13.1736543433
1335998844639509009 -13.9714116729
1335998844839539729 -7.47092080737
1335998845039522002 -4.61161388972
1335998845206165963 -6.01414852295
1335998845372962731 2.72331265909
1335998845539604944 5.87484259599
1335998845739450233 10.2482221361
1335998845939953654 14.6081653473
1335998854239613158 10.2727621528
1335998854439766778 11.9802840768
1335998854639737016 10.537759155
1335998854807781328 15.4115420537
1335998854972799203 10.5077055129
1335998855172816425 12.5760054966
1335998855339432332 12.824841449
1335998855539687980 16.9594474112
1335998855706133094 14.7418829934
1335998855906275604 16.2755522436
1335998856106326095 18.8939474005
1335998856273003773 22.1630593623
1335998856472883111 20.8770842998
1335998856639435830 17.9945187851
1335998856839639518 15.2966964306
1335998857006202463 14.7344777327
1335998857206311543 13.8064625794
1335998857406202633 16.0183449816
1335998857606146503 15.583604269
1335998857806230329 15.5150732693
1335998858006333220 14.6512967102
1335998858272859031 14.431828637
1335998858439571415 13.961417889
1335998858639432559 15.9088537702
1335998858839460916 11.4481644402
1335998859039665040 14.9692732321
1335998859239653694 14.8636271087
1335998859439554349 13.8171419934
1335998859639473161 13.8733261208
1335998859839517799 14.2257690309
1335998860039446535 14.9151500241
1335998860206090327 11.7794660621
1335998860406217552 7.82360878108
1335998860572981949 7.79716651779
1335998860773051846 6.32871507711
1335998860939485383 2.08626412318
1335998861172979640 2.80142434751
1335998861339661571 6.50581850968
1335998861539603389 5.45990122208
1335998861706205193 4.57983073383
1335998861939702341 2.77754843917
1335998862139584832 3.03693630229
1335998862306228933 3.46409009092
1335998862506211280 5.20151568785
1335998862672999331 3.25647418784
1335998862872901143 5.33976005402
1335998863072797006 3.06228140572
1335998863239528312 0.288656887727
1335998863472896351 -1.41170780717
