# Supplementary material for: Infants Time Their Smiles to Make Their Moms Smile
Source: PLoS One. 2015 Sep 23;10(9):e0136492. doi: 10.1371/journal.pone.0136492 (PMC4580458; doi:10.1371/journal.pone.0136492)
Supplement: S1 Data — (ZIP) [file pone.0136492.s001.zip › DiegoSmileRawData/smilenew_sub_23_mirror_2012-05-02-15-59-37.robotsmiles]

1 1335999596941051646
0 1335999602340930114
1 1335999615840921445
0 1335999620740949875
1 1335999629541147305
0 1335999634041006233
1 1335999647374173284
0 1335999658307581607
1 1335999684274219251
0 1335999689407599588
1 1335999692540904138
0 1335999705974226103
1 1335999733707724912
0 1335999741493539395
1 1335999757326756059
0 1335999760826643558
