# Supplementary material for: Infants Time Their Smiles to Make Their Moms Smile
Source: PLoS One. 2015 Sep 23;10(9):e0136492. doi: 10.1371/journal.pone.0136492 (PMC4580458; doi:10.1371/journal.pone.0136492)
Supplement: S1 Data — (ZIP) [file pone.0136492.s001.zip › DiegoSmileRawData/smilenew_sub_23_mirror_2012-05-02-15-59-37.subjectsmiles]

1335999585174633582 -11.7079603432
1335999585374132466 -13.713994004
1335999585574315563 -7.91978734646
1335999585774156232 -12.7355946532
1335999585940906454 -12.3072474595
1335999586140935869 -13.9581786241
1335999586307574629 -11.0528281465
1335999586474291667 -12.3616252739
1335999586607556604 -11.3795999137
1335999586774500032 -4.84997013984
1335999586907569036 2.42534129562
1335999587074162906 -10.6551811718
1335999587241045374 3.04319768469
1335999588441232233 -3.01696631716
1335999588574253413 -12.0826863322
1335999588740856071 -10.6564620731
1335999590174368142 -11.7093490147
1335999590341024637 -10.1723213267
1335999590507611061 -12.8127149769
1335999590740908121 -13.0051584121
1335999590907699127 -7.4980105628
1335999591074363056 -9.71354908612
1335999591240861058 -6.15095867488
1335999591440906808 -6.68943084699
1335999591607763243 -6.17073359213
1335999591774227016 -4.76747260237
1335999591940853628 -5.85739548845
1335999592140884607 -18.203198494
1335999592307598023 -0.713986642676
1335999592507746311 -7.45063991828
1335999592674201477 -3.7472546215
1335999592874256649 -5.02293298915
1335999593074351043 0.905618196332
1335999593207617764 -10.8332565386
1335999593407491934 -3.19445708325
1335999593574311612 0.994705403107
1335999593774178917 -3.67952309392
1335999593974354286 -7.73921647943
1335999594174228974 -6.05518551815
1335999594341022395 -6.03960359721
1335999594541227075 -3.05979703253
1335999594707675999 -0.354043558017
1335999594907648313 -4.01844979872
1335999595074148435 -3.94584890243
1335999595274215089 -5.66330665262
1335999595474405615 -7.14160628127
1335999595674426800 -2.88387769984
1335999595907558979 -6.23878984126
1335999596107914578 -4.9185266974
1335999596341230810 -6.60466220384
1335999596540834261 -6.44828590062
1335999596774310051 -2.89957007283
1335999596940979230 11.8777483941
1335999597207608342 14.4076464512
1335999597440958623 13.434109577
1335999597607638043 16.8348737314
1335999597807593407 -7.54334750938
1335999598007779193 -8.95987974876
1335999598241069695 -10.7595112188
1335999598440923946 -4.13610254371
1335999598640860554 5.54291664989
1335999598840834804 11.0083084073
1335999599007795053 11.695590187
1335999599240938651 11.9522921292
1335999599407766395 10.277182095
1335999599607535176 11.4477102463
1335999599807631348 10.8843692464
1335999599974287780 10.9273812031
1335999600274176444 9.80240989482
1335999600474182732 7.8331323715
1335999600640873273 9.69034157727
1335999600841033532 6.69921888561
1335999601040863139 8.49739757921
1335999601207636342 8.7918599662
1335999601407578288 9.37059929377
1335999601574192974 11.5689377575
1335999601774255330 10.8681768172
1335999601974224553 6.39187679194
1335999602174430794 -3.15677484138
1335999602341060652 -6.02581270345
1335999602507752704 -7.50311592802
1335999602707541302 -6.88348528002
1335999602874313545 -8.04689564082
1335999603107623634 -8.06249250743
1335999603274276345 -8.80018950303
1335999603474194738 -10.008576736
1335999603640893937 -9.49669236399
1335999603807555518 -10.671035132
1335999604007673123 -5.11074567337
1335999604174266811 -6.81740654689
1335999604341042401 -7.67934275423
1335999604507678834 -9.85718653601
1335999604674368538 -7.11851628099
1335999604874252647 -8.89971572976
1335999605040878013 -6.16518259696
1335999605240860904 -6.0010709305
1335999605441000851 -4.11195533294
1335999605607585805 -3.74706732139
1335999605774237107 -5.27763221197
1335999605940878654 0.0700827202292
1335999606074214397 -4.93428260057
1335999606240830469 -4.23408526971
1335999606407521367 -1.18606339452
1335999606574287904 -0.56064977147
1335999606740957551 -3.93451011218
1335999606907583421 -4.10726175649
1335999607107613470 -8.86177223842
1335999607274227492 -5.90309019453
1335999607474304524 -8.94970202282
1335999607640892294 -5.34879337862
1335999607807585868 -1.10436985665
1335999608007561040 -6.85861576974
1335999608241187484 -7.98115476092
1335999608407652262 -14.7440091384
1335999608574195195 -15.4834591991
1335999608774196453 -8.84381185397
1335999608974328647 -6.96739656025
1335999609174269937 -3.21452391537
1335999609374187835 -4.59504170283
1335999609574377626 -4.2389851378
1335999609741117557 -4.80301486513
1335999609907622780 -2.62228018366
1335999610074331957 -1.21404731168
1335999610240908655 -1.39653243676
1335999610407678899 -2.37315069729
1335999610574266089 -1.39087916958
1335999610707723882 -1.94523779734
1335999610841015278 -4.85946555773
1335999611107588925 -6.77412911416
1335999611307554052 -5.88554491309
1335999611474246921 -7.41329270623
1335999611674294530 -8.81130371072
1335999611841007422 -9.60066152651
1335999612007893161 -12.4673196025
1335999612274173704 -13.931337451
1335999612440881679 -14.0272229585
1335999612607461931 -10.4407767205
1335999612774314428 -11.8295380684
1335999612940860364 -10.1003587382
1335999613107601267 -9.5101800987
1335999613274417767 -10.85775752
1335999613440863632 -8.73763246022
1335999613607611315 -11.0459956249
1335999613740861810 -11.9396771706
1335999613874222394 -13.0945565122
1335999614074306365 -11.1911166814
1335999614241009319 -6.43238018411
1335999614374284499 -8.79116943927
1335999614507654345 -10.7604901033
1335999614640939208 -8.59662579827
1335999614807567284 -9.82264944441
1335999614974246329 -7.79148357763
1335999615140820450 -7.16860877114
1335999615307553884 -4.46710103711
1335999615474215317 -5.50869553445
1335999615674206325 -0.419725550874
1335999615840963030 7.19192795935
1335999616040881970 7.01981787881
1335999616208164519 3.33424478363
1335999616407651318 3.68190351501
1335999616574193638 1.18070454134
1335999616774254788 -2.55409524383
1335999616941070165 -0.65889875386
1335999617174265624 7.81509772694
1335999617340904295 10.2256257988
1335999617541025819 12.6732374817
1335999617740891366 8.53864266257
1335999617907595777 9.88382682056
1335999618107652348 13.5421792486
1335999618274442204 13.8865498401
1335999618440886113 8.37088193826
1335999618640888508 9.83965302646
1335999618840863275 3.77525257446
1335999619007660238 2.53524920107
1335999619207611703 3.2415175316
1335999619374352370 5.52366159815
1335999619607646905 7.13613103317
1335999619840974231 3.17303490006
1335999620007650890 8.51014505469
1335999620207555767 5.71096863272
1335999620374331595 6.67234170435
1335999620574253437 -3.56820568875
1335999620741025029 -2.68966332725
1335999620974312701 -2.10806058538
1335999621140913355 -5.03802506512
1335999621307576234 -6.66928001482
1335999621474191714 -5.88400549931
1335999621640935613 -4.21785603086
1335999621807566111 -7.7074888146
1335999621974239094 -6.23289941373
1335999622140866922 -6.34570397553
1335999622307862028 -2.8771283531
1335999622474256179 -1.64577351411
1335999622640896979 0.0906626354448
1335999622840995164 -1.45201902988
1335999623007831318 -2.29718503256
1335999623174244142 -1.84544576733
1335999623340898805 -4.48293955494
1335999623507505493 -4.39029017392
1335999623708006111 -3.80844439549
1335999623874264060 -5.77267287123
1335999624041022700 -5.36352901645
1335999624207548107 -5.37694328572
1335999624374208717 -3.76875924359
1335999624540941088 -8.97219274608
1335999624740865074 -8.09927012677
1335999624907552849 -9.72128357307
1335999625108310534 -9.68786098069
1335999625307721377 -9.32425229392
1335999625540932008 -10.7673254856
1335999625774454783 -10.530180982
1335999625940914226 -8.13226831651
1335999626174324219 -9.23835076729
1335999626407669161 -5.0478671839
1335999626574363567 -12.3103318792
1335999626774302215 -7.16915637972
1335999626974389389 -6.28332063836
1335999627207506947 -8.15833397543
1335999627407529956 -6.96509643919
1335999627574262282 -6.76528837893
1335999627774336738 -8.41299552793
1335999628007715050 -1.63804169724
1335999628174321338 -2.8645444413
1335999628374328071 -1.36611878716
1335999628574264817 -2.21951238527
1335999628841040367 -0.59632162976
1335999629041005430 0.860444046474
1335999629340867738 -0.482937001322
1335999629541106106 1.66454448255
1335999629740818563 2.53876751614
1335999629940880573 1.08771594166
1335999630207608297 -1.52849223436
1335999630407685341 -5.18458519867
1335999630641160433 -4.50714124948
1335999630874633659 -1.96909841148
1335999631074393668 4.5964517879
1335999631274259272 8.99664911551
1335999631474366171 13.717354519
1335999631640877677 14.4929738559
1335999631840863585 15.5383819729
1335999632040881387 13.2761679256
1335999632240821812 12.0202828508
1335999632440931232 11.4683097329
1335999632641010671 9.29862930514
1335999632807606287 8.82233549752
1335999633007701305 6.54908434146
1335999633207542691 6.81325034682
1335999633440967390 -0.858703053741
1335999633640929489 -1.11135953538
1335999633840879821 -0.357747099226
1335999634040999200 -1.90397235657
1335999634207598025 -3.0667522872
1335999634440911975 -3.89126732118
1335999634640957491 -2.71827930045
1335999634874427150 -0.463635080836
1335999635040836610 2.28633526791
1335999635240987338 2.88308927876
1335999635507620244 -0.567106652985
1335999635674496148 -5.16058523649
1335999635874229997 -8.03188990531
1335999636074423265 -10.5025400323
1335999636240897139 -11.3866835643
1335999636407755240 -11.427128302
1335999636574366441 -13.1085377149
1335999636740932622 -14.6514107671
1335999636907979858 -15.182625653
1335999637107638249 -15.7948766029
1335999637307493934 -10.6587400477
1335999637507506228 -11.0469488704
1335999637674325830 -12.0602663279
1335999637841054350 -13.2874447524
1335999638040905603 -14.305824853
1335999638240979136 -11.9943333622
1335999638407623042 -13.1101331553
1335999638574382410 -13.5922434199
1335999638707579056 -12.148228676
1335999638874252309 -12.9697116417
1335999639041062280 -13.4687633321
1335999639240986400 -11.9297012163
1335999639407642262 -11.0370239996
1335999639574203421 -10.5107055919
1335999639774209672 -11.4951936084
1335999639940962204 -11.2317047572
1335999640140965278 -10.8891842801
1335999640341036150 -10.3172203261
1335999640507760795 -12.1762368504
1335999640674403666 -11.0681006095
1335999640840841771 -10.7025049065
1335999641041102439 -10.8330951037
1335999641207826642 -12.1922454374
1335999641374290470 -7.70869472776
1335999641540839006 -10.7364958724
1335999641740873851 -10.1839337994
1335999641940933124 -10.7356542248
1335999642140889310 -11.0096639324
1335999642307528487 -11.2504155905
1335999642474276477 -11.9301256754
1335999642674360793 -11.288188194
1335999642840855060 -11.2689947513
1335999643040861914 -11.0951502632
1335999643207599942 -11.1966702022
1335999643407483569 -12.0895872991
1335999643574184859 -11.2681889237
1335999643774268732 -11.4163058507
1335999643974536698 -9.36085945768
1335999644207632939 -10.6037841393
1335999644407553581 -11.0892229234
1335999644707594644 -11.8316738667
1335999644874309937 -9.74359322124
1335999645107589415 -10.4783808012
1335999645274295962 -10.6048001328
1335999645474232663 -11.5127513778
1335999645640938400 -11.913534457
1335999645807628489 -10.4797299796
1335999645974399770 -9.71585311965
1335999646174259505 -11.8722955832
1335999646340922712 -5.98152814408
1335999646574309127 -0.00269083975987
1335999646774192050 1.17465341585
1335999646941047452 -1.54979376358
1335999647141045816 0.15948968092
1335999647374292738 4.04188035578
1335999647541858426 2.49583804932
1335999647774292331 -1.59426445957
1335999647940977768 0.160037165445
1335999648107704126 -1.36225170258
1335999648440956215 2.675824525
1335999648641022800 4.07270270401
1335999648807578593 10.1704389638
1335999648974243733 8.82711177915
1335999649174452145 6.73537034289
1335999649340881591 9.36261025474
1335999649507633211 7.91017031372
1335999649707614805 9.0501788917
1335999649907640486 10.7655886098
1335999650074301585 10.4801301879
1335999650274388067 7.717829214
1335999650440850668 11.1677723279
1335999650607600701 9.64151631492
1335999650807562106 9.68096730917
1335999650974265207 11.2106829105
1335999651174601480 10.1982365835
1335999651407706940 8.74132796804
1335999651574246190 9.65961704331
1335999651774329843 9.92491093703
1335999651974317611 12.3018459709
1335999652174335022 10.1011871264
1335999652374395088 8.95582669644
1335999652574511968 8.31434858627
1335999652774241168 8.31374186871
1335999652940993302 6.99113468692
1335999653174280479 9.37348658284
1335999653407550302 10.584739091
1335999653574318476 6.26938759427
1335999653774344308 9.70322876607
1335999653974322654 9.47865897607
1335999654174517195 7.03268373387
1335999654374284792 8.19174007141
1335999654540849013 9.11017748328
1335999654740846763 12.5659602281
1335999654941000971 9.28423746096
1335999655141033469 9.35615317627
1335999655340895570 10.5383759429
1335999655540824719 7.87611708073
1335999655707563623 9.16497858787
1335999655907562804 10.6125565138
1335999656107786979 10.7898460453
1335999656307645777 4.79519797219
1335999656507685643 8.41617783094
1335999656740850065 13.292200505
1335999656907636858 1.35342403972
1335999657107677339 2.19749736257
1335999657307611779 10.1612797992
1335999657507537949 10.408555637
1335999657674235939 15.3652359548
1335999657874328317 10.5680776786
1335999658207598387 -0.285881530336
1335999658474221265 4.44384120427
1335999658674609229 14.2794817462
1335999658907577465 15.5958205352
1335999659207631487 13.4335942371
1335999659407528180 13.6387150541
1335999659607608277 10.7417844776
1335999659807595741 11.0892169233
1335999660007637154 13.8335045404
1335999660207601452 12.5108474333
1335999660407625856 10.8097615241
1335999660574208964 1.01294876036
1335999660774292836 -4.07044525289
1335999660974193219 -0.325461797078
1335999661174412626 -5.16682674077
1335999661374274615 -9.69438845936
1335999661574407805 -9.3937841735
1335999661774356870 4.45974240294
1335999661940970870 0.928057879606
1335999662240877475 -2.26218962736
1335999662474286697 -3.25782823818
1335999662707442461 -11.5142036898
1335999662874252547 -3.35257594326
1335999664407617777 1.30538859003
1335999664607590451 -5.08528213062
1335999664807575847 -10.8968162396
1335999664974260935 -13.0994453204
1335999665207775900 -13.0417630853
1335999665340832263 -9.63604903493
1335999665540892328 -9.99204252943
1335999665674396478 -5.86572095096
1335999665807618526 -6.41144558708
1335999665974384385 -3.92797709319
1335999666107749418 -4.38334530361
1335999666241042200 -5.11009658514
1335999666374259207 -1.56422370651
1335999666507578477 -1.29585923715
1335999666674223267 -3.66143204207
1335999666807603797 -7.09259564629
1335999666974281719 -6.5462151388
1335999667140855976 -5.8163310026
1335999667374402315 0.0880736507776
1335999667540933512 -8.47290477799
1335999667774331336 -11.6638889062
1335999667940914980 -12.0414907561
1335999668107647044 -13.2454288312
1335999668240907487 -9.57027606696
1335999668374289855 -10.3447063715
1335999668507567180 -12.9873156519
1335999668641288998 -13.0006264424
1335999668774261985 -10.8560207697
1335999668907762870 -10.7483777419
1335999669007798795 -10.8400199713
1335999669140978431 -11.1426036636
1335999669307616842 -12.8021011395
1335999669440885922 -7.59714333201
1335999669574347763 -6.14218798267
1335999669741102500 -6.83148242108
1335999669907647271 -4.71969120224
1335999670040932694 -8.74694507336
1335999670240964532 -8.10694501694
1335999670407583811 -5.60313098226
1335999670540843444 -7.26416851694
1335999670740900923 -5.73709192292
1335999670907639979 -6.92702717656
1335999671107580688 -13.3379101419
1335999671274299567 -11.1344825469
1335999671474252902 -12.1038061969
1335999671574325593 -11.0642071411
1335999671707715177 -9.00489493662
1335999671840972614 -2.51775356525
1335999673874519821 -5.37332526014
1335999674074281758 -11.2326394748
1335999674207671488 -14.2281966975
1335999674374321890 -9.66713414163
1335999674574391886 -8.41273667686
1335999674740873155 -10.3994325854
1335999674907543202 -13.8592048102
1335999675074231092 -7.61046174727
1335999675274338832 -7.50318818773
1335999675474217249 -11.5155577597
1335999675640889228 -5.7845820119
1335999675807614528 -8.16373192341
1335999676007723534 -7.42400647562
1335999676174287762 -8.6545212883
1335999676340902367 -6.93108057821
1335999676540889828 -9.07042273815
1335999676740937104 -12.3480018107
1335999676907627999 -8.71195488438
1335999677074352369 -7.79787620535
1335999677240903860 -5.76179296983
1335999677474276912 -5.71903724585
1335999677640910270 -11.276968258
1335999677840852750 -9.80218112329
1335999678008020686 -8.83150958855
1335999678174369105 -2.40823397785
1335999678474301661 -1.89427396208
1335999678674320039 -3.2992153142
1335999678874296675 -5.62210343268
1335999679040859781 -8.52209195844
1335999679240917662 -7.29591248603
1335999679407548750 -7.92755585659
1335999679574203909 -7.54647308033
1335999679774354856 -11.3785760673
1335999680007788263 -9.66664248078
1335999680174200901 -12.3033699315
1335999680407571866 -14.2239370638
1335999680574240238 -12.5080204456
1335999680740858148 -10.2671734905
1335999680907492951 -10.0131461595
1335999681074153494 -9.86154562908
1335999681274224172 -11.3620011352
1335999681474315564 -12.1058200681
1335999681640908032 -10.3378929272
1335999681807496943 -10.1697580986
1335999682007840848 -10.2086405249
1335999682174321485 -9.78679424489
1335999682340894161 -8.74983062173
1335999682507575329 -5.45808543144
1335999682674417778 -8.89950492209
1335999682874164442 -9.22967363087
1335999683041018134 -7.3260491501
1335999683207711282 -5.60366793979
1335999683407658519 -6.21869327674
1335999683574273521 -3.51144319542
1335999683740873016 -3.2517414342
1335999683940988744 -1.80618718454
1335999684107591400 0.20454231719
1335999684274376848 8.67491118524
1335999684474246302 9.23493238064
1335999684640834985 7.86849989412
1335999684807704048 7.77276018078
1335999685007920588 8.04915308214
1335999685174272709 8.72428796476
1335999685374328869 6.68123921296
1335999685540843476 7.32450178334
1335999685707552533 6.1228554186
1335999685907537819 6.72380189802
1335999686074260755 8.34866408356
1335999686274404775 8.10148282306
1335999686440849275 8.74828390832
1335999686607574461 6.15136803347
1335999686807612359 5.46015586899
1335999686974364756 6.84918316592
1335999687140923042 8.87506757215
1335999687341372970 8.65725682976
1335999687474237723 6.20979522035
1335999687640903250 7.90038076053
1335999687807580730 8.15773852
1335999687974270775 7.22066084549
1335999688174569873 5.37537530975
1335999688341261160 7.0529177888
1335999688507568873 9.82341587303
1335999688674402975 7.21207216985
1335999688874298852 3.94326720735
1335999689074316678 7.47328843376
1335999689240853741 1.54517856805
1335999689407599582 -9.58937250663
1335999689574318336 -13.0741505352
1335999689774160517 -9.53459181042
1335999689974453792 -10.5228756283
1335999690140994187 -13.0557803431
1335999690307593007 -14.7293124293
1335999690507757580 -13.5089793698
1335999690640872298 -13.4087147171
1335999690874297871 -13.5693930179
1335999691007541839 -7.27219881332
1335999691174470364 -9.40683714921
1335999691341122742 -9.65468686835
1335999691540946293 3.19946856482
1335999691707611210 -1.84176103897
1335999691874359442 -0.374285379865
1335999692040956956 0.616052511884
1335999692207600934 -0.000788438475308
1335999692374213243 -0.391699635764
1335999692541015354 3.64054269855
1335999692707620039 4.36389501108
1335999692874348297 8.7972181973
1335999693041241037 4.34486408115
1335999693207621055 1.4250450604
1335999693407611674 1.20096725788
1335999693574295156 -2.47005495608
1335999693741194230 6.4893539961
1335999693940866442 12.5369366306
1335999694107549010 4.05323605721
1335999694274308060 13.2294475123
1335999694540973172 15.0635511114
1335999694707539367 14.6695443626
1335999694941129854 19.6401999102
1335999695140858355 17.7352057076
1335999695307561398 13.898759329
1335999695474292133 11.7159062251
1335999695640886274 11.1443845532
1335999695807720489 13.6047452921
1335999696007745202 19.0919181537
1335999696174279943 14.6962101771
1335999696340973164 12.928543476
1335999696474255528 8.7635370919
1335999696640844417 7.04280299784
1335999696807725456 3.90939257678
1335999696940981484 4.50647028836
1335999697141655442 0.688444195813
1335999697307581293 3.7666469592
1335999697440918376 0.205635426103
1335999697607581236 3.25428071602
1335999697774223168 4.31349766208
1335999697940910015 3.46877409248
1335999698140910304 5.97431022444
1335999698274273304 0.819381946082
1335999698440888472 2.72835682329
1335999698607549405 1.96205861796
1335999698774227433 0.922289080992
1335999698941534003 4.16956431296
1335999699107806718 4.68239898547
1335999699240864473 5.95286515017
1335999699407738271 3.91754026153
1335999699574207904 3.80136602914
1335999699774216847 4.09254542536
1335999699907558746 3.89680932342
1335999700140810379 3.21394413401
1335999700274287983 4.01576710822
1335999700440851465 -0.0722383213615
1335999700607571698 3.81706050762
1335999700807808360 2.55994923775
1335999700974237214 6.73257076751
1335999701141103843 8.74937184932
1335999701307585488 6.57393063366
1335999701474462210 11.8602307788
1335999701640931255 13.3133051795
1335999701807749675 13.8064171329
1335999701974287843 7.66385456039
1335999702141483941 8.27998331275
1335999702307610524 11.7984646727
1335999702474207324 10.1570061301
1335999702607633217 10.0661173129
1335999702774214995 12.4478921851
1335999702940773460 7.22806262613
1335999703107642537 9.39364762428
1335999703274282428 10.8159838447
1335999703440794164 12.5174510475
1335999703641225889 10.1149652784
1335999703807621885 5.17404870996
1335999703940951856 1.88997745389
1335999704141032458 2.37303175938
1335999704274399625 -0.345501548783
1335999704440944436 4.18120171424
1335999704607669407 -0.280852445082
1335999704874287094 3.57130103701
1335999705040930254 1.90843791298
1335999705207667303 0.99957106908
1335999705341019952 2.76226371072
1335999705474229568 -0.709343802092
1335999705674271302 -0.63944352776
1335999705807604795 0.390028286258
1335999705974223025 -1.20004307857
1335999706107622959 1.1153085168
1335999706274317671 1.65663346247
1335999706407658225 1.77615902988
1335999706574238407 1.45842352243
1335999706774243181 5.94163689487
1335999706940920839 4.5173425281
1335999707107591113 -2.91399755087
1335999707307577510 2.81247972798
1335999707474377548 8.43765775195
1335999707640885313 6.00341538596
1335999707840934838 -3.32401977455
1335999708040920106 -1.5155788615
1335999708240934649 -6.58174152908
1335999708407672682 1.34296019295
1335999709340894143 -0.352270676485
1335999709540942330 -6.52779449458
1335999709841151542 -9.58309641195
1335999710007629617 -11.2481870815
1335999710874538181 -6.45698939649
1335999710974316435 -2.9760875851
1335999711074160748 -9.30140763256
1335999711240945019 -11.3695682933
1335999711407697299 -11.48920369
1335999711507664672 -3.72524268714
1335999711607570645 -4.59836497467
1335999711707688269 -10.7317846851
1335999711840953599 -13.8747903446
1335999711974151030 -10.4447824062
1335999712107745288 -11.1419449283
1335999712240887210 -14.1789279366
1335999712374354845 -7.87796789014
1335999712507631241 -8.48474220934
1335999712674431665 -10.3874447514
1335999712840917597 -16.3824388506
1335999713007565385 -16.2639089985
1335999713207814767 -21.2938715912
1335999713374367329 -14.9276445958
1335999713574335068 -8.99793211641
1335999713740875699 -5.96319122617
1335999713974202042 -6.83753281315
1335999714174242409 -6.61607715705
1335999714374209496 -13.4921323486
1335999714540987719 -13.5367457415
1335999714774151598 -10.7500034349
1335999714974345267 -10.7781653534
1335999715174257948 -10.7527704492
1335999715374388616 -9.9080805577
1335999715541014017 -10.9711510692
1335999715707585777 -12.2144057118
1335999715907626114 -10.4249518441
1335999716074273121 -9.53047596225
1335999716274418403 -9.85583467758
1335999716440886006 -7.42000721059
1335999716674433312 -5.98837565832
1335999716907665769 -4.44744494136
1335999717074289926 -3.42999890369
1335999717274359315 -4.16881561033
1335999717474200199 -5.09467439366
1335999717674330599 -4.95756323133
1335999717840863841 -5.50761697405
1335999718074351951 -13.9033810947
1335999718274196453 -11.5676260848
1335999718474340549 -10.3876050726
1335999718674348675 -10.5659177995
1335999718907594560 -10.3774310708
1335999719107663862 -11.1298595081
1335999719274315683 -13.8220640307
1335999719474256862 -12.578006484
1335999719641039338 -13.0477510645
1335999719874311540 -12.4493932165
1335999720107598350 -11.0946039641
1335999720274264994 -13.2347843872
1335999720440949479 -13.4680813436
1335999720641035054 -13.8177556126
1335999720841007553 -13.0263643685
1335999721040902967 -12.1081920349
1335999721240955396 -13.5691836663
1335999721440798159 -11.6684755235
1335999721641002195 -11.4097064953
1335999721841003367 -11.9211546852
1335999722007751718 -11.6684152481
1335999722207557401 -11.9487197886
1335999722474265811 -11.9314219226
1335999722674398395 -11.4850653579
1335999722840985852 -11.8536784521
1335999723040912411 -11.6655376682
1335999723241000478 -12.9147524971
1335999723440963232 -12.1717044646
1335999723607793576 -11.7711382461
1335999723807606904 -11.2912333137
1335999724007682722 -13.3405073094
1335999724207582183 -10.5871169386
1335999724407773496 -11.2163326899
1335999724607686840 -12.171292499
1335999724774250449 -14.5088382593
1335999724974357008 -13.0026856146
1335999725207637975 -13.3017760809
1335999725407571867 -13.6008504017
1335999725607776730 -9.28432331231
1335999725774161286 -5.17325168429
1335999725974285512 -5.40723299827
1335999726207567048 -7.76097355322
1335999726407641421 -8.08724637631
1335999726574590393 -6.14755070578
1335999726774158469 -8.50062120553
1335999726974285589 -8.61426999646
1335999727240906215 -7.12557137447
1335999727440873212 -9.47171722018
1335999727674187388 -7.82230758456
1335999727874296722 -10.5616672516
1335999728040925313 -5.83601130144
1335999728240809222 -8.42302760602
1335999728474231220 -8.86055639268
1335999728674409877 -12.4371986095
1335999728874330044 -11.3530363143
1335999729040847176 -8.8732869051
1335999729241167956 -10.1965189515
1335999729440871936 -7.34543400127
1335999729607523658 -6.37536618263
1335999729807642231 -5.32883868139
1335999730007583350 -5.49912344714
1335999730207515699 -5.42821963342
1335999730407619651 -4.75294257997
1335999730674370827 -4.21119143258
1335999730907550153 -4.90676868906
1335999731107595658 -6.5999638275
1335999731274407926 -5.33624867689
1335999731474225821 -1.66933750804
1335999731674343422 -4.93546683552
1335999731874200340 -0.395587459598
1335999732074228956 -4.40654945354
1335999732274175820 1.41409769481
1335999732540969473 -1.16864757187
1335999732707578192 0.750900284266
1335999732907609807 -4.41636955607
1335999733074283597 -3.14409333818
1335999733274236848 -4.06572107477
1335999733440887367 2.75155013636
1335999733707749620 8.04285860232
1335999733907574551 4.74642181678
1335999734107600104 4.58149073557
1335999734274321944 3.58375582233
1335999734474322827 4.58943981595
1335999734674318034 4.21011271523
1335999734874142476 11.8651037892
1335999735074167978 8.14546402325
1335999735240911441 9.49700531145
1335999735540994098 15.1325657878
1335999735774244208 17.1955169436
1335999735940903877 19.6311039356
1335999736141044539 18.9048386441
1335999736340911054 16.589300064
1335999736660248332 18.5831955555
1335999736760017770 19.5750230287
1335999736960569387 18.9936674729
1335999737160044428 16.3915644364
1335999737326865158 17.34389259
1335999737526712131 15.775647438
1335999737693388376 14.3360506852
1335999737926725876 11.9405334933
1335999738126734103 9.86755192688
1335999738326728905 11.4469198352
1335999738526974348 10.04049763
1335999738693319918 8.81126117992
1335999738893278144 10.7023870862
1335999739126743297 14.4749472857
1335999739293502561 12.6668281936
1335999739493474213 10.3914849976
1335999739660125883 13.1841229439
1335999739860077631 8.52436390745
1335999740026806932 11.6639872159
1335999740193421300 11.4073740884
1335999740393603958 10.5706438798
1335999740593361474 15.9954836342
1335999740793600554 14.1912375207
1335999740960091924 8.67363179796
1335999741126722782 3.54733006703
1335999741293331409 -1.41821946203
1335999741493558424 -3.18584295361
1335999741726672733 -4.41834486025
1335999741893518892 -3.63820471019
1335999742093459071 -1.68157256219
1335999742260253349 0.289139751476
1335999742493520933 0.233713897898
1335999742693421416 -2.68703265407
1335999742893476610 -0.379126542516
1335999743093453663 -1.0482034183
1335999743293521642 -0.362626119432
1335999743460080807 -2.22619779619
1335999743660035712 -0.72559435916
1335999743893531852 -6.34431431243
1335999744060058858 -7.30116819699
1335999744260031227 -8.90677030159
1335999744426788916 -10.9864558549
1335999744626817495 -7.69191679357
1335999744793563815 -5.62410039353
1335999744993369445 -4.86986498005
1335999745193634612 -4.04205907617
1335999745360180286 -2.39172621265
1335999745560104853 -2.42372814949
1335999745726755635 -3.19988151277
1335999745960057591 -2.87468090805
1335999746160148055 -2.94036530202
1335999746326932533 -3.52606871249
1335999746526981187 -2.39529088493
1335999746693371325 -5.2115558539
1335999746893460900 -4.12098655937
1335999747093521076 -6.2798337812
1335999747260143749 -7.46556414623
1335999747426660625 -4.52924136346
1335999747626790777 -5.88238059278
1335999747793420511 -6.50473167887
1335999747993454205 -6.1076060621
1335999748160115533 -4.97013062133
1335999748326642855 -5.80117923529
1335999748493354582 -6.26366181283
1335999748693353078 -5.91569450786
1335999748893442733 -6.80192268533
1335999749060224370 -5.15043624744
1335999749226914900 -5.81701964752
1335999749426863457 -7.45710528475
1335999749626754065 -7.12284929835
1335999749793433847 -6.85447350388
1335999750026815664 -6.52581125636
1335999750193477497 -5.64595181077
1335999750393458439 -6.13369483396
1335999750593471318 -6.4129508142
1335999750760019569 -7.51232586177
1335999750926679575 -8.17893898204
1335999751126829430 -8.22424001841
1335999751293649269 -9.08438942387
1335999751460145057 -8.8426756269
1335999751660164595 -11.0217065416
1335999751826788781 -8.69999896823
1335999752026835671 -8.37715919329
1335999752193406736 -10.5127692815
1335999752360144107 -8.82597324018
1335999752560172732 -14.3548737642
1335999752760169925 -15.8793195945
1335999752926815704 -16.0830500859
1335999753159984092 -16.5962375937
1335999753360077042 -14.6238216161
1335999753560031805 -18.0009545956
1335999753726803401 -13.4642891583
1335999753926803169 -14.9751522667
1335999754093405254 -15.8714147656
1335999754393394673 -16.5967125526
1335999754593424950 -17.8736151929
1335999754826734085 -14.8004211869
1335999755093501985 -14.5365637547
1335999755260004780 -12.9147264639
1335999755493363212 -13.4990393162
1335999755659985876 -11.116366734
1335999755793423992 -13.6075537798
1335999755993446054 -12.0191842091
1335999756160524085 -9.16056470955
1335999756360194204 -8.49853622852
1335999756526762166 -5.83501928433
1335999756693528208 -7.76106119263
1335999756860197410 -12.4417054183
1335999757026841690 -8.70369022109
1335999757160188605 -13.6181737936
1335999757326812542 16.30081003
1335999757493325225 2.33678512443
1335999757693454689 1.74699311854
1335999757826743033 2.68917642512
1335999757993417967 0.402617080477
1335999758160067015 2.98895582738
1335999758326781793 -1.53876271849
1335999758493422085 3.70051519752
1335999758726683974 1.89821912396
1335999758893324974 0.7816154012
1335999759093391440 1.59063345375
1335999759260186964 4.04552522045
1335999759460134485 3.27659459514
1335999759626868922 6.29464352817
1335999759793451613 4.93500954384
1335999759993349961 4.30897975891
1335999760160170862 3.09614916552
1335999760426749350 2.91099718281
1335999760660116148 0.818189476581
1335999760826767362 -4.6628408325
1335999760993544500 -12.3993832838
1335999761160122548 4.4289543379
1335999762893527268 -4.74496798289
1335999764126709943 -8.3354088796
1335999764226808361 -10.4840269806
1335999764360043167 -13.7335535655
1335999764526910089 -16.5426224937
1335999764693494200 -12.8554568542
1335999764826720352 -16.2855996651
