# Supplementary material for: Infants Time Their Smiles to Make Their Moms Smile
Source: PLoS One. 2015 Sep 23;10(9):e0136492. doi: 10.1371/journal.pone.0136492 (PMC4580458; doi:10.1371/journal.pone.0136492)
Supplement: S1 Data — (ZIP) [file pone.0136492.s001.zip › DiegoSmileRawData/smilenew_sub_23_yoked_2012-05-02-16-05-47.robotsmiles]

1 1335999956026187900
0 1335999962459234084
1 1335999966225943216
0 1335999967459342161
1 1335999971625870694
0 1335999973759226866
1 1335999985659100421
0 1335999990392760137
1 1335999999192683185
0 1336000004026699990
1 1336000026692585398
0 1336000032759296130
1 1336000042811264182
0 1336000048144510040
1 1336000052244956936
0 1336000056611297517
1 1336000058877902871
0 1336000060077879021
1 1336000080177871361
0 1336000084711406738
1 1336000090244470584
0 1336000093277880872
1 1336000112777834679
0 1336000119644584936
1 1336000132877879562
