# Supplementary material for: Infants Time Their Smiles to Make Their Moms Smile
Source: PLoS One. 2015 Sep 23;10(9):e0136492. doi: 10.1371/journal.pone.0136492 (PMC4580458; doi:10.1371/journal.pone.0136492)
Supplement: S1 Data — (ZIP) [file pone.0136492.s001.zip › DiegoSmileRawData/smilenew_sub_23_yoked_2012-05-02-16-05-47.subjectsmiles]

1335999955790424304 -10.3686343865
1335999955957000819 -10.1929824542
1335999956123782705 -13.3696296373
1335999956257134647 -9.28971163689
1335999957024077666 -5.1946327264
1335999957157027437 -4.48984626216
1335999957290347454 -4.51885262149
1335999957423794497 -1.16275111165
1335999957523685148 -1.87108434107
1335999957657000402 0.732077149504
1335999957790281293 1.73598016371
1335999957923717382 -2.72587056445
1335999958023638356 9.79126405769
1335999958157050927 12.291131028
1335999958290395532 11.1742348428
1335999958490359829 15.8732024857
1335999958623731734 13.7823055193
1335999958790255058 -7.05035882098
1335999958990282378 -4.68638019559
1335999959157007818 1.79073714475
1335999959323634361 0.469706815444
1335999959456967425 6.00600073885
1335999959657212686 12.4256329021
1335999959790414038 12.472057653
1335999959957068580 13.9662773814
1335999960123748384 5.93494637389
1335999960290395137 -0.405342453794
1335999960490384716 2.25110958982
1335999960657122906 0.108351882457
1335999960823673474 -3.08891066247
1335999961023752068 -4.3859143317
1335999961190322748 -5.38775958837
1335999961357369087 -4.97828243151
1335999961523676959 -9.04180230666
1335999961723713744 -11.0184688402
1335999961890361117 -9.98064411093
1335999962090336940 -8.45207588548
1335999962290324564 -12.7537666352
1335999962490359977 -8.73463583716
1335999962657023579 -12.1791233941
1335999962823600957 -7.86382703871
1335999962990367189 -8.09411232465
1335999963157094169 -2.7046779202
1335999963323772692 -3.63242962664
1335999963557021565 -3.08245333065
1335999963757017654 -1.34594680731
1335999963957011450 -0.13023103406
1335999964190481901 3.57998175725
1335999964423773294 9.46847683335
1335999964590326922 11.4087485445
1335999964757078930 11.1673747934
1335999964923583404 13.5833006286
1335999965090355903 14.4456320803
1335999965257086089 12.1402548902
1335999965457017643 13.7668297426
1335999965623642866 14.9505433084
1335999965790233802 10.9829069829
1335999965990289155 -11.3814786958
1335999966157027917 -11.6414702558
1335999966357080476 -12.4205041865
1335999966523744923 -13.5063778628
1335999966690284622 -12.6422095812
1335999966857021058 -6.9645236509
1335999967023697974 5.36423618806
1335999967290538816 7.55034296021
1335999967456937247 10.7380141976
1335999967657008855 13.5337705968
1335999967857022775 -2.04594041923
1335999968023668730 13.8671888032
1335999968190510452 16.7268326215
1335999968390383430 11.8223884769
1335999968557101882 11.7125217992
1335999968723666837 12.940717639
1335999968890391435 13.1749969758
1335999969057001994 6.1893097587
1335999969290369233 -12.8764543545
1335999969490448807 -14.0167629772
1335999969657106416 -11.5854166012
1335999969823772632 -11.2016484597
1335999969990360526 -14.5660057093
1335999970157001086 -13.0368701207
1335999970323748609 -13.4596996433
1335999970523703666 -11.087944172
1335999970723627319 -0.846287462845
1335999970890392265 6.03166838282
1335999971057090075 9.44518242721
1335999971257199884 11.4076098605
1335999971423634658 9.28851817936
1335999971590416613 10.2737048964
1335999971790346606 9.88641424444
1335999971956916357 8.08533130927
1335999972123650474 6.12943591652
1335999972323802377 7.00218921066
1335999972557040938 5.66589331361
1335999972723733025 7.58274631644
1335999972890418455 -0.112602267123
1335999974090344019 -7.37265886975
1335999974257010097 0.589868138497
1335999974457130587 3.82664332453
1335999974623694895 5.99341240231
1335999974823714999 10.6598213479
1335999974990458757 14.4875316388
1335999975190366337 14.0946495429
1335999975357004761 12.8856180665
1335999975523812491 13.1122220391
1335999975690346070 13.1463320045
1335999975890355565 14.6046245768
1335999976057043145 11.5959670069
1335999976223624498 11.7322635625
1335999976390507798 12.5590480185
1335999976557046063 9.75028017377
1335999976757005039 10.0095773792
1335999976923748527 11.428477897
1335999977090308520 7.13193728248
1335999977290399170 6.69908570557
1335999977457088893 10.4484288187
1335999977657022524 6.60215917209
1335999977857212722 5.47052956338
1335999977990390504 -2.6538595282
1335999978190420800 2.84636133028
1335999978356978502 2.21605513957
1335999978556993562 0.275238173161
1335999978723786447 -4.60159422629
1335999978923725053 -2.33467533388
1335999979123664015 -4.73615285978
1335999979323783431 1.30614726502
1335999979523679066 1.49804379642
1335999979690580708 2.32220659567
1335999979857022492 1.6578451889
1335999980023734935 0.387599151535
1335999980190291803 -3.82383326241
1335999980390388877 8.37420477738
1335999980623680045 1.84868746817
1335999980823770835 5.48700829655
1335999980990359129 4.13604106081
1335999981223759570 -2.47752639337
1335999982357146069 -7.08595550839
1335999982557022717 -2.29016710826
1335999983223833070 1.234655519
1335999983423690148 2.05304404621
1335999983623611020 -6.43837365378
1335999983790347538 -3.39237624951
1335999983990411784 -3.05915182459
1335999984157022385 -2.27769532074
1335999984357176393 -6.73515301137
1335999984523676309 -6.11049302893
1335999984690325694 -10.5447464818
1335999984856981313 -10.2780931845
1335999985023527531 -12.8350507199
1335999985223707919 -12.2618219234
1335999985390284416 -13.1350326567
1335999985556972629 -11.3146511624
1335999985723688465 -13.077185096
1335999985890366007 -12.5270918086
1335999986057025054 -11.8454107126
1335999986257112545 -10.2973533634
1335999986423714192 -10.9446681681
1335999986590409797 -6.9441981402
1335999986756985813 -1.46958965584
1335999986957055451 4.21655768915
1335999987123699316 5.13465351802
1335999987290501793 3.36931847302
1335999987490306149 2.20515179
1335999987657055455 3.4307162393
1335999987823855938 1.10747248292
1335999988023760314 1.92888855816
1335999988190440245 -1.60386441794
1335999988357038410 3.68327262443
1335999988523615745 3.09500995579
1335999988723739487 3.37733763991
1335999988923750005 2.28637779423
1335999989123729496 1.68978969916
1335999989290429304 3.07821718419
1335999989490324566 -3.02668047373
1335999989756984655 -0.760911861037
1335999997756988308 -7.00071715607
1335999997957036090 -3.1020628842
1335999998123739108 -0.0749108634561
1335999998323760226 -4.72227790277
1335999998523814374 -3.2626606373
1335999998690395192 6.1351770448
1335999998857129505 5.99624233288
1335999999023633248 6.73416655355
1335999999190318789 6.70673266251
1335999999356933764 4.71473987469
1335999999557092398 6.64792058864
1335999999657156843 11.0667992451
1335999999790287602 4.82966020575
1335999999923715459 7.33371359507
1336000000123785437 4.78571941102
1336000000423636287 6.82857735195
1336000000590454047 9.91558473063
1336000000757171521 9.57663460236
1336000000990325036 9.32210870787
1336000001156926011 8.92129552423
1336000001323598936 9.7935418619
1336000001523795040 9.66695073274
1336000001690371190 8.82951928619
1336000001857111010 6.74200209393
1336000002057032427 5.85536719592
1336000002257044026 5.11720483535
1336000002423798871 3.48990275301
1336000002656996808 7.00183448613
1336000002823691513 6.20305903697
1336000003023651564 1.42359302029
1336000003190277247 1.49429442355
1336000003357028281 0.323454764034
1336000003556980841 -0.438889682918
1336000003723701320 -1.59946940614
1336000003890327397 0.67211936165
1336000008590396500 -13.17619816
1336000008756956468 -15.1626581591
1336000008957052230 -11.2913035443
1336000009123749767 -12.9626405382
1336000009323715169 -12.9787658303
1336000009523641248 -12.0298204729
1336000009757001981 -10.6166322762
1336000009923893675 -11.9336645716
1336000010090342816 -13.2719003538
1336000010257188547 -13.1205178614
1336000010457006217 -12.4505684379
1336000010623625842 -12.5827918348
1336000010823742610 -13.9396754145
1336000010990271907 -10.540760278
1336000011157118231 -10.598200238
1336000011357160647 -10.2322881967
1336000011523775836 -9.67030270443
1336000011690334494 -9.89402244533
1336000011857078116 -11.9440111012
1336000012056960844 -12.5643713499
1336000012257063661 -13.0834665605
1336000012423674586 -10.4553095226
1336000012590387643 -7.76614506919
1336000012790383590 -9.03080504962
1336000012957305036 -8.95425525076
1336000013123751654 -7.71666418733
1336000013290375261 -8.40854264991
1336000013523749266 -8.42681307826
1336000013723684049 -8.64156700284
1336000013890321875 -8.83814111401
1336000014057117327 -8.61496932492
1336000014257184147 -9.56487003922
1336000014490381582 -10.3287324673
1336000014690273804 -11.7692933426
1336000014857101225 -9.17556588235
1336000015023789131 -8.31064653977
1336000015223654377 -10.8651553484
1336000015390397833 -10.0447663074
1336000015557224524 -8.27418331868
1336000015723768227 -10.5736983269
1336000015923724673 -8.27713978085
1336000016157111862 -7.85088649266
1336000016357013448 -10.8442603404
1336000016523643686 -8.7394892937
1336000016690393145 -7.7765243947
1336000016857045112 -8.74427880536
1336000017023702330 -9.27013560778
1336000017190381345 -7.00419460568
1336000017357102252 -7.26297895639
1336000017523675246 -7.33238079953
1336000017690339701 -8.4513852262
1336000017857032220 -6.05937652721
1336000018023637266 -7.81037023548
1336000018190256565 -8.66676702707
1336000018357084401 -12.5475202507
1336000018523805064 -14.4418495838
1336000018690479923 -12.2257156991
1336000018857022485 -11.2147384642
1336000019057007964 -9.88324529219
1336000019256988688 -9.86627511627
1336000019423789417 -12.8477357651
1336000019623658844 -11.339567867
1336000019823624160 -10.5092187151
1336000019990357330 2.94437184254
1336000020190307584 6.59223853279
1336000020357011328 7.12005718218
1336000020556997670 6.36176857364
1336000020757073292 6.31744897414
1336000020990488942 6.26984181369
1336000021157063267 3.504689026
1336000021357069361 2.42405530955
1336000021523805158 0.836545726239
1336000021723740385 0.43472266643
1336000021890349971 0.932522570568
1336000022090361195 2.79237246225
1336000022290349063 2.91896490979
1336000022457008939 4.9828036152
1336000022656958682 6.44564819891
1336000022823644630 7.6421505265
1336000023023751581 9.68604956298
1336000023223600316 14.6988906433
1336000023423640198 16.0283293243
1336000023590557652 15.4119643715
1336000023757037376 1.74171721264
1336000023957012680 -9.22417035677
1336000024123738611 -13.0246077829
1336000024357079169 -14.370413699
1336000024523684661 -8.35086203552
1336000024690264121 -6.55005121074
1336000024890315014 -8.70696059437
1336000025090291675 -8.24493215751
1336000025257102615 -10.7464536166
1336000025457090820 -7.81707164807
1336000025623682968 -7.4780827635
1336000025790271384 -10.0184062298
1336000025957014663 -13.4976385007
1336000026123718957 -13.9866834549
1336000026290408984 -10.866560363
1336000026423691166 -9.31573173362
1336000026557010415 -8.06189489586
1336000026723773975 -7.12465279672
1336000026823696608 -8.50595616599
1336000026956930711 -9.10708710381
1336000027223717823 -6.61599787037
1336000027357168176 -10.087562917
1336000027557023616 -7.45035546569
1336000027690271617 -9.62820604827
1336000027856986118 -10.1964264973
1336000028023642024 -8.85576026116
1336000028190346551 -7.48631930333
1336000028357131889 -4.6264437883
1336000028523642415 -3.67277854534
1336000028723704632 -4.16244187524
1336000028857030405 -2.37227772785
1336000029023687863 -1.11392239988
1336000029190421248 0.677730237436
1336000029357217093 1.16488904889
1336000029490272979 -0.524729810319
1336000029657080280 4.2730034583
1336000029857179543 4.08835657952
1336000030023832973 6.13462935465
1336000030290342644 9.39523778598
1336000030490434149 11.5495937268
1336000030657034787 7.22668345838
1336000030823825478 8.98789227139
1336000030956902199 6.92217235447
1336000031123705228 4.23825394977
1336000031290335849 8.15517660011
1336000031423599741 2.10548947864
1336000031590360426 3.68893769596
1336000031756989666 6.00930549093
1336000031923707841 4.08400199029
1336000032090375359 4.15301191553
1336000032290298130 5.93170850145
1336000032490415750 4.83674334927
1336000032623704984 -1.82326413866
1336000040557065357 -1.51049688161
1336000040690346584 -6.86263310158
1336000040857010145 -2.2020536465
1336000041023588945 -9.23146203648
1336000041223732359 -6.24495503576
1336000041390414284 -4.30940483292
1336000041590281126 -4.39472176713
1336000041790299867 -5.21050978892
1336000041957034401 -9.8959491488
1336000042123649146 -12.1316026124
1336000042257170688 -10.3864451225
1336000042423697854 -8.07182201663
1336000042623759040 -10.5045806372
1336000042823574677 -7.14432045742
1336000043023597489 -7.93808658248
1336000043190226029 -8.86604420771
1336000043323708699 -10.4849732659
1336000043523703364 -10.9931236447
1336000043690327095 -9.87615187078
1336000043856967879 -10.1845878626
1336000044023660771 -5.70440245404
1336000044190285679 -0.669140347976
1336000044357041774 5.831842602
1336000044557037543 8.22037247099
1336000044723794771 7.80055527782
1336000044957075718 10.1013352477
1336000045123722467 8.86883932441
1336000045290287198 8.5026462947
1336000045490309073 6.47638756135
1336000045657001855 4.93442304386
1336000045823641158 4.50166184784
1336000045990401937 7.73286211302
1336000046157122048 5.05418558351
1336000046323708061 5.67520842998
1336000046490285604 4.57447530278
1336000046657122005 5.38953539718
1336000046823731875 3.11758344061
1336000046990306402 5.9447678809
1336000047157127436 7.23178550775
1336000047357011758 8.27441481137
1336000047523769351 5.69777708809
1336000047690256994 6.39901317363
1336000047857100971 6.91694233854
1336000048090409662 5.0114453425
1336000048257093151 4.97947948533
1336000048457027087 3.95179367704
1336000048623771965 0.267112781062
1336000050723752769 -12.0320489975
1336000050890392422 -7.59787469814
1336000051057095471 -9.18790551399
1336000051223695610 -4.50155471644
1336000051390340529 -7.82656141622
1336000051523681455 -7.47473535255
1336000051690336275 -7.12411916178
1336000051856950311 -10.0942103736
1336000052023631036 -9.72574011353
1336000052190384064 -8.75129305929
1336000052356999435 -10.8706105686
1336000052523647166 -11.5732898718
1336000052690373927 -11.7228081255
1336000052857140820 -11.2123042221
1336000053023726113 -9.42766146743
1336000053190339522 -11.5759101394
1336000053357056094 -9.56812801135
1336000053523651901 -9.91198482161
1336000053690403837 -11.2048901897
1336000053857012075 -9.81468519002
1336000054056915563 -10.7124978023
1336000054223619767 -7.22778948253
1336000054390729851 -7.53028276344
1336000054523707860 -9.51602631396
1336000054690297245 -9.98921817957
1336000054857016734 -8.12359579671
1336000055057482342 -8.08763312775
1336000055223628894 -11.4339124149
1336000055390423440 -9.31770423999
1336000055557041371 -9.85871141749
1336000055723826039 -9.59266077998
1336000055890535246 -9.75217518927
1336000056090329368 -8.74527435562
1336000056257039964 -7.83138100092
1336000056423798544 -9.40609242919
1336000056590498671 -8.57717668077
1336000056723696190 -8.28683171702
1336000056923851380 -8.89885636731
1336000057056997790 -10.4323223721
1336000057223642729 -9.62581374666
1336000057390407950 -8.46360735535
1336000057557094337 -9.36714858947
1336000057757091480 -8.956803875
1336000057923806127 -8.34634756487
1336000058090352133 -7.64668148638
1336000058257029179 -6.61974128812
1336000058423651821 -8.10260059921
1336000058590368897 -9.71105740492
1336000058757055537 -8.20930813568
1336000058957036670 -7.8738297951
1336000059123728448 -8.42515897175
1336000059323627203 -8.80005292264
1336000059490393235 -9.39788595147
1336000059657099424 -9.42220643338
1336000059823731003 -8.84840921238
1336000059990424599 -8.17515965887
1336000060157064897 -7.90233466963
1336000060290420997 -7.11752066371
1336000061323669235 1.71656797765
1336000061457127977 -8.48048808355
1336000061690762854 -6.04208050007
1336000061957044702 -11.4180622889
1336000062090385923 -10.6895832078
1336000062323647147 -8.63189053052
1336000062490477438 -12.8960195562
1336000062623642655 -13.359042437
1336000062823714803 -11.8286106257
1336000062990296364 -10.7751383926
1336000063156995647 -11.2146188947
1336000063390262411 -12.9316129861
1336000063557063680 -12.8774916408
1336000063690549097 -13.3073278891
1336000063857045018 -13.2163489773
1336000063990548724 -13.7130505823
1336000064190286104 -13.9165739228
1336000064356953931 -12.9379861195
1336000064523594168 -13.0762189248
1336000064690307466 -11.5812118626
1336000064856836409 -10.9974399349
1336000065023618699 -14.9324400304
1336000065190510930 -12.3612859607
1336000065356993121 -12.2768968566
1336000065523747711 -12.1228410433
1336000065690350789 -11.5199404994
1336000065857124453 -11.7139256434
1336000066023820305 -12.3126091698
1336000066190380725 -11.7252974375
1336000066423859871 -11.7146173346
1336000066623609145 -12.517734398
1336000066790367372 -13.0301118861
1336000066957075083 -13.1522740678
1336000067123702122 -12.6536305866
1336000067290284585 -11.7706202103
1336000067457109807 -11.2498279247
1336000067656993503 -11.6141888795
1336000067823752091 -10.7009071606
1336000067990404309 -11.6422554693
1336000068190281775 -9.72371202666
1336000068357036153 -7.54759759567
1336000068523672039 -9.8150849376
1336000068690302330 -10.0976304324
1336000068890451432 -13.4302152879
1336000069090461566 -16.7315223035
1336000069290410669 -12.3785840355
1336000069457015860 -12.4746544862
1336000069657095792 -8.89653239375
1336000069857028023 -9.02084412414
1336000070023955325 -8.00115281809
1336000070190437844 -6.2957098232
1336000070323734722 -3.69166906358
1336000070457120424 -2.21546737089
1336000070590396111 -6.73435479904
1336000070756966432 -6.49939943066
1336000070890418963 -6.50833698691
1336000071023722346 -7.01780518335
1336000071157098769 -7.29502862477
1336000071357420673 -2.02951592406
1336000071523719868 -2.71744032325
1336000071690338520 -7.29597754732
1336000071890271510 -9.63570069774
1336000072057097809 -13.4386472197
1336000072257133024 -16.4903309744
1336000072456940223 -14.7936053726
1336000072657058493 -7.91221270222
1336000072923826950 -5.80977509654
1336000073090444519 -11.0975976304
1336000073323635075 -9.1468200643
1336000073490247918 -8.81448961444
1336000073690382222 -10.9938541959
1336000073857153862 -10.0098066542
1336000074056904709 -8.88688039827
1336000074223625651 -9.66792008012
1336000074423682272 -13.332036615
1336000074590384963 -10.8808249727
1336000074756983891 -12.7881526193
1336000074923674434 -12.7343039982
1336000075090325226 -11.6652397288
1336000075257332123 -11.8540379787
1336000075423738948 -12.6531131176
1336000075590446507 -11.7494689307
1336000075757251622 -11.2486126938
1336000075923670357 -14.9442301551
1336000076123734613 -16.478058224
1336000076290428031 -15.61014983
1336000076457016710 -16.5664496993
1336000076657069909 -13.7953337923
1336000076823600506 -13.5659456849
1336000077023625632 -12.7496614217
1336000077190321700 -15.2578643525
1336000077357042082 -11.5339352534
1336000077556972651 -3.89089286196
1336000077757049667 0.41090757698
1336000077957105504 -1.45667631372
1336000078290431254 -1.05558093246
1336000078523710891 0.975461573257
1336000078757014505 -0.815196966127
1336000078923807590 0.0667848807826
1336000079123712495 0.117659688949
1336000079323644512 -0.29450183968
1336000079557002823 8.63753547496
1336000079723661261 6.40626654249
1336000079990314941 5.74029633621
1336000080190258997 3.59469461003
1336000080390434649 5.06992163027
1336000080557032183 9.13936392012
1336000080757173953 8.21899182079
1336000080923745891 6.10788879275
1336000081123688494 7.50829752833
1336000081290448238 -10.1350022832
1336000081457137022 -8.48116378795
1336000081657054533 -7.8403704153
1336000081857163930 -8.52779198916
1336000082057066558 -10.0322337824
1336000082257048500 -5.75337254095
1336000082390305716 -3.44833198365
1336000082690477713 1.2001580878
1336000092457074262 -6.00067969579
1336000092590305333 -3.6147034431
1336000092757117014 -8.12822890964
1336000092957005694 -7.24151743258
1336000093190555833 -4.89832530407
1336000093357121115 -13.0364787817
1336000093523655312 -6.39545349822
1336000093690429145 -5.10212139958
1336000093857107563 -10.6008344783
1336000093990330041 -10.9991944044
1336000094190427797 -5.90085031101
1336000094357142280 -6.02369033756
1336000094523652320 -7.24908105634
1336000094657018522 0.406109472695
1336000094790418667 -3.59434145503
1336000095023746363 -7.60157935729
1336000095257555515 -5.53390730005
1336000095390308403 -7.97567449061
1336000095523779541 -4.96580848946
1336000095890391147 -15.8039121366
1336000095990302351 -12.1716067191
1336000096123796090 -9.53931829947
1336000096257072565 -11.548790971
1336000096390273013 -13.174819289
1336000096523760246 -13.8878670773
1336000096657014811 -12.347932484
1336000096823602965 -13.3578071407
1336000096957007922 -15.3618356378
1336000097123692775 -15.1414648012
1336000097290327192 -8.98663277004
1336000097490414082 -8.94163989476
1336000097657033440 -5.00631917682
1336000097857064068 -8.37272264768
1336000098023797707 -7.20136962373
1336000098223624276 -9.43059479023
1336000098390487619 -10.0264413365
1336000098590412502 -12.6058867362
1336000098757115393 -12.9826802559
1336000098956946704 -12.735985236
1336000099123686343 -10.6415569178
1336000099290263928 -7.42804450913
1336000099490304069 -9.75400046223
1336000099656968854 -10.5402061944
1336000099857002136 4.53847614194
1336000100057117683 0.764924982878
1336000100223710939 0.472203923513
1336000100490337835 1.33129295455
1336000100690278589 3.91964355272
1336000100856985224 -0.479529661834
1336000101023573870 -2.30504825484
1336000101223789220 -2.51760590761
1336000101423620909 -3.06661868273
1336000101690266056 -12.2143755995
1336000101923723247 -10.4086099704
1336000102090580709 -6.79944453819
1336000102357131347 -4.30745841146
1336000102890369153 -6.0449677
1336000103056981192 -7.73441130766
1336000103257030885 -9.34825163563
1336000103457827391 -6.93065764017
1336000105423716867 -4.1398907876
1336000105590438885 -7.44717629645
1336000105790524745 -6.56027462398
1336000105957062304 -7.96455668382
1336000106157107632 -6.03362350738
1336000106323567250 -10.8347539024
1336000106490223313 -6.85922389535
1336000106590589480 -11.6745595241
1336000106690387208 -0.655928000272
1336000108890354246 -8.91108382463
1336000109056896767 -9.21562429722
1336000109257088428 -9.9524633264
1336000109423739693 -10.60731235
1336000109590435427 -7.41855925141
1336000109823690646 -5.44349811448
1336000110023808546 -3.42326619204
1336000110223784398 -5.20701845077
1336000110457048321 -7.39536848748
1336000110623831007 -6.32622009428
1336000110856991411 -6.83208995167
1336000111090558937 -4.51495189258
1336000111257043498 -6.13589103995
1336000111457123956 -4.72143934165
1336000111690354092 -4.14284349615
1336000111923677667 -5.21018218197
1336000112123705796 -4.47758248285
1336000112323689479 -3.97080017
1336000112490312877 -4.66381531922
1336000112657050868 -5.43884341627
1336000112857060162 -7.98856998821
1336000113056969089 -7.3919360551
1336000113257141833 -7.43015080745
1336000113457054833 -5.27110009951
1336000113623682945 -4.44118100833
1336000113823619692 -3.13943807393
1336000114090358087 -3.98227774111
1336000114290254056 -4.56216645299
1336000114490344266 -0.851281763238
1336000114690505412 -0.84034550672
1336000114890358530 -1.24146372517
1336000115056991814 1.14459135784
1336000115290422114 1.4432909
1336000115490451092 1.68819479857
1336000115656898569 -2.12288710087
1336000115857100640 2.07571847776
1336000116023822688 2.31557880266
1336000116223666753 1.18869218877
1336000116390405172 2.9991225383
1336000116590474573 0.951831399994
1336000116790423014 -0.677283634382
1336000116957060544 -0.80659316464
1336000117190551342 -0.148151103369
1336000117390267727 -1.93386928952
1336000117590322491 -1.41145069058
1336000117790312475 -0.803488514
1336000117957095517 -1.4626835226
1336000118157067758 -0.151995710902
1336000118357028177 -4.58089712221
1336000118556952255 -1.05791308172
1336000118757019761 -0.281953077435
1336000118957009033 -0.534222115086
1336000119157132758 -1.13361271349
1336000119323691038 -1.75129495437
1336000119523815550 -2.20661340331
1336000119723890467 -4.16232177059
1336000119890480045 -4.58038821315
1336000120090342496 -2.95661302514
1336000120290227032 -3.85963071207
1336000120490349535 -3.93946323745
1336000120690516772 -3.76159700851
1336000120890331314 -3.84888842924
1336000121123738592 -5.3429389404
1336000121290312543 -4.95027482847
1336000121490405096 -4.62181501419
1336000121657046701 -8.13959252773
1336000121923722956 -7.75030165274
1336000122123699608 -11.7447664792
1336000122290323155 -14.6007566073
1336000122490366519 -14.1687085175
1336000122657259519 -17.7583674969
1336000122823678795 -14.0123517142
1336000122990575258 -12.2361021288
1336000123123708487 -9.65646556049
1336000123257005916 -13.9220188575
1336000123390330474 -12.3838748108
1336000123557057596 -16.4259470885
1336000123656997443 -8.24851520703
1336000124290502700 -17.4481682544
1336000124390480248 -6.10047406338
1336000124490320422 -12.2776681815
1336000124623802778 -15.916690763
1336000124690362760 -6.11559778833
1336000124823792273 -11.2934616208
1336000124923722297 -10.9680194178
1336000125057153868 -10.9402310404
1336000125157295980 -8.48726849001
1336000125257030569 -5.33992614089
1336000125390408429 -7.39927045801
1336000125490448270 -6.78434641723
1336000125623837733 -8.13590037161
1336000125723746454 -9.10047234895
1336000125823682812 -8.70706730527
1336000125957164804 -9.22934517444
1336000126090291085 -9.8582802114
1336000126190350245 -9.42982517084
1336000126323723898 -9.19151563549
1336000126423795197 -7.38372219329
1336000126523730121 -7.60777239764
1336000126657099326 -8.78310129586
1336000126790424105 -9.60059677886
1336000126890535478 -10.1010740368
1336000126990421279 -7.93189177694
1336000127090413544 -5.84342383648
1336000127190512791 -8.26165598742
1336000127290478328 -9.05547425665
1336000127390337738 -6.98732792782
1336000127523674684 -7.29970893141
1336000127623720697 -4.79964415021
1336000127723731742 -3.29456170317
1336000127857111074 -2.70660813258
1336000127957103868 -4.36636757603
1336000128057158959 -7.58372756872
1336000128157020780 -6.27650537751
1336000128257031592 -8.36608400572
1336000128356990411 -7.71542464573
1336000128457066565 -7.44464391012
1336000128556966500 -10.2686781899
1336000128657109337 -9.08692191261
1336000128790313488 -6.46057131255
1336000128890326769 -8.92268773716
1336000128990326332 -10.8470687897
1336000129090407631 -7.58953284872
1336000129190415157 -12.707590271
1336000129290387339 -8.64432304738
1336000129390418980 -6.40320238999
1336000129490389999 -5.71091442158
1336000129590304329 -7.10789058986
1336000129690259491 -8.90536286235
1336000129790421477 -4.67468558633
1336000129890318342 -10.1619559592
1336000129990414803 -3.76333165923
1336000130090354571 -6.06683572519
1336000130190358668 -5.48297499116
1336000130290346984 -5.24933882163
1336000130390398627 -6.70207067025
1336000130490390837 -7.84929662381
1336000130590353749 -3.79129839895
1336000130723697893 -5.741889879
1336000130823728171 -8.06849073023
1336000130957006695 -7.47300387092
1336000131057097042 -8.76124358748
1336000131190528562 -7.52010352231
1336000131290326156 -9.46310785672
1336000131423780945 -9.21400880092
1336000131523698530 -6.97612285077
1336000131623658491 -7.13101344305
1336000131757001623 -8.52496674554
1336000131857022304 -10.041632079
1336000131990373207 -8.00123077203
1336000132090318864 -8.93377470991
1336000132223736253 -8.42784292393
1336000132323753186 -6.19221357641
1336000132423733405 -7.92799932048
1336000132590460979 -7.68900749511
1336000132723645144 -6.91935257253
1336000132857008120 -7.5452854616
1336000132957195985 -8.07023378429
1336000133057046435 -7.34576168058
1336000133157034483 -6.32727024795
1336000133256947572 -3.39039590666
1336000133357060782 -1.02813158086
1336000133457082473 0.154557015356
1336000133590443709 4.9501728087
1336000133690380593 6.55477329609
1336000133790413774 6.72051030066
1336000133923776280 7.61402243673
1336000134023640604 8.56806690943
1336000134123653823 8.08631059708
1336000134257095713 8.25358623211
1336000134423733988 8.43697483109
1336000134557035796 8.62696881943
1336000134656963536 9.66868957967
1336000134757060109 7.89013349447
1336000134856985638 10.4454081072
1336000134957118344 9.9453815843
1336000135090255675 7.68743119359
1336000135223612148 6.96664740878
1336000135323843873 10.1346861229
