# Supplementary material for: Infants Time Their Smiles to Make Their Moms Smile
Source: PLoS One. 2015 Sep 23;10(9):e0136492. doi: 10.1371/journal.pone.0136492 (PMC4580458; doi:10.1371/journal.pone.0136492)
Supplement: S1 Data — (ZIP) [file pone.0136492.s001.zip › DiegoSmileRawData/smilenew_sub_24_actual_2012-05-02-16-38-24.robotsmiles]

1 1336001914855505987
0 1336001917822418024
1 1336001921422304217
0 1336001924589021445
1 1336001928288910821
0 1336001930688856981
1 1336001932722210459
0 1336001935122384280
1 1336001944255527906
0 1336001948355615875
1 1336001955755521560
0 1336001958589072111
1 1336001977188897965
0 1336001979922177360
1 1336001990122263009
0 1336001993888876446
1 1336001996888962051
0 1336002000122286407
1 1336002015555468960
0 1336002018555603055
1 1336002029522404228
0 1336002032722254175
1 1336002046688870660
0 1336002050955888160
1 1336002068522213727
0 1336002071855642174
1 1336002076655660060
0 1336002080055650490
1 1336002084555642621
0 1336002088322234941
