# Supplementary material for: Infants Time Their Smiles to Make Their Moms Smile
Source: PLoS One. 2015 Sep 23;10(9):e0136492. doi: 10.1371/journal.pone.0136492 (PMC4580458; doi:10.1371/journal.pone.0136492)
Supplement: S1 Data — (ZIP) [file pone.0136492.s001.zip › DiegoSmileRawData/smilenew_sub_24_actual_2012-05-02-16-38-24.subjectsmiles]

1336001912822426082 -16.2568904707
1336001913022323273 -15.6058398095
1336001913188959351 -13.2593434643
1336001913355559675 -10.8342027265
1336001913522381458 -11.3263006088
1336001913689000716 -11.5585124786
1336001913888924697 -12.4906989696
1336001914055765942 -12.8214310509
1336001914288947608 -12.2542897031
1336001914455680027 -11.9871781257
1336001914622260317 -8.40346394799
1336001915455710873 -13.9129976154
1336001915655713562 -11.011375967
1336001915855639624 -9.63235894627
1336001916022278875 -3.22359005593
1336001916222354381 5.51037637466
1336001916388826887 8.97724884617
1336001916588802950 9.80433367724
1336001916788827455 14.3002483581
1336001917022287725 15.2763375634
1336001917155830177 -2.40317192457
1336001917389050379 -9.1055656778
1336001917622255891 -1.42859314424
1336001917822246351 -0.910504123082
1336001917988891750 -7.44606083289
1336001918189033472 -14.9754952355
1336001918355612403 -6.08665661196
1336001918522463694 -10.493425305
1336001918788899313 0.341818877081
1336001918955657094 -0.644166925611
1336001919155537824 -0.455675817625
1336001919322346639 8.30970743712
1336001919555559668 5.34501285006
1336001919755598634 5.12694032273
1336001919955592636 9.75673692687
1336001920155968049 2.30469449646
1336001920322316047 1.58824806851
1336001920489214797 5.16621050056
1336001920722168569 -4.23252325105
1336001920888863226 -11.8677276661
1336001921055654905 -13.0717391783
1336001921222301417 -11.4876691516
1336001921422475679 -12.0772150994
1336001921589353967 -14.6983802371
1336001921755576462 -10.9190604211
1336001921955742014 -5.12055149101
1336001922222385992 -6.38182347951
1336001922455638736 -4.43530587692
1336001922622418798 -8.66998932892
1336001922822811426 -8.48937077715
1336001923088941858 -11.2195813847
1336001923255506829 12.7966497073
1336001923455825220 10.5810901608
1336001923622393039 11.9363841699
1336001923822247315 13.0456831603
1336001924022344238 15.5430199737
1336001924222289895 9.75959210531
1336001924422269740 2.39520472913
1336001924589324920 -11.2366895994
1336001924789011121 -11.7215262841
1336001924988803283 -14.4331237127
1336001925155647093 -11.8942675208
1336001925322382465 -10.7320135769
1336001925522332615 -10.5388171451
1336001925688847146 -11.308859055
1336001925888941239 -8.26649602471
1336001926088989454 12.2122121449
1336001926255550625 17.1727295586
1336001926455731583 19.2409682605
1336001926688965736 14.8630029794
1336001926888850377 13.7387669273
1336001927156135015 13.7721250297
1336001927355645173 19.539127073
1336001927555660129 19.9671559414
1336001927722521735 25.1917158966
1336001927922226369 24.1471958372
1336001928122334278 22.6580689228
1336001928288924782 17.3574185947
1336001928489025128 20.7340262802
1336001928689325818 18.3849200161
1336001928888929606 17.8879907454
1336001929055627567 5.15362123285
1336001929255702178 1.32176196256
1336001929455831768 0.0826696018112
1336001929655894031 -0.875124064028
1336001929822321058 -5.70762835999
1336001930022285684 -3.23166907204
1336001930355604279 1.9280610115
1336001930989131000 -12.0640664399
1336001931222489353 -12.1890681021
1336001931388959209 -10.3800140088
1336001931588971069 -9.57387054148
1336001931788976062 -10.1276125558
1336001933088987654 -6.24680565925
1336001933255637441 -6.42984096592
1336001933622348367 -7.4596829276
1336001933822297322 -4.00725454997
1336001933988976575 -11.8590364933
1336001934155604918 -12.0097192266
1336001936155673885 1.03757636244
1336001936322203082 1.53934747074
1336001936555606607 2.65192757372
1336001936722365008 1.39343169493
1336001936888906780 0.70078370566
1336001937055706053 2.41233046357
1336001937288969017 3.15771013145
1336001937588943776 -1.78395471632
1336001937755709342 1.66084122294
1336001943388957239 -12.7207569649
1336001943555884746 -10.4951980974
1336001943722295945 -8.83777502456
1336001943888909637 -9.41802045392
1336001944055638504 -9.76042020718
1336001944255607612 -8.20024344666
1336001944422317760 -4.67895541466
1336001944588826179 -5.62152504838
1336001944788900668 -5.60051288965
1336001944988944324 -6.82152507263
1336001945222336824 -5.65014365127
1336001945388869464 3.53702846241
1336001945555599415 11.834063198
1336001945789135560 13.1299846878
1336001945955705052 13.9976753256
1336001946122669026 12.6565786162
1336001946288934362 11.830454431
1336001946455612095 10.9323413322
1336001946688844185 10.9939696
1336001946855517795 11.8171478094
1336001947055715380 7.46695876798
1336001947322296379 14.5781381785
1336001947522384963 12.1904493017
1336001947722245539 11.7914261872
1336001947922412909 1.00164265571
1336001948155536894 -3.90693882315
1336001948355632962 -5.49939867861
1336001948555722235 -6.93397839105
1336001948788883605 -10.0681691015
1336001948955585673 -8.02273442448
1336001949188855742 -8.4892373558
1336001949355790662 -9.94933624396
1336001949555709127 -11.8713037802
1336001949755696346 -12.8945250576
1336001950022460030 -15.4067754076
1336001950222351529 -12.7262534195
1336001950422453076 -5.41536261295
1336001950722169083 -7.52618938008
1336001951322281660 -13.2295792224
1336001951522500193 -12.1243665057
1336001951755661125 -9.47736902426
1336001951922148345 -13.7313286761
1336001952088832366 -9.52986802754
1336001952288894707 -14.7761528511
1336001955022348862 -9.08218176846
1336001955222273700 -11.121098753
1336001955389050065 -11.1866674799
1336001955588951015 -11.0476524562
1336001955755591517 -10.8597709639
1336001955988947582 -12.0596708615
1336001956155585346 -11.436646014
1336001956355649855 -12.4904491112
1336001956522241034 -8.71961513283
1336001956722365841 11.4170399445
1336001956889020534 8.71868843776
1336001957122373267 8.9230914401
1336001957289037977 11.2182727641
1336001957455665060 11.8735622466
1336001957655732139 10.8831153393
1336001957822586430 14.3180178606
1336001958022488527 14.9721831408
1336001958222303069 6.58520901886
1336001958389003098 14.4675569978
1336001958589112894 7.46317978986
1336001958822561729 7.46175314082
1336001959055578626 16.9293686702
1336001959255568339 -1.06863816107
1336001959488832236 -0.153305345668
1336001960222345793 -7.90311999322
1336001960388947607 -8.59689441127
1336001960589017522 -5.60535350558
1336001960789020204 -6.21689570009
1336001960955738220 -3.98684763929
1336001961522310576 -11.5504268524
1336001961722430825 -9.84614548965
1336001961922250821 -9.17626956312
1336001962122586566 -17.500735498
1336001962322331064 -15.2025342767
1336001962488867589 -15.4115769748
1336001962722182642 -10.1806660239
1336001962888950831 -10.2495737175
1336001963088847113 -13.6112312177
1336001963322447179 -15.7428839033
1336001963522456898 -13.9110952922
1336001963688968751 -15.0729224837
1336001963855602259 -11.9367507084
1336001964055810621 -13.5470793369
1336001964222263513 -13.854943874
1336001964389025148 -17.7163226074
1336001964555749487 -15.0093432821
1336001964788907307 -17.3031110255
1336001964955569133 -15.494588399
1336001965122335512 -14.5477827187
1336001965322402864 -16.4661698133
1336001965555582069 -8.74000264211
1336001965755629599 -10.8543123654
1336001965955501473 -8.87262527965
1336001966122203309 -11.1036602639
1336001966355600414 -13.1344633518
1336001966522409203 -7.37332603647
1336001966722305703 11.9848929367
1336001966922271322 17.4169387294
1336001967089285457 12.6774162519
1336001967255715307 13.1902344602
1336001967422397165 13.0351954315
1336001967588963958 14.0079264166
1336001967755579212 13.0471207233
1336001967922220016 10.1217728156
1336001968088977870 10.981202227
1336001968255813328 9.5586764236
1336001968422240175 -0.387549222412
1336001968588942032 -0.635145211239
1336001968755715528 -2.70463409997
1336001968922257264 -2.05413714972
1336001969088899885 -9.26681218996
1336001969255707070 -2.11531084856
1336001969388932103 -5.67676365232
1336001969555600542 -8.92551853072
1336001969722215126 -2.64552535264
1336001969889195384 -3.23689200967
1336001971788914555 -9.0523299312
1336001971988904514 -9.94121404397
1336001972155702836 11.6291856543
1336001972355760166 16.5550000176
1336001972522326730 18.630832772
1336001972688953398 15.1224878221
1336001972888898266 15.8375150573
1336001973088852951 16.8158295553
1336001973255625921 12.1981058314
1336001973422269800 17.5559106795
1336001973622272170 14.9007107679
1336001973789065979 7.80869758673
1336001973922334290 6.8057788031
1336001974089205572 -0.770808182942
1336001974322281796 -2.5632425421
1336001974522290836 1.28410536367
1336001974689294702 3.24329435793
1336001974822330638 -8.82058536147
1336001974989080823 -7.13079523493
1336001976222367209 -10.5487913307
1336001976389085268 -5.79759885312
1336001976588933109 -6.65008727517
1336001976789043217 -8.86405347762
1336001976988892405 -7.79510489794
1336001977188979459 -5.83329854292
1336001977355582738 -4.99925036036
1336001977588983838 -5.0657189809
1336001977788822599 -10.0728450381
1336001977989047395 -11.3989369525
1336001978155668706 -12.0135818282
1336001978322240095 -12.5514635247
1336001978489093189 -7.66688077806
1336001978689038207 -6.50609237556
1336001978888988512 14.5201283595
1336001979089023462 16.3011250455
1336001979289009239 13.6645036837
1336001979455778970 16.5580814561
1336001979622258208 14.0489161553
1336001979755477219 17.799454218
1336001979922385378 17.1298175528
1336001980155763685 16.2294625908
1336001980322235592 15.174633026
1336001980488965239 5.68421175352
1336001980688851876 4.09189881131
1336001980888901109 -1.10510422402
1336001981055638913 -6.893723107
1336001981288993794 -10.7713311864
1336001981489022333 -11.9255265651
1336001981688912375 -13.1576280307
1336001981855592940 -12.665776798
1336001982055587910 -12.9469925609
1336001982222275209 -8.69274300209
1336001982422244108 -7.47100363809
1336001982588852947 -9.41522548271
1336001982722334009 -9.46914611077
1336001986455607273 -9.8100364594
1336001986622307615 -6.76982186682
1336001986788880159 -5.08734680878
1336001986988971657 -11.3320623369
1336001987189005502 -8.13082524186
1336001987388915045 -5.96243351285
1336001987622332479 -12.6195020307
1336001987788861445 -9.70923893102
1336001987989097006 -13.2466262439
1336001989722263973 -6.90530708792
1336001989955703547 -6.93360741332
1336001990122280321 -6.26350629467
1336001990288778169 -8.37765411193
1336001990488868928 -7.83486620825
1336001990688809112 -6.50290578006
1336001990889001356 -6.31750743687
1336001991088882584 -4.46617953841
1336001991255606558 -5.58816260756
1336001991455590285 -0.712144425506
1336001991655754605 11.6299095395
1336001991855631719 11.6763990511
1336001992022424731 12.6369336869
1336001992188916453 13.135472837
1336001992355605266 12.2096709839
1336001992488848402 3.3757613164
1336001992655565861 -5.15596382437
1336001992855497468 -6.40196743596
1336001993022214027 -7.65376283108
1336001993222347418 -7.50656608419
1336001993422297603 -6.97097280149
1336001994055487453 -14.7760237927
1336001994155528777 -8.807297944
1336001995388926169 -7.17701518973
1336001995622512958 -6.82120546341
1336001995822271801 -6.06692574814
1336001996022255999 -12.3284286595
1336001996188823641 -9.05818150393
1336001996355503385 -8.66025754664
1336001996688849138 -7.86799121385
1336001996888997116 -8.10567706946
1336001997055707871 -5.81475876125
1336001997255575050 -7.33654531147
1336001997922336799 -9.06186209734
1336001998055541037 -6.70059710318
1336001998188900800 -11.8261793814
1336001998355625225 -12.5159700875
1336001998555564394 -7.32248731827
1336001998722316004 -8.49615967394
1336001998855573969 -3.40972703227
1336002001022317839 -12.77462212
1336002001188838538 -2.72755532164
1336002001389025547 -1.72367940843
1336002001555510933 -5.78479171763
1336002001722272006 -6.44890433208
1336002001889031492 -4.21901697702
1336002002155726006 -4.16051349165
1336002002488977677 -4.82110689111
1336002002655729512 -5.3763934835
1336002002789024586 -5.85523467148
1336002002955550153 -5.34975697127
1336002003155671761 -1.25629787464
1336002004722258377 -6.7826733599
1336002004889204651 -5.19683016129
1336002005055533181 -4.84513970713
1336002005189027445 -9.42596081175
1336002005322188318 -9.4006922766
1336002005489014246 -10.8404023248
1336002006155605750 -7.31979581168
1336002006322411652 -8.5334936452
1336002006522289338 -2.6459327183
1336002006755589213 -7.15771122217
1336002015155576578 -14.4954347284
1336002015355507063 -9.69651370633
1336002015555527440 -12.0203471119
1336002016088917350 2.84460613349
1336002016288967038 11.8627334662
1336002016422270904 8.81858115122
1336002016588999941 11.8658368353
1336002016755611217 6.94649921824
1336002016922281284 4.36636874793
1336002017122295696 3.08215564179
1336002017255651631 4.12703997593
1336002017455641622 4.76287573918
1336002017588991701 0.544477610107
1336002017755607222 0.880862920282
1336002017922289706 -0.415270287787
1336002018088942910 2.50778182391
1336002018389030351 3.3809005779
1336002018555716378 -3.52564243516
1336002018789043362 -0.712344070974
1336002018988918375 -2.27851706948
1336002019156442555 -4.65602971975
1336002019322516960 -5.00473786197
1336002019522484593 -6.75697445038
1336002019722292656 -8.61531722901
1336002019888997918 -9.08253252595
1336002020055589589 -9.32213272792
1336002020289000623 -8.28223390555
1336002020455650576 -9.95072139959
1336002020622408183 -9.49470499807
1336002020789068027 -7.88505393177
1336002020988913546 -9.15898863618
1336002021156623036 -8.16464469225
1336002021322379941 -11.1217799765
1336002021522381317 -12.0270029297
1336002021722265389 -10.0450448084
1336002021888883284 -12.0651440304
1336002022122399238 -12.326522689
1336002022322550743 -15.0161777866
1336002022555852246 -6.50398725826
1336002022655638990 -10.3591501516
1336002022855668666 -10.2330500922
1336002023022253676 -12.8427467286
1336002023222522203 -14.1501238809
1336002023422302478 -9.51564900016
1336002023622371005 -11.5770631728
1336002023788872959 -11.974793272
1336002023955768583 -12.0018773354
1336002024122316877 -10.4992987258
1336002024522329018 -11.3289515027
1336002024722270360 -10.4691934876
1336002024855541611 -13.5844021707
1336002025022426227 -10.3682592894
1336002025188901972 0.668335904871
1336002029322436230 -9.54100610946
1336002029522482172 -13.6601970307
1336002029755540575 -11.0982890394
1336002029955489211 -10.2298602185
1336002030155618892 -8.52839624533
1336002030388931776 -11.3055041787
1336002030588920872 -10.5199562033
1336002030822267721 -9.62129555509
1336002031022240837 -10.7724713617
1336002031222241280 -8.94106803401
1336002031388861284 -9.58766469858
1336002031622240124 -13.6730338407
1336002031788909133 -7.62399076959
1336002031955677519 -11.6202250388
1336002032088900699 -1.03967404893
1336002032322228157 -3.70985851496
1336002032555635894 -1.40170842232
1336002032722262781 -1.9608228407
1336002032888899097 -9.96403428784
1336002033055615572 -9.67114317735
1336002033225829881 -11.0825015201
1336002033389135969 -11.4612219637
1336002033588864943 -14.0067653644
1336002034222183074 -5.33393291467
1336002034422379706 -13.7306266741
1336002034622160806 -14.4597712344
1336002034788975048 -11.2413034378
1336002034955568412 -11.4041398663
1336002035122189255 -21.2324199682
1336002035322323103 -9.82041248678
1336002036922314751 -2.47650544282
1336002037122325342 4.39095755607
1336002037288984729 10.0851304095
1336002037555582027 9.83048061996
1336002037722183723 12.386210959
1336002037922296028 17.5915332398
1336002038155828004 7.79540474251
1336002038355815718 10.7049828862
1336002038555777032 3.5492152442
1336002038722548566 5.03668738947
1336002038922304947 8.06007961305
1336002039088963236 1.13967756376
1336002039255649667 3.36507687167
1336002039422194476 2.514052968
1336002039588783124 3.8270987687
1336002039822212278 6.30005751249
1336002040022189029 3.07665870123
1336002040389045490 -6.18137778734
1336002040589083825 -7.27396632115
1336002040755639904 -8.44370644572
1336002040922274147 -9.57441980542
1336002041122254780 -10.6271956888
1336002041288949170 -9.96992039111
1336002041489286771 -10.8664705174
1336002041722228081 -8.81597004103
1336002041888923334 -7.49313353624
1336002042089179410 -9.57105484164
1336002042255602354 -8.4712757346
1336002042522450276 -3.58988938891
1336002043922228260 -14.0778511496
1336002044155651323 -9.5592496428
1336002044322247044 -7.31788416329
1336002044522293143 -9.81577631238
1336002044655684584 -8.12339363013
1336002044822304608 -7.2896751919
1336002044989205441 -7.04494348713
1336002045155701601 -7.60696416763
1336002045355633458 -6.51081309476
1336002045522446376 -7.00178196555
1336002045722252271 -5.60451949276
1336002045889117475 -6.6277920111
1336002046055558566 -5.90096083008
1336002046256091413 -5.22978079239
1336002046488854769 0.0466074110434
1336002046688889472 16.9813510113
1336002046922236744 15.9140608437
1336002047155727481 14.9867048588
1336002047322317383 9.08803903378
1336002047522210960 -4.66554251876
1336002047722142066 -7.36282701363
1336002047922210455 -8.70037123745
1336002048122360144 -6.63921069224
1336002048288988408 -7.27296914769
1336002048489044787 -6.69467568409
1336002048655768179 -4.89110312665
1336002048822583840 -0.6353980222
1336002049022265529 1.53841572825
1336002049188910200 -0.23830063247
1336002049355683989 0.935452103007
1336002049522289107 1.91177555414
1336002049688976491 3.90939910631
1336002049922453657 2.92467336966
1336002050122278495 -1.23493381693
1336002057688880982 -5.59722491082
1336002057855499798 -2.74860202301
1336002065888930718 -9.38407515935
1336002066055537383 -8.92416212672
1336002066222335907 -13.1669220392
1336002066355568617 -10.3585643851
1336002066588809516 -15.3862465541
1336002066788911965 -5.09927888753
1336002068655753594 -1.60141104594
1336002068789069580 -7.83133233587
1336002068955571741 -9.53150281544
1336002069089009567 -10.7596772988
1336002069255543848 -6.07044591888
1336002069388861352 -8.86985563862
1336002069522497740 -10.9111111786
1336002069655771183 -8.15456314677
1336002069788896162 -7.19609315915
1336002069922146107 -6.38231267009
1336002070188902889 -5.52138062032
1336002070322275706 3.14359360025
1336002070488946554 2.58699805277
1336002070622386842 2.60633695749
1336002070755704836 -2.42758615535
1336002070888803356 -1.2527614606
1336002071022243815 -4.51454607838
1336002071155599647 -0.735420077003
1336002071288801007 -3.30713721487
1336002071388813378 -1.40501362193
1336002071522351401 -2.00999875703
1336002074355630592 -8.2099865319
1336002074522534147 -8.38830267732
1336002074655590842 -12.0154278183
1336002074822228683 -9.97717431068
1336002074988909669 -8.9278821248
1336002075588903840 -9.36127629503
1336002075755595749 -10.2005706177
1336002075922532103 -12.5612141786
1336002076088997344 -12.1939096219
1336002076222273519 -12.6186949558
1336002076455633315 -4.93872401021
1336002078322305281 -10.0107221309
1336002078422252354 -7.00282781424
1336002078522291029 -6.1095205914
1336002078788859275 -6.48670075405
1336002078955538260 -6.9171790164
1336002079122366618 -3.4479646157
1336002079288849190 -3.7508681591
1336002079488890837 -5.97085954477
1336002079688942362 -3.30678678095
1336002079855457027 -8.58513978222
1336002080055651400 -10.2630086249
1336002080255710554 -8.68390938614
1336002080422197264 -10.089037327
1336002080622127511 -9.96424322276
1336002082055775957 -10.7523221938
1336002082222218365 -6.07865138198
1336002082355564487 -6.52898746037
1336002082522203360 -4.37309825033
1336002082722308851 -10.2491109596
1336002082888908525 -0.355664279401
1336002083055672817 -0.166122916494
1336002083255668789 -9.45974143038
1336002083455747845 -1.65370541035
1336002083655583580 -5.43929947474
1336002083855626182 -8.83133708437
1336002084055624896 -6.71201965852
1336002084255777734 -7.43713644577
1336002084388909696 -7.43632934996
1336002085955736441 -7.42027897965
1336002086089018825 -9.59491691952
1336002086288789992 -9.59564955271
1336002086455623683 -8.25871574861
1336002086655610223 -8.57149324895
1336002086822389485 -10.0855218209
1336002086989096807 -7.7878300663
1336002087222430224 -8.97356016241
1336002087355528980 -7.52544241207
1336002087522193683 -7.16669398211
1336002087688868630 -9.40554999546
1336002087822627147 -8.48212947436
1336002087988948520 -9.98544791178
1336002088155682045 -6.39752081415
1336002088322262667 -7.60924384693
1336002088522347971 -9.86051428692
1336002088655469343 -6.62103945598
1336002092255570489 -2.36239343188
1336002092388942514 -9.53227628548
