# Supplementary material for: Infants Time Their Smiles to Make Their Moms Smile
Source: PLoS One. 2015 Sep 23;10(9):e0136492. doi: 10.1371/journal.pone.0136492 (PMC4580458; doi:10.1371/journal.pone.0136492)
Supplement: S1 Data — (ZIP) [file pone.0136492.s001.zip › DiegoSmileRawData/smilenew_sub_24_babyplus_2012-05-02-16-20-24.robotsmiles]

1 1336000832691366521
0 1336000835257834367
1 1336000844824450736
0 1336000847357982405
1 1336000857291128806
0 1336000864324497593
1 1336000868057963792
0 1336000870991477667
1 1336000873791267527
0 1336000876557858700
1 1336000879824416962
0 1336000882991139856
1 1336000887326901455
0 1336000889824483652
1 1336000895591486805
0 1336000904958048649
1 1336000909024626705
0 1336000912391284012
1 1336000920858211636
0 1336000924124531246
1 1336000927191182888
0 1336000929958431563
1 1336000942624470867
0 1336000944491195702
1 1336000951724566101
0 1336000952457998465
1 1336000960524476768
0 1336000965624582141
1 1336000978924492702
0 1336000982224566825
1 1336000994291198158
0 1336000995858088436
1 1336001003024455283
0 1336001003825601457
1 1336001010724672020
