# Supplementary material for: Infants Time Their Smiles to Make Their Moms Smile
Source: PLoS One. 2015 Sep 23;10(9):e0136492. doi: 10.1371/journal.pone.0136492 (PMC4580458; doi:10.1371/journal.pone.0136492)
Supplement: S1 Data — (ZIP) [file pone.0136492.s001.zip › DiegoSmileRawData/smilenew_sub_24_babyplus_2012-05-02-16-20-24.subjectsmiles]

1336000832057930805 -14.1065381075
1336000832224281127 -15.8846207509
1336000832391510910 -13.4171779624
1336000832557866317 -11.6665062942
1336000832691098396 -6.2623804224
1336000832857846169 -7.04006261794
1336000832991171752 -3.01214500954
1336000833157810404 -0.86418672831
1336000833324410048 -0.362158693642
1336000833458016178 -0.295683464799
1336000833624489813 -0.567070217407
1336000833758114517 4.2339390152
1336000833924441748 5.89891132177
1336000834057804596 10.6419903642
1336000834191201040 9.03431349171
1336000834324514050 4.84440785349
1336000834491073334 -1.267832374
1336000834657971819 -5.89756949576
1336000834791140160 -5.53942146367
1336000834957807835 -3.85401071156
1336000835091115046 -3.92078374326
1336000835257796135 -3.03753482185
1336000835391161809 -3.75974309459
1336000835524504713 -3.3878856541
1336000835691080636 -3.34342400633
1336000835824498797 -1.79576536813
1336000835991078133 -2.4272807515
1336000836124497694 -3.10614545224
1336000836291148245 -2.10387247463
1336000836457910093 -4.48802019978
1336000836591407089 -6.02947805193
1336000836724490073 -4.64567672545
1336000836857760107 -6.66923347588
1336000836991022623 -5.72631128877
1336000837157780054 -5.94427947831
1336000837324524957 -4.42258253386
1336000837457727470 -10.9728508876
1336000839257780702 -7.53874794952
1336000839424395935 -8.54826210571
1336000839591144772 -5.76208438621
1336000839757960864 -6.89265497982
1336000839891100927 -6.57411847118
1336000840024652176 -7.81057543387
1336000840191057977 -6.32858465068
1336000840324461357 -8.56512303606
1336000840491156646 -6.32870837973
1336000840657972346 -6.41882372198
1336000840824476629 -5.63227499609
1336000840991151667 -5.75938314515
1336000841124419543 -5.56223729965
1336000841257847356 -2.92420391587
1336000841424411525 -3.37864187179
1336000841557828787 -3.6857973106
1336000841724435169 -4.95792878651
1336000841891100750 -5.45442720346
1336000842024574133 -4.47202789406
1336000842157932620 -5.07589172132
1336000842324757060 -2.09626969303
1336000842458028726 -4.38204353819
1336000842591172615 -5.35842593035
1336000842724491383 -6.93669832159
1336000842857845477 -7.34413862383
1336000843024408673 -4.20510410322
1336000843191034762 -5.9103613438
1336000843324496989 -3.95886233626
1336000843457840578 1.14994341645
1336000843591108949 3.19399485716
1336000843757984432 9.67730789213
1336000843957909444 9.9661705887
1336000844091237097 10.3638776291
1336000844257930990 10.3733742962
1336000844391092736 7.94936546267
1336000844557901002 4.77188430565
1336000844691170578 3.90730730713
1336000844824409110 3.74781799544
1336000844958102278 2.66040885752
1336000845091114528 1.96527452708
1336000845258204112 1.67607587925
1336000845391175535 -1.71295259716
1336000845557819773 -3.75167787632
1336000845691131710 -5.51506475001
1336000845824403015 -6.97726230393
1336000845991015386 -4.42190182768
1336000846124491248 -5.5658918779
1336000846324487459 -2.85024441726
1336000846491171856 -3.82962943156
1336000846624388236 -3.53406678745
1336000846791093062 -5.63705029526
1336000846924420026 -4.29837192594
1336000847057785272 -6.88029234506
1336000847191179865 -6.34551409858
1336000847357959095 -6.25930330468
1336000847491128113 -2.36782481906
1336000847657829753 -3.43358687518
1336000847791101026 -2.49089696429
1336000847957805087 -3.66807252091
1336000848124635663 -2.61849998496
1336000848257817542 -4.97793517014
1336000848424433653 -2.51325799429
1336000848557851948 -6.09313860657
1336000855857918580 -1.99156780933
1336000855957830815 -7.64085674043
1336000856090993302 -7.03198861703
1336000856224434862 -3.09174535572
1336000856357781423 -7.7942682931
1336000856524458434 -8.25117538184
1336000856657921854 -10.9505575237
1336000856824536729 -9.36586931335
1336000856957717605 -11.290903807
1336000857124481075 -11.4567937173
1336000857291095972 -10.7983951502
1336000857424587350 -12.8245371411
1336000857557747219 -6.8799694315
1336000857691144944 -5.03616059653
1336000857857915028 -7.49337622331
1336000858057773700 -9.23275710169
1336000858224402632 -5.60045198016
1336000858424372780 -6.0201517346
1336000858624595853 -6.31222486694
1336000858824377853 -7.36716260328
1336000858924404888 -7.62250122627
1336000859024437654 -7.33913798747
1336000859157951592 -6.91075030483
1336000859291216235 -10.7047230955
1336000859491205450 -8.65551382074
1336000859757708167 -7.70929766937
1336000859891157459 -9.22967493506
1336000860057753125 -4.84270269008
1336000860224392783 -6.14031529268
1336000860391180924 -2.29198772034
1336000860524553972 1.95449873519
1336000860691212670 7.21824867571
1336000860857754324 3.45308538053
1336000861091062030 1.17210863513
1336000861257793389 6.55776966281
1336000861424438498 13.4244258577
1336000861557895027 17.9351652659
1336000861724407056 14.2047452349
1336000861857768577 13.4172663944
1336000862024365536 13.5295914118
1336000862157691296 14.2268090237
1336000862324504751 12.1635814572
1336000862457752355 11.9643275851
1336000862624504057 12.5617988748
1336000862757922459 11.8504956562
1336000862924664716 11.0973552858
1336000863057760742 8.14469191215
1336000864057806038 -10.1988039518
1336000865457775295 -2.72852897995
1336000865658015946 -3.31028129358
1336000865791271592 -4.56887836662
1336000865957744941 -3.65028551833
1336000866124675266 -1.54664025098
1336000866291136046 -4.55485059858
1336000866491231872 -2.66145837363
1336000866724489690 -4.75802803366
1336000866891060755 -5.91600860101
1336000867024564557 -5.48985871304
1336000867191037270 -3.72278258262
1336000867391105238 -3.20339866179
1336000867557794271 -2.01516190404
1336000867724503198 -4.2532031343
1336000867891081961 -5.08053525984
1336000868057891727 -4.60004591618
1336000868224546186 -4.5411431025
1336000868391121469 -6.01471331496
1336000868524436717 -5.98629426562
1336000868691131128 -4.42093950079
1336000868924490438 0.810545004956
1336000869091027170 14.7645213046
1336000869257728780 14.1865985234
1336000869424488829 17.0153438323
1336000869591135997 14.8077483053
1336000869757917497 16.6545431482
1336000869891144478 14.8764441661
1336000870057926221 4.29494684533
1336000870291135457 -6.53673837767
1336000870424483220 -7.10701863273
1336000870591115855 -5.52190271635
1336000870724448429 -6.46707405144
1336000870991272238 -6.69299625392
1336000871157851989 -4.87527644945
1336000871324527537 -6.16372455463
1336000871491150577 -6.92369687787
1336000871624366102 -4.69532571679
1336000871791172252 -6.77130792086
1336000871957861339 -5.66940640814
1336000872124428423 12.6203319323
1336000872257836164 12.7091230413
1336000872424433433 14.0798407611
1336000872591041489 14.1597781124
1336000872758027465 15.2865582298
1336000872924609343 13.455126462
1336000873091138388 12.2240320513
1336000873224465520 15.9296409687
1336000873391119657 14.7037261158
1336000873591189063 15.1669827072
1336000873791248818 2.6725066824
1336000873957951477 -7.44275951654
1336000874124452506 -6.55423206991
1336000874291237537 -7.40945902678
1336000874424361985 -4.97537282285
1336000874591297654 -6.91769998911
1336000874757763712 -4.40392101184
1336000874957707853 -3.85053671952
1336000875124387566 2.85233916026
1336000875257633252 13.0042396673
1336000875391244043 15.6253868279
1336000875591143370 12.300526534
1336000875724414206 19.9824554673
1336000875924506286 16.0675606904
1336000876091175774 16.5369605342
1336000876257791099 4.67162825965
1336000876424470815 2.64527434038
1336000877357699710 -8.90493820915
1336000877524607997 -2.24420936915
1336000877791787305 -15.2120038428
1336000877957970662 -2.62456892603
1336000878157738172 -4.77133553305
1336000878357916642 -6.0403821569
1336000878558014586 -7.37963230949
1336000878691287825 -7.11027569103
1336000878824454741 -7.29217286295
1336000880591292061 -7.68204644072
1336000880724545072 -8.16646028891
1336000880857866569 -7.5505669209
1336000881057967581 -9.02129027113
1336000881224511126 -1.47530844421
1336000881424494964 5.9910021184
1336000881591102493 5.1315095725
1336000881724564888 5.48383935786
1336000881857795369 1.97171876985
1336000881991074842 0.877517108802
1336000882124504017 -2.58258742101
1336000882324516458 -7.31037650938
1336000882491235333 -9.17502423605
1336000882657938267 -7.94347160062
1336000882791143538 -7.19720255428
1336000882991098748 -10.3188165915
1336000883124471250 -12.5579378215
1336000883291093845 -13.8838964508
1336000883457865525 -11.4833018675
1336000883624451261 -11.0378185848
1336000883791110189 -10.7923136476
1336000883924412671 -10.4770677448
1336000884091096884 -9.21054568094
1336000884257739518 -9.99186562308
1336000884458032895 -9.39422949426
1336000884624494187 -10.0684648325
1336000884791025607 -9.7069551216
1336000884957843497 0.103902681421
1336000885124410854 2.15622686207
1336000885224560851 5.46373248295
1336000885357737488 5.3830301219
1336000885458118079 4.24336934956
1336000885591069088 3.83404154386
1336000885724536648 4.27465380284
1336000885857877185 2.26618492833
1336000885957913284 3.98375181725
1336000886124497886 0.180066818996
1336000886257871265 -0.107672284754
1336000886391198513 -0.127607239367
1336000886524470947 -0.388674407925
1336000886657741525 -0.465144917746
1336000886791122790 -0.744345438701
1336000886924444944 -0.927397324728
1336000887057991831 -2.38851958676
1336000887191062896 -2.68739159639
1336000887326717037 -6.5761808341
1336000887524463817 -9.9564650454
1336000887658019153 -7.6250846041
1336000887824459566 -7.30283693755
1336000887957887937 -6.75655753645
1336000888124611804 -5.25304710975
1336000888257702843 -2.51744919159
1336000888424496762 -3.63279988727
1336000888624425765 -1.82623808316
1336000888857943899 -3.33838925082
1336000888991065762 -10.6864213212
1336000889324519620 -11.3942269636
1336000889457772311 -12.1500630259
1336000889657938162 -7.85592282533
1336000889824445576 -9.68270492596
1336000889991062396 -10.6775940499
1336000890157650619 -5.7981721934
1336000890324406989 -5.86134398609
1336000890524455711 -5.77799637727
1336000890657858527 -11.7708334463
1336000891891146306 -10.6563252897
1336000892057819581 -10.4316706736
1336000892257732303 -12.0554802634
1336000892424330580 -11.0409908561
1336000892657893319 -10.2477532217
1336000892857848573 -8.890954821
1336000893024372379 -9.19329590129
1336000893191157844 -5.57098327794
1336000893358012351 -1.21264706225
1336000893557825363 1.75167023929
1336000893724508396 11.560787903
1336000893891099078 13.6630555606
1336000894057849002 11.2914972398
1336000894224383964 10.7598397365
1336000894391158337 -0.446439573915
1336000894557777085 -2.29078057585
1336000894724524026 -3.61736302407
1336000894891249098 -1.61122774401
1336000895057897027 7.40646714565
1336000895224521507 10.0265175024
1336000895391229554 11.0843028993
1336000895591242974 12.4335200968
1336000895757848497 12.2959402425
1336000895957675227 13.8460762478
1336000896124536876 14.2685014415
1336000896291237606 15.2347201374
1336000896457882578 12.8869779375
1336000896658005849 13.1965266496
1336000896824484536 16.3981022797
1336000896991158868 12.6605933752
1336000897257873566 10.3771949989
1336000897424338265 9.82832346983
1336000897624638760 6.75323822891
1336000897791149108 0.0876196572462
1336000897924467498 -0.449022944082
1336000898091066683 -0.83919127558
1336000898257683059 -2.52791424225
1336000898457911537 -0.103960935798
1336000898657741410 -5.55385289647
1336000898824619208 -3.9312629248
1336000898991070573 -1.86365185198
1336000899157958635 -3.06686861715
1336000899324703764 -5.19545288885
1336000899491278290 -5.43688403111
1336000899657977660 -5.90476989422
1336000899857702016 -6.29966772811
1336000900057852728 -3.46131361898
1336000900224408810 -1.6943881603
1336000900391207683 -4.10464807113
1336000900557902658 -7.12765265838
1336000900724597417 -6.36602454765
1336000900891120091 -4.46795361456
1336000901091122052 -7.0512715457
1336000901261488533 -7.80334578769
1336000901458104019 -3.99076677115
1336000901657927460 -5.80175209146
1336000901824918293 -7.67949137665
1336000902024426223 -3.44351792906
1336000902224619559 -4.34108198834
1336000902391099663 -6.12928252135
1336000902591133362 -2.95044842012
1336000902791245224 -9.32498400461
1336000902957866304 -9.89770414761
1336000903157860419 -8.15603799839
1336000903358116373 -6.25505944261
1336000903557803102 -8.10891916564
1336000903757904806 -11.3698840102
1336000903891083915 -9.16355925471
1336000904957819751 -13.2528593617
1336000905191243797 -8.55086633856
1336000905391057962 -16.3816367293
1336000905557824918 -7.37873442233
1336000905724500555 -9.31300446778
1336000905891118933 -10.7142072884
1336000906090988026 -11.3462776637
1336000906291135070 -11.3787388519
1336000906491009982 -10.3979898151
1336000906691049477 -8.65562685732
1336000906857886528 -9.66819668213
1336000907024655294 -6.98838168678
1336000907224462822 -11.0652903943
1336000907391000908 -7.38666945502
1336000907557825735 -9.5646115376
1336000907724413821 -9.83187360883
1336000907891229718 -11.6573768886
1336000908024560291 -8.43586741037
1336000908191144765 -8.33499016133
1336000908324435981 -8.07383214571
1336000908524483783 -8.5503913747
1336000908724496450 -6.37467141548
1336000908891001077 -5.9528994324
1336000909024495704 -6.82673153448
1336000909257813260 -7.72243050198
1336000909424492565 -8.17391091209
1336000909557790392 -6.02102659905
1336000909724406184 -6.36572953692
1336000909857709956 -7.09090628836
1336000910024482297 -6.7825776118
1336000910191480399 -6.54079981374
1336000910357905978 -4.49737788972
1336000910524425473 -7.57902058357
1336000910758022671 -7.43140551205
1336000910958101028 -6.83436296074
1336000911224381907 -7.58092136253
1336000911391106803 -7.53725141733
1336000911557926013 -7.47570552884
1336000911791171243 -7.68354341019
1336000912024504832 -8.08353340849
1336000914891170806 -10.1559588898
1336000915391097824 -5.91370707648
1336000915558054862 -11.2934628668
1336000915724453967 -12.9113324061
1336000915857810967 -4.66851570085
1336000916024562822 -13.3674907113
1336000916191297461 -15.092875621
1336000916357807247 -17.3907811392
1336000916558058755 -8.0429425471
1336000916791142928 -15.3492864343
1336000916957893566 -13.5071354178
1336000917424455908 -13.4004691125
1336000917757832207 -7.25578865175
1336000917891055708 -7.2721336272
1336000918058195308 -7.8372226428
1336000918224416147 -8.89769701523
1336000918424466326 -9.54950184315
1336000918557726705 -9.13562207241
1336000918724392764 -8.5003336274
1336000918891132720 -9.44729877135
1336000919091041939 -9.12091327677
1336000919224433177 -9.12712634183
1336000919391080632 -13.6561152712
1336000919558066638 -13.1677268665
1336000919691317723 -13.0160644671
1336000919857763727 -12.9321768807
1336000920024568578 -11.8481113888
1336000920191181232 -4.96977332044
1336000920358048141 3.04554348746
1336000920524448979 3.19214660424
1336000920724459573 1.04196201782
1336000920858029169 2.90058347571
1336000920991155095 2.5511394879
1336000921091164336 -4.33700210851
1336000921224295236 -1.13344756903
1336000921457840702 -4.02270758318
1336000921624471978 -6.15476836789
1336000921791107654 -7.41101306708
1336000921991061064 -8.01714661271
1336000922458484586 -8.876152591
1336000922657864325 -5.67388443099
1336000922824507600 -9.52519967986
1336000923024431326 -14.1488066111
1336000923191295739 -10.3596995488
1336000923358084347 -10.9940788338
1336000923557814732 -6.08913500471
1336000923724387522 -10.2343306936
1336000923924504862 -7.02184501055
1336000924124515560 -8.07156036642
1336000924324642504 -7.44464677925
1336000924491051196 -8.27708726739
1336000924657906543 -5.14115018685
1336000924824516561 -4.61693928932
1336000925024683794 -1.0261024029
1336000925224547562 -4.7970553308
1336000925591928224 -4.51585855828
1336000925791063065 -5.86474078077
1336000925991167618 -6.45189777794
1336000926157904002 -6.26116630554
1336000926324487857 -6.18011411984
1336000926491142247 -5.86399087106
1336000926624471271 -5.02941715357
1336000926724591130 2.70997812647
1336000926824563657 3.01141152299
1336000926958041094 3.30187961312
1336000927057714691 4.22674745442
1336000927191058007 -0.0426855576698
1336000927291227072 -1.65557871205
1336000927424569105 -3.27718023843
1336000927557868227 -3.46316749463
1336000927690999255 -6.09175082927
1336000927824532679 -2.47157964047
1336000927924460606 -2.24030675513
1336000928057907318 -3.8000283654
1336000928158031598 -2.21976756241
1336000928324416036 -0.813323698382
1336000928457828797 -5.94436460027
1336000928591041122 -6.64809009866
1336000928757940706 -6.13764432779
1336000928958028560 -5.71321649701
1336000929091109767 -8.88455173551
1336000929257871814 -3.86873950087
1336000929391174387 -5.30288970405
1336000929624432870 -6.66344486667
1336000929824472266 -7.07416343711
1336000929958379833 -6.10456312203
1336000930124498231 -14.6477902759
1336000930324482882 -11.2765917496
1336000930457746346 -10.5010464007
1336000930624476508 -8.30106826048
1336000930791193272 -5.99096724792
1336000930957866752 -6.89847824252
1336000931124582683 -10.0110076696
1336000931291279940 -6.26857151455
1336000931424580130 -6.16435733723
1336000931591215040 -8.43117345081
1336000931724453967 -8.45042321745
1336000931891096683 -7.98979139689
1336000932057828505 -7.50935160315
1336000932224468589 -2.41352727919
1336000932391218290 4.6458008454
1336000932557842046 9.57970124004
1336000932757993358 14.2558737919
1336000932924679645 13.1220202282
1336000933091132585 12.1992016122
1336000933291089524 10.3485259281
1336000933457821971 7.76172661447
1336000933657795508 11.3045896063
1336000933824816840 0.384155144262
1336000933991179994 -1.5650117388
1336000934124398981 -0.483700190985
1336000934291242889 1.43601166926
1336000934458198889 1.19879537741
1336000934624539544 -1.0164328334
1336000934757913665 -0.16314472365
1336000934924559187 1.01120612896
1336000935091309684 -3.80480442764
1336000935257856277 -0.725908228777
1336000935424442008 -0.0231489226713
1336000935591203302 -0.767803502308
1336000941124635283 -1.29619494808
1336000941657730088 -6.67671335677
1336000941824429653 -10.6084130254
1336000941991211381 -13.453161523
1336000942157922272 -12.4294335258
1336000942324501943 -7.96017970178
1336000943391167360 -11.1110098499
1336000945091271636 -8.20143960647
1336000950657865993 -13.8473242553
1336000950857871587 -11.4413436724
1336000958624548594 -9.48057341647
1336000958791074757 -10.0426644134
1336000958991193127 -10.147424507
1336000959157902250 -12.1243096699
1336000959391116150 -9.94056042002
1336000959591224384 -9.9926564205
1336000959757861008 -10.0775806112
1336000959957896547 -8.46898882941
1336000960157809534 -9.09355053312
1336000960357949156 -9.9440699025
1336000960524451047 -8.43674864796
1336000960691008982 -9.4745546173
1336000960891059228 -10.763747593
1336000961091030254 -7.77952361786
1336000961291122479 -8.72068584693
1336000961458093478 -7.30978762998
1336000961657952857 -7.6590627477
1336000961824474262 -7.50431246419
1336000961991126030 -8.53881704503
1336000962191118398 -9.37465549394
1336000962424386764 -7.96797557538
1336000962591148112 -8.84078204397
1336000962791077024 -12.7675513422
1336000962991131544 -13.1702588963
1336000963191246195 -12.5706296932
1336000963357783513 -12.4422213133
1336000963557883855 -11.1984118451
1336000963757837395 -13.2720722138
1336000963924473749 -7.42393558331
1336000964157836967 -9.49680026402
1336000964324350600 -9.69649430976
1336000964524414199 -5.67653282663
1336000964724377715 -7.50829414549
1336000964891178471 -5.13353896172
1336000965091067619 -5.42631804273
1336000965291088941 -7.22250898631
1336000965457709033 -6.16330929691
1336000965624430705 -5.48522311756
1336000965791268801 -5.92264913343
1336000965991099722 -6.14548410395
1336000966191214573 -5.37171094725
1336000966357735005 -4.18212158918
1336000966524559179 -4.96212430218
1336000966724666154 -4.16123228548
1336000966957971583 -6.20362413738
1336000967157959925 -5.73320204223
1336000967391115279 -6.86534524035
1336000967591049396 -2.24727692687
1336000967791195097 -3.92556110754
1336000967991030608 -5.4376828935
1336000968191150910 -2.62187614894
1336000968424419927 -1.63604835054
1336000968624495166 -4.79426494688
1336000978057780232 -9.88260079501
1336000978224447769 -3.9458380297
1336000978391162128 -3.10134509051
1336000978557817612 -5.8808594042
1336000978724330128 -3.954162519
1336000978924435085 -4.4890817959
1336000979057820779 -6.11525786029
1336000979257791945 -5.91001162198
1336000979424446807 -7.55500160533
1336000979624425989 -6.7819054047
1336000979791284550 -6.44074624588
1336000979957782376 -8.59761882379
1336000980157881916 -7.11017345602
1336000980324531255 -7.96929140023
1336000980491193948 -6.975697219
1336000980691114976 -8.30653933572
1336000980891182964 -8.12465464076
1336000981057704653 -6.72966694406
1336000981257901004 -8.53789254949
1336000981424564700 -7.04775625346
1336000981624708049 -12.070343841
1336000981824449231 -11.1727984964
1336000981991281379 -13.4624334464
1336000982224610637 -12.0196842978
1336000982391183004 -12.6830725488
1336000982557981220 -13.2375424736
1336000982757654462 -12.6056067888
1336000982924459194 -14.0684611648
1336000983124583621 -7.5747363205
1336000988391101259 -8.96868032071
1336000988524484544 -12.2481389287
1336000988691153830 -14.5520799247
1336000988857803631 -8.18419351686
1336000989024610635 -8.4564049774
1336000989191188268 -9.36931214341
1336000989424533623 -12.7025013462
1336000989591261612 -11.7817519795
1336000989757969790 -11.1519570933
1336000989924564750 -9.16202498054
1336000990092124614 -8.68406344815
1336000990257884824 -10.5299162702
1336000990457857457 -11.7513758482
1336000990657819476 -11.2246559664
1336000990824585625 -8.84801587461
1336000990991092405 -10.3894831069
1336000991191186188 -9.02225804164
1336000991357752550 -8.50467548391
1336000991524377147 -8.8613692845
1336000991691073028 -8.06386352038
1336000991891124361 -7.9737538386
1336000992057727256 -9.16054754057
1336000992224616846 -11.605024278
1336000992424492873 -9.74882102129
1336000992624598987 -9.11940834742
1336000992757764099 -3.77553806416
1336000992957811403 -5.95520676316
1336000993124466104 -10.3816463684
1336000993291047005 -8.77105814731
1336000993491103450 -9.8551514231
1336000993657944090 -8.24517523308
1336000993857857704 -8.07419891544
1336000994057839693 -10.7234636376
1336000994191100956 -6.66373676389
1336000999924496519 -10.2066049203
1336001000157869598 -13.0529304335
1336001000324395097 -9.62231774087
1336001000891047506 -11.7738059752
1336001001057916328 -5.72438727714
1336001001224375786 -12.4967943034
1336001001391143686 -7.83828462323
1336001001524433643 -10.0306224871
1336001009957868316 -10.5252447743
1336001010057831869 -11.6114174389
1336001010191103769 -11.8954133531
1336001010291183894 -9.77349330905
1336001010424492370 -10.6399316727
1336001010557669096 -12.4203233532
1336001010724531919 -11.9871600769
1336001010858000687 -10.4718172788
1336001010991242726 -9.50349672882
1336001011157982613 -9.86205310326
1336001011324401715 -9.82659838985
1336001011457839852 -9.62896018
1336001011591218423 -7.79211520501
