# Supplementary material for: Infants Time Their Smiles to Make Their Moms Smile
Source: PLoS One. 2015 Sep 23;10(9):e0136492. doi: 10.1371/journal.pone.0136492 (PMC4580458; doi:10.1371/journal.pone.0136492)
Supplement: S1 Data — (ZIP) [file pone.0136492.s001.zip › DiegoSmileRawData/smilenew_sub_24_mirror_2012-05-02-16-26-40.robotsmiles]

1 1336001213797812255
0 1336001217497804362
1 1336001233364404558
0 1336001235598032517
1 1336001246797877086
0 1336001249797979165
1 1336001330097707826
0 1336001333497756512
1 1336001336030981708
0 1336001341964315607
1 1336001343197749248
0 1336001345264479797
1 1336001356231023778
0 1336001359164512941
1 1336001363164473543
0 1336001365764501271
1 1336001375197727841
0 1336001377397888814
1 1336001381431181113
0 1336001383864274271
1 1336001387164369256
