# Supplementary material for: Infants Time Their Smiles to Make Their Moms Smile
Source: PLoS One. 2015 Sep 23;10(9):e0136492. doi: 10.1371/journal.pone.0136492 (PMC4580458; doi:10.1371/journal.pone.0136492)
Supplement: S1 Data — (ZIP) [file pone.0136492.s001.zip › DiegoSmileRawData/smilenew_sub_24_mirror_2012-05-02-16-26-40.subjectsmiles]

1336001208564370961 -10.7885854168
1336001208731021176 -11.1713062817
1336001208931190294 -12.9699192731
1336001209097994172 -14.7105474205
1336001209297753945 -16.5226133311
1336001209497769799 -14.2889388596
1336001209697854102 -13.7994774849
1336001209864330865 -14.2979176502
1336001210031071325 -14.2529215846
1336001210231065965 -13.8959000928
1336001210464363198 -15.5446894096
1336001210630941384 -13.4780359682
1336001210864346738 -14.1206819854
1336001211031076540 -15.3935483487
1336001211231121106 -16.5295025928
1336001211464390761 -9.40517350874
1336001211664457016 -9.91446253154
1336001212431012536 -10.4926755469
1336001212631098711 -8.197826592
1336001212797586384 -4.91588112555
1336001213064402446 -4.38480350398
1336001213264325848 -5.61161102166
1336001213430981514 -4.06293131678
1336001213631108007 4.08618265208
1336001213797852259 11.2678958877
1336001213964518856 17.8289822527
1336001214164385775 16.1361026816
1336001214331000995 15.8245022899
1336001214497611134 13.9654300278
1336001214731097825 13.6929250126
1336001214964433036 13.2895333821
1336001215131001872 9.26859985875
1336001215297641328 10.8746197039
1336001215464531194 9.71531836348
1336001215664424550 6.51063102808
1336001215831012945 6.12708601987
1336001216031080224 7.46425558581
1336001216199775739 6.96182179092
1336001216397699054 9.00437349709
1336001216564383453 7.29192680927
1336001216731097803 7.80046303926
1336001216897999114 5.93482998103
1336001217097800260 5.59223822158
1336001217297771038 3.135992227
1336001217497817838 -9.38183595641
1336001217830971487 -5.93141830436
1336001218064322498 -11.4420862699
1336001218297790281 -7.54841111068
1336001218497673354 -9.02984575284
1336001218697937981 -5.19030098576
1336001219097917511 -3.59834845371
1336001219364331540 -2.03806660191
1336001219564456954 -4.30066400343
1336001219764429624 -7.97942584085
1336001219930990637 -6.63456444995
1336001220097764891 -3.70547031445
1336001220264382963 -6.62005596875
1336001220464579657 -5.80819521007
1336001220600167225 -7.01387388204
1336001220764438496 -15.4503047735
1336001220930930980 -12.8927914443
1336001221131041993 -7.23640437867
1336001231531050006 -8.29381656007
1336001231731098376 -12.5776813928
1336001231931005449 -10.9711566446
1336001232131037666 -11.2859298916
1336001232364262901 -12.3213779427
1336001232564540029 -10.4928549002
1336001232764472309 -9.57332721883
1336001232964385510 -8.86533991911
1336001233164503927 -7.57086501402
1336001233364473169 15.3402652952
1336001233531031846 17.1585949315
1336001233730919186 18.4125653003
1336001233997830940 17.8186983187
1336001234197685680 10.0613518227
1336001234364391883 5.21454653808
1336001234564552808 -6.25921938471
1336001234797682957 -13.8392939351
1336001234964393958 -12.0308431566
1336001235164304571 -1.63333659977
1336001237664560219 -5.43219021026
1336001237864565274 -8.35867641724
1336001240831573605 -5.89163452125
1336001241031318693 -9.4094635199
1336001241231025923 -8.97039046233
1336001241431167719 -13.0709554296
1336001241630971192 -11.1678045806
1336001241830993087 -10.4005070267
1336001242031018104 -12.6285193042
1336001242231058164 -9.90734658615
1336001242430997492 -11.4938455214
1336001242697920292 -11.5784644439
1336001242864516901 -17.1813405677
1336001243064394966 -16.0446722037
1336001243231287388 -14.4785216188
1336001243464356455 -13.1964088079
1336001243630989262 -16.3586883999
1336001243831253956 -8.3416206671
1336001243997834499 -14.7753740284
1336001244197837476 -12.9497932106
1336001244364332385 -7.1607523594
1336001244597742546 -8.58123073583
1336001244864396806 -11.8325900107
1336001245097934599 1.87846997023
1336001245264358241 -12.127485974
1336001245497897984 -11.0640586986
1336001245664344941 -11.9912843421
1336001245864515895 -12.0142786416
1336001246030999040 -6.71046710918
1336001246231084560 -7.38780097744
1336001246430976922 0.278606845211
1336001246631089001 3.21855210281
1336001246797748002 8.65183528673
1336001246964342191 8.96441927584
1336001247164591090 8.83859183938
1336001247331114547 8.0138549492
1336001247531037239 9.6173425137
1336001247731054019 7.36683918438
1336001247897820945 6.98407609662
1336001248064360810 3.60179515781
1336001248297622810 6.20925379554
1336001248464395721 2.77269224674
1336001248664375556 6.83414098194
1336001248831118031 -0.108256413099
1336001249030948655 7.6411286432
1336001249231065149 4.00795907328
1336001249431202994 3.63274374954
1336001249631271171 -1.77264233002
1336001249797855278 -1.80661251715
1336001249997740621 2.05436102638
1336001250197697114 -0.0957079343421
1336001250397695167 -2.19588977063
1336001250597753254 -5.82181443002
1336001250797986211 -4.96138559827
1336001250964302911 -3.69412430966
1336001251164529153 -4.27395968403
1336001251364430316 -1.22594916126
1336001251564351215 -1.71587594937
1336001251764418020 -1.89522263384
1336001251964376642 -8.70962954231
1336001252164274441 -8.43846815043
1336001252364379687 -9.87732116413
1336001252564517219 -12.5888080943
1336001252731052638 -11.0913521777
1336001252931125319 -11.2832223183
1336001253097883333 -10.8475134029
1336001253330965136 -7.74486254459
1336001253530987326 -13.0614659473
1336001253697683570 -11.4832261118
1336001253897642311 -13.6677351504
1336001254097763408 -12.8381272666
1336001254265745153 -8.12790093744
1336001254497636440 -11.0305182718
1336001256531084891 -5.57831669115
1336001257931167019 -11.9741408589
1336001258097775469 -9.31498675577
1336001261331059754 -11.6486995615
1336001261464334505 -7.95498290679
1336001261597957795 -9.93700551242
1336001261731059308 -8.55059765524
1336001261931024311 -13.7408768138
1336001262097761038 -9.82676702404
1336001262297804810 -13.0623787983
1336001262464300395 -12.6492247567
1336001262664378363 -7.26560087322
1336001263031083024 -10.2546945463
1336001263230993206 -13.3330443678
1336001263430964684 -11.7673957957
1336001263630988251 -10.8358995651
1336001263831049235 -11.7476509007
1336001263997598819 -9.22678756504
1336001264197877598 -14.8351563346
1336001264364345706 -13.001375831
1336001264531201961 -13.3870682379
1336001265131059753 -18.53936569
1336001265364558177 -9.37137525802
1336001265531108546 -9.92538727661
1336001265697678888 -10.0489410656
1336001265864453573 -9.70960510327
1336001266031052602 -11.0825098316
1336001266231011004 -11.0828653083
1336001266397718391 -8.30189604413
1336001266631014111 -10.7982410988
1336001266797884513 -11.7146443802
1336001267097782667 -8.28885460653
1336001267264424120 -10.2291093253
1336001267464339266 -13.9405061448
1336001267630954572 -14.1596674212
1336001267830989556 -6.38044975074
1336001268064523615 -8.06921282178
1336001268231015612 -6.25812662764
1336001268431086831 -3.93855540179
1336001268597746588 -5.30885694622
1336001268764284367 -6.58789724203
1336001268931114214 -7.30811806978
1336001269131096965 -10.9015033457
1336001269331101153 -6.34791609821
1336001269497743560 -9.16029389738
1336001269631124565 -14.3076234883
1336001270064338605 -17.6915521126
1336001270197821700 -16.013748804
1336001270397784575 -12.6015607878
1336001270597822809 -9.84150429563
1336001270764364129 -7.18065505851
1336001270964440918 -12.833132564
1336001271164433694 -6.16026493618
1336001271364353523 -11.1087057207
1336001271564290612 -5.31151898699
1336001271764299365 -6.07585093272
1336001271997683246 -10.8819935904
1336001272197717402 -5.35323422179
1336001272464446400 -7.63783858094
1336001272664338395 -6.00266714505
1336001272864349050 -0.0228705165633
1336001273197676395 -14.1889980487
1336001273331124378 -14.239907603
1336001273531065059 -13.4707067777
1336001273698019189 -12.9998367745
1336001273897743792 -12.5990325849
1336001274064332754 -9.78555863351
1336001274264299532 -12.4521880812
1336001274431074100 -10.0284150098
1336001274631076068 -12.1131917316
1336001274797717756 -9.10061263331
1336001274997814142 -11.5239204224
1336001275197753295 -12.7496275364
1336001275397771965 -5.78798284847
1336001275764486078 -9.98273256057
1336001275931098219 -8.15165024857
1336001276131004805 -4.45010227694
1336001276330926066 -3.25405826918
1336001276497708698 -11.1589173633
1336001276664262210 -8.31302584372
1336001276831077193 -7.48712816216
1336001277031121069 -9.49204308335
1336001277197817140 -7.46567656368
1336001277364410922 -9.26279286317
1336001277531048578 -4.98920514767
1336001277764339675 -9.24220250065
1336001277997985325 -9.52483906245
1336001278297862068 -7.26911160488
1336001278564259143 -13.7806961223
1336001278730989996 -6.0380270259
1336001278931120900 -11.6359156993
1336001279164297162 -10.6942192671
1336001279364436140 -6.62431454724
1336001288797951714 -5.84668442776
1336001288997844642 -6.66541962841
1336001289231109866 -5.68171308284
1336001289464305205 -2.89094720146
1336001289664384308 -9.26670072668
1336001289831015513 -8.73488630541
1336001289997971834 -7.77550268811
1336001290164286669 -7.51549324619
1336001290331000142 -9.75235937243
1336001290397915000 -7.70472325004
1336001290564291189 -17.3683677503
1336001291364352301 -14.8584020856
1336001291564315767 -11.0508739422
1336001291697694845 -9.91907928082
1336001291831011120 -12.0078152147
1336001291964235100 -10.3865251273
1336001292197754224 -12.6742638954
1336001292364348682 -11.5890191528
1336001292531125548 -10.2449321276
1336001292697880263 -8.63585487782
1336001292864373654 -14.0227658515
1336001293031152911 -8.3822756728
1336001293197779406 -0.888969164259
1336001293397845139 -7.16217395421
1336001293597820779 -9.31234375142
1336001293797716356 -9.61405895887
1336001293997989327 -8.30754744283
1336001294264288615 -8.40076826701
1336001303230986113 -9.30453796861
1336001306897686286 -9.02306690227
1336001307064465809 -9.84670909504
1336001307264382376 -14.4560236085
1336001307497871624 -13.4671012398
1336001313964354025 -11.0477822722
1336001314064558992 -10.5133768336
1336001314197760044 -12.8439991924
1336001314331070917 -13.2133794905
1336001314497829342 -15.9579756961
1336001314664379027 -11.5431513868
1336001314830967636 -15.3174514797
1336001315031105424 -13.7737210036
1336001315197825417 -13.1812682001
1336001320597733796 -9.2437532607
1336001320831051513 -8.08633177888
1336001320997915046 -10.3445706391
1336001321197861401 -12.3829505615
1336001321364449038 -11.1227191923
1336001321597698180 -12.8835779509
1336001321797792097 -10.8223243383
1336001321964301031 -9.70342354679
1336001322131202529 -8.62648426065
1336001322331041149 -10.0488984663
1336001322497761121 -8.82647490559
1336001322697703985 -12.3565324951
1336001322864346840 -9.22942892301
1336001323130997877 -14.0843596899
1336001323997620288 -10.079586484
1336001324231064088 -12.400204392
1336001324464320116 -12.8893023257
1336001328764489623 -10.3921834206
1336001329564490641 -8.05234461202
1336001329731021724 -9.79345025412
1336001329930941017 4.56031490002
1336001330097817166 13.1268555782
1336001330297838450 8.99607048103
1336001330464381936 15.3394204074
1336001330964501879 15.7382223773
1336001331164386814 14.0444039159
1336001331431348313 15.3147656056
1336001331597930072 15.2187551677
1336001331797837759 15.6116484993
1336001331997832388 15.2917164334
1336001332197759538 16.0946729108
1336001332364396810 14.6840213908
1336001332531081840 14.2518173709
1336001332697673391 0.533451518935
1336001332931201608 8.45451565499
1336001333097728791 5.80565408676
1336001333431103300 1.57956349547
1336001333764328479 4.01905860654
1336001333931061046 5.03864505508
1336001334097736754 9.70917323151
1336001334264360825 10.0146165925
1336001334431013483 12.6060039603
1336001334597842483 14.9843347565
1336001334764378895 15.363332292
1336001334931044249 13.1832684746
1336001335097678891 14.1926641762
1336001335264347033 13.6022968016
1336001335464334516 16.908995818
1336001335631196607 14.997277327
1336001335830971679 18.072159622
1336001336030990351 11.3117058908
1336001336264429326 -4.71127783773
1336001336464268936 -6.09460804294
1336001336630985712 11.1442589472
1336001336797967735 17.0287608373
1336001336964413025 17.3691762318
1336001337197872214 18.2837222405
1336001337364372035 12.2897356557
1336001337531009493 11.9843149048
1336001337697668270 12.6826325114
1336001337864441521 12.4384095405
1336001338030992460 14.2010238805
1336001338197861161 9.29240240177
1336001338364502098 10.3434191906
1336001338597725450 12.0694894051
1336001338764511566 4.02788191283
1336001338964342012 6.09600865971
1336001339164409999 6.14104132025
1336001339331015912 5.08232615477
1336001339497654544 4.57226659166
1336001339664395313 3.19133511063
1336001339831051356 6.10754362653
1336001339997980364 5.89215280726
1336001340197888819 12.0764693187
1336001340364289939 10.9591521474
1336001340564382256 13.9263955705
1336001340797712834 13.517647165
1336001341097875704 13.6313763243
1336001341297859097 10.723960263
1336001341464349908 9.43204988178
1336001341664454139 7.9899050534
1336001341864457897 -0.0672933302956
1336001343197762234 2.11018340211
1336001343397611827 12.1952278795
1336001344597853686 11.9247170647
1336001344831098302 8.06779582419
1336001345031386233 4.84639629211
1336001354931038546 -8.79757253024
1336001355097844039 -7.39366215119
1336001355264394984 -10.2928319144
1336001355464316231 -6.92641563395
1336001355664357635 -5.62526310742
1336001355864305554 -7.29056691468
1336001356030955236 -3.90074038229
1336001356231143927 16.7832766138
1336001356430969063 13.5496216508
1336001356631044690 16.2208770215
1336001356797856163 19.121577633
1336001356997680272 19.2337928899
1336001357164270102 17.0234879755
1336001357364298872 16.6984247532
1336001357530956739 15.3862354198
1336001357697820340 11.7536990239
1336001357897914696 13.6574529215
1336001358064352536 12.3434512399
1336001358264572625 15.5627853349
1336001358464355598 11.4709079809
1336001358630993728 9.26060142458
1336001358831160685 7.09674688151
1336001359064222088 -0.708344294489
1336001361530999320 -14.111652872
1336001361697953032 -4.66340628092
1336001361864288144 -3.24881405703
1336001363164488770 9.92415263785
1336001363397802366 6.99208381612
1336001363597831819 1.13226689171
1336001363764331174 0.636964312233
1336001363930934980 1.53110271716
1336001364131053015 1.87855787216
1336001364264356241 4.50722062753
1336001364497693496 9.1759220145
1336001364664472424 12.8346329416
1336001364830944782 11.3978487447
1336001365031045741 20.0241890263
1336001365197764338 10.2080754574
1336001365364240880 9.74163086813
1336001365531053371 10.3810225706
1336001373997864903 -15.1172048437
1336001374097907469 -14.4274743408
1336001374597972254 -10.8689392542
1336001374730975738 -6.3673623312
1336001374864344226 -4.76822068393
1336001375064462120 -7.1420247613
1336001375197891470 9.79654810996
1336001375331031195 -9.68894104606
1336001375497778462 -0.117827159815
1336001375664407712 1.31952915827
1336001375964371868 9.01131141892
1336001376130992097 7.32387339488
1336001376298056593 5.89252228856
1336001376464409750 5.2737727597
1336001376597829876 -3.02434047123
1336001376798121370 -5.0248202407
1336001376997880441 -3.77474105711
1336001377130946822 3.33337649702
1336001377397721379 -6.17733563233
1336001377564472676 -2.41890975856
1336001377697651870 -8.77087848433
1336001377864390420 -3.86695774713
1336001378031088749 -4.27782710301
1336001378197721331 -2.53599065485
1336001378364538140 -11.4668331127
1336001378464602939 -12.324582262
1336001378664385658 -12.4275917487
1336001378897710991 -14.8861295944
1336001379030954561 -16.4968768344
1336001379164302650 -17.5025869428
1336001379330992471 -11.9920376292
1336001379730956448 -15.6089224302
1336001379864449276 -15.4271064573
1336001380031149159 -16.2287456924
1336001380197755586 -9.78732367471
1336001380331096935 -13.5258289219
1336001380464352941 -10.3109079517
1336001380697673197 -12.1351049448
1336001380831026858 -13.9738835873
1336001380964427000 -11.9195459827
1336001381098538199 3.45413766598
1336001381264331407 3.49803031277
1336001381431185422 9.21619875846
1336001381564427451 9.70860409094
1336001381730875602 10.2595749027
1336001381931028122 6.31613854456
1336001382097714116 -0.732025016334
1336001382231093293 -0.611222698251
1336001382397810144 2.20846539458
1336001382530968614 6.92876939176
1336001382731034371 0.423551388223
1336001382897741120 6.09236136559
1336001383131131567 4.68766468893
1336001383364465970 4.26553880303
1336001383530931114 -6.59691428703
1336001383697667783 -10.6311843042
1336001383864280800 -11.0296018025
1336001384064670058 -10.4767626548
1336001384298223301 -16.6396068846
1336001384464394091 -16.7125899058
1336001384631035171 -10.4927466601
1336001384864550631 -15.0117454687
1336001385064239690 -12.8718234121
1336001385231120288 -15.3061627739
1336001385397893987 -12.7692511932
1336001385564374831 -20.8967857695
1336001385730927719 -12.0599129397
1336001385964411481 -15.3122142061
1336001386197752609 -13.6162090009
1336001386464494920 -9.34653086344
1336001386631147450 -7.34484737244
1336001386831151738 -9.10925222948
1336001386997628512 -0.423946672751
1336001387164363528 15.3764344094
1336001387364559746 17.8745210043
1336001387597941296 20.0796602305
1336001387797715359 16.5160937448
1336001387964425711 15.1866244565
