# Supplementary material for: Infants Time Their Smiles to Make Their Moms Smile
Source: PLoS One. 2015 Sep 23;10(9):e0136492. doi: 10.1371/journal.pone.0136492 (PMC4580458; doi:10.1371/journal.pone.0136492)
Supplement: S1 Data — (ZIP) [file pone.0136492.s001.zip › DiegoSmileRawData/smilenew_sub_24_yoked_2012-05-02-16-32-53.robotsmiles]

1 1336001581718323032
0 1336001585685003278
1 1336001605751475303
0 1336001611718176844
1 1336001621351667799
0 1336001625184962165
1 1336001643685290462
0 1336001649351607010
1 1336001654451603748
0 1336001657885311214
1 1336001662251627729
0 1336001669084967035
1 1336001673118619321
0 1336001680551797011
1 1336001683651585907
0 1336001688351524909
1 1336001691518425118
0 1336001693618275966
1 1336001721718354529
0 1336001723151569934
1 1336001729518262653
0 1336001736651698650
1 1336001741385072502
0 1336001745251621093
