# Supplementary material for: Infants Time Their Smiles to Make Their Moms Smile
Source: PLoS One. 2015 Sep 23;10(9):e0136492. doi: 10.1371/journal.pone.0136492 (PMC4580458; doi:10.1371/journal.pone.0136492)
Supplement: S1 Data — (ZIP) [file pone.0136492.s001.zip › DiegoSmileRawData/smilenew_sub_24_yoked_2012-05-02-16-32-53.subjectsmiles]

1336001581115533456 -11.2157878048
1336001581282431526 -12.399106672
1336001581448911966 -10.2473041499
1336001581615636887 -13.5565837304
1336001581782279975 -14.2904719916
1336001581948889999 -13.8205426351
1336001582115638884 -15.2822142049
1336001582282218311 -13.3160019527
1336001582482204294 -13.9938373336
1336001582682182681 -11.7411789826
1336001582882236298 -10.0522396771
1336001583082214370 -0.00164722731001
1336001583248897639 9.85924274672
1336001583415572329 11.1942891149
1336001583615695537 11.8197760193
1336001583815664649 11.6278632204
1336001583982145322 11.412838776
1336001584182287089 5.26755695513
1336001584348780147 4.27725489789
1336001584582152536 -3.7401037536
1336001584782248978 -2.93237831569
1336001584982233966 -5.77902468184
1336001585215563163 -4.63993467783
1336001585382272123 -6.02789756822
1336001585548805403 -11.9100906665
1336001585748902886 -9.3023464729
1336001585882256422 -5.15684186467
1336001586049035915 -7.38427780951
1336001586215504300 -11.2075435533
1336001586382213557 -10.2695970743
1336001586548739727 -6.03707716062
1336001586715541421 -7.57930929738
1336001586915620017 -8.0296756302
1336001587082310690 -3.80582727906
1336001587282193228 -2.6855935127
1336001592848941123 -4.05303980023
1336001593782494128 -8.22908769285
1336001593948985088 -10.3295127016
1336001594115590324 -12.89570207
1336001594815565931 -10.1991309691
1336001594982246340 -6.11332564331
1336001595148842880 -0.388166072603
1336001595315685886 13.934276051
1336001595482221138 12.9883600742
1336001595648988254 15.2095637177
1336001595848893625 17.594394548
1336001596015690236 16.327305332
1336001596182279581 16.4546883768
1336001596382152607 11.3685333441
1336001596548954177 10.1517738301
1336001596748855166 8.35965416865
1336001596915538919 6.83524479601
1336001597115515768 4.39637150429
1336001597282285258 0.505397672398
1336001597482262065 -1.70157057101
1336001597715617802 -4.55011395619
1336001597882234168 -2.95441782391
1336001598082209933 -6.09084873404
1336001598282315774 12.8316528456
1336001598448866043 16.2515392853
1336001598615692845 16.4386660835
1336001598815674360 14.108333757
1336001598982299456 15.5592803647
1336001599182363166 14.0724025058
1336001599382226204 12.7070932345
1336001599582442531 11.4725950504
1336001599782259051 8.56698950649
1336001599948962342 11.358708912
1336001600148852942 11.5363458046
1336001600316246269 11.4621260392
1336001600548845779 12.0611568847
1336001600748821136 10.5428905231
1336001600948899209 13.8737363129
1336001601182201811 13.191816095
1336001601382281060 9.07732092799
1336001601582274133 11.7700135246
1336001601782259267 6.84713703179
1336001601982182968 -4.35141911609
1336001602148892315 -3.9091455298
1336001602348916657 -8.82073082532
1336001602515672718 -5.1563938705
1336001602682307279 -10.5478286728
1336001602882172197 -10.742745553
1336001603082221929 -7.30125335709
1336001603248892499 -6.90297223039
1336001603448898577 -1.53908503678
1336001603615522211 11.7524961802
1336001603782226027 13.8058724624
1336001603948793429 17.773660607
1336001604148871600 16.3259685175
1336001604315703541 16.5995802296
1336001604482281479 16.5258404066
1336001604682242139 16.9454135753
1336001604882311592 17.7240265298
1336001605048973379 17.3602001504
1336001605215663664 13.6145911582
1336001605382197568 13.8709748944
1336001605548876687 11.0052153594
1336001605748891054 6.19894811537
1336001605949124558 -7.94623376841
1336001606282315696 -9.42147478681
1336001606448972411 -5.92325276875
1336001607382223288 -9.08279292553
1336001607548983188 -9.75403322315
1336001607715438645 -9.58649590937
1336001607882310003 -12.8967525129
1336001608082252831 -15.29594698
1336001608248881328 -14.7819783053
1336001608448869303 -14.0780087514
1336001608648807964 -14.2970842774
1336001608848929267 -12.0198901139
1336001609015524832 -11.4487029773
1336001609215657944 -10.4640163557
1336001609382231519 -10.8300069994
1336001609582300956 -7.80519340303
1336001609815657359 -2.91873679969
1336001611482291150 -2.53309494548
1336001611682229803 0.0914468046882
1336001611915596695 -3.69334613722
1336001612115555747 -1.91222961681
1336001612282290354 -3.35422800223
1336001612482285219 -2.17303862356
1336001612682232597 0.295194373951
1336001612849098627 -2.49114677813
1336001613048811187 -5.09428734637
1336001613315637802 -10.1409290584
1336001613515634632 -5.45294058655
1336001613682154595 9.39741084254
1336001613848821053 19.2416719021
1336001614048865088 18.7116814321
1336001614248988393 17.151213331
1336001614415507223 15.3482903668
1336001614582219094 14.0273109665
1336001614782336626 14.8260208425
1336001614948949061 11.3085963599
1336001615148877726 10.1943658951
1336001615315610888 7.28280186039
1336001615548864815 -2.31080960829
1336001615749017091 -9.4903650011
1336001615982245356 -12.3260764039
1336001616248876181 -12.4660134048
1336001616415586458 -12.1708747284
1336001616582230304 -16.2450522838
1336001616782366556 -13.7388824205
1336001616915531953 -12.0104979532
1336001617048898164 -10.6865044125
1336001617215506792 -13.5313941169
1336001617348857572 -11.8168610835
1336001617615668196 -11.566641481
1336001617782303801 -12.0150831314
1336001617948905153 -9.34174699436
1336001618115773878 -11.4799060908
1336001618282405543 -10.2529806879
1336001618482199449 11.1290476825
1336001618682461011 1.66323377693
1336001619315534830 -3.11533292452
1336001619548894988 8.17326787372
1336001619782240020 10.4097584604
1336001619982376668 11.9599246674
1336001620148918601 7.98117073233
1336001620315599809 12.5828580008
1336001620515554780 11.5521150049
1336001620715543774 19.9334991804
1336001621815632860 -2.13062802653
1336001621982229644 -0.133009906977
1336001622148891963 -1.04028451338
1336001622315444963 0.199526256656
1336001622482135802 -1.72510435113
1336001622648883565 -0.627935950896
1336001622848953781 -0.54874644778
1336001623015588583 -0.562616070055
1336001623182321349 -1.3651191714
1336001623348898468 -2.12753532811
1336001623515512154 -5.47358882186
1336001623715535145 -5.90196181433
1336001623882215002 -6.40339657003
1336001624048952532 -5.52736487981
1336001624248944976 -4.07799000078
1336001624448918953 -5.97479895085
1336001624615562198 -3.93726852006
1336001624815587045 -4.65890804708
1336001625015526358 -10.7282132995
1336001625248924881 -9.86998188433
1336001625482278129 -11.4284685545
1336001625682363412 -10.0583030442
1336001625915550103 -8.8506126585
1336001626115574066 -12.2472354971
1336001626282235462 -12.38227972
1336001626482254758 -15.9525686049
1336001626648931326 -5.67863254579
1336001626848930813 -4.73171011527
1336001627015464509 -14.2236576332
1336001627182247405 -10.1341501241
1336001627415633485 -11.1791767409
1336001627649003673 -11.6741963589
1336001627882243886 -9.65292892286
1336001628082302125 -11.0594124439
1336001628215635470 -13.0667438447
1336001628648972323 -12.7399741074
1336001628848901286 -9.79537696661
1336001629082258277 -9.43105166859
1336001629315599063 -16.3212121998
1336001629515539602 -15.4182431654
1336001643782285749 -10.3915319417
1336001643915640306 -10.1240277586
1336001644015640818 -6.70777142702
1336001644115519814 -12.2883164234
1336001644249018296 -11.3427998245
1336001644348868147 -9.91582239794
1336001644515581927 -11.9365984549
1336001644682209459 -9.716125217
1336001644848805301 -11.0324237233
1336001645048802218 -5.83123313765
1336001645282167873 -5.50549400188
1336001645482286737 -3.46250438238
1336001645648971443 -5.61803341032
1336001645882295908 -5.15431679992
1336001646048843060 -8.20029880468
1336001646248931339 -7.29853878425
1336001646448959526 -6.31737900461
1336001646615551163 -6.09306084885
1336001646815797747 -6.90983336475
1336001646949009334 -11.0728753631
1336001647082249425 -10.6216032621
1336001647249030460 -9.20316120434
1336001647448860835 -5.1658194232
1336001647648890836 -3.03223630383
1336001647848919133 -3.83428269055
1336001648048855418 -9.30618376452
1336001648215876702 -11.1282533873
1336001648348961635 -8.27107856628
1336001648582249168 -8.8449554995
1336001648748827039 -7.63648973263
1336001648949527329 -9.46201771118
1336001649182344940 -9.2484216709
1336001649348785621 -7.90536351903
1336001649515539153 -6.05154273452
1336001649682389840 -14.2688663329
1336001649882276268 -13.9578062113
1336001650048830884 -13.2666096107
1336001650248902395 7.68864265432
1336001650449017492 14.8196248385
1336001650615763311 13.6157992135
1336001650815642945 13.9023413771
1336001650982246599 11.5075971889
1336001651115582771 11.9921998417
1336001651282283173 10.4026349657
1336001651482207465 8.95850623877
1336001651648968566 3.73442557016
1336001651815632023 4.23339982203
1336001652015524877 6.93724503674
1336001652215693129 0.491783680302
1336001652415591478 0.242265875218
1336001652615605107 -6.54040976156
1336001652816028615 -6.76113501864
1336001653015725718 -5.90350196493
1336001653215706773 -8.32121254453
1336001653415546572 -8.82768336487
1336001653615554527 -5.08384601828
1336001653848908023 -9.92214690752
1336001654015699703 -4.15946692237
1336001654182380752 -7.97211672469
1336001654348894285 -9.8024949887
1336001654515574573 -13.0960560498
1336001654715540627 -6.76316814603
1336001654882265784 -8.86997752006
1336001655015556572 -3.44989875806
1336001655182372896 -9.45262090483
1336001655348857800 -8.8536682439
1336001655515605767 -10.8930820398
1336001655715587609 10.087563794
1336001655882322079 12.7977168451
1336001656048999503 12.8968762361
1336001656248974448 4.50135460079
1336001656415609296 -11.3269327714
1336001656582323100 -10.4371572015
1336001656748854007 -2.07920462176
1336001656982180735 -2.59749438196
1336001659082160676 -9.19119906481
1336001659248896464 -9.97860069501
1336001659415692752 -8.00533874854
1336001659582219683 -7.94770266741
1336001659748882816 -9.53953888757
1336001659915573461 -10.1101945244
1336001660082219496 -14.6554071801
1336001660315652072 -16.1920764617
1336001660482274605 -12.6079691518
1336001660715611437 -13.3111077233
1336001660915641771 -15.5578596192
1336001661182226778 -12.238147156
1336001661448946476 -12.7912892221
1336001661648897249 -16.4247142314
1336001661848813675 -21.9671742098
1336001662015492943 -16.6753825723
1336001662182218569 -10.1758018743
1336001662382147660 -14.5134594638
1336001662548868463 -16.7255182715
1336001662748956285 -11.2955011483
1336001662915591371 -11.5650790969
1336001663082234717 -12.3989919859
1336001663249080322 -11.1461077419
1336001663448920265 -10.6069465337
1336001663615593106 -9.30752464441
1336001663815603185 -12.6570325006
1336001663982308092 -12.5532098808
1336001664148900565 -5.05004847961
1336001664348928183 12.8374940192
1336001664548959251 6.70604641221
1336001664748984908 -0.301428637276
1336001665015604898 -3.96414710174
1336001665249047446 5.83446437364
1336001665415567235 8.50663968129
1336001665615578109 12.7395537655
1336001665815576771 15.3785853213
1336001665982303967 13.4526412741
1336001666148807135 14.4099499731
1336001666348909229 0.679714404968
1336001666548948233 -3.11999415311
1336001666748899440 -4.6965053947
1336001666915598620 -6.68417393845
1336001667115591955 -12.8286929473
1336001667282334375 -12.8748746644
1336001667482263430 -9.75860482887
1336001667715570934 -8.55516256942
1336001667882269447 -12.2623184992
1336001668082231116 -11.947425873
1336001668248929036 -10.8068432332
1336001668482244545 -11.7452378199
1336001668648825002 -12.4706742806
1336001668848847946 -9.09949661763
1336001669015563130 -10.6130134691
1336001669215650908 -7.47743777656
1336001669415597754 -10.3301170211
1336001669682201172 -9.10290009637
1336001669848858913 -12.4341508546
1336001670048939378 -12.447235402
1336001672482273713 -10.7085145185
1336001672682129938 -9.95201929943
1336001672882266290 -8.380255179
1336001675582240443 -14.3898850587
1336001675749622694 -10.1173277654
1336001675948979170 -12.6824992316
1336001676148852225 -12.5748335673
1336001676315564512 -13.2940102942
1336001676515651878 -11.4986255205
1336001676715591931 -11.5886349961
1336001676882230042 -13.6223782496
1336001677048986197 -12.1981960509
1336001677248929347 -10.646848569
1336001677448808617 -9.09993557071
1336001677648878721 -11.0772884793
1336001677848942611 -12.9193765553
1336001678048929237 -9.83098315495
1336001678248874818 -11.8215632507
1336001678482348479 -8.62117627514
1336001678682234558 -14.4152748275
1336001679115542056 -12.4815677687
1336001679382217822 -7.43152560341
1336001679548877671 -10.7493734881
1336001679748895110 -11.9651156358
1336001679915558613 -10.0615339652
1336001680115601354 -9.39752349381
1336001680349011823 -9.48472986329
1336001680548835705 -10.2014362859
1336001680782412046 -12.1255912934
1336001680982240358 -8.59536051675
1336001681182185222 -6.96128620394
1336001681515678760 -5.13806115284
1336001681715526104 -7.54283092233
1336001681915619814 -8.06978010318
1336001682149464739 -3.9705872675
1336001682315601354 -6.34710846435
1336001702245498879 -12.1823679966
1336001702845622171 -3.82131438321
1336001703012065215 -6.11262352567
1336001703178844427 -6.84267429011
1336001703345465724 -8.29593886881
1336001703512160113 -6.54211476648
1336001703678836223 -7.90429781971
1336001703845546876 -8.54777707913
1336001704112183145 -8.79786643327
1336001704278769633 -5.96568408441
1336001704478783681 -7.80871290939
1336001704745492052 -4.42258840075
1336001705178755734 -6.91500102319
1336001705345661502 -8.32517406716
1336001705578809180 -3.16468853885
1336001707312107915 -13.3711220063
1336001707478755083 5.59621558965
1336001707712037170 17.2445797215
1336001707912091111 16.8922677879
1336001708112077861 18.9246569561
1336001708345363384 4.43971966964
1336001709112103351 -6.24182347507
1336001712778729253 -8.94243939142
1336001713345460297 -12.7084818774
1336001713512185921 -11.4057621944
1336001713712133062 -9.613316222
1336001713912111227 -9.54911904261
1336001714112213529 -8.7257110615
1336001714312638047 -9.20343349975
1336001714478835394 -6.54974325705
1336001714678846548 -9.71775414314
1336001714845468033 -11.4423326489
1336001715045535606 -11.8450043099
1336001721045546662 -6.42521445827
1336001721245482137 -6.61024369938
1336001721445519765 -9.01068488057
1336001721612206499 -8.29480669057
1336001721812041398 -11.2451435637
1336001722045793600 -9.14692458336
1336001722212125105 -7.87166665963
1336001722412048509 -12.8331906114
1336001722612171688 -10.8120444002
1336001722812137114 12.2737774604
1336001723012091837 13.1730222888
1336001723178780764 14.8002410437
1336001723378812426 8.9598234916
1336001723545382711 0.497798444194
1336001723745446246 5.92007860868
1336001723978842912 1.83095214594
1336001724178748925 0.451114789997
1336001724378757181 0.916550598785
1336001724545585888 4.25087409881
1336001724745561673 -0.286654770271
1336001724978833379 -9.97961002719
1336001725178866223 -7.39789290651
1336001725378786973 -5.49055313904
1336001725578875297 -10.7063493239
1336001725812100602 -11.2345201906
1336001726012106343 -11.1130793183
1336001726245643693 -10.9866625011
1336001727612139122 5.81818275882
1336001727812056660 12.2623003216
1336001727978737670 11.4080789099
1336001728245477761 13.5142758632
1336001728412055396 12.6734626388
1336001728612094640 11.4694161073
1336001728812131493 10.4435185598
1336001728978761222 10.6273404848
1336001729179331071 -6.26931961847
1336001729378861366 -8.87349165207
1336001729578847060 -9.44206491195
1336001729745422088 -10.8412341769
1336001729945470963 -8.73796223204
1336001730112019218 -9.96992003392
1336001730312161312 -9.81353009628
1336001730478870382 -8.85475057167
1336001730678900681 -8.84908829582
1336001730878718965 -9.68451719526
1336001731078766387 -8.32682079302
1336001731278732526 5.65982113947
1336001731478753336 9.39411254903
1336001731645593057 8.40606534381
1336001731845460013 9.64783449869
1336001732012144915 8.70572302095
1336001732212100560 10.0647892398
1336001732378652477 10.6819382026
1336001732578688793 10.9151296609
1336001732745465293 11.7151601439
1336001732945411906 13.1008926589
1336001733112081146 12.3734953717
1336001733311985501 12.3162301115
1336001733545409401 12.9088813055
1336001733712110118 13.0287111033
1336001733878779518 12.6440097309
1336001734078794364 11.2011399705
1336001734278848438 12.4933797793
1336001734478871693 7.41901914802
1336001734678834418 -11.8689178265
1336001734912071274 -10.1839189748
1336001735112120821 -7.64745724343
1336001735312178603 -9.23055805229
1336001735512269400 -7.94755651606
1336001735678751231 -7.34343352329
1336001735878924464 -7.17581078489
1336001736078852271 -6.79819577811
1336001736245532555 -7.04074227306
1336001737578793447 -9.207254276
1336001737745478127 -21.5525727989
1336001737945415482 -13.4225453611
1336001738112124250 -8.71366747145
1336001738278781407 -4.49398236555
1336001738578798534 -9.51270624587
1336001738745521702 -7.47817126865
1336001738878843064 -1.62530844774
1336001739012097848 -2.24121325294
1336001739178859638 -0.577018083419
1336001739345528317 -8.14274408261
1336001739545504187 -11.4198926101
1336001739745602212 -8.13382490045
1336001739912084353 0.0875298069141
1336001740145463162 1.2224239064
1336001741578721893 4.01050402274
1336001741812073744 17.4433383945
1336001742012053177 4.77059250234
