# Supplementary material for: Infants Time Their Smiles to Make Their Moms Smile
Source: PLoS One. 2015 Sep 23;10(9):e0136492. doi: 10.1371/journal.pone.0136492 (PMC4580458; doi:10.1371/journal.pone.0136492)
Supplement: S1 Data — (ZIP) [file pone.0136492.s001.zip › DiegoSmileRawData/smilenew_sub_25_actual_2012-05-02-17-18-27.robotsmiles]

1 1336004317311274151
0 1336004322011032457
1 1336004324744288975
0 1336004327777658201
1 1336004346677785566
0 1336004350411167230
1 1336004353011085914
0 1336004356477795335
1 1336004359911243539
0 1336004363877840296
1 1336004366844327139
0 1336004369377786680
1 1336004372777847378
0 1336004375711224765
1 1336004380744472168
0 1336004383077749864
1 1336004391344301647
0 1336004394478031627
1 1336004399311212085
0 1336004401577797208
1 1336004403944245884
0 1336004406144336240
1 1336004429877716597
0 1336004436611451662
1 1336004442844439537
0 1336004444911010980
1 1336004447044251677
0 1336004450144540206
1 1336004453244302015
0 1336004457077752945
1 1336004459344258203
0 1336004461277661374
1 1336004465910940986
0 1336004468978142296
1 1336004489210865467
0 1336004491244374701
