# Supplementary material for: Infants Time Their Smiles to Make Their Moms Smile
Source: PLoS One. 2015 Sep 23;10(9):e0136492. doi: 10.1371/journal.pone.0136492 (PMC4580458; doi:10.1371/journal.pone.0136492)
Supplement: S1 Data — (ZIP) [file pone.0136492.s001.zip › DiegoSmileRawData/smilenew_sub_25_actual_2012-05-02-17-18-27.subjectsmiles]

1336004315944305421 -14.8068797366
1336004316077593470 -15.4336206778
1336004316210932360 -14.3812758277
1336004316377592991 -17.174818262
1336004316477667589 -16.282429461
1336004316610939787 -14.5402033094
1336004316744308299 -16.459860991
1336004316844310961 -11.2061264064
1336004316977739634 -15.3650728551
1336004317110998491 -14.7275451964
1336004317311248262 -15.104991807
1336004317444266033 -14.7429052652
1336004317544328474 -15.1511770948
1336004317677749181 -12.8821282999
1336004317810970518 -13.9601947721
1336004317944356840 -13.2951990453
1336004318077643658 -15.5911197516
1336004318211357549 -11.0903093504
1336004318344296787 -12.5087948592
1336004318510967559 -12.9839001524
1336004318644343189 -11.4379188821
1336004318811106286 -12.6894780514
1336004318944175860 -11.4822279505
1336004319077714565 -12.89389326
1336004319177696629 -12.3712299869
1336004319310971392 -12.9974663195
1336004319444343912 -13.6325527754
1336004319544250025 -12.3297543862
1336004319677583736 -14.4205998313
1336004319811074829 -13.7655199403
1336004319944244781 -13.3870367748
1336004320077782157 -11.5952899806
1336004320210939638 -11.9093076637
1336004320311125264 -11.2930043953
1336004320444283869 -11.5305348378
1336004320577680144 -10.3348407051
1336004320677596715 -12.4743831591
1336004320810933964 -11.6655609963
1336004320944278239 -11.377270275
1336004321044306250 -10.4355574511
1336004321210980269 -11.8350011502
1336004321344232010 -12.0787330433
1336004321477604404 -9.95187941317
1336004321610973075 -9.02653834748
1336004321744301269 -10.8172336744
1336004321877672095 -9.99480419942
1336004322011022030 -12.3759368711
1336004322144331801 -10.9077969745
1336004322244288486 -10.9595752509
1336004322377713355 -12.9647927091
1336004322511003388 -13.4137492193
1336004322644209920 -13.028331276
1336004322777752064 -11.6639699001
1336004322911132062 -11.3861727127
1336004323044396870 -12.1769918622
1336004323144400870 -13.3771911662
1336004323277577988 -15.0359496013
1336004323410916502 -13.6388845652
1336004323544430591 -14.6969295388
1336004323677602823 -15.1738614385
1336004323877783902 -12.8232998708
1336004324011059018 -14.4547862669
1336004324111137846 -14.3032865106
1336004324244389558 -12.5313459679
1336004324344443150 -12.7931521563
1336004324477729432 -12.0096717202
1336004324577654993 -12.7822971796
1336004324744286919 -12.7520606083
1336004324877603673 -11.0798234439
1336004324977623429 -12.2609457175
1336004325110993436 -13.7234742818
1336004325210977408 -13.7024824192
1336004325344177561 -13.8723960036
1336004325444292708 -13.7640804388
1336004325644322930 -11.2356317341
1336004325744356019 -13.719200706
1336004325877736964 -15.0687120373
1336004326011189858 -12.4152646832
1336004326110916185 -14.8540375349
1336004326210969045 -12.9524610281
1336004326344322211 -14.0851362337
1336004326444291344 -12.3371312747
1336004326577670483 -12.9036343441
1336004326677730549 -15.1630097877
1336004326811084401 -14.4276234737
1336004326977597971 -14.612096402
1336004327077664289 -14.446410631
1336004327210962186 -14.2179213478
1336004327311103793 -13.3236135023
1336004327477644413 -12.9536884603
1336004327611105975 -12.1210337585
1336004327777638249 -13.3744542831
1336004327910877221 -13.7376588455
1336004328010992181 -14.2297397059
1336004328177560628 -14.4680396959
1336004328344298640 -13.5321132053
1336004328477750556 -13.4525514792
1336004328644403395 -12.9159732439
1336004328777603667 -15.6275424771
1336004328910844399 -15.8641323297
1336004329044557034 -16.6412244184
1336004329144257952 -13.3395831752
1336004329244485013 -15.296787015
1336004329377668824 -15.9004621419
1336004329510928980 -15.992978466
1336004329644395409 -14.3117050027
1336004329777609322 -15.560686693
1336004329877782972 -15.8645832413
1336004330044361022 -13.5618809149
1336004330177663055 -13.3795075264
1336004330277741730 -16.2369844327
1336004330410925294 -14.0742843109
1336004330510932959 -13.3780246723
1336004330644299820 -12.7825312517
1336004330777663713 -13.9994305141
1336004330944350429 -15.0548007604
1336004331111017213 -15.4353933403
1336004331210793385 -16.5080108163
1336004331344250481 -14.6370451744
1336004331444295206 -15.1107392171
1336004331644301784 -16.3636192957
1336004331777731397 -13.724316904
1336004331911081123 -13.6924271935
1336004332044286643 -13.4516830014
1336004332177683098 -14.3471405469
1336004332277607339 -15.4747838667
1336004332410893450 -14.9821856151
1336004332544312718 -14.9364786792
1336004332677750659 -14.592823824
1336004332777602534 -14.5913451574
1336004332877708113 -13.5625999744
1336004333010964525 -14.9160254394
1336004333177593787 -13.4948001141
1336004333277754096 -13.4710906939
1336004333377613933 -13.02625673
1336004333510996556 -14.5802594906
1336004333610902765 -14.971551668
1336004333744349539 -14.0498016707
1336004333877694547 -12.8040857017
1336004334011148597 -14.8858110607
1336004334144420502 -14.1085465402
1336004334244232826 -14.2280509248
1336004334377737092 -16.2535446822
1336004334578035271 -13.3047204727
1336004334677606153 -14.8139560313
1336004334810962405 -13.7879776272
1336004334910990764 -16.757057824
1336004335010966329 -13.8646064552
1336004335144319601 -15.1573945784
1336004335244428702 -13.9107808932
1336004335377551350 -15.5800929673
1336004335477561499 -16.8344502275
1336004335610968092 -15.2783038439
1336004335744366603 -15.3549725441
1336004335877578825 -11.1607302053
1336004336010998406 -10.8634497966
1336004336111011463 -10.0136876662
1336004336277600930 -8.4073793813
1336004336410942288 -10.6646845393
1336004336510966567 -6.86299530656
1336004336644330645 -7.26670099021
1336004336744325049 -9.33380810717
1336004336877844027 -8.2181593126
1336004337010952936 -10.0070318348
1336004337110935046 -7.96849156745
1336004337244319556 -10.1268154537
1336004337377569377 -9.5197922401
1336004337544329609 -12.5451276201
1336004337677740285 -8.38927596611
1336004337810981152 -9.91741106224
1336004337910910694 -9.21260874196
1336004338077737711 -9.26530323906
1336004338177625398 -10.7655140689
1336004338310975445 -15.1666724435
1336004338410912688 -14.2858561371
1336004338544301305 -15.1643587258
1336004338644248500 -15.0520419077
1336004338777604526 -16.2145126063
1336004338910967408 -16.6719290648
1336004339010902579 -16.2072760529
1336004339144316929 -15.3279133098
1336004339277721135 -16.7104796442
1336004339377699396 -16.144025721
1336004339511087231 -15.7979486817
1336004339611081987 -15.8304505053
1336004339711015846 -17.6020502049
1336004339844361220 -16.3838242595
1336004339977982423 -15.7405199878
1336004340111035773 -16.356346482
1336004340244516074 -16.440280488
1336004340444439283 -16.9292836618
1336004340544244613 -16.2796239122
1336004340677587759 -15.4347790953
1336004340777590872 -16.0012185445
1336004340877658918 -16.3126833524
1336004341044323846 -15.4077022241
1336004341177669590 -15.5247231119
1336004341310976867 -16.5929485251
1336004341410928642 -16.4796163005
1336004341544306801 -16.5807269765
1336004341677655201 -16.0702989495
1336004341777737706 -17.2356083757
1336004341877782125 -16.2900516219
1336004342011088183 -14.7156707214
1336004342110929635 -15.4081629186
1336004342211464072 -14.8678885017
1336004342344280377 -13.9850575097
1336004342477585373 -14.1977713144
1336004342611000399 -12.0561732237
1336004342711019110 -11.7420826792
1336004342844174543 -10.3917584015
1336004342977679322 -10.5623408702
1336004343111315819 -11.5841213626
1336004343244290994 -9.42925243039
1336004343344350671 -10.6933702344
1336004345944304897 -10.5639045608
1336004346044463160 -9.82813349227
1336004346177781043 -11.7452307411
1336004346311105891 -12.4826897315
1336004346411044227 -15.4955355305
1336004346544438361 -14.2217823189
1336004346677607027 -14.8485840016
1336004346811192910 -14.6817619116
1336004346944257346 -15.6974896773
1336004347077569660 -14.8786181981
1336004347177809259 -15.9461279008
1336004347310931701 -15.4100436112
1336004347444379918 -14.0600559048
1336004347577604282 -16.1948355616
1336004347711024942 -16.6578151599
1336004347811005796 -16.6629327614
1336004347910992807 -14.513701183
1336004348044319345 -14.9802812995
1336004348144422220 -15.0133173661
1336004348277711846 -15.1605661308
1336004348410875263 -16.0062920204
1336004348510895666 -15.4430783834
1336004348610923764 -15.4368857847
1336004348744293598 -16.0681188851
1336004348877878504 -16.7554646585
1336004348977714661 -16.1160577017
1336004349110875726 -15.9501554718
1336004349244232051 -16.1478516731
1336004349344365009 -17.1466287721
1336004349511084389 -16.4695357859
1336004349644306666 -16.8694426324
1336004349777630846 -14.7537911243
1336004349877682325 -14.5075122942
1336004350011100125 -16.5608695135
1336004350177719582 -17.1623055284
1336004350311003890 -16.3977574016
1336004350410966575 -16.9626569231
1336004350544315384 -16.869925037
1336004350677861671 -16.944442901
1336004350777566389 -15.5293367743
1336004350910964932 -17.7600323868
1336004351011027724 -15.8958029054
1336004351144383437 -15.8824161767
1336004351277634339 -15.9244667721
1336004351377692546 -17.1593572511
1336004351511359524 -16.6339627695
1336004351644303108 -14.8509269932
1336004351777618329 -15.4605857189
1336004351911381339 -15.5305518404
1336004352044327116 -14.3179266356
1336004352177702180 -14.483470354
1336004352311340047 -15.3959198651
1336004352444374383 -16.3856087375
1336004352611075142 -15.0998963264
1336004352710920548 -16.4233909117
1336004352844164187 -14.4691864152
1336004353010873095 -14.3535752276
1336004353144349115 -14.1956858005
1336004353244291529 -13.8726114751
1336004353411030131 -15.7391264854
1336004353544354151 -15.7310647657
1336004353644233727 -15.0536518743
1336004353777610467 -16.6483050573
1336004353910991191 -13.75589694
1336004354044736262 -15.9383703517
1336004354177832116 -15.7499158836
1336004354344297656 -16.3718265889
1336004354477588502 -15.4444842995
1336004354577643559 -16.4267166344
1336004354744304262 -15.4578662576
1336004354877657055 -16.2611008281
1336004354977687710 -16.3484831194
1336004355110960567 -17.6325363253
1336004355244389022 -16.1964038077
1336004355377791378 -14.925424715
1336004355511116140 -16.7003168378
1336004355644308083 -15.1796056906
1336004355744287357 -16.5677582392
1336004355844233195 -17.302597401
1336004355977532729 -16.5110658525
1336004356110997114 -14.7196105927
1336004356244235451 -17.0131944821
1336004356377721494 -15.5173966709
1336004356477664656 -17.0794713711
1336004356677587258 -16.7784346741
1336004356777665147 -17.1580070572
1336004356911002961 -15.0887688562
1336004357044257168 -16.5325478297
1336004357144289955 -16.503873908
1336004357277676343 -16.0918424328
1336004357410914061 -14.5319209441
1336004357510950931 -12.6072117511
1336004357644430858 -15.9111559061
1336004357744357566 -14.3338474538
1336004357877689584 -14.4320776777
1336004357977613661 -16.3589923752
1336004358111117910 -17.4416920408
1336004358211142225 -16.3122243978
1336004358311132019 -16.3476766926
1336004358444312341 -15.3508213731
1336004358577711102 -14.7553827809
1336004358677744829 -14.8572434976
1336004358811042361 -15.7198677143
1336004358911127563 -13.1601265928
1336004359044232553 -15.3636574934
1336004359177548560 -14.9709310988
1336004359277621326 -13.3464096393
1336004359411046970 -14.6939463112
1336004359544220926 -15.0480859024
1336004359677644374 -14.7917794438
1336004359777719729 -15.2214668332
1336004359911189132 -15.2270595935
1336004360044262335 -15.3544934695
1336004360211062677 -14.764173977
1336004360310993603 -14.8712689191
1336004360444297055 -15.735091333
1336004360577610283 -15.7029805735
1336004360710962464 -17.0410781319
1336004360811076116 -16.740157698
1336004360944260887 -15.7405872128
1336004361177690746 -15.208541825
1336004361311037970 -16.6590867435
1336004361410966030 -14.7752346853
1336004361577581993 -12.0017958705
1336004361711016563 -15.584590653
1336004361810981199 -16.3107417822
1336004361911048450 -15.916264642
1336004362044303640 -14.7960803232
1336004362144258099 -15.2590097171
1336004362277646914 -15.8219689147
1336004362410882777 -15.6169585503
1336004362544274181 -15.841746935
1336004362677608860 -15.3606484933
1336004362810924089 -15.6017812949
1336004362910864956 -15.7006033587
1336004363044150956 -16.421706062
1336004363144410137 -14.9220344206
1336004363244332242 -15.6626999088
1336004363377723954 -16.6007813353
1336004363510964321 -16.5534711162
1336004363644309103 -14.1400375748
1336004363777820738 -14.0139409016
1336004363877833316 -13.9578661783
1336004364011043075 -16.1898710981
1336004364111102341 -15.7693716571
1336004364244309663 -15.3623787845
1336004364344210650 -15.978873772
1336004364477690204 -16.5275662507
1336004364610949498 -17.4166726555
1336004364744244915 -15.2760581359
1336004364844267654 -16.2977245925
1336004364977628671 -15.6566730666
1336004365144377740 -14.0654397193
1336004365244358277 -15.4338317811
1336004365411063857 -13.3127385338
1336004365544303268 -15.6495276019
1336004365644267655 -17.4140541934
1336004365777727468 -14.1547693596
1336004365910916254 -13.480970079
1336004366077635332 -15.4256939799
1336004366211140562 -14.8475050457
1336004366344380136 -15.0598243685
1336004366477693226 -14.9506309592
1336004366610897123 -17.151220365
1336004366744255759 -14.8383326275
1336004366844287348 -15.2351995064
1336004366977653728 -13.8662508685
1336004367077568517 -13.177523738
1336004367244477896 -16.6303073117
1336004367344325695 -15.597727849
1336004367477592589 -16.2344420947
1336004367577710340 -15.5202044469
1336004367711247250 -17.1505470648
1336004367844274526 -14.4093943046
1336004367944444029 -17.0086556294
1336004368077732364 -15.2597895728
1336004368177724476 -15.6388201337
1336004368311061874 -15.9211700788
1336004368411073762 -15.6523093695
1336004368544273399 -16.0656609064
1336004368644351372 -15.2173825004
1336004368777588810 -15.3701645617
1336004368877726855 -14.8255324887
1336004369010959003 -16.5328149558
1336004369144417507 -15.3118390026
1336004369244400517 -15.8563267574
1336004369377750301 -16.1338769315
1336004369511074920 -14.3561634697
1336004369644349799 -15.2403674786
1336004369744341142 -16.736027041
1336004369877763178 -15.9912155338
1336004369977732501 -15.9464087218
1336004370111049101 -13.6263167749
1336004370210941739 -14.9416775206
1336004370377649234 -14.7287612729
1336004370477613059 -14.8748988288
1336004370610929483 -15.2295033477
1336004370744249783 -15.9131679325
1336004370877806746 -15.4961235133
1336004370977627230 -15.2972431025
1336004371110979193 -15.4218919355
1336004371210986919 -15.7837337771
1336004371377656098 -16.5047089267
1336004371477706198 -15.9245139197
1336004371610878539 -15.5041566424
1336004371744299218 -14.3207986976
1336004371844247211 -17.012960398
1336004371977647472 -15.3426174436
1336004372111183431 -13.4996647532
1336004372277830353 -14.6242959985
1336004372411354176 -15.0397919283
1336004372511277993 -17.0189305071
1336004372644303411 -16.8745294374
1336004372777825800 -15.5661912427
1336004372911307882 -15.9817910248
1336004373010927138 -15.9886438744
1336004373144405308 -15.2914496326
1336004373277733034 -14.6105648634
1336004373411033215 -14.9733234456
1336004373544369945 -15.4796130892
1336004373644269251 -14.8105331367
1336004373777625725 -16.4785723674
1336004373877582593 -16.3665494838
1336004374011009169 -15.8179324613
1336004374111116905 -15.4545709444
1336004374244288923 -18.6906420488
1336004374377717395 -16.4199293925
1336004374477597838 -13.8409225369
1336004374611104439 -15.6287230467
1336004374710970134 -15.9639517912
1336004374844331803 -16.2338734774
1336004374944314971 -14.2045232019
1336004375077538906 -14.9196752215
1336004375211050516 -16.1427617218
1336004375344297665 -16.7271096143
1336004375477646029 -16.5373450833
1336004375577645488 -5.24707688926
1336004375710999881 -6.49512746471
1336004375810950718 -2.35481847189
1336004375944410762 -3.62987176801
1336004376044168340 -5.18741326563
1336004376144298992 -4.1245513052
1336004376277722772 -1.46089457761
1336004376377657929 -2.94770598293
1336004376477637041 -1.53091174185
1336004376610999420 -1.75503459616
1336004376744317398 -2.84375940183
1336004376911299355 -6.13464352527
1336004377077732631 -3.98643606837
1336004377210971567 -3.68338213727
1336004377344325572 -4.67923295248
1336004377511129472 -5.49002505987
1336004377611017673 -6.47627097346
1336004377744573371 -5.91715523231
1336004377877583363 -6.29191991275
1336004378010937512 -5.78598710287
1336004378144427246 -7.30826345998
1336004378277765054 -9.25625658323
1336004378377621320 -10.5498605521
1336004378511010804 -12.503160532
1336004378644266507 -10.4728439832
1336004378811236973 -12.9675694634
1336004378910970123 -14.7098183569
1336004379077861123 -11.3627934855
1336004379210987449 -11.4170356587
1336004379344378656 -9.87386378373
1336004379444223018 -11.3440747473
1336004379611055082 -10.6144184404
1336004379744403555 -12.168742578
1336004379877692045 -10.3795095665
1336004380077751522 -10.1466623504
1336004380211113578 -9.67222287492
1336004380344221258 -10.6042006195
1336004380477631794 -10.6710784662
1336004380610938302 -11.2360647673
1336004380744376097 -11.1154355787
1336004380877595768 -11.3946066885
1336004381011057762 -11.0014634781
1336004381144265042 -12.8691378286
1336004381244516782 -9.79205704804
1336004381410929706 -11.3197715177
1336004381511019553 -8.79283013913
1336004381644240060 -9.55401583887
1336004381777704203 -10.7344739782
1336004381911083957 -10.7029192898
1336004382044210123 -10.9901303593
1336004382177634659 -12.5541221711
1336004382311053024 -12.2509759285
1336004382444300595 -11.008822537
1336004382577701563 -12.2451076559
1336004382711019383 -11.6486205764
1336004382844248897 -11.7844519817
1336004382944434523 -12.6450356128
1336004383077685781 -11.336247656
1336004383211093148 -11.5505967071
1336004383377588131 -11.1617212036
1336004383511021529 -10.0678859471
1336004383644267170 -8.71171229945
1336004383744276879 -9.22076956296
1336004383877596741 -12.0193740059
1336004384010945250 -12.4822784858
1336004384144261034 -8.04578091232
1336004384277727025 -8.61961817458
1336004384411044192 -8.76330287344
1336004384510893843 -10.6697140189
1336004384711164989 -11.4340989423
1336004384811154528 -6.52754079181
1336004384911015776 -8.45121112158
1336004385044347755 -8.77767785856
1336004386577684313 -10.6726793256
1336004386711053382 -9.25861808161
1336004386811009998 -5.9750817315
1336004386910999810 -7.55871056698
1336004387044245311 -9.38109733418
1336004387177623064 -11.668157991
1336004387344362670 -9.42104266034
1336004387477652735 -5.23664036178
1336004387577667970 -6.24019381078
1336004387711000252 -11.2357994387
1336004387877757986 -10.3637607441
1336004387977589272 -6.68242818917
1336004388111040483 -6.12624350475
1336004388310969155 -9.93093173544
1336004388444367936 -13.4020066803
1336004388577637806 -4.15124795899
1336004388677642488 -6.75504402521
1336004388811017246 -10.3805721726
1336004388977587184 -13.6309823692
1336004389110893150 -6.16715048478
1336004389210953164 -10.618030452
1336004389377680172 -10.9372034553
1336004389477612298 -9.17022820566
1336004389610968586 -7.34818058926
1336004389710942204 -7.64021384043
1336004389844319490 -7.488971413
1336004390010880609 -12.6366787147
1336004390144325213 -7.91785339729
1336004390277624803 -7.78367485471
1336004390377583457 -11.9504221046
1336004390510991006 -12.0387930294
1336004390644274909 -9.72785241463
1336004390777664707 -9.99375278676
1336004390911078389 -12.1556244425
1336004391077673376 -12.7511369911
1336004391211001997 -10.2350810305
1336004391344227173 -11.920714627
1336004391477653198 -11.9801507171
1336004391611186684 -10.756579622
1336004391710997592 -12.2040579319
1336004391844283075 -12.709819593
1336004391977657465 -10.62258339
1336004392111010318 -11.4681321198
1336004392244251118 -11.4986466746
1336004392444290631 -11.4397498576
1336004392577642830 -12.0836734995
1336004392710910422 -12.416901125
1336004392810913670 -12.0630812683
1336004393010924504 -11.4568036622
1336004393144304679 -10.4833169079
1336004393244324129 -12.6713873847
1336004393377695645 -11.0174563734
1336004393544256484 -11.8024838627
1336004393677633699 -10.9086265229
1336004393810951802 -11.8298896772
1336004393944303457 -10.6318603042
1336004394144448949 -11.110076551
1336004394310998370 -10.5461377321
1336004394477936942 -11.2978049706
1336004394611076981 -11.5210907461
1336004394744450537 -12.2463965901
1336004394910957422 -11.5804391063
1336004395044223266 -10.0174987729
1336004395177709243 -7.69593032562
1336004395344542225 -9.29753099881
1336004395477641758 -9.09878575055
1336004395610900736 -9.2036020358
1336004395710845977 -9.00309836206
1336004395844308717 -9.79330215367
1336004395977788304 -9.0322375019
1336004396110945720 -10.1130510675
1336004396244297650 -10.4534652223
1336004396411035858 -12.3185051706
1336004396510947977 -10.3843063893
1336004396644434884 -7.33021901011
1336004396777711472 -9.25271510332
1336004396911029285 -8.03325372403
1336004397044335392 -7.41920857161
1336004397210982078 -9.91657035763
1336004397344246621 -7.80312022268
1336004397477692804 -7.39918133429
1336004397610983833 -7.75265367072
1336004397744341199 -6.93457528594
1336004397911082156 -6.75133327619
1336004398044278105 -6.04498376117
1336004398144240619 -8.27670304835
1336004398277618784 -9.06741090466
1336004398410996954 -8.96370592193
1336004398544357126 -10.3148078729
1336004398677601161 -12.8355764276
1336004398811076025 -10.1558194503
1336004398944309812 -10.3821173708
1336004399044353523 -11.8495180547
1336004399177721377 -9.12349246879
1336004399311083279 -10.4569545449
1336004399477631335 -10.522971204
1336004399577638419 -8.98603918998
1336004399744228057 -9.93068906991
1336004399877666205 -8.96308466091
1336004400011034302 -9.62579944677
1336004400144240831 -9.14756637671
1336004400277661295 -10.9924822013
1336004400377789303 -13.7157603375
1336004400511002002 -9.20535292229
1336004400644472543 -6.6016478797
1336004400744281172 -9.79251511815
1336004400877661167 -9.37965488192
1336004401011008775 -8.88052854653
1336004401144212167 -10.1701293318
1336004401277645548 -9.74913693852
1336004401410978864 -12.1608939983
1336004401577665415 -9.91151850991
1336004401710950542 -12.2612055516
1336004401844470884 -9.60963106825
1336004401977693121 -12.9762757277
1336004402110896271 -11.5572886838
1336004402244339336 -10.8677067332
1336004402344391080 -10.2121644232
1336004402477683938 -11.4232321134
1336004402610982489 -10.5478605879
1336004402744231280 -11.3890351122
1336004402911075718 -10.0602520025
1336004403044262703 -10.7854917865
1336004403177982849 -12.3864053671
1336004403344394379 -10.1453425007
1336004403444274274 -10.2337737085
1336004403577725429 -10.7536270881
1336004403710888321 -10.2702960946
1336004403844249297 -10.2471991972
1336004403944229475 -9.10454888688
1336004404077768020 -11.6985803921
1336004404177835416 -9.73047195749
1336004404310927849 -10.2002551834
1336004404444447010 -10.3478909883
1336004404544192625 -10.9973991263
1336004404677728550 -8.45019770153
1336004404777714036 -8.58696587643
1336004404877750666 -10.9195149109
1336004405011078704 -10.2132076433
1336004405110948136 -9.63415724004
1336004405210957060 -10.1218880001
1336004405377667164 -9.39862315216
1336004405477707300 -11.3932165208
1336004405610947219 -10.3487257145
1336004405744247255 -10.3694449458
1336004405877756855 -12.3973855743
1336004405977622175 -11.3224151036
1336004406144259741 -11.4156148364
1336004406244407006 -9.93054081991
1336004406377566667 -11.9004265237
1336004406477774411 -10.3419176619
1336004406610853240 -10.2247128094
1336004406711120640 -10.6442673701
1336004406844266261 -11.8670815548
1336004407010963641 -10.5129593875
1336004407111050853 -10.7709777301
1336004407244260531 -10.5158935725
1336004407377734352 -10.5522247623
1336004407510975699 -14.3477598871
1336004407610970315 -13.491359454
1336004407744479593 -14.3825945686
1336004407910993123 -14.4641810751
1336004408044343082 -18.4389182366
1336004408211165891 -17.8613767729
1336004408344320499 -15.571120548
1336004408477631434 -14.7634965364
1336004408644368926 -12.4163310537
1336004408744371361 -13.6846275875
1336004408877535641 -12.2947167689
1336004409011090013 -11.8191852181
1336004409177734521 -13.4879617336
1336004409310899425 -12.2610570498
1336004409445086910 -12.4915577186
1336004409577626006 -11.6999987589
1336004409744374248 -9.64520019197
1336004409877675664 -9.63742389119
1336004410010998978 -8.45293398686
1336004410211046394 -11.8654167692
1336004410310955143 -11.3751707162
1336004410444326577 -12.9707984549
1336004410577610943 -11.4224147203
1336004410777655362 -13.5558165209
1336004411010993313 -12.858145906
1336004411177632775 -9.25409240617
1336004411310905023 -8.61601943537
1336004411444457836 -8.88444656787
1336004411611011702 -9.82786309895
1336004411744282517 -10.1770438007
1336004411844326162 -12.3801729142
1336004411977621034 -12.0461612955
1336004412144259823 -13.676870276
1336004412277746055 -10.3752691409
1336004412411129565 -7.79329779745
1336004412544227397 -13.5212064353
1336004412677650340 -12.4241226434
1336004412811188798 -11.9208582095
1336004412944531648 -13.8899830488
1336004413044755990 -12.8343871895
1336004413177611936 -13.5836452857
1336004413311073849 -13.4571534566
1336004413510944790 -13.3048290183
1336004413611128294 -11.4195259607
1336004413744498988 -12.5820326165
1336004413877768978 -13.2675371726
1336004414011013242 -10.2918764947
1336004414177586339 -14.4723538468
1336004414344379326 -12.5594127979
1336004414477705929 -13.484501772
1336004414611003779 -13.6141279298
1336004414777624975 -13.4122356947
1336004414911494646 -12.2911972616
1336004415044314884 -15.4190427026
1336004415144352569 -15.0796993757
1336004415277758089 -13.0412701884
1336004415411381384 -14.4528440983
1336004415544290543 -14.0684368332
1336004415677807530 -14.8177719475
1336004415810948656 -14.8783724747
1336004415910999250 -14.348673136
1336004416044259679 -13.1064429352
1336004416177872807 -15.8042603894
1336004416311090160 -14.0184519827
1336004416444249974 -14.5092688565
1336004416544251979 -16.3700881553
1336004416677773355 -16.2855734632
1336004416811064861 -16.2928295957
1336004416944197962 -13.7940394834
1336004417177634187 -12.1075460777
1336004417344358957 -12.8449640609
1336004429511146194 -9.83706757745
1336004429644447120 -4.99194998134
1336004429744295210 -7.25435715996
1336004429877731150 -9.12762927229
1336004430044309840 -13.8956851859
1336004430177642942 -15.3596727449
1336004430344357626 -15.7511009605
1336004430444281690 -14.1976807764
1336004430577826044 -13.5689687104
1336004430711145042 -13.3494170614
1336004430844371604 -14.8763853128
1336004430944369495 -11.2002622193
1336004431077634984 -12.1815190904
1336004431210984644 -11.9453652939
1336004431344843849 -9.99635353817
1336004431477815391 -8.15982413815
1336004431644335916 -11.6971899761
1336004431744241936 -11.5662324723
1336004431877662451 -9.30184929234
1336004432044431429 -12.1586338607
1336004432177667430 -13.9731261328
1336004432310937857 -10.8995691926
1336004432444231576 -9.75459023678
1336004432577764716 -14.1929423487
1336004432677664157 -12.9647612326
1336004432844259958 -13.3241550204
1336004432977701825 -10.4831086063
1336004433110960312 -12.8312844208
1336004433244326714 -15.1247297676
1336004433344299336 -12.8928898051
1336004433477669160 -13.0662616012
1336004433611033116 -15.5434084407
1336004433744404935 -13.4261132841
1336004433877868647 -15.8101600576
1336004433977723973 -15.2313822898
1336004434110915033 -13.9980796219
1336004434210989984 -13.7424223306
1336004434344251487 -11.1038645521
1336004434444282806 -11.9025522343
1336004434544320667 -15.1235258513
1336004434677738115 -15.1450690582
1336004434777589652 -13.6144941757
1336004434877672049 -15.7700024467
1336004435044204055 -15.4072552102
1336004435144483790 -16.1778268151
1336004435277855671 -14.1821383373
1336004435377807165 -13.5100312476
1336004435510959776 -13.2484291782
1336004435611066297 -14.4830898454
1336004435744317419 -11.6731190124
1336004435844448572 -14.3628016099
1336004435944269529 -15.7770278229
1336004436077644119 -16.8208800819
1336004436177685506 -16.9241764883
1336004436277723051 -18.300965572
1336004436377640729 -16.9456816814
1336004436511100254 -12.010199277
1336004436611390925 -11.6528071161
1336004436710890932 -15.8746342393
1336004436877697682 -13.4336157772
1336004437011065339 -11.5966739281
1336004437111042752 -11.9775405499
1336004437210988310 -14.1804697079
1336004437344427407 -15.7251345889
1336004437444324653 -14.983078344
1336004437577830212 -13.3147487115
1336004437710966599 -13.6809344858
1336004437877674038 -14.5154774062
1336004437977615327 -14.5156659927
1336004438110869470 -13.7096600939
1336004438210910522 -12.4596577209
1336004438311080705 -13.7087597304
1336004438444316674 -11.7520113351
1336004438544314164 -10.7273961061
1336004438644343401 -10.8106666137
1336004438744261596 -10.1512762347
1336004438844277742 -10.2686048661
1336004438977608314 -9.67047614258
1336004439077622057 -12.1580318906
1336004439210970728 -15.0201677853
1336004439377686641 -13.0938866198
1336004439477710048 -15.1874649153
1336004439644318603 -14.7758797545
1336004439744284972 -11.6788886499
1336004439844403383 -13.3343092153
1336004440011104410 -13.3666959026
1336004440110972329 -14.5870559701
1336004440211007963 -17.7352316021
1336004440310892770 -13.8236288273
1336004440444302033 -13.6290581531
1336004440577623728 -13.5460699784
1336004440677624209 -12.6989335191
1336004440777688206 -13.4345799913
1336004440911040386 -15.2292953355
1336004441010970482 -12.7012917983
1336004441110913692 -16.2961226858
1336004441210949550 -15.4845009458
1336004441344325304 -14.731060697
1336004441444365156 -15.0909383128
1336004441611003860 -11.2183833162
1336004441744333353 -12.0379453432
1336004441878077035 -11.3069611899
1336004441977644581 -15.2775536387
1336004442077754492 -15.813143461
1336004442177699775 -14.9680786527
1336004442277739704 -12.9252451591
1336004442411100970 -9.69375328786
1336004442511061187 -12.1616214831
1336004442610932538 -14.2466932174
1336004442710918152 -11.7241829203
1336004442844414460 -15.8407548315
1336004442944371866 -13.9157431694
1336004443044435540 -14.1778374638
1336004443177707217 -17.1748873412
1336004443277582049 -16.3333313549
1336004443377837716 -17.1192980558
1336004443511031314 -14.0907335313
1336004443610926284 -12.1842936754
1336004443711058339 -13.6144490833
1336004443844327880 -13.2353729384
1336004443944246683 -14.9523788535
1336004444077673123 -13.672138058
1336004444177642642 -12.2403046124
1336004444344215235 -12.5474155722
1336004444444273995 -12.091084613
1336004444577885246 -13.8097942536
1336004444677549629 -16.6268049391
1336004444777572989 -17.7689653038
1336004444910952621 -12.9331712699
1336004445010940012 -13.2243486425
1336004445110972100 -13.7727929102
1336004445244323750 -12.4107894243
1336004445344325187 -10.9832373046
1336004445444376530 -12.1098981109
1336004445577655188 -15.8915345902
1336004445711032860 -14.736439309
1336004445844305669 -13.7364253244
1336004445977560680 -13.5335873737
1336004446077727531 -13.583693401
1336004446211061945 -13.1993974448
1336004446310862609 -15.2908861726
1336004446444268942 -13.8051381466
1336004446577714227 -15.6667487596
1336004446677656279 -15.9072837733
1336004446777660707 -14.2578897065
1336004446911074096 -11.1052456731
1336004447044241562 -12.7625636433
1336004447177675812 -16.0912717185
1336004447311083516 -12.8269007348
1336004447410887460 -13.1100687078
1336004447577705612 -13.6569805045
1336004447710969399 -12.3865254894
1336004447844325036 -12.0284907249
1336004447977839304 -10.7066273204
1336004448110931794 -14.304709916
1336004448244270800 -10.6930662112
1336004448377571322 -14.4341789462
1336004448510924194 -10.8151005353
1336004448611002178 -14.0562897334
1336004448744282802 -15.7374372706
1336004448877553355 -11.2255724065
1336004448977854062 -10.8429883871
1336004449111243511 -10.4893365142
1336004449244360832 -13.3784997612
1336004449377647814 -14.1739062918
1336004449510996278 -13.3408604869
1336004449677826436 -12.8617780396
1336004449777735343 -17.2290603128
1336004449911008005 -8.16104205129
1336004450044328650 -7.41342793588
1336004450144295699 -9.10175226061
1336004450311043208 -12.6915827955
1336004450411185109 -13.6238594983
1336004450544266737 -12.4011904775
1336004450644289904 -14.7648583459
1336004450777623133 -15.0680612154
1336004450910951557 -11.9705196429
1336004451077743858 -11.6892197186
1336004451244222999 -9.65929926876
1336004451377628118 -9.44891387403
1336004451510950276 -13.8500452519
1336004451644232005 -10.9350843845
1336004451777830017 -14.0589347013
1336004451877656894 -10.7517946847
1336004452011036703 -15.1326886112
1336004452111035780 -14.0581762884
1336004452244379059 -13.1957724328
1336004452410987703 -10.3793625616
1336004452510819693 -8.70501278196
1336004452644247679 -9.57907528632
1336004452744320998 -10.9094861027
1336004452877696105 -11.8912475672
1336004453011106703 -12.1597856853
1336004453110900693 -13.7390253688
1336004453244287789 -11.2060180889
1336004453344292389 -9.32491178801
1336004453510945834 -11.8309783844
1336004453644293777 -10.6732849489
1336004453744440645 -11.8650991405
1336004453844429673 -12.3447286741
1336004453977661868 -14.6138842536
1336004454077591605 -19.2368393625
1336004454210998926 -13.5957441003
1336004454310952481 -11.773659192
1336004454444256196 -13.4762333868
1336004454577775102 -9.98069449941
1336004454710927872 -12.0786358215
1336004454810942864 -15.6856971161
1336004454944419741 -15.509204821
1336004455044370886 -18.2387686877
1336004455177733756 -16.751168352
1336004455310980486 -15.6954891026
1336004455444366075 -14.485627517
1336004455577554187 -16.1180081179
1336004455711083445 -16.7115816984
1336004455844299194 -13.3484800074
1336004455977696722 -11.6964587667
1336004456110988254 -14.7509021649
1336004456244394233 -15.9095853527
1336004456377927444 -16.0895387122
1336004456510923500 -17.1872102923
1336004456644294577 -13.8218138475
1336004456811186748 -13.662953284
1336004456944293300 -16.6510319476
1336004457077553922 -17.0450256332
1336004457210991049 -16.2664895365
1336004457344297188 -14.2210501832
1336004457477726474 -13.904899612
1336004457610964430 -12.3165297265
1336004457744377990 -14.9216088736
1336004457877581177 -13.9681416378
1336004457977779060 -10.760525064
1336004458144258760 -12.6614139308
1336004458244293498 -13.0209086796
1336004458377651933 -14.8751513133
1336004458510916394 -14.1747116933
1336004458677710771 -13.9082693174
1336004458810879311 -17.3119279709
1336004458944246317 -12.4412207093
1336004459077680324 -12.407933089
1336004459211021366 -12.2886015875
1336004459344221803 -14.2678721294
1336004459477648127 -10.9810858105
1336004462677644832 -5.36034922557
1336004462810979680 -13.9627016435
1336004462911063947 -14.5577366701
1336004463077601219 -14.20554962
1336004463210965474 -13.4407486532
1336004463344423024 -13.3553137066
1336004463477740748 -10.400595881
1336004463610926639 -11.2418678908
1336004463744472273 -13.117103051
1336004463877603446 -11.9685404078
1336004464010986228 -13.2913039881
1336004464144307643 -10.972892395
1336004464277682824 -16.425186336
1336004464410950178 -10.1781741936
1336004464544240805 -13.1332186029
1336004464677762122 -12.5094684076
1336004464810976063 -13.3361992331
1336004464944291060 -13.7679884242
1336004465111076221 -12.9404329519
1336004465244236465 -14.2758446365
1336004465377575162 -12.9374062112
1336004465510987813 -11.8479929028
1336004465644298031 -12.0673064324
1336004465777596153 -15.2803144091
1336004465910920959 -11.8777353534
1336004466044359629 -12.1548375489
1336004466177711707 -13.6964141033
1336004466311114115 -14.8165220919
1336004466477716591 -13.5838207365
1336004466577777789 -13.4810546183
1336004466710970593 -13.1053272987
1336004466844289360 -13.7599598821
1336004466977661766 -16.3714520071
1336004467144371965 -13.2631080273
1336004467277705938 -13.790845999
1336004467411098634 -12.5715197696
1336004467512210732 -8.76727490818
1336004467644271315 -7.62032967404
1336004467744333977 -10.4622985823
1336004467877665484 -11.0816433311
1336004467977609822 -11.4673520582
1336004468077627151 -10.9635892759
1336004468211037656 -11.337520046
1336004468310912943 -10.1848430567
1336004468410953672 -9.83298121105
1336004468510905098 -10.5368392919
1336004468611066614 -8.47545057967
1336004468744356553 -11.5066318451
1336004468877644394 -12.1870707749
1336004468977977128 -9.1426034972
1336004469110954716 -11.5852911782
1336004469244375600 -10.2680788059
1336004469410945458 -12.0606629813
1336004469544396773 -11.5755981164
1336004469677821541 -13.1761670369
1336004469777746675 -10.2783518726
1336004469944364329 -11.6281496803
1336004470044293485 -10.5833577008
1336004470244276486 -8.14702313899
1336004476844457492 -8.34756566448
1336004476944284881 -11.7228980492
1336004477110993810 -13.3571775192
1336004477211089911 -15.4800707826
1336004477377644677 -14.6010825007
1336004477510977557 -14.1498911318
1336004477610927841 -13.0477738166
1336004477744492582 -10.0360559204
1336004477877612022 -11.5209066758
1336004478010944813 -10.5569625329
1336004478177768670 -13.3213507334
1336004478277687073 -12.0671330997
1336004478410898073 -11.4185903186
1336004478544165082 -10.5180897033
1336004478677690720 -10.1596167884
1336004478810969929 -11.363505426
1336004478911013780 -6.98344425075
1336004479044449444 -9.06702666779
1336004479177608609 -7.67187256079
1336004479344369698 -9.15921230814
1336004479477819967 -7.3019354826
1336004479577704276 -11.524061557
1336004479744200661 -7.02036087439
1336004479844295804 -8.80809350914
1336004479977616794 -9.01989103213
1336004480078134125 -7.34043886012
1336004480210886992 -7.48412041435
1336004480344274544 -8.98290230677
1336004480477828358 -7.63187884641
1336004480610967241 -7.72247606004
1336004480744399846 -8.71759201547
1336004480877606869 -8.28158997543
1336004481010852286 -8.03399371298
1336004481144386609 -8.78767325672
1336004481278036242 -8.90075821681
1336004481377801051 -11.1374509181
1336004481510909956 -11.4803290218
1336004481644334714 -8.19995996714
1336004481810884559 -8.87109099508
1336004481944294917 -8.81285306365
1336004482077581925 -10.9533022918
1336004482210985503 -13.8473715284
1336004482377714975 -14.0676923269
1336004482510949906 -9.22685810763
1336004482644413632 -9.81774808961
1336004482777720010 -12.9666245946
1336004482877675722 -12.0908593149
1336004483011005068 -11.3826939524
1336004483110975841 -12.1234500063
1336004483244382891 -10.2728213525
1336004483377697992 -12.2209484975
1336004483477688979 -13.4793071882
1336004483611134751 -10.0731464378
1336004483744338148 -13.1693186778
1336004483844388541 -11.4261550847
1336004483977547628 -9.35999308065
1336004484110856762 -11.6649216522
1336004484310912295 -10.122980197
1336004484444371635 -11.299644224
1336004484577916415 -9.85190952691
1336004484710960487 -9.36001537727
1336004484844257823 -10.2966606575
1336004485010957265 -11.1196501016
1336004485144281174 -8.49898981662
1336004485277625629 -9.66696616214
1336004485411152357 -7.10353890444
1336004485544361415 -9.30415402561
1336004485677564102 -12.2559470641
1336004485810981738 -13.6179445556
1336004485977707873 -10.2848408301
1336004486111061606 -11.1335949054
1336004486244348585 -8.68561693044
1336004486344452048 -12.236632967
1336004486477860039 -12.0303931804
1336004486610912430 -12.3512939378
1336004486744334160 -9.9337048432
1336004486877751623 -13.5967004781
1336004486977594500 -9.60922559153
1336004487111033608 -11.060823
1336004487244353851 -11.3838544153
1336004487444231578 -10.313819435
1336004487544293009 -12.86659708
1336004487711092503 -11.3024621276
1336004487810931598 -12.0672341578
1336004487944378548 -10.426060867
1336004488077593239 -13.0464484205
1336004488177659668 -10.4219560298
1336004488310944590 -8.18481154367
1336004488410958058 -6.94231854663
1336004488544278938 -4.55389121546
1336004488677814664 -5.10365431608
1336004488777719349 -1.47681021069
1336004488910933611 -2.15457038767
1336004489011227575 -0.492026538973
1336004489110917527 -1.0715736244
1336004489210853311 -0.609500386729
1336004489310914713 0.261917042124
1336004489444291759 0.466701423987
1336004489544319606 0.47034261982
1336004489644398926 -0.976512575931
1336004489777691217 0.564381824871
1336004489877692242 -0.115343804311
1336004489977652386 -1.05934935435
1336004490110977473 -0.10152163917
1336004490211041787 -1.7971899996
1336004490311056508 -0.282248634964
1336004490410980831 -1.20296400442
1336004490544357612 0.447482751089
1336004490644214281 0.628933567219
1336004490777723271 -0.76062927642
1336004490877540479 -0.0175615259788
1336004491010959928 -0.0825151820501
1336004491110976044 -0.650403363641
1336004491244362252 -0.237823164738
1336004491344444612 -0.137709074817
1336004491477618370 0.966729622847
1336004491610948318 -0.102314883323
1336004491710992035 -1.42858297402
1336004491844405828 -0.383502657008
1336004491944275123 -0.349314231549
1336004492044326338 -0.494214822924
1336004492144298911 0.634971628376
1336004492277645140 -0.50352710135
1336004492411044944 -1.12876041344
1336004492510981493 0.668165068203
1336004492644363074 1.84311647873
1336004492744285330 0.424719619517
1336004492844197946 -1.61212100518
1336004492977660798 -1.7211070047
1336004493111087277 -1.25328821247
1336004493211039839 -1.24836141227
1336004493310991237 -1.28240803017
1336004493444306880 -1.49594284786
1336004493544448870 0.410488269667
1336004493644270638 -2.05610644083
1336004493777727819 -0.878345855881
1336004493910918019 -1.18570042324
1336004494010898272 -1.4794062098
1336004494110922506 0.0511645135306
1336004494210995999 -0.0469171444072
1336004494344401400 0.0596053842265
1336004494477741474 -0.128824263691
1336004494577704335 -0.649683047437
1336004494711064948 0.194114703558
1336004494811081063 -0.368033893181
1336004494911074307 0.181924427099
1336004495044346175 -0.544732216038
1336004495177673983 0.189250002036
1336004495310922136 -0.868650423452
1336004495411030226 -0.348921657645
1336004495511013970 -0.897165240698
1336004495611052331 -0.534846449057
