# Supplementary material for: Infants Time Their Smiles to Make Their Moms Smile
Source: PLoS One. 2015 Sep 23;10(9):e0136492. doi: 10.1371/journal.pone.0136492 (PMC4580458; doi:10.1371/journal.pone.0136492)
Supplement: S1 Data — (ZIP) [file pone.0136492.s001.zip › DiegoSmileRawData/smilenew_sub_25_babyplus_2012-05-02-16-57-35.robotsmiles]

1 1336003068439410285
0 1336003070806048646
1 1336003073206143552
0 1336003076939658492
1 1336003082872815308
0 1336003085706330464
1 1336003090439402004
0 1336003093439544193
1 1336003096406145292
0 1336003100806209116
1 1336003102339495798
0 1336003103839469832
1 1336003105406125593
0 1336003109072701112
1 1336003111839614565
0 1336003114072834067
1 1336003147772699629
0 1336003150339391825
1 1336003156472956841
0 1336003159672827738
1 1336003162006115616
0 1336003166139456083
1 1336003177739410454
0 1336003180206238486
1 1336003188872735087
0 1336003191672826507
1 1336003197606220861
0 1336003200439403728
1 1336003204039359501
0 1336003207239495498
1 1336003209606144605
0 1336003213539507535
