# Supplementary material for: Infants Time Their Smiles to Make Their Moms Smile
Source: PLoS One. 2015 Sep 23;10(9):e0136492. doi: 10.1371/journal.pone.0136492 (PMC4580458; doi:10.1371/journal.pone.0136492)
Supplement: S1 Data — (ZIP) [file pone.0136492.s001.zip › DiegoSmileRawData/smilenew_sub_25_babyplus_2012-05-02-16-57-35.subjectsmiles]

1336003063339532840 -13.9210872698
1336003063472704230 -12.4916496964
1336003063639475487 -13.3786501154
1336003063806128530 -9.66619216543
1336003063939552881 -11.7462030677
1336003064106130561 -16.8607719786
1336003064239350979 -14.1587889197
1336003064372801644 -14.5829070054
1336003064539469367 -13.5871131959
1336003064672950698 -12.9558850411
1336003064839551474 -13.6118575218
1336003064972817961 -9.38763307045
1336003065106056503 -11.9707596963
1336003065239474233 -14.6593087041
1336003066006196330 -11.0229027986
1336003066139411721 -13.7992589582
1336003066272962390 -12.5198056108
1336003066406134844 -10.514639411
1336003066539575768 -12.0977820788
1336003066739402311 -13.60932334
1336003066906475842 -14.0116159878
1336003067106386584 -11.784012366
1336003067239674572 -14.2203872884
1336003067406269690 -12.3457810603
1336003067572814544 -10.2077339139
1336003067739466682 -10.202753399
1336003067872833212 -11.0423545765
1336003068039533712 -10.2897728798
1336003068172781905 -9.04333703094
1336003068306276557 -12.5512170451
1336003068439436719 -11.520031267
1336003068572817862 -10.9706124074
1336003068773040485 -10.7719195179
1336003068872831951 -11.2146053829
1336003069006195404 -11.0939763778
1336003069172807327 -11.1985690661
1336003069306112352 -10.0637306358
1336003069472760416 -14.1505258605
1336003069606155190 -9.82843260161
1336003069706223248 -8.84782165747
1336003069839356157 -11.7060863514
1336003069972868550 -12.6554407447
1336003070072788697 -13.4587780497
1336003070206194183 -12.0953338189
1336003070306150043 -11.9608786629
1336003070439425463 -12.0238680658
1336003070572962116 -12.5551389337
1336003070672715638 -13.1269327693
1336003070806089110 -15.3078837573
1336003070939512484 -16.2971138662
1336003071072803978 -15.3514828272
1336003071206203647 -16.3212092249
1336003071372914502 -13.3535389316
1336003071472733663 -12.1763520417
1336003071639579748 -14.907576872
1336003071806304215 -11.7330253333
1336003071939436850 -13.6519980096
1336003072072776720 -11.606736814
1336003072206193478 -9.80622461787
1336003072339657633 -10.2896665427
1336003072506416444 -7.7809746562
1336003072639593753 -9.5245629975
1336003072739509371 -9.94063598964
1336003072872825817 -11.513328355
1336003073039365085 -11.9334672673
1336003073206220938 -12.2627171426
1336003073339525931 -11.4943424205
1336003073472906660 -11.5743600739
1336003073606089577 -11.2603278018
1336003073806164802 -9.77116437048
1336003073939368105 -11.0103341264
1336003074072785776 -3.3148852505
1336003074239539467 -4.52955769837
1336003074372861182 -9.63469217971
1336003074506284151 -6.16863407154
1336003074672968711 -6.81086556221
1336003074806275698 -10.1073375975
1336003074939583806 -6.67353318434
1336003075072912449 -8.83912240505
1336003075239561680 -14.4086474845
1336003075406081576 -9.48603368998
1336003075506229997 -11.6105470061
1336003075606174776 -12.519064039
1336003075706374649 -11.6401441643
1336003075772778252 -11.620540276
1336003075872866602 -11.6809955986
1336003075972729910 -12.4542415453
1336003076072944694 -15.2344884313
1336003076172742799 -13.8554491243
1336003076272719621 -12.3010444489
1336003076406076914 -13.0566723344
1336003076506425817 -14.8065522598
1336003076606190385 -14.123701736
1336003076739621268 -12.5200363776
1336003076839519354 -13.776418868
1336003076939736751 -11.0087033884
1336003077073033565 -11.0339076883
1336003077206213960 -14.1759444806
1336003077306211321 -13.6737318791
1336003077439692054 -12.8218879971
1336003077539352580 -12.0728795294
1336003077672927241 -14.4382802926
1336003077806230415 -13.0803827211
1336003077939506296 -12.0332092798
1336003078072898842 -11.8709851414
1336003078172794524 -13.7398880549
1336003078306327487 -12.0359550685
1336003078439502763 -10.2182068288
1336003078572917273 -7.68421055648
1336003078739503574 -8.0102736657
1336003078839508175 -12.7576129919
1336003079073083244 -14.8042880809
1336003079239459063 -17.1597464754
1336003079406298911 -15.2572604057
1336003079606113670 -14.830345727
1336003079739495068 -15.2867449647
1336003079872771369 -16.2069364278
1336003080006083782 -15.9726444597
1336003080139436089 -13.9985644691
1336003080306326901 -13.8484312744
1336003080472835845 -14.0813438276
1336003080606145152 -15.3790831811
1336003080739430364 -13.7233785626
1336003080873047312 -12.7975481617
1336003081006111394 -13.0444686862
1336003081139569486 -16.6269688999
1336003081272692701 -15.7948019599
1336003081439670407 -15.0126831903
1336003081539381209 -14.6817405729
1336003081672822659 -10.837588842
1336003081806076958 -16.2744602421
1336003081939421307 -15.345881718
1336003082072836630 -14.2757508443
1336003082206099533 -16.8227067048
1336003082339655531 -15.4390876983
1336003082572936057 -14.7881661833
1336003082706257523 -15.699030927
1336003082872906257 -14.7218852303
1336003083039408597 -13.4013347752
1336003083172834338 -14.4854330852
1336003083306170564 -13.8353519196
1336003083439412249 -13.5847504506
1336003083606114621 -15.1216146346
1336003083739377111 -14.1235086743
1336003083872712232 -18.4569128148
1336003084006068275 -16.564141044
1336003084172935883 -15.0654611087
1336003084339574756 -15.6949065728
1336003084472808207 -13.6740433476
1336003084606141331 -12.281585823
1336003084706077239 -14.7285615234
1336003084872893692 -15.6692438269
1336003085072968334 -17.2621067343
1336003085206259865 -11.9251413148
1336003085339703799 -15.9693520165
1336003085472864854 -19.0135733745
1336003085572861010 -13.9935515286
1336003085706593408 -14.5829413808
1336003085872994056 -17.7416629576
1336003086006145397 -15.4245779959
1336003086139361851 -18.8201023893
1336003086272907302 -13.5620147701
1336003086372842740 -12.7422656528
1336003086506205455 -14.2187918117
1336003086639422116 -15.594627483
1336003086739514142 -16.1244518455
1336003086906157690 -14.9110337717
1336003087039646660 -13.6501706841
1336003087172742186 -14.2349460516
1336003087306344159 -12.2213364813
1336003087472789179 -12.4349557737
1336003087606135847 -15.8762814805
1336003087739365718 -17.9003112705
1336003087873003955 -17.2562321889
1336003088039655385 -17.3632639777
1336003088172936257 -16.4688381562
1336003088306133756 -18.0104060171
1336003088472963774 -17.0763199359
1336003088606180293 -19.8640835193
1336003088739661498 -17.9543348588
1336003088872800944 -16.3687773511
1336003088972750848 -16.8736086174
1336003089106280957 -16.7087028751
1336003089239447863 -15.7370581492
1336003089372795270 -16.3308207936
1336003089472830669 -15.7290566251
1336003089606264334 -15.1526895277
1336003089706068361 -14.8766692754
1336003089806387412 -13.0532284842
1336003089972994360 -14.0219880563
1336003090106246008 -13.6201274003
1336003090206182522 -13.5668345367
1336003090306035174 -14.7614276406
1336003090439591458 -14.7332296949
1336003090539523924 -14.5035406477
1336003090706195061 -12.2153565138
1336003090806111413 -13.8373612401
1336003090939528960 -12.1626532506
1336003091039423891 -13.1559571187
1336003091172921191 -15.5859442985
1336003091306118840 -14.7514417061
1336003091406108848 -15.3608736852
1336003091539441964 -16.3354930035
1336003091639500428 -16.6164466288
1336003091772805725 -16.7560538643
1336003091906214499 -13.4036185899
1336003092039432345 -16.4810899899
1336003092206359161 -14.1508982594
1336003092306077835 -13.9806399692
1336003092439462527 -14.7363552072
1336003092572764751 -14.7326819239
1336003092673037164 -15.2328543946
1336003092806069224 -10.605689728
1336003092906156113 -10.8656899211
1336003093039476271 -11.238299081
1336003093172765125 -14.4850101469
1336003093339621225 -15.1609278098
1336003093439525680 -15.9751779696
1336003093606289370 -14.3480734365
1336003093772569237 -12.7413397731
1336003093906138898 -12.1540916423
1336003094072811121 -10.5855937568
1336003094239570317 -13.8763488642
1336003094406159039 -17.0587297404
1336003094539335951 -17.1629121427
1336003094672773195 -16.0845239509
1336003094806131330 -16.0045408829
1336003094972964873 -15.985348185
1336003095139512062 -15.5521056666
1336003095272663385 -14.7430408797
1336003095439430793 -14.8327927629
1336003095572695052 -14.3229228278
1336003095706110234 -13.9289970207
1336003095872822737 -12.2274061955
1336003096006302268 -11.9657330933
1336003096139493258 -12.0740258095
1336003096273060698 -12.9938803646
1336003096406176977 -14.0754985012
1336003096506298255 -15.4353596119
1336003096639680843 -14.1730869171
1336003096773060390 -14.9017581332
1336003096939733917 -16.2946038878
1336003097072835735 -13.2564108213
1336003097206187498 -14.5394569011
1336003097372789117 -13.1788420963
1336003097506122696 -12.6483441413
1336003097672841482 -11.8758930876
1336003097806040660 -11.9504588673
1336003097939418155 -13.6280824145
1336003098072848515 -14.20361524
1336003098239657652 -14.3299701064
1336003098372905862 -16.5050519196
1336003098539456073 -17.2182535031
1336003098673045811 -15.9306203237
1336003098772812420 -16.2354717022
1336003098906217185 -17.2937426257
1336003099039461927 -16.726957111
1336003099139353286 -16.9158713609
1336003099272776763 -16.2954815144
1336003099406155741 -18.4704297625
1336003099539487432 -16.2215282077
1336003099706201840 -13.7709591749
1336003101972909777 -8.53013323004
1336003102139574634 -11.0703685522
1336003102472790742 -7.94497465331
1336003103072730105 -7.48161607159
1336003104039483360 -11.3724012793
1336003104672871053 -7.4954039068
1336003104772705926 -6.85899913198
1336003104872932717 -5.53856744605
1336003104972762582 -4.17479568762
1336003105106020298 -3.04187287863
1336003105206256672 -4.00627477605
1336003105306192840 -2.74037647803
1336003105406167637 -5.48727351616
1336003105539462138 -6.60366233367
1336003105672791335 -3.28809623004
1336003105772677575 -5.55941488702
1336003105872822408 -4.58464659897
1336003106006162849 -4.5589226469
1336003106139448197 -2.45721934819
1336003106239518483 -1.74519094358
1336003106339591485 -8.30850821458
1336003106439380630 -7.2069586654
1336003106573037322 -8.61194653632
1336003106672789674 -1.72626023632
1336003106772776666 -13.9481813654
1336003106906280828 -10.0610897477
1336003107039388201 -11.0912953221
1336003107172950740 -10.3221638745
1336003107306134392 -12.9250839532
1336003107439735207 -13.9751320428
1336003107572927254 -16.2847389111
1336003107706260738 -18.3942582808
1336003107839469825 -17.5933156933
1336003107939322916 -15.3483923731
1336003108072749354 -17.3110136509
1336003108206143854 -16.1842117791
1336003108339486214 -14.1940335132
1336003108439492219 -13.5634737513
1336003108572836930 -16.2835900911
1336003108672835365 -13.4135384683
1336003108806213271 -11.003666171
1336003108939383973 -12.8898009709
1336003109072883821 -13.2202311624
1336003109172843778 -13.3517555069
1336003109306176989 -15.3870228426
1336003109406305314 -14.9431730257
1336003109539487674 -15.5049572096
1336003109673021590 -15.7175862137
1336003109806403914 -16.6845483264
1336003109906217224 -16.402988576
1336003110039459618 -13.974629523
1336003110139567615 -14.3983291737
1336003110272795860 -16.4583633318
1336003110406048914 -16.4401941938
1336003110572839470 -16.9295987374
1336003110706170087 -14.5245543834
1336003110872939487 -13.2810235487
1336003111006871206 -14.1948694746
1336003111139524522 -15.065948373
1336003111272744300 -16.57298649
1336003111439472527 -17.0990088527
1336003111539428506 -16.3532381219
1336003111672928932 -15.755575706
1336003111839314877 -16.2049420187
1336003111972826105 -15.5682713964
1336003112106162325 -15.9337154321
1336003112239405215 -14.5929777011
1336003112372649178 -13.4752246262
1336003112472790048 -14.8202905498
1336003112572820219 -13.2877523356
1336003112706177162 -14.2585682651
1336003112839486656 -14.1037570957
1336003112972729635 -14.0270249412
1336003113139365850 -13.8252955082
1336003113239563834 -12.9472664573
1336003113406280630 -13.5276232987
1336003113539447876 -12.9716905484
1336003113672949220 -10.3752675137
1336003113806117086 -10.6369360387
1336003113939536222 -10.1721423211
1336003114073013152 -11.0422560854
1336003114239454209 -11.30939916
1336003114372743391 -10.0478082979
1336003114506195732 -10.2189489995
1336003114639484976 -12.2595545363
1336003114772879598 -9.52549632004
1336003114906153785 -11.197950746
1336003115039497684 -11.0494103321
1336003115172806919 -12.1307430197
1336003115306542393 -8.86461693982
1336003115472912558 -10.3218872382
1336003115606243792 -11.3867715313
1336003115739587372 -10.8026052913
1336003115906276458 -8.31101169196
1336003116072737689 -9.15290162131
1336003116239379288 -7.38449197942
1336003116406251225 -11.968868311
1336003116539591478 -11.4042382681
1336003116672931240 -12.1134319839
1336003116772759161 -9.166129225
1336003116906195113 -8.84744194475
1336003117072779854 -10.2393415876
1336003117206071649 -7.53987917571
1336003117339469574 -6.48316611279
1336003117506304674 -5.5792764464
1336003117673133149 -4.61773796656
1336003117806046001 -4.76734954616
1336003117972803434 -11.6662845874
1336003118106252238 -10.3989972383
1336003118239654054 -11.4690034787
1336003118372925177 -10.4880083983
1336003118506275344 -10.504839129
1336003118672778551 -9.56347072426
1336003118806182948 -7.57735279693
1336003118972774232 -5.09962330491
1336003119106371778 -3.86569357345
1336003119272834353 -3.4257442617
1336003119406097412 -11.9350678402
1336003119539401783 -10.7087478498
1336003119672890922 -11.1256110245
1336003119806124881 -14.7462255355
1336003119939506150 -12.1777877338
1336003120106171610 -7.96842182834
1336003120273001743 -6.47821239227
1336003120439439178 -4.65321645295
1336003120606252228 -6.11352990322
1336003120739414530 -7.54984245951
1336003120872906461 -8.85231528314
1336003121006228635 -12.0223734093
1336003121139548336 -11.9789223931
1336003121272905247 -10.1795050983
1336003121439399611 -14.6243953304
1336003121572798255 -14.2751747388
1336003121706242825 -12.6299022361
1336003121873197290 -8.45320780523
1336003122006057823 -13.8879784053
1336003122106168300 -18.8890531152
1336003122239464628 -16.2109145175
1336003122372717832 -15.6361602892
1336003122472818897 -16.1327960493
1336003122572785187 -15.2382419602
1336003122739382946 -14.1053411914
1336003122839430027 -12.1954758115
1336003122939509038 -15.6379920968
1336003123106182025 -11.4651021197
1336003123206096167 -14.2171155333
1336003123339454872 -12.1420602869
1336003123439399425 -11.886663568
1336003123540078230 -12.0531152565
1336003123673064454 -13.4868612082
1336003123806144657 -13.7206375709
1336003123906237511 -11.9024406795
1336003124006141782 -10.7987396794
1336003124139653379 -14.864217314
1336003124239584444 -12.2805294682
1336003124373022647 -14.3799028291
1336003124506283660 -12.5114378889
1336003124639588200 -9.76217878312
1336003124772809454 -10.2775331096
1336003124872768166 -9.66553071688
1336003125006260052 -11.2922036393
1336003125139490500 -9.33446668664
1336003125272899608 -9.92965503323
1336003125406024151 -9.84840572545
1336003125539586725 -9.33309366441
1336003125672794079 -9.74790096769
1336003125772687006 -8.01158065227
1336003125906451519 -11.1612414516
1336003126039444206 -11.9260403021
1336003126172996103 -13.4326264527
1336003126306343093 -15.3753631261
1336003126406124160 -15.0797757527
1336003126539554791 -13.7954169795
1336003126672994878 -13.452619083
1336003126806034298 -10.7815667568
1336003126939602750 -12.0734276594
1336003127072935724 -13.9492295991
1336003127273078656 -11.9444487631
1336003127372860719 -11.764346586
1336003127506185920 -11.1820932147
1336003127639400352 -14.0934967782
1336003127772862799 -10.9252751167
1336003127939449278 -11.1975440923
1336003128072771284 -10.7262081678
1336003128206130771 -15.22445363
1336003128339533495 -15.4140833398
1336003128472982693 -11.0733330896
1336003128606259196 -12.1905161159
1336003128739536440 -13.7101091378
1336003128873017877 -13.5368589429
1336003129006140625 -13.2266236878
1336003129172836898 -11.7486659915
1336003129306258107 -12.2540249679
1336003129406211461 -13.2999332733
1336003129539524332 -12.6826907817
1336003129739497728 -13.1903337493
1336003129873007037 -11.7295179151
1336003130039404709 -10.8178135807
1336003130139588392 -11.9321818759
1336003130306302434 -12.5424132921
1336003130439462021 -14.4042365202
1336003130572738911 -12.8179838706
1336003130672828551 -12.3740782966
1336003130839754667 -12.3957217958
1336003130972842812 -15.2629314535
1336003131072672016 -14.5957616321
1336003131239498326 -12.1672913728
1336003131372884972 -15.3625659618
1336003131506551673 -12.4342001901
1336003131672954386 -13.3866146486
1336003131806286465 -13.1847467738
1336003131939425525 -11.2790608687
1336003132072843273 -8.85614347141
1336003132273286181 -8.5805139944
1336003132406001064 -7.20851479502
1336003132539316056 -8.68256430799
1336003132673050223 -9.05946854218
1336003132806232050 -10.824049074
1336003133006241996 -5.81520106668
1336003133139548453 -6.82506223499
1336003133272799857 -6.09710469325
1336003133406060007 -8.49158306587
1336003133539394915 -14.294833566
1336003133639415225 -16.6958662857
1336003133772922660 -13.8174347182
1336003133906109680 -13.7519448517
1336003134039500545 -7.99769462043
1336003134172914366 -9.83863547045
1336003134272860450 -7.3150640184
1336003134406229279 -11.6216681416
1336003134506195235 -11.1121917914
1336003134639321934 -9.7289525854
1336003134739399290 -11.8238242075
1336003134872802047 -11.9013829438
1336003134972815753 -17.8375371629
1336003135106226196 -14.577060565
1336003135239530364 -14.5535554224
1336003135339597163 -14.679798493
1336003135472860951 -16.329240282
1336003135572937094 -16.6594090177
1336003135706257223 -17.248367107
1336003135806168088 -14.5931336205
1336003135939395641 -12.9647118545
1336003136072804281 -15.8571900182
1336003136239475132 -13.8956944855
1336003136372807086 -14.4015377047
1336003136506143421 -17.0356986336
1336003136639399201 -16.8290878382
1336003136772881648 -15.6960407078
1336003136906018196 -16.2073547408
1336003137072782640 -14.8521290358
1336003137239391752 -16.3780448827
1336003137372910068 -15.0009094768
1336003137506141815 -15.2827256114
1336003137606097545 -16.087585269
1336003137773089349 -14.9424279191
1336003137906052200 -15.8478788608
1336003138039338248 -15.1633924412
1336003138172838811 -15.5938883437
1336003138372961884 -14.2618532727
1336003138539435958 -15.2548166106
1336003138672973486 -14.1710362544
1336003138806144627 -14.0119169226
1336003138939410735 -12.8114001878
1336003139072845425 -14.4385280588
1336003139239359277 -13.3860492447
1336003139439339016 -12.7175426281
1336003139606334492 -15.3295072192
1336003139739724462 -15.5691388457
1336003139872869298 -14.5907187961
1336003140006347080 -17.0849630078
1336003140206223781 -16.8992845465
1336003140306212236 -15.3241307732
1336003140439498700 -14.1215963832
1336003140539374175 -18.3532849934
1336003140639645287 -14.4610822703
1336003140772745727 -15.9237218501
1336003140872934203 -15.2706640413
1336003141006201249 -18.2122826566
1336003141139761114 -17.7273952252
1336003141272968245 -14.34787211
1336003141439749077 -16.1423742948
1336003141572752250 -17.865155498
1336003141673120037 -14.7009881068
1336003141806232025 -12.9918524835
1336003141906273030 -19.0627797792
1336003142039301871 -16.9714176664
1336003142172816840 -15.0567615477
1336003142273084373 -16.3104133007
1336003142406061262 -18.3751231099
1336003142572768709 -16.3272011706
1336003142673026179 -14.9295156234
1336003142806168714 -18.2540579567
1336003142906421403 -16.8967170696
1336003143039476998 -15.9341880244
1336003143139565266 -15.8672309
1336003143273159916 -18.3317242123
1336003143372882132 -16.2402555769
1336003143539468588 -15.7918336501
1336003143639497832 -14.2359144253
1336003143772731992 -15.8061739774
1336003143906162059 -16.8693046698
1336003144006062004 -13.0545295701
1336003144139525249 -15.9535783839
1336003144239499527 -14.5623404623
1336003144372772084 -14.1844279314
1336003144472753301 -13.1891151789
1336003144606232830 -16.5202282608
1336003144706088558 -16.988493301
1336003144806058044 -15.837230446
1336003144939380768 -13.2349276083
1336003145072770101 -14.568199763
1336003145206236816 -14.9172533699
1336003145306179654 -18.4432858991
1336003145439468567 -17.5555240173
1336003145539459886 -15.5335689625
1336003145672751473 -16.843158336
1336003145772888838 -17.5877904267
1336003145872817997 -17.1976305571
1336003145972848623 -15.3442031196
1336003146106158365 -14.9229261918
1336003146206204564 -17.3788302891
1336003146339404197 -16.7431515098
1336003146439385577 -17.6548960013
1336003146572901280 -15.9965167491
1336003146706097784 -16.3864132357
1336003146872770009 -12.5020363201
1336003147006367640 -16.1466002791
1336003147106224952 -15.7076232417
1336003147239644706 -14.5228657118
1336003147372797124 -14.9679926207
1336003147506407764 -16.1924820079
1336003147639430236 -16.4130909511
1336003147772770856 -15.631244481
1336003147906128042 -12.0977506266
1336003148072830600 -14.9247539412
1336003148206103104 -14.8865540759
1336003148372847914 -15.1184274599
1336003148506109058 -13.5376319575
1336003148672850300 -11.8552092812
1336003148806139278 -12.119722279
1336003148939390906 -11.5377070758
1336003149106292019 -12.5767314193
1336003149272783534 -11.4401921634
1336003149372785157 -10.0212716712
1336003149539430231 -15.0349587935
1336003149706273435 -11.022037766
1336003149839518843 -11.8167372473
1336003149939603494 -13.5239482731
1336003150072909587 -13.7598762818
1336003150206414523 -13.2371148039
1336003150339420214 -11.503020274
1336003150472828146 -9.6051893901
1336003150606378726 -9.97926027529
1336003150739360227 -12.8166148444
1336003150906126545 -11.0667054067
1336003151072860269 -10.7837013411
1336003151206247311 -5.81771353581
1336003151372884734 -7.67926862332
1336003151506328853 -2.2716610805
1336003151639347413 -5.96016988724
1336003151772776998 -4.32821548541
1336003151939415508 -4.05395794878
1336003152039530925 -2.86904885944
1336003152206087532 -2.82553785808
1336003152372878269 -4.714846347
1336003152506156268 -5.0191845505
1336003152639562022 -5.78790486408
1336003152772733057 -6.44673569108
1336003152939429516 -4.80820711673
1336003153072889733 -9.69050472465
1336003153239489659 -9.26631072546
1336003153406051203 -6.84337868167
1336003153539380507 -7.11052353606
1336003153672937738 -6.26925976415
1336003153906273836 -7.42434459263
1336003154039382395 -6.43324376154
1336003154172776731 -5.89760499998
1336003154339481963 -6.92415161333
1336003154472749248 -8.17242276082
1336003154606177322 -6.49720693432
1336003154772764945 -6.61325511989
1336003154939442956 -6.86148713706
1336003155073085074 -6.50777624197
1336003155206106689 -6.65134701547
1336003155339764981 -6.03809734235
1336003155472845665 -7.06615031548
1336003155639395214 -6.64060348656
1336003155772777979 -7.90236467154
1336003155939616733 -9.84516133966
1336003156072908737 -9.73467240237
1336003156206344159 -8.64978749544
1336003156339789338 -10.0521284263
1336003156473299893 -7.02936140232
1336003156639398628 -7.04973507323
1336003156772801894 -5.35824006166
1336003156906145251 -6.82184738885
1336003157072943677 -7.41705210626
1336003157206183342 -10.5608673038
1336003157339491239 -10.6218054866
1336003157472713713 -9.69572225799
1336003157606981047 -11.1870696048
1336003157739599262 -13.2641246367
1336003157872791997 -10.8268909694
1336003158006121892 -12.2543051768
1336003158139531997 -13.017452426
1336003158306072687 -13.8753055098
1336003158439530330 -13.1748875189
1336003158572819321 -12.5676223305
1336003158672900894 -13.0964677618
1336003158806245998 -12.0170299343
1336003158939419124 -11.554757225
1336003159072916514 -11.5879256743
1336003159272855760 -11.7264703328
1336003159406115426 -13.880229381
1336003159539541662 -13.930409754
1336003159672886964 -14.397299967
1336003159807254275 -14.7259444276
1336003159972841980 -14.7125203953
1336003160106141990 -14.4550436822
1336003160239391841 -13.7749078821
1336003160372874321 -13.7955953484
1336003160506266887 -13.1987835689
1336003160639504373 -12.9045257368
1336003160772796577 -11.3870158039
1336003160906393510 -10.8266633085
1336003161006443421 -11.9397480693
1336003161139481557 -11.6418608789
1336003161272848607 -11.9609129537
1336003161406026701 -12.2844531869
1336003161539388262 -14.1875805986
1336003161706225972 -13.3115678058
1336003161872795232 -13.4019246024
1336003162006266424 -14.3329126685
1336003162139378432 -13.9357356292
1336003162272793899 -13.6740228591
1336003162439415219 -13.159853783
1336003162606268953 -13.9159752172
1336003162806052026 -13.5208228364
1336003162939575543 -12.431196852
1336003163106137098 -14.0966085438
1336003163239493539 -12.9050213954
1336003163339419644 -13.0598354856
1336003163506053471 -12.9975311738
1336003163606542746 -14.0853835157
1336003163739749189 -13.710771204
1336003163906084735 -13.5846208913
1336003164039583026 -13.4917118569
1336003164172892956 -10.7351655724
1336003164306116598 -11.6710657547
1336003164439371533 -12.190522967
1336003164572858946 -11.3711353702
1336003164706259792 -11.6108352894
1336003164839544426 -12.3583423924
1336003164972744162 -12.565267191
1336003165106214392 -12.510894405
1336003165239341577 -12.5679766477
1336003165372952391 -11.0309927446
1336003165506122140 -11.7318233104
1336003165673153248 -10.887759207
1336003165806305545 -12.3114111458
1336003165939531943 -10.703245171
1336003166139468599 -12.497589023
1336003166306211147 -15.1932247176
1336003166439423145 -11.6981137478
1336003166572780394 -13.7835434755
1336003166706273460 -12.2914385179
1336003166906203108 -12.4935123643
1336003167039576782 -12.6350312647
1336003167139342764 -12.5692690545
1336003167272945523 -12.7262236254
1336003167406087577 -11.7477487516
1336003167539404309 -9.9300608986
1336003167672708080 -11.872896297
1336003167839426113 -13.3122426038
1336003168006311396 -13.6288860251
1336003168139497623 -14.0960354409
1336003168272888955 -13.7758669543
1336003168439420527 -13.0974935122
1336003168572959596 -13.5052458727
1336003168739478551 -12.438210786
1336003168872710362 -13.0997365826
1336003169039398227 -12.1624301544
1336003169206140392 -13.0063506088
1336003169339510133 -11.1045769971
1336003169472701889 -9.46026298656
1336003169606183884 -12.2950268518
1336003169739473809 -11.0025216257
1336003169872949262 -14.7383026834
1336003170006366096 -15.4559662863
1336003170139478567 -14.2202277329
1336003170272636326 -14.3814173449
1336003170406297712 -12.5898215815
1336003170506326819 -10.7694653659
1336003170639495466 -10.3026828539
1336003170806164470 -11.5287709905
1336003170939551358 -10.82325827
1336003171072802957 -9.36335012701
1336003171173161691 -10.6260872054
1336003171306193644 -13.3066584651
1336003171439448331 -12.8993026471
1336003171539570270 -12.5857719327
1336003171639379314 -16.3339747031
1336003171772802981 -15.8185995027
1336003171939457968 -16.4712916358
1336003172039476353 -13.4067931783
1336003172172882622 -15.0830417714
1336003172272747243 -13.2381420704
1336003172406143160 -12.636123962
1336003172506637805 -13.9892385875
1336003172606108326 -11.8962937122
1336003172706193629 -10.4559073435
1336003172839516827 -11.8420837175
1336003172939900592 -15.9100383474
1336003173039356013 -14.9075518276
1336003173139366178 -13.1198693131
1336003173239457412 -15.9486030514
1336003173372983057 -15.1851899242
1336003173472905807 -14.4370054101
1336003173572864202 -13.6485611206
1336003173672742283 -13.29447876
1336003173806174556 -14.7399987536
1336003173906114662 -10.8975140392
1336003174006501497 -13.2131475437
1336003174106249200 -11.7568992225
1336003174272748083 -11.8567941247
1336003174406103090 -12.7950271881
1336003174506082699 -13.9434627026
1336003174639496165 -14.671646122
1336003174739469469 -14.8234690672
1336003174872975125 -15.6443103002
1336003174972701587 -13.2845335501
1336003175072740273 -15.2183488355
1336003175172913175 -13.9478727843
1336003175306209175 -15.7334248049
1336003175406166906 -13.5883839123
1336003175506289503 -14.7361294289
1336003175639408237 -13.5278111945
1336003175739494326 -13.1917923055
1336003175839415419 -14.0935109916
1336003175939382193 -14.5548811502
1336003176072942909 -12.0007268031
1336003176172831074 -10.6412808736
1336003176306167941 -11.8676934381
1336003176406081559 -11.3346391121
1336003176539492170 -11.3575762444
1336003176672772081 -11.3825586299
1336003176806197938 -11.1145747344
1336003176906066345 -11.9521261923
1336003177006192765 -12.1493057878
1336003177139562847 -11.8503807339
1336003177306317951 -12.0783681635
1336003177439656668 -12.5343580242
1336003177572982749 -11.3326645611
1336003177739453902 -10.7965010114
1336003177906258548 -12.1096852083
1336003178039476036 -13.2201221845
1336003178206140652 -12.497347113
1336003178339543106 -13.9640357737
1336003178506133237 -15.3939701649
1336003178672804851 -14.5978178836
1336003178772835566 -13.8176439328
1336003178906134315 -13.1830184899
1336003179039464738 -14.4675699918
1336003179172728548 -14.7669030911
1336003179306088582 -14.6250384922
1336003179439385889 -16.0297290078
1336003179572968892 -13.5590673407
1336003179706467875 -13.1769270679
1336003179806086061 -14.9371652877
1336003179939368604 -14.6438469875
1336003180072871250 -14.9709645436
1336003180206223069 -14.4559169233
1336003180339410796 -14.376170427
1336003180472940807 -15.0723296342
1336003180606137469 -13.8761572478
1336003180739575435 -13.3321226972
1336003180872888561 -16.4056393018
1336003181006107228 -16.3407790947
1336003181139490279 -13.234536202
1336003181273042754 -14.2650886518
1336003181406080776 -16.2499936573
1336003181539491572 -16.2870510621
1336003181672901511 -15.342487131
1336003181806185663 -13.9207887926
1336003181939602204 -14.4088275548
1336003182072894280 -15.7976465438
1336003182172968508 -17.2561641659
1336003182306151234 -14.777656257
1336003182439499392 -16.9052673307
1336003182572917605 -15.3435255235
1336003182672884231 -16.2976547842
1336003182806100121 -16.4979960174
1336003182939293906 -16.5109728007
1336003183072827713 -15.9220458992
1336003183206158938 -15.4891620237
1336003183339821838 -15.5927055294
1336003183472837250 -17.7587093117
1336003183572983079 -16.2068650729
1336003183739462550 -16.0127546839
1336003183872832708 -15.4797276185
1336003183972791124 -15.5140205161
1336003184106209023 -16.6938247923
1336003184239469236 -15.9006889961
1336003184373011932 -15.5053347309
1336003184506108200 -15.8393202908
1336003184639470736 -14.9430873265
1336003184772749201 -15.2723413088
1336003184906145114 -16.0153729889
1336003185039599860 -17.0941051876
1336003185172940130 -14.2259009625
1336003185306162664 -15.8387683892
1336003185406456077 -16.2956533746
1336003185539343826 -15.4543992428
1336003185639425144 -15.9411587326
1336003185739459601 -15.968332447
1336003185872714511 -15.6346870916
1336003185972913958 -14.5192726
1336003186139533060 -16.85206257
1336003186272804392 -15.7944504274
1336003186406073566 -15.1254315813
1336003186539600130 -16.5517966313
1336003186673105215 -16.5547154465
1336003186806135148 -14.8386241558
1336003186939678775 -15.5888149302
1336003187039500908 -14.7630296498
1336003187239381755 -14.383138303
1336003187372726551 -12.3556075774
1336003187472951211 -13.1681378168
1336003187606423766 -12.3276384035
1336003187739578506 -11.0089141158
1336003187906245919 -10.2942680906
1336003188039703317 -9.57865592173
1336003188172829465 -9.93779578449
1336003188339520298 -13.973984839
1336003188472806517 -13.0516582825
1336003188606218777 -13.5206818066
1336003188739461600 -13.3686464674
1336003188872880781 -13.8133497885
1336003189006135082 -14.3168541798
1336003189139432707 -12.5973691644
1336003189272796676 -12.4719439233
1336003189406102556 -14.710906189
1336003189572832278 -11.0257402464
1336003189706160323 -12.6554894198
1336003189839508750 -13.3234312487
1336003189972783249 -13.4546906298
1336003190106200160 -9.56760955171
1336003190272911236 -11.1063431444
1336003190406119538 -12.7439849847
1336003190539469768 -10.6093457218
1336003190639514595 -11.7878077133
1336003190772786183 -14.3859493077
1336003190906166317 -15.1343529838
1336003191039413391 -15.8660013438
1336003191239522420 -12.1076524856
1336003191373169321 -13.1621657118
1336003191539432625 -14.7911409792
1336003191672909189 -14.4050805721
1336003191806229778 -11.4800609743
1336003191906179196 -11.4104836284
1336003192072838662 -12.2361794068
1336003192205995863 -13.6556672056
1336003192372755635 -14.821681642
1336003192472997242 -13.8231178077
1336003192639506348 -13.5300494157
1336003192773042428 -14.8303283618
1336003192906303985 -12.4815374523
1336003193072861714 -12.6034209714
1336003193206142585 -10.9006304858
1336003193339449082 -11.3150843813
1336003193472778024 -11.432396793
1336003193606153418 -10.6917936591
1336003193808686169 -12.506541138
1336003193939304716 -13.0871607955
1336003194139462653 -12.6782236538
1336003194272935887 -12.1690482407
1336003194406134278 -10.8276508318
1336003194539527420 -10.6138755569
1336003194739363899 -11.5226779354
1336003194872929474 -12.3293559659
1336003195006723340 -10.8263902324
1336003195139469862 -9.95293822494
1336003195272742011 -10.8638183819
1336003195406183963 -9.77131384331
1336003195539390182 -11.4820332045
1336003195672802675 -12.6679404593
1336003195806122166 -12.3007323114
1336003195972730593 -12.8316058748
1336003196106045577 -11.8286628467
1336003196239467195 -12.2909801306
1336003196406047776 -14.0249630695
1336003196606394814 -11.6820813812
1336003196739456178 -10.7625816029
1336003196872845828 -11.2578026259
1336003197039400118 -11.5800406896
1336003197172980205 -9.59799636211
1336003197340063858 -11.6330467953
1336003197472919711 -13.0539052115
1336003197606439238 -11.9764920883
1336003197772942942 -9.99761558031
1336003197906173396 -9.42585904203
1336003198039459234 -10.4745342144
1336003198206080590 -12.6872018732
1336003198339590369 -12.1999216496
1336003198472905804 -10.8318128522
1336003198606108696 -13.2686524901
1336003198772738912 -12.4585347983
1336003198906190126 -10.9632476889
1336003199039532069 -11.4076435462
1336003199172910206 -10.8115088283
1336003199339542751 -11.0392590042
1336003199472846357 -11.5127427331
1336003199606059851 -11.3219807012
1336003199739564515 -12.5342061968
1336003199872751671 -11.6459592306
1336003200006197402 -10.6121018528
1336003200139528544 -10.4330482893
1336003200272780130 -10.2100977571
1336003200439468751 -12.2714150147
1336003200572808591 -12.1246442409
1336003200706200123 -11.7097528143
1336003200872840323 -11.580286721
1336003201006234618 -11.0023222923
1336003201139601091 -10.8591331871
1336003201272903784 -11.9310968642
1336003201406133513 -12.1425474479
1336003201539442728 -10.6048483531
1336003201706243585 -11.1738361999
1336003201839471393 -11.9529891372
1336003202006039152 -10.522197405
1336003202139485918 -11.5934943889
1336003202272870976 -12.9894923571
1336003202406075333 -12.4798934172
1336003202539431945 -12.0598920217
1336003202639381494 -12.7065478758
1336003202772946514 -12.8985037478
1336003202906084246 -11.598195705
1336003203039479052 -11.4828046798
1336003203172889136 -11.4548645367
1336003203340034218 -9.96156119614
1336003203472904338 -13.1441072294
1336003203639395912 -12.7439537448
1336003203772779367 -12.3917213001
1336003203906204725 -11.302485856
1336003204039470462 -12.0315941559
1336003204172739180 -11.6924082029
1336003204306274237 -12.3228012872
1336003204439391368 -12.3040842953
1336003204572770311 -11.9654693222
1336003204706203651 -12.6969215599
1336003204839391950 -10.1547618403
1336003205039359610 -10.5508085479
1336003205172824614 -11.8747791568
1336003205306170101 -8.99463482628
1336003205439441939 -11.5411418008
1336003205573076125 -9.60583902277
1336003205739391267 -12.4142867948
1336003205839517354 -10.8855949026
1336003206006299974 -11.3397256082
1336003206173179357 -10.649098676
1336003206306241013 -10.9058134562
1336003206439466726 -11.2916270876
1336003206572870754 -11.6763315948
1336003206706170483 -13.593111351
1336003206839492133 -10.8897197758
1336003206972963587 -11.5304422352
1336003207073002926 -10.528427238
1336003207239428199 -12.4353416636
1336003207372827922 -10.6911597206
1336003207506145013 -13.6897850781
1336003207639611981 -11.5073014319
1336003207772843961 -10.4159713082
1336003207939516346 -12.757337928
1336003208073133663 -12.2527353452
1336003208206308304 -11.7081673859
1336003208406323267 -10.5893738517
1336003208539408209 -10.9983465067
1336003208672811135 -10.873232068
1336003208806194823 -11.9589913362
1336003208939575718 -12.0231511682
1336003209072821544 -9.61720554248
1336003209206067386 -11.5503937757
1336003209339585419 -10.8326688347
1336003209472762733 -10.9832703496
1336003209606245855 -10.3039774482
1336003209739512122 -13.7302093212
1336003209906425398 -13.1844411621
1336003210039576686 -11.3514664823
1336003210172927328 -11.2828158572
1336003210306217607 -9.66259166371
1336003210439460901 -12.6317865981
1336003210572925779 -13.7304355672
1336003210706173617 -12.8374579374
1336003210839435285 -10.6593775828
1336003210972902126 -13.3621980329
1336003211106249540 -11.7254461491
1336003211272754400 -12.8707726418
1336003211406190755 -13.6333542309
1336003211539375994 -13.1161500735
1336003211672774765 -12.430997863
1336003211806115217 -13.6288334549
1336003211906140074 -11.0658012051
1336003212039650790 -11.8568873697
1336003212172930583 -12.7574629405
1336003212306142908 -10.4166754172
1336003212439583862 -11.9937295508
1336003212572792393 -12.9954671671
1336003212739614197 -11.7662103221
1336003212872796879 -11.0625562323
1336003213006099100 -11.9507985071
1336003213139625390 -9.37866347665
1336003213272974519 -11.3764160694
1336003213406134408 -10.0969061653
1336003213539652087 -10.186998538
1336003213706007703 -11.4395040695
1336003213839380899 -12.8132855611
1336003213972836278 -11.1026053688
1336003214106002262 -11.9108988221
1336003214239458235 -11.2713068126
1336003214406202141 -11.9326376948
1336003214606163429 -13.4777391702
1336003214739406656 -10.4037101921
1336003214873688606 -10.5606145412
1336003215006301411 -12.0686985742
1336003215139393692 -12.5906410668
1336003215272810743 -12.5550178932
1336003215406227355 -12.9801317084
1336003215539598761 -13.7814024978
1336003215672932987 -11.6027397477
1336003215806399425 -13.9373755558
1336003215972834135 -14.1689208094
1336003216106404397 -12.6513547234
1336003216239445871 -12.2216162619
1336003216372795415 -12.7566428773
1336003216506446669 -13.0167718986
1336003216673009369 -13.5763387999
1336003216806340004 -11.8632972507
1336003216939540636 -12.2597177241
1336003217072786703 -11.816002147
1336003217239540862 -13.6657789337
1336003217372802092 -11.5190638872
1336003217572856970 -14.3410100374
1336003217706102392 -11.995882817
1336003217839646282 -11.1156278248
1336003217972793060 -12.3593803747
1336003218106124059 -12.5485959426
1336003218239797127 -12.2381949321
1336003218373012482 -11.2689636348
1336003218506484872 -12.2073015928
1336003218639416838 -11.6394296125
1336003218772756175 -12.3463934409
1336003218939536124 -13.0162662796
1336003219072727252 -11.7073610867
1336003219206242530 -13.8876510371
1336003219339575008 -14.1389727775
1336003219506417308 -13.3790641345
1336003219639543890 -14.2580650989
1336003219772795534 -13.7917617474
1336003219906229678 -15.0311219211
1336003220172829714 -14.9269571316
1336003220306135609 -14.1339720702
1336003220539382165 -10.6936440535
1336003220672838334 -10.7678911368
1336003220806137430 -8.11329286002
1336003220906301540 -6.52703430671
1336003221072798305 -3.87548968255
1336003221206060858 -2.55617155145
1336003221306363676 -1.86035988978
1336003221439457947 -1.95024899413
1336003221539490573 -1.28819080355
1336003221672793030 -1.16590327081
1336003221806109193 0.517753999254
1336003221939384069 0.0801639975478
1336003222072800871 -0.95427022584
1336003222239780594 0.222185672948
1336003222372907890 -0.480964328112
1336003222472777859 -2.12625569775
1336003222606112915 -1.78705794319
1336003222772830278 -1.73943992979
1336003222872787471 -0.669747267983
1336003223006272967 0.249879801857
1336003223106164057 2.76491116767
1336003223239589289 1.39859397143
1336003223339566433 1.9249030842
1336003223472772865 0.734982620384
1336003223606135729 0.439491657996
1336003223706149333 1.90765492384
1336003223839689027 1.79690099853
1336003223939526264 0.771244714605
1336003224039896868 0.833458225472
1336003224172972441 2.36991988186
1336003224306318497 1.27315025625
1336003224439791240 2.29513223258
1336003224572812893 1.92985570725
1336003224672763762 1.47992382157
1336003224840297191 3.00965096248
1336003224972669632 -3.71229967535
1336003230239514770 -6.01643332614
1336003230372781755 -9.80112454881
1336003230472755210 -10.3064724984
1336003230573073143 -10.0981381637
1336003230706163731 -9.67498180638
1336003230839782203 -10.5705975163
1336003230939507175 -9.37226222785
1336003231039410887 -9.12657841635
1336003231206251353 -10.5743598775
1336003231339499719 -9.14885672034
1336003231506153023 -10.403795714
1336003231606210526 -7.72519017699
1336003231739455369 -9.79224518693
1336003231839555506 -8.46644647357
1336003231972792165 -7.86779452368
1336003232106010831 -6.10364387068
1336003232206094734 -5.93649405875
1336003232339460409 -6.95622863074
1336003232439439754 -5.54399323223
1336003232639677974 -4.26121693301
1336003232739539732 -4.28405745639
1336003232906250136 -4.36145979156
1336003233006138011 -1.20382247643
1336003233139560066 -3.03410805716
1336003233272774048 -4.53202239116
1336003233372831757 -4.37013287564
1336003233506243889 -6.39043160377
1336003233672869526 -5.03783320884
1336003233772819982 -3.79681994056
1336003233906047372 -4.22393321212
1336003234072703440 -4.58360536127
1336003234206305120 -3.66082310326
1336003234306023721 -5.04597283224
1336003234439570928 -4.71749021243
1336003234572811356 -6.12209058387
1336003234672808561 -6.26685906952
1336003234772797372 -7.62529694029
1336003234906063671 -7.38125881637
1336003235006328130 -5.78503287447
1336003235139516567 -6.00977868504
1336003235239448575 -8.45250092937
1336003235339565132 -7.90698740792
1336003235439590326 -7.40361448327
1336003235573058201 -5.20837353921
1336003235672796381 -8.32983943363
1336003235806247959 -8.36225160574
1336003235939347191 -7.4069951259
1336003236072975115 -7.53089690751
1336003236172988430 -5.42211868809
1336003236306094533 -5.20487170623
1336003236439360928 -3.77821144419
1336003236572824930 -2.33102647192
1336003236706080785 -2.20374259679
1336003236839435007 -3.93990824905
1336003236939477267 -4.89633451719
1336003237072921317 -3.02278556344
1336003237206242692 -3.93445378942
1336003237339408178 -5.72791971927
1336003237472785644 -5.41814711017
1336003237606281394 -5.98302320753
1336003237739558609 -4.05357687861
1336003237939384434 -4.8610379145
1336003238072950542 -1.45034211371
1336003238206118551 -4.42210570247
1336003238339494769 -1.47939522736
1336003238439650246 -0.493440584495
1336003238572924766 -2.71414593718
1336003238706155059 -1.28863033092
1336003238839744017 -2.60528357406
1336003238939563278 -1.43292198844
1336003239072743741 -2.45729271352
1336003239206116664 -1.31244729825
1336003239339513157 -2.43628662849
1336003239472901796 -2.3896900623
1336003239606201872 -1.95894622786
1336003239739573335 -3.34522368973
1336003239839409831 -1.09971756523
1336003239972998676 -2.08566207857
1336003240072781955 -1.67092627822
1336003240206281215 -1.30707073893
1336003240339609198 -2.60674179011
1336003240472697862 -2.98753121727
1336003240572749578 -4.27046456054
1336003240706084317 -4.90415497954
1336003240839456221 -7.82236288962
1336003240972813250 -10.0420517144
1336003241106193499 -12.7258951722
1336003241239521139 -10.5776807739
1336003241372701106 -11.7290607685
1336003241572806860 -11.0256563552
1336003241706233736 -14.3654115526
1336003241839715243 -11.4378573219
1336003241939429747 -13.3236533908
1336003242072846411 -12.9815941995
1336003242206125091 -12.5695010941
1336003242339650372 -11.4701305444
1336003242506210140 -11.1531364861
1336003242606107932 -11.9142385827
1336003242739418682 -12.5380452659
1336003242906249629 -11.7119736248
