# Supplementary material for: Infants Time Their Smiles to Make Their Moms Smile
Source: PLoS One. 2015 Sep 23;10(9):e0136492. doi: 10.1371/journal.pone.0136492 (PMC4580458; doi:10.1371/journal.pone.0136492)
Supplement: S1 Data — (ZIP) [file pone.0136492.s001.zip › DiegoSmileRawData/smilenew_sub_25_mirror_2012-05-02-17-10-47.robotsmiles]

1 1336003878371923543
0 1336003881038743052
1 1336003902805264357
0 1336003904505181560
1 1336003906172310425
0 1336003907705225325
1 1336003909971865771
0 1336003911738637498
1 1336003942238626622
0 1336003946838889032
1 1336003960238858740
0 1336003961738653999
1 1336003969305252664
0 1336003970905349525
1 1336004000905155612
0 1336004018605187284
1 1336004034805385462
