# Supplementary material for: Infants Time Their Smiles to Make Their Moms Smile
Source: PLoS One. 2015 Sep 23;10(9):e0136492. doi: 10.1371/journal.pone.0136492 (PMC4580458; doi:10.1371/journal.pone.0136492)
Supplement: S1 Data — (ZIP) [file pone.0136492.s001.zip › DiegoSmileRawData/smilenew_sub_25_mirror_2012-05-02-17-10-47.subjectsmiles]

1336003855584296781 0.912558452936
1336003856384406369 -0.20590469927
1336003857117864364 -6.7957380918
1336003857217983402 -9.68848228229
1336003857317789638 -9.56498546444
1336003857417678621 -12.1639625151
1336003857517638348 -12.6362312941
1336003857617747824 -9.74345253949
1336003857751040578 -7.17222604876
1336003857850948572 -8.48326253615
1336003857984393291 -9.81909015118
1336003858084387293 -11.4716193097
1336003858184500416 -13.0488094843
1336003858317838816 -15.0472473642
1336003858417713611 -13.9564540889
1336003858551117179 -12.0120598617
1336003858651019752 -19.6640638591
1336003858751102281 -15.1086166122
1336003858884354773 -17.418320712
1336003858984555359 -14.7568684034
1336003859084412419 -18.7477842921
1336003859184402682 -20.3956333773
1336003859284350629 -18.6305380072
1336003859417674571 -15.6305047712
1336003859517695480 -16.9138220777
1336003859650912683 -17.4642408282
1336003859751125127 -16.9990080263
1336003859851021138 -16.1175351274
1336003859951132111 -14.9304015106
1336003860084344479 -13.8505337873
1336003860217752682 -15.508552315
1336003860384401936 -14.0481883012
1336003860484417652 -14.7614729507
1336003860617743793 -14.5783505049
1336003860717823889 -15.9366638886
1336003860851091527 -14.0220943209
1336003860951075213 -15.1355943941
1336003861050973862 -14.8330571142
1336003861184529225 -15.01872911
1336003861317670757 -15.4883013432
1336003861417744803 -15.2088817198
1336003861517697255 -13.7864500414
1336003861617775932 -14.7215740281
1336003861751014185 -14.7178548857
1336003861850939331 -13.5156645055
1336003861951057752 -13.731047251
1336003862084423302 -13.7804172406
1336003862184402519 -13.7493794337
1336003862317890791 -14.0799055346
1336003862417700753 -14.5541338543
1336003862551169026 -15.1053079278
1336003862651089553 -14.0494653102
1336003862784358545 -15.463007789
1336003862884805956 -13.8003428018
1336003862984410650 -16.1446252512
1336003863117767738 -12.7741040287
1336003863217898633 -13.8401166036
1336003863317711103 -13.7895403681
1336003863417697466 -13.4517724558
1336003863551010903 -13.7904229442
1336003863650959937 -14.2749611432
1336003863751113727 -14.1878857618
1336003863884553878 -13.8134941383
1336003863984331507 -13.3138378925
1336003864084556283 -13.2766589245
1336003864184370926 -13.7527710732
1336003864351011114 -13.3763157991
1336003864451271388 -13.5069539422
1336003864584659649 -14.4182656213
1336003864684349899 -14.7670907527
1336003864784463399 -13.6302839299
1336003864917740164 -15.0976788601
1336003865051098682 -14.2661720733
1336003865150940211 -12.8852947493
1336003865251030829 -14.3277260844
1336003865384317117 -14.6033885596
1336003865517840182 -14.179020261
1336003865651237319 -13.8091124661
1336003865751067731 -14.5086262129
1336003865884485161 -14.3984584438
1336003866017758340 -12.8340793847
1336003866117840273 -13.2350118535
1336003866217949580 -13.5117972258
1336003866351064258 -14.0737145424
1336003866451153915 -15.3162561231
1336003866551047006 -13.4230052953
1336003866684466815 -14.3501635567
1336003866817610655 -14.2872305526
1336003866917817943 -15.277813681
1336003867017683477 -14.6845905404
1336003867171970973 -12.7352635015
1336003867238739859 -14.0117382094
1336003867371968028 -13.3414166628
1336003867471973046 -13.5395106065
1336003867605331534 -13.1159305472
1336003867705362320 -11.9674981976
1336003867839031425 -13.8443957596
1336003867938616794 -12.7829568819
1336003868038760357 -13.2951292887
1336003868172043799 -13.9685401281
1336003868271943655 -13.707968299
1336003868371796462 -13.7526700304
1336003868471931478 -12.8407484648
1336003868605324146 -14.4644764193
1336003868705179704 -13.1239130502
1336003868805210094 -13.7812313542
1336003868905301230 -12.6383994846
1336003869005293009 -13.3582640047
1336003869138706501 -13.4186388099
1336003869238575653 -13.302796297
1336003869338557083 -15.1108876451
1336003869471981819 -14.8600629438
1336003869571904361 -15.0654754476
1336003869671815924 -16.6409028963
1336003869805278588 -15.5532568296
1336003869905219621 -13.84845636
1336003870038700773 -12.2549724553
1336003870138982365 -15.0758360366
1336003870238803998 -15.3795518501
1336003870371921970 -14.791436237
1336003870471989113 -13.3660504483
1336003870572091215 -14.7517311532
1336003870672027010 -14.1176091569
1336003870805204655 -17.0123884569
1336003870938463390 -16.1440470262
1336003871038641770 -14.0573202425
1336003871171941492 -17.4287564979
1336003871271824880 -15.9660886572
1336003871405350194 -16.0071579163
1336003871505305925 -15.2328077499
1336003871605322450 -15.2732278794
1336003871705093681 -16.0098505096
1336003871838634482 -14.8034589331
1336003871938607641 -16.2661285073
1336003872071878675 -14.9924907622
1336003872171872630 -15.8948267075
1336003872305328134 -15.2771096603
1336003872405383613 -13.9773881426
1336003872505321611 -14.8052024833
1336003872605201042 -14.0684247797
1336003872738614291 -15.0389331149
1336003872838616750 -15.3783407883
1336003872971928057 -17.0384671212
1336003873071878790 -18.9688557043
1336003873238711039 -19.9825457004
1336003873338746672 -18.0959666883
1336003873471996612 -20.5897963126
1336003873605271880 -19.5239245128
1336003873705432601 -19.3426041692
1336003873805212880 -17.5972127831
1336003873939023506 -19.0397555558
1336003874038616133 -17.6248780242
1336003874138617619 -17.422355471
1336003874238557821 -18.3632572145
1336003874338946046 -18.7531735239
1336003874471917107 -17.4880042683
1336003874571883366 -16.4013232231
1336003874671909909 -16.890387549
1336003874805261752 -14.6864799224
1336003874938538165 -15.0867697492
1336003875038532357 -15.9432594471
1336003875171991404 -13.8013689394
1336003875271988423 -12.9136521207
1336003875371913051 -13.803235161
1336003875505217668 -15.562839937
1336003875605252763 -14.6128784241
1336003875738544367 -12.6431520939
1336003875871945543 -14.4612384977
1336003875971899098 -14.2440167775
1336003876105447641 -14.5289566432
1336003876205287046 -13.337674262
1336003876338686888 -12.4201285204
1336003876438762238 -13.9400272802
1336003876538707445 -13.4422142181
1336003876639068511 -12.5831413982
1336003876772059058 -12.8213636942
1336003876871965530 -11.770774242
1336003877005279514 -12.3307261797
1336003877105423915 -10.9226490823
1336003877238873582 -10.627388055
1336003877338684460 -10.0740622555
1336003877438613747 -10.1641740811
1336003877571829183 -9.33317257551
1336003877671883970 -11.2030653885
1336003877805275415 -13.428335569
1336003877905398043 -11.7011892222
1336003878005286208 -7.98641648066
1336003878138689274 -4.8645833763
1336003878271901440 -1.88537274326
1336003878371933763 6.50077251661
1336003878471960216 8.36557129215
1336003878571897790 8.47347875654
1336003878705205239 9.82139119317
1336003878805166300 7.3651624917
1336003878905299426 10.5997034019
1336003879038630911 10.924055983
1336003879138615033 9.59061084762
1336003879271907953 9.59783798553
1336003879371846297 9.97025755973
1336003879506090349 8.82123465468
1336003879605291895 8.47416334196
1336003879738898863 7.89172793968
1336003879838578946 11.3199980469
1336003879938672174 12.4955291907
1336003880038642863 12.3321663136
1336003880138607695 10.4220093355
1336003880271911118 4.29981415235
1336003880371788469 4.67583600177
1336003880505108850 7.04738981116
1336003880605317977 6.87895780868
1336003880738726121 4.97063020515
1336003880838733526 4.98894093228
1336003880938819693 3.12419612443
1336003881038825886 -8.41040407604
1336003881172100567 -12.6874150849
1336003881272075483 -14.8887835396
1336003881371905516 -13.7201578659
1336003881505304650 -13.7976185217
1336003881605167168 -13.3757930295
1336003881738665119 -13.9401198488
1336003881838637134 -16.4331366357
1336003881938592531 -14.122286261
1336003882038672009 -15.7301224654
1336003882172039868 -14.665168966
1336003882272007929 -14.8063101901
1336003882371866744 -14.156524161
1336003882471952616 -15.2630047702
1336003882571897885 -14.4212437356
1336003882705352932 -15.4505138111
1336003882805445708 -16.0504964759
1336003882905356592 -16.031933045
1336003883038803266 -15.1230543015
1336003883138720279 -15.9428062329
1336003883272133291 -14.4378707288
1336003883371860893 -14.4531812118
1336003883471890652 -15.2014178248
1336003883605207555 -15.1743399434
1336003883738515381 -15.1513718963
1336003883872106025 -12.6207335051
1336003883972064606 -14.0309199455
1336003884105146329 -13.4171325237
1336003884205238077 -14.6316463278
1336003884305375316 -15.0045408279
1336003884405238422 -13.5528971049
1336003884538680355 -13.524090305
1336003884638747272 -14.9938729795
1336003884738671163 -12.0376478438
1336003884872027160 -13.8236711886
1336003884971885864 -8.91621080926
1336003885071912121 -5.49582623193
1336003885171957050 -5.32533986919
1336003885271868497 -3.19962391228
1336003885405322823 -3.67279678802
1336003885505342902 -1.80880616142
1336003885605233840 -1.80591376312
1336003885738713834 -3.07485149449
1336003885838741997 -3.36223158827
1336003885938621713 -2.78958570885
1336003886038885591 -6.60967033308
1336003886138486315 -10.9649768906
1336003886238481044 -10.7550683443
1336003886338767670 -10.3376119828
1336003886439081304 -8.10610422889
1336003886605260174 -9.79458467362
1336003886705182659 -9.45628142498
1336003886838682276 -10.246838993
1336003886938613171 -8.27727496763
1336003887038696817 -8.45117467674
1336003887171871489 -7.03304062429
1336003887271848543 -8.15887868921
1336003887371899359 -9.68710830211
1336003887471946088 -8.54581860742
1336003887571858819 -8.83760434226
1336003887671894549 -8.81713335722
1336003887771868900 -9.41546836057
1336003887872010921 -9.7734358594
1336003887971917695 -10.6016018365
1336003888105392806 -9.99679124984
1336003888205255519 -8.04421130541
1336003888305241021 -10.0231611353
1336003888405318938 -7.36934199379
1336003888538655016 -10.3539421669
1336003888638692779 -9.00559428246
1336003888738528663 -9.51541415558
1336003888838826361 -9.08505142269
1336003888938698767 -10.1581735083
1336003889071940630 -10.4898021912
1336003889172140580 -10.1961982094
1336003889272065200 -11.4632712292
1336003889371986286 -11.3179386013
1336003889472002760 -10.6240792825
1336003889571977433 -12.1499400139
1336003889705339185 -12.1772946325
1336003889805281339 -12.371527488
1336003889905335142 -13.3049347435
1336003890005354742 -11.2805068997
1336003890105203297 -10.3388256813
1336003890205259507 -11.1078928632
1336003890305235847 -10.0452965824
1336003890438749319 -11.0161871335
1336003890538713725 -11.5728398184
1336003890671900683 -12.3738345768
1336003890771933839 -12.3788657821
1336003890871851309 -13.4329539315
1336003891005351170 -13.5418771923
1336003891105255879 -14.2678957192
1336003891238869006 -13.2494539566
1336003891338794347 -13.7969526937
1336003891471833969 -13.1995804849
1336003891605280221 -14.8272741742
1336003891705227935 -13.5517507636
1336003891805308630 -13.6240441577
1336003891905227795 -13.7522341665
1336003892038707234 -13.6669216574
1336003892138639940 -15.0595163239
1336003892238667600 -13.3078571779
1336003892338763178 -13.9629414531
1336003892438591440 -12.383648421
1336003892538583324 -13.9300626561
1336003892638682645 -13.3958356618
1336003892771869719 -13.6113905988
1336003892905202102 -11.773953715
1336003893005351541 -12.4981662392
1336003893105210531 -14.1307113782
1336003893305244376 -13.2133082199
1336003893405312223 -11.7956690658
1336003893505576078 -12.8608736851
1336003893638943132 -13.1726372819
1336003893738774137 -12.9259322103
1336003893838613882 -13.9150200851
1336003893938573091 -13.0000505439
1336003894071863194 -14.4413490592
1336003894205221963 -14.3536797008
1336003894305228764 -12.8206553142
1336003894405245323 -13.6698693966
1336003894538548537 -14.5815358983
1336003894671962594 -12.2975345116
1336003894771878103 -12.4309204734
1336003894905393433 -11.7654402366
1336003895005341086 -13.7021904442
1336003895138656157 -12.8060427179
1336003895238716071 -10.8120599628
1336003895338596486 -10.6268285276
1336003895438659580 -10.2126186324
1336003895538482984 -7.96981592994
1336003895638648544 -5.30724130606
1336003895771911126 -5.2600226145
1336003895871930117 -2.97559032009
1336003896005325696 -1.6364391741
1336003896105597785 -1.12947139028
1336003896205108856 -0.124050988332
1336003896338747844 -0.349704106992
1336003896471909015 0.188724471145
1336003896571881963 -1.24229454332
1336003896672065345 -1.44350673762
1336003896805278672 -0.517458076348
1336003896905340194 -0.927829530332
1336003897005219059 -2.90928433395
1336003897105194377 -2.32965704299
1336003897238748553 -3.94003936924
1336003897338688893 -3.15501008102
1336003897438629939 -3.37990600686
1336003897538924270 -2.83300548775
1336003897671956643 -2.70001797302
1336003897805227903 -4.15088830769
1336003897905222500 -2.68809650778
1336003898005386557 -3.06316269942
1336003898138810203 -2.67893502919
1336003898238610250 -3.02356695834
1336003898338612745 -5.25699141681
1336003898471973543 -5.06041820517
1336003898572020536 -4.68372132168
1336003898705284937 -6.62996937593
1336003898805322811 -5.9342383468
1336003898938612568 -6.72843827878
1336003899038624141 -8.27123684617
1336003899172188994 -8.53036564956
1336003899271923604 -5.58736278787
1336003899371973679 -7.53068374454
1336003899505271054 -9.09762075445
1336003899605232898 -8.87268198473
1336003899738597241 -8.70427381707
1336003899838705177 -8.30165874247
1336003899971852179 -9.29830401325
1336003900071877062 -8.83825099903
1336003900205246260 -10.3820024581
1336003900305154956 -8.9638135284
1336003900438560624 -12.484865812
1336003900538648691 -9.77629538701
1336003900672025564 -10.8853529128
1336003900771892231 -9.46523265133
1336003900871926194 -9.54548119371
1336003901005414278 -8.7902163006
1336003901105293049 -9.05890643735
1336003901205157028 -12.9095206728
1336003901305271229 -10.3727871049
1336003901438548703 -9.76704868202
1336003901538609379 -9.4853591477
1336003901671884952 -9.79003609415
1336003901805390632 -7.7979468819
1336003901905160260 -9.24915938111
1336003902005325733 -7.01481316743
1336003902138799896 -8.18814590834
1336003902238716795 -6.61261502805
1336003902371854427 -5.32148123743
1336003902471851544 -4.2301968515
1336003902605296414 -1.4583275712
1336003902705284488 0.687841318328
1336003902805342529 7.52256796786
1336003902905965600 10.5410594496
1336003903038701060 9.60248127655
1336003903138712261 11.8115259508
1336003903238589064 13.2714437303
1336003903338649559 9.58560164156
1336003903438864644 11.2888221805
1336003903538585709 13.6200957663
1336003903671835693 15.4151825429
1336003903771882825 11.7883752045
1336003903871982998 14.4960546943
1336003903971997583 13.2512722754
1336003904105287306 11.2565596741
1336003904205221622 6.034510026
1336003904438648446 -7.34041136389
1336003905805240827 1.47038665974
1336003905905348733 -1.65395848969
1336003906005216776 0.697704171758
1336003906172303635 8.426578998
1336003906272085536 3.73562520604
1336003906371875074 -1.85270184296
1336003906472457243 -8.29071934064
1336003906571886851 -8.0760984816
1336003906672020486 -8.58793681888
1336003906771820295 -7.77336574733
1336003906871964542 -8.59664139896
1336003906971903077 -7.25826139281
1336003907071882730 -8.60076703203
1336003907171840922 -6.90316825461
1336003907238628672 -6.1925019358
1336003907405244464 -5.74491822844
1336003907505552909 -2.73492222677
1336003907605509167 -1.16521120837
1336003907705259268 -0.582164811938
1336003907805272316 1.44496841296
1336003907905288963 1.57774372734
1336003908038585471 3.70234404582
1336003908138777803 1.97084665451
1336003908271956468 1.3904311299
1336003908371966699 2.1620551071
1336003908505348805 1.8960229948
1336003908605243403 2.63801628628
1336003908772014982 5.45020444933
1336003908905237960 7.11178983342
1336003909005355622 4.67867672887
1336003909105199916 -2.24544623513
1336003909205138701 -10.429769643
1336003909338713636 -10.9763265818
1336003909438687920 -7.93347172224
1336003909538577663 -6.32645835385
1336003909638666006 -5.15373910457
1336003909771940907 -3.51100880964
1336003909871917323 -4.5825706824
1336003909971951221 5.51032531517
1336003910105237095 7.46839157117
1336003910238647604 4.92246827908
1336003910372004609 0.0761313419201
1336003910471855485 -7.19545304726
1336003910571901873 -10.002338549
1336003910705495336 -8.89695893293
1336003910805195835 -7.75972616007
1336003910905207196 -7.98746830817
1336003911038745809 -3.48439074118
1336003911138655249 -2.81567510252
1336003911238498894 -2.4056530014
1336003911338610773 -3.86280234027
1336003911471955754 -0.447480454756
1336003911571964193 -1.50671413648
1336003911738644338 -2.5225685526
1336003911838669268 -2.42141934691
1336003911938554688 -0.84540842108
1336003912071964501 2.21972035493
1336003912171875539 2.74983851272
1336003912272045364 1.69186002901
1336003912371929008 1.77898622818
1336003912505252636 2.74957057032
1336003912605206613 3.05860157225
1336003912738565831 -8.09577795979
1336003912838689091 -10.6465929552
1336003912938827842 -11.3184808954
1336003913072026862 -10.7270202751
1336003913172002102 -10.6699120061
1336003913271909492 -12.2677534151
1336003913405391799 -10.1869822745
1336003913505307195 -10.5203933592
1336003913638765494 -8.03608983246
1336003913738580841 -9.25021839926
1336003913838588067 -9.03275408557
1336003913971940252 -9.83812504005
1336003914071902877 -6.84867145833
1336003914205221292 -8.22507927019
1336003914305287023 -7.96610753209
1336003914405341896 -8.10392794454
1336003914538593170 -6.95575409455
1336003914638551674 -7.50914303095
1336003914738563242 -8.47234933071
1336003914872078853 -8.17871281212
1336003914971944207 -8.59711133481
1336003915071882048 -7.28803173196
1336003915172036437 -8.6995999308
1336003915305216258 -8.11007707622
1336003915405130612 -6.73436609716
1336003915505241400 -7.96740417029
1336003915638652108 -8.95610470414
1336003915771959401 -8.39365867382
1336003915871800032 -10.0842351451
1336003916005213967 -8.16281651104
1336003916105413120 -10.76778355
1336003916205177685 -10.5153017371
1336003916338790697 -11.1682053123
1336003916471876025 -12.560479191
1336003916572112873 -11.4195604669
1336003916671986670 -12.5324582105
1336003916771903242 -10.869500112
1336003916871918916 -12.6389910134
1336003917005378419 -11.3968403921
1336003917105357838 -11.2957089617
1336003917205335557 -11.3827343064
1336003917305259796 -10.7877550647
1336003917438727548 -13.0658692165
1336003917538789252 -11.6979896488
1336003917638937037 -11.9084172555
1336003917772014270 -12.8854628898
1336003917871898227 -12.7142158916
1336003918038710444 -12.6043752886
1336003918138619464 -12.8299845976
1336003918305274936 -10.7302890977
1336003918405412219 -12.1284355817
1336003918538678054 -11.0674340518
1336003918671846459 -13.2601304739
1336003918771994116 -13.1201052576
1336003918905507912 -13.6885432851
1336003919005286556 -11.7508526167
1336003919138767368 -13.0998000995
1336003919238477475 -14.808058901
1336003919338629791 -14.0268019252
1336003919471854919 -11.9656896812
1336003919571903596 -12.98370478
1336003919705364757 -13.6586099073
1336003919805287159 -11.1271061618
1336003919905225233 -13.564242738
1336003920038748611 -12.6122797729
1336003920238771276 -13.7053462688
1336003920338855606 -14.1099265184
1336003920471874202 -15.310395567
1336003920605227045 -15.144429208
1336003920705182580 -13.2211042433
1336003920838759923 -12.3741719832
1336003920971853507 -13.1608102233
1336003921071979394 -14.3027814046
1336003921205261904 -14.9268669875
1336003921338630688 -13.1132127812
1336003921438759479 -14.1560547729
1336003921571913972 -12.6604344231
1336003921672074839 -12.716878959
1336003921805446429 -15.0384129864
1336003921905185397 -13.0593398037
1336003922038687308 -12.0780908123
1336003922105253462 -15.3847904974
1336003922238745183 -14.7035360448
1336003922338769216 -14.1181594873
1336003922438819414 -13.875669095
1336003922538689058 -12.9950171124
1336003922638634299 -15.1496207326
1336003922738661392 -13.7384322295
1336003922838681780 -14.2516898784
1336003922938667050 -13.1967152035
1336003923038869288 -13.7722719795
1336003923171956177 -10.0345901569
1336003923271884127 -14.172671569
1336003923371970045 -10.3139353644
1336003923505201630 -14.627468949
1336003923605279887 -11.4778610576
1336003923738515462 -8.6577019768
1336003923871888036 -12.58421237
1336003924005303219 -14.2700498858
1336003924105192236 -14.9364389591
1336003924238752888 -14.5099317764
1336003924338719319 -13.2426234399
1336003924438708169 -12.4428163772
1336003924538695847 -11.1792107476
1336003924672169458 -9.78519404955
1336003924771961995 -14.2896536645
1336003924905361122 -13.1115266936
1336003925005352041 -13.6647889552
1336003925138741354 -13.4356244404
1336003925271993895 -12.7636399734
1336003925371829973 -11.4286693447
1336003925505362917 -14.4912462271
1336003925638676064 -13.3664495485
1336003925738534809 -15.1715852959
1336003925872058348 -15.5329194852
1336003925971753256 -13.7050710969
1336003926105281926 -14.1018001195
1336003926205244536 -13.7889797422
1336003926338990184 -15.4062382388
1336003926505364145 -14.5734223157
1336003926638627739 -15.1210597131
1336003926771895556 -15.3042830552
1336003926905205488 -14.3143478929
1336003927005333125 -14.0368305252
1336003927138614926 -14.0998087662
1336003927271891438 -14.4628417832
1336003927372008317 -15.3975317125
1336003927505490696 -14.52761392
1336003927605268852 -15.1757486488
1336003927739045482 -14.5740342279
1336003927872386115 -16.4996079109
1336003927971882229 -15.0947056147
1336003928138546985 -15.3339704786
1336003928271824472 -14.4788720867
1336003928405308882 -14.9079343581
1336003928505292384 -15.1935364347
1336003928605264089 -14.7283069389
1336003928738511253 -15.715896467
1336003928838771139 -15.815218147
1336003928971867518 -14.7597602775
1336003929071990158 -15.423353461
1336003929205267120 -16.0080551773
1336003929305193980 -16.0628571022
1336003929438568103 -15.3280265715
1336003929605187459 -15.6593580679
1336003929705320921 -15.6864307916
1336003929838720814 -15.819196813
1336003929971916982 -16.3902609326
1336003930105272599 -17.207458784
1336003930238713211 -15.9472147804
1336003930338733073 -15.9304326076
1336003930471920938 -13.9615430283
1336003930571963140 -15.2922615474
1336003930705279897 -12.917586227
1336003930805168333 -15.5016639381
1336003930971843412 -15.4076516095
1336003931105259185 -14.2593494092
1336003931238611819 -14.4788965973
1336003931338908827 -15.0238535696
1336003931471870157 -16.010627758
1336003931605384169 -17.3570049328
1336003931705372735 -16.4823657288
1336003931872082627 -13.748139855
1336003932005242720 -15.2439881501
1336003932105530448 -16.2813958064
1336003932238576135 -15.2579371276
1336003932405268968 -15.1628002167
1336003932571930295 -15.6833394603
1336003932705319898 -16.1995964228
1336003932838761406 -15.1790375415
1336003932971949018 -14.3574358371
1336003933072121820 -15.5504604445
1336003933238626968 -15.7196049306
1336003933372497692 -16.4353234625
1336003933472394626 -14.8265643932
1336003933638651906 -14.4848221186
1336003933738672348 -14.8926862797
1336003933871895719 -15.5426910762
1336003933971995149 -15.0325002894
1336003934105277623 -15.5775282823
1336003934238570324 -16.3983202076
1336003934371852454 -16.613841194
1336003934505266387 -15.8513851942
1336003934638678784 -15.7564402578
1336003934772345551 -16.1338202841
1336003934905289914 -14.4123297853
1336003935038651954 -15.6023662942
1336003935139191500 -15.8022226617
1336003935271863912 -14.5699187767
1336003935372134837 -16.4771493236
1336003935505332368 -15.6877662495
1336003935605217888 -16.2070529155
1336003935738654515 -16.6150566206
1336003935872068241 -15.767294342
1336003936005245194 -15.8163397302
1336003936105538713 -15.7679579139
1336003936238532109 -16.484551721
1336003936372304746 -16.2631409449
1336003936472031292 -15.6251870274
1336003936605185739 -16.4415463982
1336003936738621117 -15.5601154815
1336003936838813990 -15.8484551638
1336003936972203679 -16.2644726137
1336003937138824336 -15.9321041537
1336003937238666165 -13.2490311998
1336003937371914937 -15.5375648194
1336003937472112315 -13.7904099705
1336003937571923885 -16.0100009097
1336003937705317732 -15.1185452336
1336003937805337044 -16.3418693068
1336003937938591398 -15.1364251704
1336003938105263784 -13.531873608
1336003938238711909 -15.6457026309
1336003938371884665 -15.2376260343
1336003938472025777 -13.4167030874
1336003938605328965 -15.0701573128
1336003938738613962 -15.0618811372
1336003938838664225 -16.1859936062
1336003938972021400 -13.8269134302
1336003939071957987 -14.9493951932
1336003939205252612 -16.434792208
1336003939338616324 -15.7797462379
1336003939472184913 -15.9835228727
1336003939571915914 -16.4827596026
1336003939738537594 -15.0172738905
1336003939871996476 -13.0793894403
1336003939972180198 -15.9256399991
1336003940105314865 -15.5973514895
1336003940238907562 -16.2132079167
1336003940338663126 -13.925534952
1336003940471954881 -14.6343099755
1336003940605219057 -13.8827328828
1336003940738758050 -13.8898724934
1336003940871912085 -13.0769426059
1336003941005399627 -14.8000571969
1336003941138705539 -15.2825977801
1336003941271876026 -15.5402491145
1336003941371913944 -15.1983516814
1336003941505436566 -15.2145088367
1336003941638566102 -15.3942414422
1336003941771987853 -14.8911522134
1336003941905281580 -13.1525785937
1336003942038534341 -5.89525692109
1336003942138526954 2.19293611884
1336003942238646352 5.49662608408
1336003942338859742 6.33599765437
1336003942471964808 7.24014672887
1336003942571921750 6.05542132315
1336003942705358286 6.79362765806
1336003942805250910 5.93232388967
1336003942905268956 4.44143247954
1336003943005320876 4.71785964898
1336003943138756815 5.59098118816
1336003943238644710 2.33581126557
1336003943338786122 5.10168999958
1336003943438561963 10.1889989473
1336003943538610219 12.0748350912
1336003943672170009 10.8971367015
1336003943771953132 7.9953925636
1336003943871887785 9.54213816645
1336003944005247038 10.6827085793
1336003944105309507 11.1075487126
1336003944205289772 11.3621812193
1336003944305263674 6.83953650419
1336003944505232047 7.69706547275
1336003944606317602 6.1759277439
1336003944705351391 9.76189448335
1336003944805165859 9.48853504631
1336003944938574530 9.79222440826
1336003945071902239 10.4911117146
1336003945205261071 11.3966406153
1336003945305231386 8.37380693752
1336003945405203340 11.1095906345
1336003945505312053 10.9972345177
1336003945605320726 8.70843151379
1336003945705248558 6.49145852423
1336003945805332126 9.83787132399
1336003945905355131 9.00345865202
1336003946038826829 10.0526209902
1336003946138578416 10.0430268526
1336003946238479152 9.67883721057
1336003946338577941 9.48480213896
1336003946472096823 4.44688767472
1336003946571835610 -2.40830773835
1336003946705218097 -1.4118086821
1336003946838849972 -1.94127003004
1336003946972033310 -3.00048713101
1336003947071891250 -7.05269169988
1336003947205213980 -7.18783614978
1336003947305178533 -8.92738501703
1336003947405160001 -9.78381435309
1336003947538867970 -9.85578099474
1336003947705232151 -13.5765070258
1336003947838646267 -15.8024184599
1336003947938613794 -10.9767890846
1336003948071939715 -12.7073937347
1336003948171933427 -13.1946265513
1336003948305196739 -14.2124898373
1336003948405216030 -14.7097016002
1336003948505270565 -13.0462711221
1336003948638614506 -12.5994437957
1336003948738472982 -11.7398397776
1336003948838666964 -13.6307114331
1336003948971836165 -14.4088708443
1336003949071933155 -13.0438844357
1336003949171954557 -14.4074420985
1336003949305323009 -12.3768212749
1336003949405321011 -11.4384514366
1336003949505476516 -13.5043744834
1336003949638787795 -12.0628846898
1336003949738693400 -13.6946959591
1336003949838880717 -12.4229762564
1336003949972103689 -14.3864429103
1336003950071813883 -13.6507306884
1336003950205445082 -13.5712663426
1336003950338762176 -14.7979167933
1336003950438600270 -14.1152501024
1336003950538602349 -12.5217447717
1336003950638770803 -12.9243291482
1336003950771810636 -12.4942833841
1336003950871992335 -14.3761855331
1336003951005342652 -13.4674966395
1336003951105445986 -12.9155114344
1336003951205144255 -13.6499444248
1336003951338638509 -12.4443292408
1336003951438679180 -11.7314442431
1336003951538579937 -11.837639432
1336003951671921262 -9.73117075751
1336003951771841715 -13.3766138793
1336003951905234630 -12.3464263354
1336003952071796026 -9.41109259329
1336003952205294780 -11.4510650092
1336003952305228702 -10.6718111417
1336003952405325964 -12.6130288364
1336003952538632272 -11.3899567001
1336003952671919587 -13.5562350056
1336003952805295577 -9.42315751568
1336003952905616594 -11.6517647421
1336003953038731739 -11.8253751906
1336003953138794732 -11.380262922
1336003953238677044 -11.5332038552
1336003953338778890 -12.0253751319
1336003953505298467 -13.2119671737
1336003953638574757 -11.0049516113
1336003953771866436 -11.2315582792
1336003953905396385 -12.1357393419
1336003954038627616 -12.1030589636
1336003954171887334 -11.0451990286
1336003954271908947 -11.6608251817
1336003954371873288 -12.9824375355
1336003954505400119 -14.6798221821
1336003954605235697 -13.3492642715
1336003954738563606 -11.5165717393
1336003954838678154 -12.7038646365
1336003954971820563 -13.5879770904
1336003955105261097 -13.6440081403
1336003955238547331 -13.0540543035
1336003955371977369 -11.6947085676
1336003955505314519 -15.1481966503
1336003955605302644 -14.2183047861
1336003955738574662 -13.2773869429
1336003955838809166 -14.2582123176
1336003955938605443 -15.9878996123
1336003956072045718 -16.8570164291
1336003956205197832 -15.5203819998
1336003959571835495 -16.9439110858
1336003959672100419 -1.89093169006
1336003959805327929 0.831327137328
1336003959905253817 1.84423348102
1336003960005375615 0.00500247554018
1336003960138503941 -0.107728108391
1336003960238876635 4.02207904783
1336003960305468249 2.3006825637
1336003960405362221 2.69617483313
1336003960505376818 2.01182849951
1336003960605252390 5.15391847022
1336003960705224719 2.55183526521
1336003960805262733 1.4548495395
1336003960871906933 2.00565938484
1336003961005335271 2.75972285421
1336003961105263580 3.15381244174
1336003961238914897 -4.35030852955
1336003961338709348 -1.41618549049
1336003961438608076 0.727126250624
1336003961538610307 -0.663979153223
1336003961638752459 1.24325135404
1336003961738822925 -2.80806381986
1336003961838605008 0.410927992973
1336003961905409849 3.19563467049
1336003962038633922 -5.80225395098
1336003962138734725 -1.97090967708
1336003962205183618 -3.98820454644
1336003962305265150 1.20128733129
1336003962405239628 0.650241893304
1336003962505251431 -5.9050834224
1336003962638659292 -10.3946722517
1336003962738610659 -16.0877412537
1336003962871914354 -15.0724116326
1336003963038629376 -14.7039718474
1336003963171908052 -16.1242084497
1336003963272043040 -14.7737632896
1336003963405445168 -11.1040935099
1336003963538538526 -11.5923690498
1336003963671936937 -11.2759538222
1336003963805283428 -13.3704306168
1336003963938761505 -13.0640538953
1336003964038671043 -10.8869522544
1336003964171866500 -13.4868684554
1336003964305240203 -10.9281571158
1336003964405231481 -12.0210481848
1336003964505295710 -7.33174468193
1336003964605229078 -1.74939797181
1336003964705543377 -0.0915556227856
1336003964938917016 -2.0208469554
1336003965138672841 0.106703807578
1336003965238636885 -0.829186738319
1336003965471932870 -1.41281896169
1336003968238800624 -0.346292806015
1336003968538524449 -2.24777355173
1336003968638580985 0.30808541305
1336003968738657938 -0.914320557698
1336003968805225353 -0.2455413004
1336003968905218409 -0.776750972792
1336003969005489888 -1.95839530214
1336003969105232021 -0.802393990642
1336003969205283267 0.661177645465
1336003969305533954 0.287083097191
1336003969405388484 -0.938772530723
1336003969505357045 1.00356305182
1336003969605214283 -1.83519126185
1336003969738527150 0.153673163448
1336003969838543437 -3.39987726082
1336003969905249714 -3.02374264101
1336003970005247327 -5.09568941388
1336003970105335334 -3.72670195654
1336003970238654162 -5.01049704654
1336003970338579760 -4.4643405897
1336003970438587931 -6.79435081531
1336003970571883993 -11.4713517384
1336003970672065811 -12.7552090212
1336003970805204382 -13.5673626474
1336003970905357793 -9.70644040933
1336003971005238760 -11.0063815442
1336003971138550824 -13.7529778457
1336003971271839032 -15.9355293842
1336003971405366331 -14.3439872988
1336003971505339149 -15.6729126427
1336003971638546159 -14.175212225
1336003971738683074 -15.1104457666
1336003971871923327 -14.74238593
1336003972005240470 -16.1892403908
1336003972105220758 -15.636095127
1336003972238629844 -17.4377179036
1336003972372031560 -15.8283943415
1336003972505337969 -16.4009225711
1336003972605155663 -15.8673247317
1336003972738731346 -14.5589138259
1336003972871940131 -16.2872347804
1336003972972231973 -13.8766481038
1336003973105195918 -16.1323476281
1336003973205191674 -15.5034848694
1336003973338678397 -16.9894211189
1336003973472102340 -16.4037460276
1336003973605268369 -16.1157018822
1336003973738635970 -15.9918709641
1336003973838710692 -13.5400087352
1336003973972029514 -16.2704128725
1336003974071978100 -14.0995770566
1336003974205333461 -16.2408353134
1336003974338658015 -12.3200437743
1336003974438860882 -5.98284956518
1336003974505559471 -5.59684907959
1336003974705331056 -3.29136511043
1336003974838693247 -16.3434436663
1336003975271985128 -12.1019318259
1336003975438559474 -13.5920865415
1336003975605209007 -14.1637954037
1336003975738704943 -11.8876770655
1336003975872144540 -10.0787106514
1336003976005174597 -12.813437131
1336003976138746221 -14.3279223261
1336003979238532917 -9.3051416472
1336003979372028155 -15.1460677448
1336003979705274870 -1.3748351586
1336003979805205156 0.155515059444
1336003979905212212 -10.183254854
1336003980005317927 -14.6647874863
1336003980138531782 -16.4245446242
1336003980238658356 -16.4758078692
1336003980371969804 -11.1646248258
1336003980505259013 -14.5211852379
1336003980605314715 -12.7444739823
1336003980771960741 -11.0542860054
1336003980872042993 -12.3987995611
1336003981005313773 -12.5120005103
1336003981138666544 -12.1801479272
1336003981238706843 -10.9302567112
1336003981371964190 -13.2439513872
1336003981471919419 -12.276469909
1336003981605381427 -13.4055998933
1336003981705266603 -14.5424146335
1336003981838751262 -12.2295517248
1336003982005235868 -13.0776385692
1336003982172079477 -11.5944358347
1336003982338710067 -13.2346043466
1336003982471920923 -13.2986013313
1336003982605280162 -12.9023439883
1336003982738770042 -12.8014502157
1336003982838722066 -11.8085804559
1336003982971964535 -12.2563567963
1336003983105240964 -14.217814343
1336003983238561916 -13.4144238556
1336003983371942615 -10.9955714002
1336003983472069695 -11.8124682281
1336003983605330263 -11.9799699906
1336003983739002813 -11.7207226475
1336003983838725610 -11.5754861267
1336003983938496636 -13.6579655264
1336003984038692226 -11.132267241
1336003984205406737 -12.7092662437
1336003984338715157 -13.4992010804
1336003984472032740 -12.9697904082
1336003984571815572 -15.38293995
1336003984705498104 -12.0605532726
1336003984838640888 -11.0117817205
1336003984972089966 -13.5754796676
1336003985071923752 -13.7391839887
1336003985205295909 -11.5206760164
1336003985338561571 -12.9254855878
1336003985438665998 -13.3991675612
1336003985571832036 -14.9709838991
1336003985705282475 -13.1724647644
1336003985838692680 -14.4875712914
1336003985971804849 -13.3991832103
1336003986105323872 -10.4238465703
1336003986205414568 -12.8314783606
1336003986338541322 -12.8587763725
1336003986471882250 -13.2733805299
1336003986605293216 -13.5533409325
1336003986738778990 -14.2575679221
1336003986871920497 -10.7240234238
1336003987005299814 -11.6742775647
1336003987138589426 -13.3666762307
1336003987271909272 -11.9637643212
1336003987405205794 -13.8804773184
1336003987538819420 -13.2502086992
1336003987671908469 -15.4310134908
1336003987805210144 -11.3369639781
1336003987938498640 -13.9089060354
1336003988071911554 -14.3006688291
1336003988205274906 -13.0473888089
1336003988372022050 -13.3008312311
1336003988505362113 -10.2310715918
1336003988638607140 -12.5320617507
1336003988771856268 -13.6245203799
1336003988905408928 -12.8432165226
1336003989038656448 -12.6300459661
1336003989171890042 -14.1372412975
1336003989271899960 -11.1677006336
1336003989405273109 -13.6908049952
1336003989505299215 -12.218140384
1336003989638689278 -13.0243321409
1336003989771889374 -14.4037064551
1336003989871878916 -13.7732259693
1336003989971868578 -11.5938349831
1336003990105330511 -14.582699472
1336003990205770495 -14.9104252243
1336003990305296896 -15.5229565815
1336003990438756995 -15.6072849739
1336003990538578573 -14.2033345385
1336003990705192673 -14.0070723297
1336003990805605389 -15.2197128726
1336003990938692130 -14.4571404305
1336003991038620483 -13.0747280112
1336003991172001199 -14.3661894386
1336003991272001357 -13.7726781255
1336003991405358392 -13.3455734134
1336003991505481014 -13.4779492456
1336003991638669151 -13.8416845737
1336003991772764569 -13.1206104593
1336003991871883842 -13.7880933431
1336003992005263618 -16.7701205651
1336003992105286407 -10.2196673662
1336003992238632797 -5.63506374534
1336003992338622448 4.04333936386
1336003992438576366 0.516489487338
1336003992572056999 -1.41049907132
1336003992672192262 -1.16855948679
1336003992771940118 -1.60747879492
1336003992871929693 -2.44093127441
1336003992971883596 -0.592714611339
1336003993138634534 -2.40150527205
1336003993238698718 -3.28347334059
1336003993405248193 -2.05842557757
1336003993538492033 -2.77754482714
1336003993672063781 -2.73554904315
1336003993771889310 -3.85736510998
1336003993871911406 -2.51695684893
1336003994005215190 -4.64821488044
1336003994105216420 -2.75345357641
1336003994205158384 -2.46217844865
1336003994338561074 -2.65896887126
1336003994438551688 -2.88614403703
1336003994538999082 -3.22697629014
1336003994672074303 -3.19790121964
1336003994771904021 -2.86251576493
1336003994871933925 -2.15742388755
1336003995005360062 -1.97828658096
1336003995105282895 -1.51805483439
1336003995238677816 -2.38740403581
1336003995338763477 -0.592857366286
1336003995438966658 -3.28429848173
1336003995538618798 -2.56955985084
1336003995671918529 -3.69104640748
1336003995805218044 -3.85833666978
1336003995938644963 -1.95926856132
1336003996038548260 -2.5098301034
1336003996138895916 -3.28145101741
1336003996238654464 -4.56905849147
1336003996438696760 -6.06913215343
1336003996538572365 -5.58731053062
1336003996638570273 -7.10927462903
1336003996805263245 -3.22189259388
1336003996905362385 -8.07080044651
1336003997038597261 -5.3049375126
1336003997138684808 -5.16813033385
1336003997271898799 -6.49374376263
1336003997372069009 -7.61557048625
1336003997505285032 -8.26790117515
1336003997638579713 -8.89370677563
1336003997738587635 -8.49033781938
1336003997838719004 -9.80544041793
1336003997938552109 -8.88206658192
1336003998071887246 -8.64312120982
1336003998205257891 -8.07047565021
1336003998338635837 -7.28893055834
1336003998438527210 -7.36608689691
1336003998571930760 -7.33435793856
1336003998671995621 -7.75666655231
1336003998805316594 -6.91555676082
1336003998938702947 -5.95477510126
1336003999038726339 -7.49256844681
1336003999138621714 -8.63861145353
1336003999271903301 -7.47155419738
1336003999372295378 -11.2402044883
1336003999505236864 -12.5037465088
1336003999605608934 -12.0157468734
1336003999738873458 -13.6537318524
1336003999872001081 -13.7407933246
1336003999971877791 -12.716096733
1336004000138679104 -10.4100319418
1336004000238563342 -9.85011503745
1336004000338816076 -9.10609619971
1336004000438697870 -9.97977294097
1336004000572031485 -10.7846238408
1336004000705244034 1.65622193919
1336004000805391164 4.0901556692
1336004000905255190 4.69795482105
1336004001005284675 5.26077625458
1336004001105362065 4.44962987409
1336004001238610067 2.56418029084
1336004001338613147 2.71744759873
1336004001438654067 3.16888495135
1336004001538550621 3.93767849499
1336004001638629071 3.65340604861
1336004001771885457 4.98578372793
1336004001872029711 4.8033924074
1336004002005466302 5.04773659537
1336004002105206305 4.96371350275
1336004002238749663 3.85397974876
1336004002371828337 4.67307313713
1336004002472059149 4.57582633856
1336004002605306957 5.09193912114
1336004002705223332 5.48943505013
1336004002805507023 4.57347665136
1336004002905419013 4.21733837268
1336004003005402903 5.97441388345
1336004003105278591 4.04584386514
1336004003238661435 4.72749897687
1336004003339009952 4.3303821804
1336004003438661736 6.01081844684
1336004003571946251 4.73960552628
1336004003672079673 5.75650744244
1336004003805361503 4.57607218239
1336004003938605585 3.04722174877
1336004004038807736 6.0387354657
1336004004138620282 5.64834124891
1336004004238700876 5.02351432522
1336004004371878907 7.13215978252
1336004004471899001 6.57496530256
1336004004571983879 7.74949158897
1336004004705192568 7.14753681543
1336004004838718836 7.40865305328
1336004004938678518 6.17718070492
1336004005038615324 6.68778689253
1336004005172144877 5.10933128961
1336004005271851476 6.81821960509
1336004005371882160 5.80463554433
1336004005471946763 6.50502033256
1336004005605291633 6.3824564609
1336004005705193743 7.86663692644
1336004005805198651 6.45160263413
1336004005905188312 6.3053942523
1336004006038865482 6.82877643936
1336004006138799859 6.31432597578
1336004006271839661 6.5741517904
1336004006405153287 4.84512908026
1336004006505273172 4.83517392559
1336004006638583628 6.98399283518
1336004006738716010 4.89281567527
1336004006871916706 4.45480112173
1336004006971802321 5.19393314025
1336004007105264939 5.95390784466
1336004007205180398 5.48236771795
1336004007305187256 6.89967877073
1336004007438717808 6.05112728844
1336004007572013570 5.10467402622
1336004007671954234 3.24683770207
1336004007771867811 4.51581334114
1336004007905378157 5.87146960205
1336004008038519692 3.84419242319
1336004008138515217 7.1741983057
1336004008271840241 5.88059249384
1336004008371887509 4.69989163978
1336004008471866576 6.63415055252
1336004008605379549 4.80470276641
1336004008705298052 5.25741606745
1336004008805233328 5.06673262999
1336004008938996231 5.1933062546
1336004009038627627 4.73493174839
1336004009138826348 5.76596419252
1336004009238737723 5.39315823665
1336004009338609932 2.6533355765
1336004009438692673 4.13635462223
1336004009571852395 3.66499937382
1336004009672070910 2.60852070741
1336004009805188038 3.65807942339
1336004009972007481 4.43451980253
1336004010071973518 5.70261108012
1336004010205361311 3.73827939175
1336004010305367953 4.02679354461
1336004010438728435 3.69499542438
1336004010605271058 5.79216286272
1336004010705219003 5.71599765575
1336004010838684453 3.90549570107
1336004010938628054 7.99367563385
1336004011038748506 4.77775699353
1336004011138688383 5.63704815656
1336004011238619490 4.90610284698
1336004011371964381 7.26027980543
1336004011472046251 4.05452759803
1336004011605380353 5.02300683048
1336004011705274186 3.53168223743
1336004011838896222 3.79089935352
1336004011938640729 4.51213848321
1336004012071996274 7.32993729616
1336004012205271306 4.36581440701
1336004012338887895 3.10855098381
1336004012438747071 3.09959216635
1336004012538677493 4.04082648959
1336004012671987349 5.04679328667
1336004012771917447 3.59872669712
1336004012871888084 2.78167285139
1336004013005168277 2.90942488321
1336004013138729896 4.0471212456
1336004013238596389 3.94823404678
1336004013338735304 3.92249083479
1336004013471946887 7.06692296885
1336004013571912204 5.15389609291
1336004013705230660 5.03232880467
1336004013838606497 3.9219735841
1336004013938650515 3.98133773816
1336004014071892880 5.53994973933
1336004014171876153 5.72613492896
1336004014305217541 5.95309566788
1336004014405242930 5.51691846897
1336004014538603089 7.85005470264
1336004014638675856 5.15860303214
1336004014771937883 4.20721350935
1336004014905253098 5.10045943879
1336004015005229448 3.16212280457
1336004015138557075 4.63429885708
1336004015271931698 5.27394870557
1336004015405266188 4.97557154487
1336004015505487359 4.70762035377
1336004015638583522 4.69826951182
1336004015738663149 5.13081284378
1336004015905314715 3.15667531354
1336004016005392799 3.95175736
1336004016105261687 3.51233056396
1336004016238708362 2.18660601658
1336004016338664840 4.4831493345
1336004016438559793 3.73424968074
1336004016571905666 4.92326081999
1336004016671953666 3.73929961877
1336004016771871300 4.31099811474
1336004016905224485 4.5835499282
1336004017005267361 2.86222402122
1336004017171890317 1.34339798727
1336004017271842863 3.28745442124
1336004017438613467 2.96848007771
1336004017572047341 4.07563272042
1336004017705251714 5.07490096849
1336004017805408767 5.04707546629
1336004017938522108 4.59599213849
1336004018038522401 4.34927190621
1336004018171792948 4.29246297006
1336004018271962337 5.57527987734
1336004018371838814 4.14252382094
1336004018471897608 0.197053512908
1336004018605197461 -7.89969755663
1336004018705151710 -4.75274395446
1336004018805179666 -9.66122869056
1336004018938679598 -3.71637210034
1336004019038726963 -4.28204618764
1336004019205241051 -2.87698527882
1336004019305255612 -3.90487619476
1336004019438678198 -5.05236459888
1336004019638693383 -2.7775430405
1336004019772005488 -4.86265604367
1336004019905230770 -3.56583869632
1336004020005339238 -3.74235670668
1336004020138677667 -4.2173509901
1336004020238791079 -6.03845668554
1336004020338724646 -4.61673892702
1336004020438631671 -5.63432443266
1336004020605236535 -5.38036509604
1336004020705315285 -4.32381097831
1336004020838704505 -5.90536736554
1336004020938677156 -4.8823004575
1336004021038644748 -4.44247236293
1336004021138601166 -4.58284146784
1336004021271970197 -2.86954300986
1336004021405252326 -4.08782307078
1336004021505175085 -3.31734674917
1336004021605203406 -5.54602787234
1336004021738665600 -4.7583434125
1336004021838678515 -4.27392050762
1336004021971874825 -6.52416640797
1336004022105275419 -2.71081809178
1336004022205226516 -5.68062620029
1336004022305209840 -3.27333764192
1336004022405349834 -5.57583108032
1336004022538532792 -3.81259915323
1336004022672027850 -5.13778706767
1336004022771985743 -3.63001564731
1336004022871941826 -3.63765509955
1336004023005207895 -3.22876839041
1336004023138691780 -3.51023136523
1336004023238699145 -5.86817340885
1336004023338571572 -3.40096728359
1336004023471800867 -2.69860133701
1336004023571783248 -4.29638127289
1336004023738702033 -4.41753874412
1336004023871884267 -3.68700265896
1336004023971910834 -3.28566472758
1336004024071933898 -4.78816821257
1336004024205212905 -3.33262177475
1336004024305285626 -2.83642365381
1336004024405382035 -3.84013152454
1336004024505211301 -1.47079142613
1336004024671973238 -1.11288358845
1336004024805368655 -4.37271551033
1336004024938770079 -0.620325897049
1336004025038697775 -3.1816571215
1336004025138554415 -6.89246734605
1336004025271963933 -12.3139130321
1336004025371967894 -13.6181414658
1336004025505446772 -15.0639020976
1336004025705244555 -10.9467036498
1336004025805333470 -7.30881830359
1336004025938851585 -6.86425222238
1336004026038559423 -6.6523238261
1336004026205252325 -6.36098127136
1336004026338632379 -8.51725000614
1336004026438629676 -7.14608136192
1336004026605331394 -8.29923517836
1336004026705261527 -7.78417309943
1336004026838847870 -7.16067385908
1336004026938934167 -7.65039307322
1336004027105273145 -7.87454490978
1336004027205186922 -7.67687528265
1336004027371868086 -9.25443767487
1336004027471920811 -6.91871024533
1336004027605297242 -5.68572940101
1336004027738598274 -8.04692344122
1336004027838718233 -8.95875146028
1336004027938606017 -7.0458202271
1336004028071847467 -7.08350847994
1336004028205228777 -5.47548180539
1336004028305269119 -8.0233408941
1336004028438660314 -6.8514124924
1336004028538563393 -7.10781468552
1336004028671960431 -6.08897990347
1336004028771805896 -5.33168845287
1336004028905625450 -5.0701707111
1336004029038602818 -3.86836232782
1336004029138651097 -4.57494216298
1336004029305356296 -4.33212105212
1336004029438689765 -5.90921948291
1336004029538854723 -5.02371299084
1336004029672075394 -4.44400228271
1336004029805275649 -5.28821382
1336004029905336123 -6.80280145278
1336004030038596847 -7.83436538055
1336004030172003522 -12.7347262025
1336004030271987136 -10.6461022599
1336004030405304614 -10.4541489427
1336004030538610319 -8.87201256687
1336004030638593111 -8.00225089246
1336004030738576519 -9.56420073256
1336004030871914627 -9.0872440713
1336004030972006429 -7.42483112296
1336004031105297197 -9.00381365564
1336004031205314492 -8.45108480801
1336004031338635053 -10.0245116478
1336004031438898215 -9.16947526603
1336004031572014274 -8.9519738887
1336004031671892886 -10.8686790996
1336004031772038212 -12.5206111793
1336004031905391692 -9.5735823789
1336004032005144763 -10.1852823516
1336004032138894145 -9.29079686225
1336004032238684974 -10.7703886017
1336004032371917068 -9.05219355076
1336004032505257970 -9.07733585226
1336004032638665006 -9.79803960684
1336004032771797862 -9.77466392727
1336004032871917393 -7.98844397709
1336004033005306920 -10.361583472
1336004033105321378 -8.01784313378
1336004033205536875 -5.41803771022
1336004033305526610 -4.02922414188
1336004033438659763 -5.18012097427
1336004033571886839 -5.49924990991
1336004033671948005 -2.07941037874
1336004033771814766 -1.85523572433
1336004033905221850 -3.18198807094
1336004034005334976 -3.0043684782
1336004034105278689 -0.803332131951
1336004034238723819 -1.23665029502
1336004034371865966 -0.981043677052
1336004034472006489 -1.39951099945
1336004034571926000 -1.14772743595
1336004034705240784 -0.67710670737
1336004034805371262 1.42775638354
1336004034905237799 1.70382263328
1336004035005538604 1.45542244141
