# Supplementary material for: Infants Time Their Smiles to Make Their Moms Smile
Source: PLoS One. 2015 Sep 23;10(9):e0136492. doi: 10.1371/journal.pone.0136492 (PMC4580458; doi:10.1371/journal.pone.0136492)
Supplement: S1 Data — (ZIP) [file pone.0136492.s001.zip › DiegoSmileRawData/smilenew_sub_25_yoked_2012-05-02-17-04-27.robotsmiles]

1 1336003477475900083
0 1336003480442717779
1 1336003484042675828
0 1336003487209344209
1 1336003490909245613
0 1336003493309177938
1 1336003495342538406
0 1336003497742786006
1 1336003506875853040
0 1336003510976029949
1 1336003518375834539
0 1336003521209363918
1 1336003539809273900
0 1336003542542540253
1 1336003552742660620
0 1336003556509290454
1 1336003559509237076
0 1336003562742613568
1 1336003578175728964
0 1336003581175995476
1 1336003592142722891
0 1336003595342740218
1 1336003609309229388
0 1336003613576216356
1 1336003631142510977
0 1336003634476024852
1 1336003639275955954
0 1336003642675967798
1 1336003647175942212
0 1336003650942592313
