# Supplementary material for: Infants Time Their Smiles to Make Their Moms Smile
Source: PLoS One. 2015 Sep 23;10(9):e0136492. doi: 10.1371/journal.pone.0136492 (PMC4580458; doi:10.1371/journal.pone.0136492)
Supplement: S1 Data — (ZIP) [file pone.0136492.s001.zip › DiegoSmileRawData/smilenew_sub_25_yoked_2012-05-02-17-04-27.subjectsmiles]

1336003476318856223 -11.0463821411
1336003476618691228 -9.11227471047
1336003476751979426 -9.2200466762
1336003476952003087 -11.9121456547
1336003477218730967 -11.2237863867
1336003477385338508 -10.4150987978
1336003477618757818 -8.26224266122
1336003477752052314 -9.18050713558
1336003477918684675 -8.5468326701
1336003478251955908 -11.0049174399
1336003478385337679 -9.47514150733
1336003478585355154 -11.1796171222
1336003478752097882 -9.64961911361
1336003478885369584 -4.80018044485
1336003479118826347 -7.73553550933
1336003479252106658 -10.752550744
1336003479351997960 -8.48824744167
1336003479518673698 -9.4036484946
1336003479652094627 -8.42091110673
1336003479785281543 -9.90879008996
1336003479985334206 -9.20527802118
1336003480085300107 -11.4256158635
1336003480218778684 -10.1750119436
1336003480352012457 -9.5048213878
1336003480485333000 -10.4769643558
1336003480585295435 -10.1306616905
1336003480752009669 -11.4251474385
1336003480852122045 -10.4128264614
1336003481152003176 -10.4705980679
1336003481252019878 -11.3883681211
1336003481418671473 -11.4458323148
1336003481551991618 -10.8203589164
1336003481651963024 -12.3349527487
1336003481818718448 -10.103615323
1336003481952055235 -11.4701068797
1336003482052062915 -11.6268303228
1336003482218968642 -12.0059290437
1336003482318845133 -12.2088499273
1336003482452046386 -10.8076964686
1336003482552296598 -13.283741096
1336003482685296275 -12.8666780457
1336003482818699544 -10.6260467425
1336003482952004475 -12.2927136733
1336003483051955173 -11.1553905292
1336003483218747325 -13.8355856175
1336003483318775353 -12.8508922683
1336003483451976064 -12.0069557611
1336003483585335344 -12.3554468112
1336003483685397557 -11.0535711263
1336003483852110788 -12.6744071188
1336003483952110583 -12.7302590416
1336003484085343844 -13.0837745197
1336003484185478142 -11.4824945089
1336003484351893918 -13.2786414532
1336003484452078990 -11.8465805125
1336003484585393678 -12.1615532741
1336003484752028670 -12.9198897318
1336003484885571670 -12.4920474831
1336003485018829426 -12.2197985837
1336003485185399755 -11.4400882252
1336003485318876973 -11.5927857816
1336003485485619566 -10.355812124
1336003485618783978 -12.7949361885
1336003485752006842 -12.6431005301
1336003485885447509 -11.367800221
1336003485996438909 -12.7213950706
1336003486130513587 -11.8693183005
1336003486263236672 -11.3603062753
1336003486396558898 -11.8468672286
1336003486529830631 -11.6686639352
1336003486629850156 -9.72948847194
1336003486763121033 -11.3727275115
1336003486863175054 -12.7661009129
1336003486996430719 -12.5412764258
1336003487129781095 -14.4949109943
1336003487229811740 -15.3461332622
1336003487363264707 -16.924710156
1336003487463119277 -16.3573250386
1336003487563172085 -15.8398695287
1336003487663114507 -14.3425877892
1336003487763184679 -13.8400329932
1336003487896550583 -13.0839153868
1336003487996521334 -12.4516554646
1336003488129889568 -13.3102074204
1336003488229894531 -14.3868475781
1336003488363171546 -12.284287756
1336003488529826284 -12.5862919574
1336003488663094397 -10.5408044704
1336003488796584983 -12.0879790807
1336003488929791753 -14.1265875458
1336003489063108985 -12.7228474848
1336003489196467912 -11.5905092056
1336003489363317692 -10.3233026448
1336003489496809013 -13.9657314288
1336003489629846599 -13.1271322873
1336003489763270128 -13.8282966943
1336003489896528636 -13.0146081732
1336003490029842890 -13.1371593312
1336003490163086826 -13.2478324505
1336003490296573656 -10.9319080233
1336003490396469093 -11.6121716829
1336003490529770781 -12.0611852279
1336003490663209610 -10.3030175471
1336003490763091645 -12.3903788386
1336003490896550441 -10.8869438117
1336003490996657390 -11.8514802134
1336003491129834088 -12.8631243186
1336003491263151594 -10.8644538008
1336003491396496565 -11.93532548
1336003491529758052 -12.232975481
1336003491696533070 -12.2409816415
1336003491796444047 -13.2352267632
1336003491929937591 -14.07342705
1336003492029879552 -14.6942173424
1336003492163206190 -15.7088523041
1336003492296549722 -16.9470667811
1336003492396466518 -15.4527516777
1336003492563299755 -15.1562586766
1336003492696570067 -15.5115512213
1336003492796582842 -15.790245981
1336003492929804226 -17.0444801639
1336003493029688312 -15.9226621867
1336003493196556718 -17.7526133699
1336003493329749324 -13.0614833155
1336003493496530848 -13.8572332919
1336003493629681765 -17.3668023172
1336003493763187603 -12.9547724003
1336003493896510994 -17.4457655266
1336003494029797745 -15.5801444534
1336003494129882707 -16.1428457988
1336003494263574634 -18.114536101
1336003494396525085 -18.3113608715
1336003494496525563 -17.4589429963
1336003494629931360 -16.9170492627
1336003494796679078 -16.9705103553
1336003494929853487 -16.5136893562
1336003495029732202 -14.6435059546
1336003495129762105 -15.6380672484
1336003495229822163 -14.6007997925
1336003495363176270 -15.0342542219
1336003495463161175 -13.4701688765
1336003495596408993 -13.2593204408
1336003495696432194 -13.7693971381
1336003495829709249 -14.4601951077
1336003495929770560 -13.7216134547
1336003496029854424 -13.0684701486
1336003496163124657 -13.9679344988
1336003496263202988 -12.818472044
1336003496396614664 -14.3978766573
1336003496496563780 -12.8594951409
1336003496596442716 -12.8540166824
1336003496729933716 -12.1149353721
1336003496996549544 -11.4600941264
1336003497663294211 -12.6592144809
1336003497763116461 -15.4858380055
1336003497896568011 -14.1607650151
1336003497996470091 -14.101349191
1336003498129747807 -15.33575857
1336003498263189219 -13.3127393747
1336003498363106369 -15.0708953708
1336003498496542222 -14.0979818465
1336003498596519010 -11.8907173695
1336003498696476442 -13.0866145756
1336003498796555995 -14.1943007014
1336003498896583290 -14.7816326626
1336003499029884604 -15.6799344986
1336003499163208815 -13.7153063891
1336003499263229808 -15.537875094
1336003499396459186 -14.2864025967
1336003499529813885 -15.005794407
1336003499629901922 -14.9616151309
1336003499729844300 -16.7636630081
1336003499863150687 -15.5696233121
1336003499996485184 -13.8704366191
1336003500196638915 -14.685428568
1336003500329742944 -15.372116144
1336003506329843212 -13.0181117755
1336003506496456128 -14.945821968
1336003506596508535 -13.8638602901
1336003508729825533 -18.9616515762
1336003508863176910 -20.4899004743
1336003508963152713 -20.3258942896
1336003509096570357 -16.0616768995
1336003509196427249 -16.9515851758
1336003509329737995 -16.2967976022
1336003509429896896 -16.9736576061
1336003509563130234 -19.616414674
1336003509696529123 -19.2116418352
1336003509796589655 -22.1793150152
1336003509929876105 -19.3108959033
1336003510096457076 -19.0215318607
1336003510196566449 -20.7280374568
1336003510329886157 -20.924925959
1336003510429802752 -22.2579511128
1336003510529951865 -20.8058739823
1336003510663223812 -19.5502315732
1336003510763222926 -20.3458881321
1336003510863046751 -18.6636956852
1336003510996481186 -17.6223527211
1336003511196517061 -17.621622961
1336003511296546523 -18.0655306282
1336003511496462250 -18.5303286321
1336003511597035493 -15.9047795698
1336003511696513787 -19.3711180926
1336003511829847189 -17.656081517
1336003511929827881 -16.6981922945
1336003512063262681 -14.0448900293
1336003512163209767 -15.538521363
1336003512363023395 -14.3267980591
1336003512463190363 -14.3768035344
1336003512629997514 -16.2332000617
1336003512729834728 -14.7637493901
1336003512863146795 -14.7345712201
1336003512963298365 -16.1338796284
1336003513096668790 -14.3932647945
1336003513196441435 -14.5851107134
1336003513363052469 -14.3126507751
1336003513496432839 -14.6888781668
1336003513629846523 -15.7904741371
1336003513763228787 -15.3272399257
1336003513929798367 -13.3204133291
1336003514063100480 -15.1947484133
1336003514196716445 -16.130999409
1336003514296515441 -12.4874901564
1336003514429920397 -13.5409369491
1336003514563185951 -12.7079306011
1336003514696543758 -11.8023466867
1336003514829749068 -9.64620543654
1336003514963181588 -13.8081764523
1336003515063188956 -14.4110941457
1336003515196441305 -3.51060897154
1336003517330093975 -9.63160267026
1336003517429826326 -13.8233757143
1336003517563337536 -15.7789766615
1336003517696455204 -16.1845141204
1336003517796707121 -17.1468723671
1336003517929830091 -15.9770044369
1336003518063100712 -14.6037129888
1336003518196700449 -13.9799244142
1336003518296556216 -15.6934136535
1336003518429873596 -14.9312472164
1336003518529854753 -16.4034272552
1336003518663119184 -16.8380082995
1336003518763189100 -17.1038109867
1336003518929780972 -16.1936680944
1336003519063335433 -15.8292393244
1336003519163036935 -16.3452479869
1336003519296536315 -13.9591616746
1336003519429857509 -15.1945647678
1336003519529758894 -17.389560756
1336003519663320088 -14.0297773667
1336003519763084898 -14.3350104555
1336003519896491611 -15.3246513177
1336003520063150021 -16.727522439
1336003520163119931 -15.014913928
1336003520329744606 -16.0357667903
1336003520496568022 -16.6179910199
1336003520596500548 -17.1338272025
1336003520763175118 -16.614240203
1336003520863201298 -14.7414800761
1336003520996676641 -15.3720581441
1336003521096570887 -15.3437861875
1336003521229845131 -16.4371513333
1336003521329752480 -17.5294555034
1336003521463214993 -16.4720500544
1336003521596510617 -15.0630316661
1336003521729850480 -15.6102433188
1336003521863245732 -15.9962508163
1336003521963147489 -16.6728372756
1336003522096447526 -15.8067023935
1336003522263099597 -17.2569075194
1336003522363136928 -14.8742975616
1336003522496560993 -14.7156198741
1336003522630042726 -14.8747794768
1336003522763207667 -14.7986871272
1336003522863144061 -15.4939163834
1336003523029802776 -15.4061993352
1336003523196471309 -15.7852069289
1336003523296468995 -14.7147308771
1336003523463376407 -15.1256065157
1336003523596582645 -15.6815715557
1336003523729806963 -14.2113744694
1336003523863184246 -14.427762622
1336003523963158710 -14.9466303854
1336003524096742823 -14.5616045607
1336003524196556048 -15.9342883399
1336003524329808095 -16.1385561117
1336003524463160053 -15.9809418842
1336003524630044431 -15.4030333962
1336003524763190776 -14.7451011632
1336003524863172479 -15.0019041613
1336003524963345067 -12.9994507783
1336003525096410314 -12.8216179108
1336003525196561628 -14.6319627131
1336003525363337662 -14.6143362231
1336003525496507197 -12.1089765462
1336003525629827452 -12.9693239305
1336003525763209065 -13.3996623637
1336003525896590631 -12.5066523477
1336003526063196135 -12.5416676769
1336003526196689398 -12.2435462166
1336003526329853501 -13.6113523197
1336003526430051770 -14.4197750278
1336003526563191488 -13.4843880966
1336003526729821344 -13.8141297124
1336003526896444064 -15.7827549715
1336003527029887998 -13.7356960986
1336003527163177336 -13.6632738339
1336003527296506681 -14.8835261705
1336003527429813122 -13.105546603
1336003527596590572 -13.22138564
1336003527729863870 -12.205148724
1336003527863190402 -13.5108546671
1336003527996483440 -12.6782557925
1336003528096551023 -12.4651173963
1336003528229765069 -14.0119734256
1336003528363217738 -12.9962782209
1336003528463221774 -12.9553611915
1336003528596439271 -12.130251768
1336003528730205216 -14.0219253785
1336003528896641014 -15.2715471409
1336003529029896250 -14.2505070807
1336003529163318532 -13.9390366703
1336003529263164466 -12.4432714497
1336003529396536589 -13.8314500493
1336003529529911813 -12.7302391381
1336003529629888416 -13.288949531
1336003529796465744 -13.8950496022
1336003529929954484 -13.6306655098
1336003530063179184 -13.6717040957
1336003530196535504 -13.3476613009
1336003530329758537 -13.0625021427
1336003530463257250 -14.7750517409
1336003530596494532 -16.1739366838
1336003530696434510 -8.88944302643
1336003530896465754 -11.6337933767
1336003530996538255 -12.6438821436
1336003531129885476 -8.95182911943
1336003531229933646 -6.8425610254
1336003531363217456 -9.49005487485
1336003531496782554 -11.9874156044
1336003531663375926 -12.1213971749
1336003531796436692 -12.934234779
1336003531896526191 -14.3063400197
1336003532029848554 -13.5409255907
1336003532196632026 -12.7694081003
1336003532396549539 -13.4497846689
1336003532529918727 -13.2799806541
1336003532696606228 -12.7816500978
1336003532796511808 -12.2927814487
1336003532963114026 -13.3741376925
1336003533096534952 -13.9076130093
1336003533229856314 -15.8018747274
1336003533363198021 -14.1616678228
1336003533496528095 -15.732105558
1336003533629831599 -13.6731714572
1336003533796587574 -11.8982707388
1336003533896641499 -13.2243169324
1336003534029716228 -11.8231504941
1336003534196650252 -12.5491603487
1336003534429845865 -12.9425354162
1336003534596522693 -14.5293696946
1336003534730306435 -14.776918738
1336003534863161955 -14.9715439729
1336003534996605912 -13.4867944496
1336003535130000580 -14.2326368152
1336003535229798154 -13.0821823636
1336003535396528242 -14.4297096239
1336003535529829736 -12.1447515504
1336003535663257022 -12.4735760343
1336003535796688692 -12.0539927732
1336003535929846058 -13.7540892392
1336003536063199375 -12.5693656421
1336003536196446498 -14.7206801228
1336003536296379998 -15.0898158143
1336003536463304089 -13.5413511783
1336003536596490206 -12.6051246311
1336003536729864708 -12.6226639821
1336003536863198344 -12.9710897372
1336003536963091937 -13.6583661332
1336003537130122490 -14.9132687038
1336003537263380184 -14.2784737952
1336003537396584786 -12.1512993865
1336003537529768606 -14.3178169546
1336003537630221608 -12.3101910381
1336003537763251159 -15.4818081334
1336003537896570170 -14.298168509
1336003538029894421 -13.7603011403
1336003538163127182 -13.4182815431
1336003538329867409 -12.7155372183
1336003538463171837 -13.819197657
1336003538596444109 -13.496844897
1336003538729897253 -14.8580399687
1336003538863164408 -12.8859144099
1336003538996502465 -14.0710866059
1336003539129880444 -14.3204174743
1336003539263177878 -13.0036661327
1336003539463296372 -11.46112829
1336003539596541343 -14.4801542399
1336003539729959277 -14.36679177
1336003539863309292 -11.9169402006
1336003539996610686 -12.5133409772
1336003540129959767 -12.38981484
1336003540363185659 -12.6303469902
1336003540496588802 -11.7479220257
1336003540629868931 -10.9939867339
1336003540729775649 -12.4562854136
1336003540863165710 -13.5366912246
1336003540996469792 -12.4759616123
1336003541129939404 -11.0157955991
1336003541263141303 -13.2289897202
1336003541429839777 -12.6845113984
1336003541529864675 -13.241058062
1336003541663126457 -12.6225093444
1336003541829913955 -12.9343742184
1336003541963398026 -13.9628965751
1336003542096474728 -14.090389523
1336003542229790333 -14.2504944515
1336003542363133244 -14.1007337925
1336003542529777743 -15.1107318344
1336003542663182490 -12.5026911793
1336003542796516075 -13.6682163884
1336003542930135559 -14.1101368816
1336003543063164417 -15.0640747754
1336003543196737888 -15.809453722
1336003543296409317 -14.6720875449
1336003543429895596 -16.8850205731
1336003543563078131 -14.0516465548
1336003543696508298 -14.5167590598
1336003543829797466 -16.9206719294
1336003543963174463 -15.6028174712
1336003544096638229 -16.9513040506
1336003544263188087 -15.8533801256
1336003544363156592 -14.5267705258
1336003544529836166 -13.1108740689
1336003544663274055 -12.099443114
1336003544763075633 -12.6314076633
1336003544929800672 -12.4771561695
1336003545063244983 -12.3647246268
1336003545196613331 -13.209516045
1336003545363261508 -13.1917840078
1336003545463170061 -15.0415660163
1336003545596511514 -12.7707576552
1336003545696554902 -15.273311319
1336003545829864354 -13.7914958667
1336003545963083379 -15.6253557239
1336003546063121015 -12.7012259467
1336003546196396179 -13.017017187
1336003546329895221 -13.2441634555
1336003546429882593 -13.6261168678
1336003546529805251 -17.5737058423
1336003546730103645 -13.0115893491
1336003548063156428 -3.17253009601
1336003548163079847 -13.1122914386
1336003548363103304 -15.8476289254
1336003548496563551 -18.4617094839
1336003548629791262 -17.718603298
1336003548763188953 -15.3073509319
1336003548896428125 -17.4699362935
1336003549029848895 -6.47311397091
1336003549163262184 -7.90913087687
1336003549329939761 -7.2136502197
1336003549463270077 -7.36678072446
1336003549596602186 -9.0800767835
1336003549729767859 -12.739444178
1336003549829854523 -5.02750703302
1336003549929817049 -6.46753167624
1336003550029870164 -7.34720184998
1336003550129800909 -5.96385932048
1336003550263222120 -4.83490550916
1336003550363106926 -9.66376982148
1336003550463216258 -6.50311866495
1336003550563115874 -6.40104071076
1336003552630100832 -5.27900206027
1336003552763162997 -7.10801645509
1336003552896554172 -8.15372875525
1336003553029814298 -7.23972562599
1336003553163109529 -5.96807944917
1336003553263078603 -6.05393661092
1336003553363122310 -5.52821612591
1336003553463078089 -6.9574545475
1336003553563160087 -5.72118654425
1336003553663151503 -5.036972588
1336003553763140012 -5.47671789187
1336003553863145342 -6.32165303233
1336003553996640982 -7.52598225487
1336003554096615062 -7.39481444646
1336003554229838168 -7.4241125089
1336003554329730964 -4.75701559065
1336003554429767328 -5.803298516
1336003554529799686 -4.78701716685
1336003554663152873 -6.42109557062
1336003554763209091 -4.64132281393
1336003554863182435 -5.40209474657
1336003554963149602 -7.53948680995
1336003555063138197 -11.6911837907
1336003555163129983 -12.8459443515
1336003555296710326 -13.2976318488
1336003555396629251 -10.6415257876
1336003555496714918 -10.8704734833
1336003555629925089 -11.0909968711
1336003555729826237 -10.8215260285
1336003555863209636 -13.9440407222
1336003557263195191 -8.6412026863
1336003557996561643 -9.72067889624
1336003558129801477 -9.94512296707
1336003558263175279 -11.524635112
1336003558363263832 -15.0997465955
1336003558496485713 -13.1913011208
1336003558629897449 -12.7295002647
1336003558729805285 -15.4547241498
1336003558829840238 -14.5857413574
1336003558929744787 -15.1758017408
1336003559063283841 -10.0750971308
1336003559163351299 -11.4766346202
1336003559263138683 -8.45470974523
1336003559363189696 -7.45009753865
1336003559496609981 -9.98781987117
1336003559596455234 -8.31948420316
1336003559696475291 -5.80002822565
1336003559796587671 -7.45666970562
1336003559896612977 -7.64133068203
1336003559996560429 -8.79209412021
1336003560096437327 -8.34436781928
1336003560229758147 -11.5657994889
1336003560329770426 -9.81914618791
1336003560429818994 -9.73701682748
1336003560529833284 -10.5728914148
1336003560663184386 -9.47083689893
1336003560763110984 -7.28656061393
1336003560863182285 -6.29356704384
1336003560963106495 -6.36776270754
1336003561063152512 -8.28540743174
1336003561163165596 -8.0713484974
1336003561263245408 -6.92615739476
1336003561363278919 -7.64791742164
1336003563763151631 -9.00145633352
1336003563896480446 -8.58128620817
1336003564029838612 -9.61170660151
1336003564163073663 -8.63780421699
1336003564296585800 -6.34083706379
1336003564429880010 -2.97292704242
1336003564563334895 -6.21666239076
1336003564696475975 -8.08654523613
1336003564796537586 -0.49422025265
1336003564963179354 -10.9549800089
1336003565063070683 -1.44088842072
1336003565229776355 -2.77047347457
1336003565396612786 -5.26917631042
1336003565529882877 -2.35177383741
1336003565663293587 -3.67541463046
1336003565763165818 -7.90469371826
1336003565963333903 -10.5974724553
1336003566163115546 -2.25579888944
1336003566329775936 -13.260431796
1336003566463357547 -6.15704854114
1336003566596523783 -7.7755967287
1336003566729833486 -8.31523860613
1336003566896437926 -6.83881345875
1336003566996557003 -7.72540654333
1336003567163139796 -6.78958117652
1336003567296491916 -5.64252253028
1336003567396498079 -7.60863356079
1336003567563189241 -5.6841239704
1336003567696670920 -9.6270939405
1336003567829763260 -7.92336546385
1336003567963145770 -9.89201423881
1336003568096482912 -7.74730089234
1336003568229868641 -11.4227407168
1336003568330024075 -10.7004897655
1336003568463266940 -10.4580414751
1336003568596674637 -6.3975995352
1336003568729853983 -6.64858180803
1336003568863135118 -12.0384961755
1336003568996559395 -15.8467263913
1336003569130206784 -14.8557822515
1336003569263142347 -12.0598499679
1336003569396663788 -11.1277956691
1336003569529895338 -11.0049774721
1336003569696448291 -12.4918147048
1336003569829736976 -12.5463485819
1336003569963274610 -13.2772026833
1336003570096549224 -15.1929063158
1336003570229864263 -11.9641212978
1336003570329813604 -13.2000964557
1336003570463173774 -11.1672154956
1336003570563275831 -14.1351314143
1336003570696574714 -12.6137009492
1336003570829870544 -13.507239994
1336003570963236159 -15.5667390677
1336003571063157854 -14.1165376616
1336003571229938020 -12.9719439644
1336003571363147038 -12.3925541414
1336003571496715404 -13.3343054892
1336003571597766579 -13.5647076576
1336003571729748764 -11.764603353
1336003571829791240 -14.0453929176
1336003571963212180 -12.9478041044
1336003572063218299 -13.1465622627
1336003572163200919 -14.8226798232
1336003572296490626 -12.5025201004
1336003572396508399 -11.9362227271
1336003572529831262 -13.3495276383
1336003572663214596 -13.2192662546
1336003572829713439 -11.5678945413
1336003572930266195 -13.0171740036
1336003573063205344 -15.686877784
1336003573163156500 -13.1389552846
1336003573263200439 -14.9897292424
1336003573396521848 -13.5957254513
1336003573496528410 -11.1145074314
1336003573596424728 -14.0941950648
1336003573696422311 -14.7890867626
1336003573796508024 -14.5994922191
1336003573929901043 -14.9453295407
1336003574029858006 -16.2926337639
1336003574129899235 -18.1574325434
1336003574263291279 -17.312945972
1336003574396553348 -18.2833941037
1336003574529851921 -16.0974516655
1336003574629760458 -17.0937307933
1336003574796496306 -15.1250256743
1336003574963263824 -16.439842297
1336003575063080573 -16.2513329742
1336003575229844950 -17.3988653774
1336003575363171932 -13.5089738528
1336003575496498153 -14.5435734724
1336003575596564204 -14.2497146136
1336003575729808007 -14.3179974365
1336003575863077315 -15.379590797
1336003575996497947 -15.2575503423
1336003576129782855 -12.050119034
1336003576229789227 -12.6307203117
1336003576363437194 -14.4231220985
1336003576496502903 -14.1721203228
1336003576629899365 -14.6806050394
1336003576763136308 -13.2431228077
1336003576863259023 -12.7325523887
1336003576996547022 -14.3724517577
1336003577129855101 -14.3745041145
1336003577263317511 -12.935391461
1336003577396636209 -11.3390186534
1336003577496500042 -14.2672008786
1336003577629862171 -14.1968531246
1336003577729825992 -15.1780377554
1336003577863274209 -14.9251710058
1336003577996602268 -18.2547074616
1336003578096561095 -17.3585300105
1336003578229765273 -15.0435036093
1336003578330395187 -12.7049950454
1336003578463114214 -15.1664363536
1336003578596527587 -12.850939329
1336003578729899626 -15.5621778162
1336003578829766099 -15.3455985696
1336003578963132307 -13.4244591522
1336003579063188481 -13.6998530686
1336003579163116515 -15.0275702968
1336003579263167812 -16.9639128688
1336003579396569402 -15.3698833736
1336003579497023900 -17.0983828993
1336003579663164194 -11.1152220807
1336003579796688625 -15.134218808
1336003579929767007 -18.023503923
1336003580063172805 -14.0740700075
1336003580196503055 -14.7078504078
1336003580296511845 -13.0016843696
1336003580429812567 -12.8124538266
1336003580596597673 -10.9427274493
1336003580696656477 -12.9807370134
1336003580829867173 -10.8141361108
1336003580929839671 -10.1615267018
1336003581063479374 -9.8975932941
1336003581163140363 -12.597618393
1336003581296460212 -8.87757157037
1336003581396476892 -9.13876087514
1336003581496579168 -9.88440128873
1336003581629833150 -9.62981504777
1336003581729936768 -9.59838967424
1336003581829756205 -8.85630639246
1336003581963209699 -8.73463389028
1336003582063192872 -12.5438289584
1336003582163281912 -11.3123227293
1336003582296550267 -11.1078373629
1336003582396618644 -10.3437417182
1336003582496584415 -12.7151680971
1336003582629840437 -12.9132146818
1336003582729698591 -12.1228261614
1336003582863256034 -12.6571722862
1336003582963098854 -11.6608224174
1336003583063130591 -12.1119855804
1336003583196583263 -11.7390031374
1336003583296603159 -10.2216432484
1336003583429802923 -9.52346294127
1336003583597096112 -7.6973429925
1336003583696451070 -9.73105565252
1336003583896484009 -8.78202809456
1336003584029737285 -10.6780813429
1336003584129881388 -10.8640474997
1336003584263172491 -10.0533071791
1336003584396592333 -11.7655306794
1336003584529799848 -8.9972812758
1336003584629805475 -9.59787227664
1336003584763242127 -10.0474098885
1336003584863186953 -11.7025198666
1336003584963140655 -12.0497161994
1336003585096529970 -11.1844471716
1336003585196643940 -12.2209393121
1336003585296550121 -12.166466632
1336003585396455421 -13.0117911871
1336003585496503781 -12.2919770689
1336003585629863065 -12.316788584
1336003585729867545 -10.8513708373
1336003585863170243 -8.26056698414
1336003585996620235 -8.52445181512
1336003586096504308 -6.91216087437
1336003586229897975 -4.84269487007
1336003586329842623 -4.34401658643
1336003586429833082 -3.68603298481
1336003586529835266 -5.7348453257
1336003586696563516 -4.77022625901
1336003586796658412 -7.14319118761
1336003586929906033 -7.56214615491
1336003587029847613 -8.11076117911
1336003587130178926 -7.0485157165
1336003587229885222 -6.77201270718
1336003587329825929 -6.53802258057
1336003587429849626 -6.42644021565
1336003587529968314 -6.98000103948
1336003587663256357 -5.98271050425
1336003587763217271 -7.12484726923
1336003587896544855 -6.52702812114
1336003587996545326 -9.71560100974
1336003588129761165 -12.8773034675
1336003591596472750 -5.522646679
1336003591729751812 -12.3069993197
1336003591863273703 -9.55853928506
1336003599896636088 -16.3145573247
1336003600063169148 -14.8652001567
1336003600196550248 -13.8087890457
1336003600296760737 -9.78855199287
1336003600396466611 -10.8301517715
1336003600496535033 -8.71681055983
1336003600596520114 -7.09243617794
1336003600796524650 -6.230586911
1336003600929787009 -12.2293193726
1336003601063239474 -9.39964463061
1336003603863206538 -9.72610957768
1336003603996594457 -7.38287557132
1336003604129898356 -10.2854059705
1336003604296556560 -10.2325827981
1336003604429867677 -9.85305295692
1336003604529755236 -11.4142290971
1336003604663366867 -11.8640789683
1336003604796456822 -11.0507197278
1336003604929838310 -11.2792942275
1336003605063184847 -10.8048422139
1336003605163385390 -7.88232523408
1336003605296595237 -8.76157844863
1336003605430087577 -9.48685782899
1336003605563153556 -8.77507511124
1336003605663184960 -10.3648118713
1336003605796508233 -10.4576835117
1336003605929826491 -10.8309498659
1336003606063156340 -10.3193768329
1336003606196463028 -10.6053231354
1336003606329831913 -7.82288229468
1336003606429777272 -9.96978938154
1336003606563163124 -10.0598143314
1336003606696540821 -10.780821397
1336003606829795283 -9.72331515879
1336003606996674020 -13.6416600697
1336003607163130188 -10.8142302397
1336003607296695659 -12.6430849731
1336003607463192131 -10.7683562916
1336003607596600665 -11.3226489607
1336003607729952136 -13.9134326808
1336003607863126080 -15.5885005527
1336003607996483228 -14.2946175699
1336003608096626540 -15.9861537102
1336003608229836908 -13.9530322962
1336003608363164673 -14.128866658
1336003608496463827 -13.9800794272
1336003608596724097 -11.5617080404
1336003608763237161 -12.4841645116
1336003608896477283 -10.7551314492
1336003609096711594 -11.8443425246
1336003609229838331 -10.3387953323
1336003609363184693 -13.4360841976
1336003609496598439 -12.9547569574
1336003609629846269 -13.3033748928
1336003609763334973 -12.4956093709
1336003609896542414 -13.6326126737
1336003610029813699 -12.7993356527
1336003610196475506 -13.6501501544
1336003610329916306 -13.8033985899
1336003610463336286 -14.560341176
1336003610596375651 -14.9357820354
1336003610729834318 -14.3866639112
1336003610829800784 -13.8330442814
1336003610963056506 -17.1205917317
1336003611063296677 -16.4164740354
1336003611163320629 -15.742709514
1336003611329864054 -15.6415440463
1336003611429964914 -15.0490827817
1336003611530087831 -14.0444589321
1336003611629806203 -12.7132674599
1336003611729777077 -11.078882045
1336003611863264260 -10.704513478
1336003611963269528 -9.71523329211
1336003612063205311 -11.6632440799
1336003612163103488 -12.3904552949
1336003612296527355 -11.9377761527
1336003612396600900 -9.88412204718
1336003612496654483 -9.69798872538
1336003612596678496 -8.54997598618
1336003612696506887 -11.4706373349
1336003612796566649 -9.3626309748
1336003612896522429 -11.7973699891
1336003612996489396 -12.2668782762
1336003613096508212 -13.2461283002
1336003613196407036 -11.3511304765
1336003613331511750 -10.9649898976
1336003613429788153 -13.2319830793
1336003613563184454 -12.4828564463
1336003613696734911 -11.5952731406
1336003613796684073 -13.0270306526
1336003613896503070 -11.8870214039
1336003613996471999 -13.7912784395
1336003614096541653 -13.6547420819
1336003614229838164 -14.9439229701
1336003614363131710 -14.3496875368
1336003614463154177 -12.4733157837
1336003614563104651 -12.5739869977
1336003614696559640 -12.9072542909
1336003614796692774 -13.2605971129
1336003614896560819 -12.8957736873
1336003614996595667 -12.6932727107
1336003615130017456 -13.3340074242
1336003615229746134 -14.3718693485
1336003615363302558 -14.4588881472
1336003615463191685 -13.9462564162
1336003615596672474 -14.9138257758
1336003615763566434 -13.6787648273
1336003615896669280 -13.9255396056
1336003615996559611 -12.2039056662
1336003616129934185 -13.6548750711
1336003616263252993 -15.9062697119
1336003616363323767 -12.4125333375
1336003616496479967 -12.2171975569
1336003616596615172 -12.4427970901
1336003616729799769 -14.3783398032
1336003616829768951 -12.4094097486
1336003616929768458 -13.7091302729
1336003617063123133 -14.4476753882
1336003617163259296 -13.9257597118
1336003617263270588 -12.6604974228
1336003617396753909 -14.7483807175
1336003617496493368 -16.0845549383
1336003617596508214 -13.5332708537
1336003617729838527 -16.0228742075
1336003617863271904 -14.329677237
1336003617963208477 -14.2399300478
1336003618063211698 -14.7814199359
1336003618163118636 -14.3996067979
1336003618263132539 -13.6187496453
1336003618396463326 -15.1217566596
1336003618496562436 -13.5002917083
1336003618596543778 -13.4481744366
1336003618729809057 -13.8352913092
1336003618863097999 -15.5806247439
1336003618996449493 -14.956735655
1336003619096491290 -13.2682360419
1336003619229935474 -15.9240764372
1336003619329729665 -13.8928843371
1336003619463168711 -14.7834345998
1336003619563165153 -12.325454897
1336003619696505808 -14.473193025
1336003619796622006 -15.774826249
1336003619896500795 -14.6031260756
1336003620029966044 -14.0568126489
1336003620129841662 -13.3917947687
1336003620263251275 -14.438643819
1336003620363209391 -13.4784106168
1336003620463409804 -13.6461073548
1336003620596536315 -13.9488010044
1336003620696566517 -11.6861912961
1336003620796570009 -14.8141648076
1336003620896510660 -13.9759489923
1336003620996561863 -14.879761533
1336003621129835808 -16.0766924262
1336003621263187472 -17.0794201874
1336003621396575178 -16.5083544415
1336003621496486034 -18.6002219522
1336003621629837764 -16.907855801
1336003621729879613 -18.6405901382
1336003621863204333 -17.5407765203
1336003621963320919 -17.2552936473
1336003622063139101 -19.9405303466
1336003622163153565 -17.1989451797
1336003622296586073 -16.2758474208
1336003622396483423 -16.7345321626
1336003622529781720 -16.2702070768
1336003622629822858 -18.6038977534
1336003622763161804 -13.5124268166
1336003622896688840 -13.9185475112
1336003623029839702 -11.6744571133
1336003623130006437 -11.7145541467
1336003623229783059 -16.0636625996
1336003623396557059 -13.7113227227
1336003623496475117 -12.8973349752
1336003623596420990 -11.8882270603
1336003623696421454 -13.1612372255
1336003623796538474 -14.5093319162
1336003623929884640 -13.3525458712
1336003624029884593 -12.0140061639
1336003624129816091 -12.0747043156
1336003624263159155 -11.9997917602
1336003624363240382 -13.690682705
1336003624463168592 -14.4340656733
1336003624563258452 -13.6954124956
1336003624663153167 -12.4147930369
1336003624796679571 -13.3140779099
1336003624896458516 -12.5739000079
1336003624996523599 -13.0402079146
1336003625096548140 -13.2210436556
1336003625196456272 -12.9673952474
1336003625296617000 -12.3768101566
1336003625396444437 -11.9023637195
1336003625529750988 -13.4916012515
1336003625629799308 -15.197786433
1336003625730080436 -12.8850027238
1336003625829779944 -14.140494359
1336003625963166679 -11.0081077759
1336003626063130641 -12.4722625555
1336003626163200696 -16.3124627918
1336003626263284405 -14.6418707662
1336003626363134569 -13.3421604134
1336003626563123176 -14.1845076796
1336003626663172659 -13.4953889274
1336003626763303760 -13.2905841171
1336003626863100967 -15.6651370637
1336003626996562737 -13.6911573501
1336003627096716875 -14.8599634815
1336003627196603758 -13.7365592963
1336003627296599513 -14.8206878892
1336003627396652762 -12.7631739483
1336003627496629901 -10.8722329599
1336003627663192494 -11.8812709839
1336003627763198597 -14.1863681389
1336003627896499919 -13.3992674595
1336003627996417533 -12.9483425821
1336003628096629967 -14.2632602827
1336003628196484216 -13.1030245747
1336003628329840791 -13.1628226444
1336003628429842759 -13.115840421
1336003628596665561 -13.7456711177
1336003628696539975 -11.9618836041
1336003628829992732 -12.9017498859
1336003628929865444 -14.3089330216
1336003629029848576 -14.1842853709
1336003629163219279 -13.6205919206
1336003629263256872 -12.2040880313
1336003629396446472 -11.8436255715
1336003629496478012 -12.294673975
1336003629629779584 -12.9031383089
1336003629729788842 -15.0010060585
1336003629863225130 -10.832296955
1336003629996551910 -12.0313997264
1336003630096573250 -12.8742842122
1336003630229819573 -14.1142961122
1336003630329794603 -14.5936736303
1336003630463167081 -10.3814675993
1336003630563190751 -12.5050938082
1336003630663198186 -13.0484757837
1336003630796588360 -12.7896316933
1336003630963106357 -12.7292413504
1336003631063192894 -11.8738390102
1336003631163120413 -12.5299167183
1336003631263190222 -14.0654768006
1336003631429905840 -11.5391921689
1336003631563248825 -11.9338107672
1336003631696516270 -13.2320707622
1336003631796616221 -11.461815275
1336003631929889495 -13.8408648042
1336003632029889169 -12.4527864494
1336003632129889072 -11.3734735722
1336003632263145935 -13.6668984638
1336003632363104714 -13.0246098852
1336003632463121759 -13.442072942
1336003632596527760 -10.3713419389
1336003632696530798 -10.9312597801
1336003632796627012 -12.6220038781
1336003632929782353 -11.3016702025
1336003633029797559 -12.4039468857
1336003633129881668 -11.4395603748
1336003633229858080 -11.5267741782
1336003633363204734 -12.0050390344
1336003633496556229 -12.5260092414
1336003633596607122 -12.442799215
1336003633696535119 -12.3614965371
1336003633796581913 -11.9158845217
1336003633929782766 -11.0171795743
1336003634029853524 -13.653453234
1336003634129821962 -10.4947527326
1336003634229806886 -14.7829641699
1336003634396446032 -14.5360225863
1336003634496503208 -12.2870958998
1336003634596483462 -9.57279123087
1336003634729821524 -13.950548648
1336003634863170165 -11.778749807
1336003634963935327 -16.8498407085
1336003635096429908 -14.6209708473
1336003635229837939 -11.1773165752
1336003635329763064 -11.5754643184
1336003635429876025 -16.4579613346
1336003635563251485 -13.4834688653
1336003635663191525 -15.2151863487
1336003635796641990 -10.596133821
1336003635896534153 -12.6832694556
1336003636029765779 -12.9149376094
1336003636129885615 -13.7497952954
1336003636229707035 -11.4320932406
1336003636363202859 -11.0086107166
1336003636463441838 -14.7048616368
1336003636563186924 -14.4921127529
1336003636663260610 -18.0005668534
1336003636796691113 -19.2057824497
1336003636896433618 -17.2115350208
1336003636996571369 -15.8920116012
1336003637096509969 -11.8790351973
1336003637196640796 -15.044147144
1336003637296593247 -14.5716902177
1336003637396496300 -14.881586459
1336003637529780949 -14.334438688
1336003637630008455 -10.9241267407
1336003637763175926 -11.502582093
1336003637896530670 -12.1650667547
1336003638063176620 -16.7711013878
1336003638196485283 -14.5892121871
1336003638329778726 -16.2053001929
1336003638429742963 -14.6308374448
1336003638563268499 -14.6449086163
1336003638663176386 -13.2301615409
1336003638829780568 -12.9862782459
1336003638929826974 -14.4960842065
1336003639063265571 -10.9157597248
1336003639196409257 -12.4296233498
1336003639363293771 -12.6049215487
1336003639496621514 -13.7769902629
1336003639629925383 -14.9770136
1336003639729825887 -10.1046791415
1336003639896482481 -11.085518836
1336003639996490668 -9.2476186429
1336003640129792727 -8.75658871554
1336003640296855585 -10.728657957
1336003640429696331 -13.038968537
1336003640563077755 -12.0810650842
1336003640663106351 -11.6293887285
1336003640796635650 -12.763889476
1336003640929879256 -12.2863751739
1336003641063223422 -13.6448662983
1336003641163318986 -10.8445288343
1336003641330027062 -7.45401877667
1336003641463334432 -11.6953946063
1336003641563146062 -9.72805603143
1336003641663257215 -10.8033163883
1336003641829840927 -12.4942293525
1336003641929798525 -12.1364787493
1336003642029847484 -16.7790190277
1336003642163204181 -15.2008987745
1336003642263108342 -17.1275582062
1336003642396649782 -17.1701328081
1336003642529834924 -17.8124384622
1336003642663114181 -19.180956954
1336003642796553541 -17.9847259926
1336003642930114273 -13.9495342697
1336003643096461393 -16.1268674492
1336003643229833899 -17.1680221912
1336003643329831336 -16.0016156682
1336003643463181559 -15.8129035161
1336003643563100945 -13.3962076494
1336003643729836096 -16.649228197
1336003643829839031 -15.5519486064
1336003643929879975 -16.979868257
1336003644063163259 -14.4476165693
1336003644163134679 -19.4313694516
1336003644296661486 -15.5596950274
1336003644396469798 -13.4067232674
1336003644529863330 -12.1283163342
1336003644629848044 -14.693761412
1336003644763175520 -12.0420384579
1336003644896509842 -14.8899526491
1336003645029833349 -14.8650933687
1336003645163242036 -12.3469681793
1336003645263316194 -16.4684677314
1336003645396434868 -14.3381174699
1336003645496459591 -17.0349818961
1336003645596493637 -10.9580050619
1336003645730041856 -14.5618927905
1336003645863253166 -16.8530466052
1336003645963201690 -17.2790701192
1336003646096489391 -16.7763875292
1336003646229812054 -12.6360907248
1336003646329752092 -15.888439898
1336003646463286426 -17.6132183743
1336003646563279361 -12.7318633766
1336003646696496317 -14.7190251548
1336003646796460645 -13.0183957979
1336003646929953117 -15.4039069712
1336003647029869264 -15.2342444028
1336003647129772249 -14.020486972
1336003647263198895 -13.1673517025
1336003647396544036 -14.5390395294
1336003647496534550 -14.1613091726
1336003647629830114 -15.4726633495
1336003647729717002 -16.8279925136
1336003647863113282 -17.0751290135
1336003647963165512 -16.0595147182
1336003648096454670 -13.9190710761
1336003648229854646 -16.3299615798
1336003648329871663 -12.9352282207
1336003648463345093 -16.1960436574
1336003648563115400 -15.4414659494
1336003648696652669 -17.4054170393
1336003648829843374 -16.1693441627
1336003648929927420 -14.2514883019
1336003649063283174 -17.1046273295
1336003649163178546 -14.2920946707
1336003649263196563 -16.4591842365
1336003649396471307 -14.4181591025
1336003649529922370 -16.5884408594
1336003649629766729 -17.55794788
1336003649729765173 -14.6304557693
1336003649863094820 -13.9579036408
1336003649996782657 -17.117567169
1336003650129941698 -15.9464437307
1336003650229927720 -16.9226433486
1336003650329761339 -17.4595316018
1336003650430054031 -15.8332077997
1336003650563249310 -13.0917318051
1336003650729777088 -12.0120797645
1336003650863366154 -12.9161908058
1336003650996680373 -18.0417154661
1336003651096487739 -13.8777810451
1336003651263141172 -12.4031710437
1336003651363254993 -12.4422322188
1336003651496641270 -12.3495184979
1336003651596536905 -13.6312264039
1336003651696456590 -15.3673405975
1336003651829766753 -15.2518288265
1336003651929770716 -14.3825972666
1336003652063195649 -13.9923659789
1336003652163109799 -15.5288981291
1336003652296480651 -11.582582962
1336003652429903964 -12.1285057963
1336003652529778145 -9.33042152392
1336003652629762650 -9.64639718411
1336003652729788868 -5.24540322166
1336003652863162889 -8.41144978527
1336003652963376433 -9.75609731321
1336003653063242877 -11.4081583181
1336003653196566410 -10.4938247363
1336003653296624276 -6.3842750718
1336003653396561797 -5.27762947807
1336003653529814461 -5.53092177731
1336003653663188823 -3.62224675405
1336003653796536074 -4.17039454708
1336003653896494566 -5.61958402855
1336003653996531166 -6.64372677963
1336003654129751093 -7.14953122462
1336003654229789776 -9.04083557761
1336003654330002550 -5.05721180066
1336003654429807697 -3.87311715022
