# Supplementary material for: Infants Time Their Smiles to Make Their Moms Smile
Source: PLoS One. 2015 Sep 23;10(9):e0136492. doi: 10.1371/journal.pone.0136492 (PMC4580458; doi:10.1371/journal.pone.0136492)
Supplement: S1 Data — (ZIP) [file pone.0136492.s001.zip › DiegoSmileRawData/smilenew_sub_26_actual_2012-05-02-17-35-16.robotsmiles]

1 1336005330219794881
0 1336005335019984624
1 1336005343519432522
0 1336005349819514540
1 1336005358386326880
0 1336005361486333681
1 1336005369153057779
0 1336005374619697879
1 1336005379219583161
0 1336005385019836560
1 1336005390719673469
0 1336005397752860661
1 1336005402152740574
0 1336005405286196725
1 1336005424819547075
0 1336005428619447187
1 1336005435452892400
0 1336005441419636939
1 1336005448286157610
0 1336005452919581736
1 1336005467752825663
0 1336005473853014723
1 1336005484819448069
0 1336005488086252864
1 1336005498319695447
