# Supplementary material for: Infants Time Their Smiles to Make Their Moms Smile
Source: PLoS One. 2015 Sep 23;10(9):e0136492. doi: 10.1371/journal.pone.0136492 (PMC4580458; doi:10.1371/journal.pone.0136492)
Supplement: S1 Data — (ZIP) [file pone.0136492.s001.zip › DiegoSmileRawData/smilenew_sub_26_actual_2012-05-02-17-35-16.subjectsmiles]

1336005324186137868 -6.28690562839
1336005324386259728 -5.2641872935
1336005324552787781 -5.36943361084
1336005324752807336 -5.31551044432
1336005324986096419 -5.8289826509
1336005325186205392 -8.76185632753
1336005325386204959 -9.56561829404
1336005325586153701 -3.24088490251
1336005325786154658 7.4140606739
1336005325986149291 8.68504884153
1336005326186107977 11.3676827633
1336005326419407042 11.7894162339
1336005326586105714 8.26910748077
1336005326819657587 11.7936746522
1336005327019399326 10.3210867265
1336005327219381981 7.04726882704
1336005327419527337 8.22524436867
1336005327652871235 12.2465419495
1336005327852949243 11.8494222595
1336005328052796656 11.0270003562
1336005328252737726 10.019134122
1336005328419465670 10.728053223
1336005328619420748 6.42122338784
1336005328852775121 8.34855080828
1336005329052740050 11.7748693049
1336005329252745366 7.27943086509
1336005329452812766 7.48767462928
1336005329652866467 9.64242836034
1336005329853090102 -10.1198102119
1336005330020017851 -7.77831449408
1336005330219652434 -9.12292848446
1336005330419502812 -9.53542644871
1336005330586105871 -9.49813176073
1336005330786107530 -9.39437347225
1336005330952819887 -8.02714959847
1336005331119504718 -7.12855723405
1336005331319568836 -8.80080550753
1336005331552803326 -9.55081235131
1336005331752698140 -7.88836029518
1336005331919515198 -10.5253286658
1336005332119502301 -10.9936665455
1336005332319541493 -9.81510480949
1336005332486160170 -9.5810318869
1336005332652971827 -11.4883102922
1336005332852783039 -2.01689463587
1336005333019522803 5.08872085073
1336005333219380730 8.98875760732
1336005333486186577 10.4337409519
1336005333686321128 11.4001371961
1336005333886188294 11.650074322
1336005334052844208 11.5369684867
1336005334219580548 12.0164126921
1336005334419385070 14.2644282866
1336005334619411073 9.91770709059
1336005334819604799 12.2761390947
1336005335019668273 6.14962952235
1336005335219486113 9.7983800648
1336005335386077240 8.27218438538
1336005335586142961 9.1681048284
1336005335752742097 2.171061722
1336005335986000259 -10.493552933
1336005336186163370 -11.0543056757
1336005337152823961 -13.2397473214
1336005337319519612 -14.391891517
1336005337586328050 -15.4412590133
1336005337786090748 -10.2254019155
1336005337953067792 -12.4619207496
1336005338152690485 -14.4903400522
1336005338352737124 -17.4536792883
1336005338552674289 -16.2044337971
1336005338719745330 -14.6446227824
1336005338952842097 -16.3813997021
1336005339153919884 -13.134518252
1336005339352962597 -14.903171854
1336005339552819844 -13.239812442
1336005339752847365 -13.6935905013
1336005339919501962 -13.4263790113
1336005340186127942 -13.1256533788
1336005340419495496 -15.2543027261
1336005340619442947 -14.4746246278
1336005340819494646 -11.6402594543
1336005341052864831 -7.72349349959
1336005341252797898 -11.4950670278
1336005341419405418 -8.24597194712
1336005341586067048 -9.10347856759
1336005341786258928 -8.86252900219
1336005341986135798 -9.42033163973
1336005342152742691 -9.64800565144
1336005342319429907 -6.27230515262
1336005342486270280 -8.29913657763
1336005342686185927 -8.10621097634
1336005342919447775 -7.03763083635
1336005343086101266 -6.96499891972
1336005343286065325 -6.7427089457
1336005343519405040 -8.15240584802
1336005343719474146 13.3720145245
1336005343919446377 9.9760439781
1336005344152833894 13.5101404739
1336005344386176061 9.76123215153
1336005344586066686 7.17220138854
1336005344819407521 7.79767271147
1336005345019473093 14.5065869931
1336005345219481855 8.11980854475
1336005345419541078 10.9665817548
1336005345619388718 7.90349626211
1336005345819321755 8.90759031445
1336005346019424126 7.30099716946
1336005346219475357 9.25514705371
1336005346452940272 9.01229976212
1336005346652777828 9.03202578223
1336005346852768932 10.8183407845
1336005347052755495 14.579209217
1336005347252813395 7.46065778015
1336005347419503396 6.06783259709
1336005347619523595 7.77168860857
1336005347819454873 -14.6781358653
1336005347986113919 -11.0998534122
1336005348219538757 -10.558502933
1336005348419605139 -12.543383133
1336005348586204394 -12.349837881
1336005348819376160 -14.7941469111
1336005349019467903 -17.1946955811
1336005349186026032 -16.4341056416
1336005349452736041 -15.6806933715
1336005349619558085 -17.8627587506
1336005349819504240 -13.4940999217
1336005350019329198 -15.5053652856
1336005350219550247 -14.0589755864
1336005350419489202 -17.3377683652
1336005350686163004 -15.3506486541
1336005350886066816 -16.3798093691
1336005351086137960 -14.8108156501
1336005351286162838 -17.0170156981
1336005351486072891 -12.4919372556
1336005351686140271 -13.5056041822
1336005351886098663 -13.183860398
1336005352086159290 -14.432524265
1336005352252835801 -18.234311115
1336005352452799165 -13.325017496
1336005352619426782 -14.5536229858
1336005352852826011 -9.97989093971
1336005353052767431 -8.74063281636
1336005353252838263 -10.7595631174
1336005353452673120 -9.28176253858
1336005353652815136 -10.5100825516
1336005353819539279 -10.5747962667
1336005354019621941 -10.0293693108
1336005354186073271 -8.77546224527
1336005354386147299 -9.51517218786
1336005354586224183 -11.1828966003
1336005354819644854 0.526694101119
1336005355019556302 1.18574875001
1336005355219441256 3.87738652629
1336005355386068024 3.26417289308
1336005355586309197 4.80955747379
1336005355786108182 7.04520445167
1336005355986188565 6.57291990983
1336005356186121060 3.66987270875
1336005356386284259 2.42638299188
1336005356552692263 5.17396302324
1336005356786238882 4.25080948597
1336005356986223544 1.66668259919
1336005357152891108 2.47246881931
1336005357352744907 3.39253584777
1336005357552763913 -0.619752753219
1336005357719559725 0.494967615975
1336005358019593160 -0.947696885395
1336005358186119801 1.83704935591
1336005358386089505 -2.06076771887
1336005358586106411 -0.0714028413385
1336005358786159910 0.351315727437
1336005358986146634 -11.7736313778
1336005359186004968 -12.6160737028
1336005359419385920 -17.6138036397
1336005359619400057 -14.3799903425
1336005359786258909 -13.8708559783
1336005359986112359 -14.2597377086
1336005360219856230 -13.3019183409
1336005360386211645 -12.1014516312
1336005360586126485 -5.82027137547
1336005360752797592 3.38465528591
1336005361052711608 6.49698834492
1336005361286155750 8.35669774264
1336005361486166225 7.50789963948
1336005361652802399 10.0105866117
1336005361852733292 8.79376453702
1336005362052677833 6.80355888765
1336005362252820887 -9.14710598835
1336005362452768815 -8.72221785182
1336005362686193582 -12.6747824276
1336005362886119436 -11.6130933031
1336005363120257794 -10.7173420177
1336005363286207880 -11.5483850839
1336005363486155192 -9.74588063177
1336005363686175963 -13.2435991773
1336005363852683951 8.52424594339
1336005364052782908 4.80503835339
1336005364286070997 7.31403768934
1336005364552925843 6.09281229632
1336005364752752246 11.6633811756
1336005364952857790 6.17552524834
1336005365152981957 7.86155621707
1336005365352674265 7.80312550182
1336005365552853117 7.32961248064
1336005365719491424 7.54662948871
1336005365919735241 6.19015546424
1336005366152766613 4.05425398569
1336005366352974740 6.60366570834
1336005366519563074 6.1982854359
1336005366719466721 1.60655082337
1336005367652822065 -7.08906481268
1336005367852752156 -10.4232761046
1336005368019551085 -8.53721365617
1336005368219574158 -12.8267457961
1336005368386186173 -11.3683581279
1336005368619552870 -18.5739535674
1336005368786055958 -10.0396535583
1336005368986220134 -12.9385887887
1336005369152944224 -10.6002295559
1336005369353196938 -7.84839611969
1336005369552864926 -8.36640711205
1336005369752820631 -7.66815737852
1336005369952842429 -8.44860076259
1336005370119495505 -5.80134724545
1336005370319358089 -3.83229488733
1336005370619520566 -5.98388752869
1336005370852823734 -13.8544071299
1336005371052850633 -17.3311729828
1336005371252716183 -15.7600689936
1336005371452844215 -11.2768474782
1336005371652690483 -10.4462185395
1336005371852672808 -10.1629168723
1336005372052781039 -11.5769551374
1336005372252785788 -10.5807270843
1336005372452842491 -5.40873294241
1336005372652666790 -7.29434953441
1336005372819542120 -5.39952014204
1336005373019433111 4.74281573872
1336005373219646990 8.45766727153
1336005373486063480 3.47875293403
1336005373686195570 10.6399870824
1336005373852718517 9.01817877854
1336005374053079318 10.1297379218
1336005374252773326 0.171826931011
1336005374419500151 -7.87173208668
1336005374619679232 -9.54202107143
1336005374886117894 -9.63926981247
1336005375052716863 -7.67951731125
1336005375253010337 -10.3386384445
1336005375419390468 -10.1280577161
1336005375652843103 -12.8750394777
1336005375819524141 -11.993593137
1336005376052773302 -15.1097872387
1336005376252833450 -10.7351311996
1336005376452861092 -8.774696515
1336005376652753019 -12.7860320429
1336005376852788317 -11.2869460871
1336005377053042038 -11.5849177528
1336005377252791623 7.02182324578
1336005377452820099 4.11748903365
1336005377686142346 4.96608259555
1336005377886282031 1.01306143922
1336005378119481425 1.38287816751
1336005378286097321 0.666932206373
1336005378452827998 -0.259372883259
1336005378652910974 2.22217079594
1336005378852810372 3.87913977822
1336005379052736204 4.06522309404
1336005379219464978 11.0446891048
1336005379519448394 9.86141131423
1336005379852777209 8.05335281501
1336005380052796856 10.7465281117
1336005380219383536 10.5489845886
1336005380452898618 8.74538988615
1336005380652854656 7.61840287243
1336005380819635731 6.28704161913
1336005380986270419 7.47961217735
1336005381185980133 8.46652752779
1336005381419511787 4.20018884816
1336005381586138545 10.8529508794
1336005381786204309 -10.40863284
1336005381986200125 -10.5576711156
1336005382186076539 -10.9361868938
1336005382386147807 -10.1345977761
1336005382586096129 -10.3225337398
1336005382752840298 -11.7662952993
1336005382952738477 -10.6472538037
1336005383186148384 -6.03383697707
1336005383386194096 -7.26304135961
1336005383552757255 -9.28874567125
1336005383819396992 -8.19777166998
1336005384019517694 -7.79047794577
1336005384186127690 -8.16866860442
1336005384386089698 -7.37283476409
1336005384619488886 -12.361485924
1336005384819446436 -7.87991145141
1336005385019589558 -11.5265103874
1336005385186210430 -7.30908188599
1336005385386123462 -3.23228892053
1336005385619510131 -8.24791295864
1336005385786083605 -13.1425723863
1336005385986194236 -11.6442875457
1336005386152912936 -13.6297679077
1336005386352818067 -16.5717503458
1336005386552917706 -13.32136369
1336005386719483475 -14.7477402532
1336005386919656707 -13.6548062784
1336005387086185493 -13.9803302511
1336005387286217510 -15.8099843964
1336005387619423716 -14.6081403034
1336005387819502230 -13.9074813666
1336005388019582205 -15.8655521278
1336005388219422116 -13.0992352172
1336005388452796482 -12.6088098225
1336005388652755817 -14.3794441217
1336005388886118105 -11.5190056407
1336005389086172497 -14.436622995
1336005389319544129 3.58237697321
1336005389519530684 10.6256433733
1336005389719424144 7.95616617563
1336005389919608988 12.007430611
1336005390119545830 8.94351702661
1336005390319460417 8.59055282768
1336005390519564125 6.70970201403
1336005390719511527 7.79832782609
1336005390919404255 4.26761732006
1336005391086354807 8.10899761892
1336005391352777511 6.97710043744
1336005391552760152 8.78634954766
1336005391752854791 9.19727308216
1336005391952827974 10.8250895876
1336005392152803170 6.4819296686
1336005392452826426 6.04446897845
1336005392652894076 12.2873736499
1336005392852850651 7.29062802708
1336005393052844604 5.55840518001
1336005393219505286 10.5194600183
1336005393419340365 12.8094212823
1336005393619368959 7.43105824152
1336005393819449090 10.2069052232
1336005394019303313 10.8454403332
1336005394219440272 10.5036726606
1336005394419621492 8.95054355713
1336005394586330376 -6.66019678683
1336005394786197096 -15.2405970688
1336005394986142488 -16.4556235926
1336005395186055600 -11.8489432359
1336005395386178071 -12.2129146314
1336005395552745315 -19.1666029352
1336005395752866610 -17.335804929
1336005395952790582 -16.2716423068
1336005396152808391 -15.7251345208
1336005396319483838 -18.12840824
1336005396552813660 -14.8724644602
1336005396752757828 -15.6912409296
1336005396919536886 -17.6863183334
1336005397186192340 -14.7862782867
1336005397386162576 -16.0186700125
1336005397552733320 -17.9856019907
1336005397752711079 -16.6502739639
1336005397952744376 -13.3144785892
1336005398119413319 -12.8692254911
1336005398319464171 -14.4619588711
1336005398552777278 0.56231289386
1336005398719496055 5.34827030328
1336005398852804870 3.57473291319
1336005398952901111 4.80648720666
1336005399219509380 -13.7711809006
1336005399386192339 -3.26908818742
1336005399525851840 1.89977955207
1336005399752911681 -6.07137522145
1336005399952981308 -7.10834152082
1336005400152769459 -6.87105803564
1336005400352757589 -11.0562440283
1336005400519389828 -16.1172825987
1336005400752813461 -16.2173958113
1336005400986142442 -12.9933120309
1336005401152812947 -13.8514807132
1336005401352790302 -14.8330374176
1336005401552736305 -12.6770823803
1336005401752885958 -14.5631389362
1336005401952756207 -12.7227027613
1336005402152723832 -13.479606588
1336005402352908797 -12.4657029302
1336005402519714969 -10.3541685293
1336005402719490700 -10.7111927796
1336005402919712582 -9.34858964806
1336005403086196143 -10.9779409342
1336005403286149504 -8.63107884635
1336005403486028436 -11.0647029083
1336005403652702467 -11.0241015504
1336005403852786471 -9.71293933566
1336005404052770844 -9.74444916575
1336005404252732738 -10.4778947406
1336005408486107787 -8.18944144023
1336005408686131070 -11.6145299046
1336005408852794458 -11.5992040793
1336005409052762668 -7.93677048188
1336005409252834575 -7.99585376621
1336005409419514219 -7.41780636938
1336005409586135004 -7.0449056506
1336005409786150016 -6.84607191746
1336005409952879794 -4.7279012784
1336005410152841048 -4.6975406617
1336005410352751369 -7.92479756028
1336005410519390925 -12.9845460206
1336005411686136259 -10.4719912091
1336005411852807810 -10.5692421177
1336005412086127196 -8.71232282364
1336005412286161728 -9.11908329924
1336005412486196527 -6.54458792048
1336005412686205800 -6.64444828003
1336005412919405339 -7.4377008205
1336005413119534180 -9.74754799658
1336005413286052903 -8.58741564909
1336005413486119204 -9.01079622453
1336005413686085252 -6.7080759893
1336005413886168264 -7.47225713518
1336005414052734407 -8.63083724951
1336005414252838632 -6.91575729302
1336005414452739528 -8.82799291756
1336005414652857524 -11.9590868166
1336005414852840667 -9.26828841645
1336005415019484449 -8.07812565511
1336005415219452742 -7.88643115768
1336005415386188032 -7.18270601488
1336005415586266252 -8.18205024293
1336005415819375668 4.79938439302
1336005416052977855 1.15975059849
1336005416286148016 8.49507845786
1336005416486247113 12.0953615774
1336005416686091167 5.21266125975
1336005416852895648 3.03069936165
1336005417052859358 4.0776951237
1336005417252832488 4.53846992998
1336005417419499273 4.7728693771
1336005417619481860 5.37634305692
1336005417819482015 3.47030125185
1336005417986172936 8.76339362137
1336005418186123408 3.9790842913
1336005418419451917 6.65372493927
1336005418619422227 5.20683963832
1336005418852820362 5.34419761727
1336005419086099391 6.32768789979
1336005419253004859 4.48706170374
1336005419486102709 4.47827435654
1336005419686088666 7.21080643161
1336005419886083151 2.38468097104
1336005420052801877 2.69796345954
1336005420286092228 2.45216305448
1336005420486165483 -12.3270639616
1336005420686219289 -10.7807301999
1336005420852915080 -9.43940733528
1336005421019408963 -9.80961365254
1336005421186130674 -12.3638331929
1336005421386200171 -8.9778715246
1336005421586158580 -7.23678174559
1336005424019395241 -6.36426580735
1336005424219993770 -9.04513207409
1336005424419591583 -15.81398182
1336005424619595092 -10.3785153243
1336005424819448643 -11.673258548
1336005425019381496 -9.98235194315
1336005425252723310 -9.92221648003
1336005425452861765 -13.6981018368
1336005425652715605 -10.4669716607
1336005425852751816 -13.1760257797
1336005426052801693 -10.9914543049
1336005426319535654 -10.2824657456
1336005426519470775 -10.0338081736
1336005426686158926 -10.8928040913
1336005426886106405 -11.7786446501
1336005427086154596 -12.2449561695
1336005427252767010 -11.0990624041
1336005427452670067 -10.4033466734
1336005427619352280 -8.49313005359
1336005427819401637 -10.9504325456
1336005427986094921 -9.51394790426
1336005428186026543 -7.57833810721
1336005428419618060 -10.3335497791
1336005428619423237 -10.6884310162
1336005428886235916 -10.710971044
1336005429086271647 -9.03083351035
1336005429286230526 -11.2069927092
1336005429519542969 -13.3377384469
1336005429752752388 -9.71622514342
1336005429952769073 -8.77498938959
1336005430119505469 -10.0438778126
1336005430286145360 -7.41532414573
1336005430486041264 -7.70770380878
1336005430652844651 -8.52066081648
1336005430852672758 -8.01782476725
1336005431052743053 -7.8106779461
1336005431252976924 -7.3751809644
1336005431419569568 -11.7092980271
1336005431619433222 -9.47499153314
1336005431819525256 -8.82438240065
1336005431986138383 -9.33816307697
1336005432219394328 -8.74464372002
1336005432386316500 -9.39521739981
1336005432586111113 -10.74550817
1336005432786140234 -10.9228500793
1336005432952745114 -10.8644848838
1336005433219392598 -9.30799928368
1336005433386127390 -14.6329574764
1336005433552838381 -16.612559323
1336005433719488005 -17.4487535055
1336005433852837459 -15.2284988897
1336005434019468528 -17.3135909312
1336005434152983881 -17.6374140302
1336005434319481436 -17.108245522
1336005434486136698 -15.9157918934
1336005434652922802 -19.4323906156
1336005434819606687 -18.31453738
1336005434986152990 -14.8106394375
1336005435119559309 -15.3519893517
1336005435286067861 -16.5356761237
1336005435452870921 -14.2473415295
1336005435619449111 -16.334155944
1336005435786264998 -13.8171065685
1336005435952708616 -16.0454681187
1336005436119359770 -18.8763062257
1336005436286310014 -16.8728295861
1336005436486190655 -14.0434306243
1336005436619450870 -14.2983512311
1336005436852794874 -12.9241401825
1336005436986310694 -13.8850737783
1336005437119614218 -14.6244352961
1336005437252782395 -16.7038751248
1336005437419472460 -17.7280355845
1336005437552874126 -14.676494652
1336005437719511073 -16.6586061346
1336005437852826562 -12.2723243218
1336005438019457065 -14.2272315431
1336005438152863348 -12.3578477038
1336005438352874612 -14.3998101187
1336005438519475238 -15.2148041338
1336005438652799004 -14.607181301
1336005438853090147 -12.1980511451
1336005439019588638 -15.347732951
1336005439186044994 -14.5090370354
1336005439319445521 -16.2857521413
1336005439486193954 -12.661812347
1336005439652915006 -15.938786353
1336005439819454515 -12.7299204045
1336005440019371302 -12.7496617556
1336005440186062274 -14.1265252468
1336005440319458247 -10.9219814354
1336005440519503023 -13.9912983688
1336005440686298014 -9.97154923335
1336005440886122218 -12.4341970036
1336005441086098179 -9.02548782619
1336005441252880976 -11.2479933423
1336005441419520109 -13.5944192762
1336005441586045568 -11.908989405
1336005441752901126 -11.1795357176
1336005441919486754 -10.7110037051
1336005442086150368 -9.64807418545
1336005442219437323 -11.9900793291
1336005442386307244 -10.5334294436
1336005442552740283 -10.2301125492
1336005442752803806 -11.1288523658
1336005442952839292 -13.3347263772
1336005443119502486 -12.3905992532
1336005443286169786 -10.0632858606
1336005443452832163 -9.71021652443
1336005443619444654 -10.1407126129
1336005443786216617 -9.45278028843
1336005443952805190 -9.6472013073
1336005444119492901 -10.4247227315
1336005444319541515 -10.9069716702
1336005444486365084 -9.80956602364
1336005444652749281 -11.8496273011
1336005444819532741 -14.6477520523
1336005444986137860 -15.1656601429
1336005445186059831 -11.1700156707
1336005445386127958 -14.2999275027
1336005445553150716 -11.0281027103
1336005445719498744 -13.9999840031
1336005445886405199 -12.6583284655
1336005446086246396 -9.91801247714
1336005446252824058 -8.84876537022
1336005446419596715 -11.6845368082
1336005446586158893 -13.5541344056
1336005446786208218 -13.8222627495
1336005446953063338 -11.1084680376
1336005447119481392 -10.8808059111
1336005447286256002 -13.7018836678
1336005447552808604 -12.3069519257
1336005447719569235 -13.3955835249
1336005447919553998 -11.3922453771
1336005448086092904 -13.5710198485
1336005448286099126 -12.9751506584
1336005448452765152 -11.5750175797
1336005448652785399 -11.0872100622
1336005448852704855 -9.73891769937
1336005449019483283 -14.6781077742
1336005449152974367 1.34910341261
1336005449352766521 -10.358525269
1336005449486345705 -4.56575770414
1336005449819496652 -16.0576424034
1336005449919544416 -2.22429390416
1336005450119411905 -3.72158559587
1336005450252709592 -1.22094709864
1336005450352865183 -8.01475060824
1336005450452721796 3.91092829463
1336005450719581528 -9.00800878393
1336005450819527329 -5.17763570341
1336005450986163600 -4.68740765102
1336005452052999803 -5.19159410879
1336005458586123593 -11.5412604406
1336005458753125500 -13.4613891978
1336005458986127917 -15.6899447056
1336005459219446731 -12.7462577179
1336005459452786366 -9.83949433667
1336005459652748665 -6.9369346963
1336005459852934796 -9.62801449125
1336005460086068972 -10.9526707882
1336005460286111766 -10.2679058653
1336005460486142648 -12.0949197172
1336005460719478161 -9.88200416096
1336005460919461204 -9.54613616036
1336005461119436172 -14.2168685234
1336005461319545413 -8.96219100858
1336005461519436887 -8.01053904542
1336005461752832913 -7.77806819384
1336005461919388889 -7.14922433447
1336005462119472578 -8.74931690798
1336005462319383420 -7.95281433312
1336005462519628668 -8.75414346274
1336005462719658080 -6.18198410664
1336005462952877881 -7.62993800387
1336005463152757980 -7.780863846
1336005463352762189 -9.24096486684
1336005463552698732 -7.05623901122
1336005463752728738 -6.8707391854
1336005463919343461 -4.41049956551
1336005464152842442 -6.61387965048
1336005464352826667 -6.03507443974
1336005464519613540 -8.51227267292
1336005464719459881 -13.4596611269
1336005464952805113 -15.029413655
1336005465186156574 -14.4811431937
1336005465386204981 -16.1848227127
1336005465552899105 -0.567085889646
1336005465686045683 -3.81749869077
1336005465819563726 -1.88725145165
1336005466152982034 -6.05769574703
1336005466286058559 -5.48304831061
1336005466486121677 3.28600088931
1336005467019634642 -15.1326563468
1336005467186404091 -17.0308218475
1336005467352868976 -12.0673989053
1336005467519593328 -10.2038445422
1336005467752763426 -12.7040917606
1336005467919531412 -10.7384579733
1336005468086170982 -13.9420640326
1336005468319843325 -13.7711486374
1336005468486227520 -10.998311465
1336005468686327512 -17.0056193689
1336005468886138227 -14.930223096
1336005469086293164 -15.0472180668
1336005469352793116 -14.2469119944
1336005469552831239 -14.1683732908
1336005469719470671 -13.904425292
1336005469919453872 -13.8467808612
1336005470086410344 -16.3211268621
1336005470286131530 -14.8493793211
1336005470486220746 -15.9379588643
1336005470652744485 -14.3295297663
1336005470852841101 -12.298903203
1336005471052781760 -13.7126864798
1336005471252821856 -15.394925225
1336005471419494365 -13.2323203432
1336005471652807027 -14.1614400019
1336005471852846131 -12.1660525346
1336005472019355042 -12.8176984499
1336005472219655655 -12.7667674084
1336005472452826908 -13.9969095308
1336005472652723899 -14.1401875473
1336005472852798068 -14.8655229877
1336005473052817887 -15.2652422269
1336005473252788169 -15.5651639542
1336005473452810444 -14.9467726209
1336005473652805649 -14.4512992494
1336005473852780690 -13.8585651676
1336005474052745007 -15.4442225645
1336005474252808046 -16.0027350078
1336005474452899599 -14.0369997795
1336005474619438257 -15.7893251532
1336005474819488372 -14.1568213348
1336005475052763576 -15.4965833018
1336005475286239444 -16.2757671581
1336005475486324417 -16.1916398628
1336005475686092992 -17.7408772734
1336005475886115919 -7.6374081106
1336005476119552099 -9.3444002903
1336005476319482490 -12.3117481295
1336005476519341630 -14.1283527678
1336005476719530269 -15.1168933978
1336005476919602793 -17.2177955234
1336005477119548923 -18.9115938152
1336005477286159930 -19.3984998958
1336005477486171259 -18.7590812014
1336005477719500047 -18.3288350152
1336005477919467029 -18.4062562835
1336005478119552631 -18.6934681493
1336005478319508783 -16.3901436502
1336005478486162391 -14.6940390887
1336005478686137228 -16.4966200028
1336005479019535367 -16.0277956252
1336005479252723133 -15.8153141773
1336005479419450199 -15.7695595131
1336005479619373652 -15.4386458137
1336005479819363174 -16.0798126581
1336005479986199080 -15.0653006556
1336005480252710860 -14.607552485
1336005480452717010 -13.4823510707
1336005480686101305 -16.0793062518
1336005480919439737 -14.4872072663
1336005481152781007 -16.5880160089
1336005481352827009 -17.0822570479
1336005481552896623 -15.1317987844
1336005481752807922 -16.4290693027
1336005481952800707 -15.9290198881
1336005482186118334 -14.4647371019
1336005482386072914 -15.4750490688
1336005482586132273 -16.0884661429
1336005482752837974 -15.6459176613
1336005482952893308 -15.1366212493
1336005483152800782 -15.4472335813
1336005483352751535 -16.878383737
1336005483519397429 -18.8027477155
1336005483786301918 -15.4700621463
1336005483952703353 -14.151977479
1336005484219461652 -11.7323486104
1336005484419498141 -14.1995834381
1336005484619592291 -14.9100163756
1336005484819381528 -12.1726332431
1336005484986274134 -13.6105365404
1336005485219486939 -11.7432767766
1336005485419533463 -12.7576743711
1336005485652711621 -15.4065839583
1336005485852817295 -14.062235931
1336005486052733543 -14.288951558
1336005486219495773 -13.373828157
1336005486419475635 -13.7195601041
1336005486619589420 -12.9157533314
1336005486819406361 -13.32948969
1336005487019395809 -14.1965267062
1336005487219406127 -13.5079119944
1336005487452844266 -12.8344323359
1336005487619415289 -12.4051699544
1336005487886232982 -12.492281538
1336005488086139719 -12.6321687919
1336005488286271165 -13.3620491837
1336005488452683216 -12.5927354592
1336005488652740829 -12.1509522841
1336005488852779560 -12.8826777573
1336005489052773328 -14.0014403393
1336005489252814842 -12.2592167087
1336005489452728898 -14.557046115
1336005489619402927 -16.5832006171
1336005489820004788 -17.3451752364
1336005497086160928 6.98200297285
1336005497920107816 -15.7151809291
1336005498119407036 -16.0848116583
1336005498319501355 -14.9417220607
1336005498519799192 -16.5693644773
1336005498719500086 -16.0811684278
1336005498919436439 -13.9928944309
1336005499119352386 -12.4082959583
1336005499352709503 -16.6692026363
1336005499519583374 -15.2220722654
1336005499752752497 -14.4241953074
1336005499952761948 -16.4500597987
1336005500152707572 -15.4804586496
1336005500419530433 -13.2813533005
1336005500619502249 -14.2554013899
1336005500786158865 -16.8400494241
1336005501019434380 -14.2875020814
1336005501186094883 -15.8597688452
1336005501386178911 -14.9841627276
1336005501586106232 -11.1138593923
1336005501786576006 -14.1196942086
1336005501986187197 -13.3537531943
1336005502186082163 -16.7926907941
1336005502386175290 -16.2923956299
1336005502586110312 -12.6524702437
1336005502786391701 -11.2192042837
1336005502986156374 -15.0488743099
1336005503219716158 -15.4166218617
1336005503419479881 -13.686040985
1336005503619447779 -15.5531096131
