# Supplementary material for: Infants Time Their Smiles to Make Their Moms Smile
Source: PLoS One. 2015 Sep 23;10(9):e0136492. doi: 10.1371/journal.pone.0136492 (PMC4580458; doi:10.1371/journal.pone.0136492)
Supplement: S1 Data — (ZIP) [file pone.0136492.s001.zip › DiegoSmileRawData/smilenew_sub_26_babyplus_2012-05-02-17-53-47.robotsmiles]

1 1336006435370437041
0 1336006437470279916
1 1336006439603631877
0 1336006442437079960
1 1336006444270310545
0 1336006448770325418
1 1336006450903757885
0 1336006453870395506
1 1336006457670222650
0 1336006461770422226
1 1336006492123116221
0 1336006495456466423
1 1336006511023165341
0 1336006513523168368
1 1336006524223359498
0 1336006526356331791
1 1336006529323197786
0 1336006531556683844
1 1336006533423174272
0 1336006534556510772
1 1336006541556704883
0 1336006545556788134
1 1336006561023094260
0 1336006563556419335
1 1336006571323237263
0 1336006573556652355
1 1336006577223139298
0 1336006579723350541
1 1336006585915772512
0 1336006588482360553
1 1336006590682247004
0 1336006592815570339
1 1336006603415362902
0 1336006605882377673
1 1336006610815628159
0 1336006613782231591
