# Supplementary material for: Infants Time Their Smiles to Make Their Moms Smile
Source: PLoS One. 2015 Sep 23;10(9):e0136492. doi: 10.1371/journal.pone.0136492 (PMC4580458; doi:10.1371/journal.pone.0136492)
Supplement: S1 Data — (ZIP) [file pone.0136492.s001.zip › DiegoSmileRawData/smilenew_sub_26_babyplus_2012-05-02-17-53-47.subjectsmiles]

1336006435136923699 -17.5694228617
1336006435270237304 -16.441492028
1336006435370377297 -17.3833874829
1336006435503737627 -15.7291100713
1336006435637028265 -11.949877939
1336006435770319908 -14.5879259231
1336006435870269410 -13.6989125633
1336006435970227149 -15.746032226
1336006436070238742 -12.8517458329
1336006436203541852 -13.8754180225
1336006436303584978 -12.2799286466
1336006436403583828 -13.5378036845
1336006436537085632 -13.4438941776
1336006436637207441 -12.6739989133
1336006436770225466 -11.7967654784
1336006436870283741 -12.1296126042
1336006436970293553 -13.4532511834
1336006437103612474 -12.7443332321
1336006437203745097 -11.3954974984
1336006437370234975 -10.7730028428
1336006437470264160 -14.0238963771
1336006437570375100 -12.889042915
1336006437703627239 -14.2160569954
1336006437836993233 -13.33395006
1336006437970252423 -11.5532235339
1336006438070343623 -12.0061509412
1336006438203564233 -12.3252925868
1336006438303572303 -12.8813833148
1336006438436999017 -13.9159853629
1336006438536937855 -11.4770286602
1336006438636933688 -13.3082986413
1336006438770374047 -11.8371312801
1336006438870343263 -13.1581808152
1336006439004030587 -12.5024792058
1336006439137007772 -12.3741157092
1336006439236865365 -12.2023804537
1336006439370221101 -11.814068172
1336006439470340017 -13.0163003802
1336006439603613092 -11.0687222123
1336006439703613162 -12.1822627968
1336006439803696101 -11.4823392411
1336006439936879054 -10.7285845624
1336006440036895297 -12.7669299744
1336006440170183796 -11.7225501666
1336006440270335456 -11.6116566045
1336006440403682010 -11.3570758532
1336006440503637319 -12.7319163476
1336006440603598404 -12.4477892885
1336006440703685851 -12.1890856427
1336006440837016121 -11.15814143
1336006440936913476 -11.1135727083
1336006441070521413 -12.7905037856
1336006441170273654 -11.9770190715
1336006441270319739 -12.1061782551
1336006441403566877 -12.2032461962
1336006441503606460 -13.8043094068
1336006441603820075 -11.5443488339
1336006441737106198 -11.7503285837
1336006441837077085 -13.0512303026
1336006441937027589 -13.7837625481
1336006442070257461 -13.7247272859
1336006442170526262 -12.503658339
1336006442303660138 -11.1808565549
1336006442437058681 -10.7311262326
1336006442603618551 -12.4323576418
1336006442703717377 -13.2883858116
1336006442836864736 2.94624125487
1336006442937036199 1.13056714745
1336006443070224551 2.37199032106
1336006443170228765 3.70068005695
1336006443303740151 4.93842072319
1336006443403642952 2.31283061991
1336006443503575064 3.38628680076
1336006443670271715 2.92484593656
1336006443770379756 1.96009257346
1336006443903666434 3.30825520863
1336006444036988324 2.38499159144
1336006444170307607 2.45580147022
1336006444270294272 2.72488659288
1336006444403740985 3.23364808019
1336006444503654939 3.25502593401
1336006444636988951 4.10955890459
1336006444736928876 0.0808327779038
1336006444836994359 2.25197899446
1336006445003844421 2.02413226642
1336006445103727288 3.91671316096
1336006445203663831 2.61187310016
1336006445303938025 0.0494072401436
1336006445470339031 4.78715890117
1336006445570260531 2.12742935796
1336006445736882194 -0.68946600107
1336006445836969293 2.62004109242
1336006445970329086 2.85233384369
1336006446070343545 -0.0281157447163
1336006446170503010 1.74547390574
1336006446303639576 2.50864393924
1336006446403640802 2.30137592001
1336006446503703204 4.44618552274
1336006446603580585 2.39016082273
1336006446737003825 2.04392072311
1336006446836774517 4.21229160714
1336006446937008251 3.92825459427
1336006447070323065 1.64510021303
1336006447170365482 4.02977841353
1336006447303767290 4.25005112065
1336006447436963574 0.619245408408
1336006447536840443 5.10990972007
1336006447637044854 5.04110089824
1336006447770322124 5.44693446163
1336006447870309664 8.47370547852
1336006448003592794 8.85034497196
1336006448137003715 7.12391137766
1336006448270250825 9.42629881753
1336006448403595358 9.70629443288
1336006448537069203 10.5289227755
1336006448670289246 7.85186706553
1336006448770312479 9.75839396652
1336006448903660004 9.50419463789
1336006449003725973 9.8162002585
1336006449137056564 11.2268609351
1336006449270443736 9.35914271262
1336006449403842045 10.4572085014
1336006449503844724 8.23605373218
1336006449670293951 9.99235381668
1336006449770240829 10.4789936397
1336006449870293142 12.3357889587
1336006450003663265 11.1021783005
1336006450103752304 7.25835677007
1336006450203659084 9.04746757148
1336006450303672553 9.42661787519
1336006450470400492 8.65674066691
1336006450570204040 6.84261819794
1336006450703581115 2.75604408237
1336006450803552799 2.3265697363
1336006450903671331 2.73906316177
1336006451036980002 0.789099363022
1336006451137035607 0.800386776789
1336006451270299578 0.795034926527
1336006451403587659 0.29124535056
1336006451503718314 3.03079811184
1336006451637051343 1.99976130189
1336006451736932352 2.56482051957
1336006451870275734 5.55286918568
1336006452003682823 4.7025650457
1336006452103715393 4.17766101325
1336006452237026921 7.38702975103
1336006452337052058 6.81524680944
1336006452470362421 9.83843985471
1336006452570378715 9.91883008499
1336006452703502825 10.2278927403
1336006452803619903 9.35225034738
1336006452903898563 1.06830030025
1336006453037017954 -12.6851111537
1336006453137103233 -12.8552060471
1336006453236970365 -12.9758935649
1336006453403636196 -9.67299440088
1336006453503627810 -9.3206865043
1336006453636869943 -13.6227620242
1336006453770330488 -8.7346907275
1336006453870379501 -7.45641136695
1336006454003635324 -10.1460123817
1336006454137133702 -10.049144537
1336006454303600488 -12.0976348885
1336006454403603265 -15.0758193934
1336006454503720932 -11.9013271674
1336006454670295769 -13.3381671646
1336006454803799100 -16.2750233789
1336006454936981967 -14.2124900406
1336006455036897913 -14.3469116706
1336006455170271298 -12.9859309377
1336006455303821245 -10.7694384388
1336006455437689550 -10.1753471104
1336006455536963877 -11.5498680714
1336006455637014809 -11.5809930416
1336006455770341003 -12.2657403051
1336006455870239091 -14.5623372937
1336006455970136872 -14.1514631285
1336006456103631293 -14.7676935847
1336006456236893423 -12.9855708932
1336006456370189078 -13.274554327
1336006456470455256 -15.1364085551
1336006456570202393 -15.1851586102
1336006456737731430 -13.5110531287
1336006456836973054 -11.5626830337
1336006456970347649 -11.6014381358
1336006457070387777 -12.9139062365
1336006457203625547 -10.6961200893
1336006457303756909 -12.5467081506
1336006457437011209 -12.1321749931
1336006457570458402 -12.6656236209
1336006457670192194 -13.8494303568
1336006457770298614 -12.6006475858
1336006457903655464 -12.2194275921
1336006458003627820 -13.329917701
1336006458137057327 -10.8982259522
1336006458237001006 -12.5966570571
1336006458336999646 -11.8385327366
1336006458470295877 -11.1327229046
1336006458603619120 -12.4626539642
1336006458737023303 -12.4974288877
1336006458870244018 -12.0802295302
1336006458970256464 -12.8398391701
1336006459103623682 -10.7211109921
1336006459236946202 -11.319664313
1336006459336955394 -12.089246873
1336006459470318652 -12.4760449719
1336006459570309960 -12.5139974874
1336006459703622715 -11.7235392583
1336006459803538237 -11.1808790406
1336006459903614261 -12.6854480123
1336006460037027967 -11.5860517308
1336006460136948381 -12.3951481489
1336006460236911206 -11.9695112004
1336006460370227556 -13.0342737582
1336006460470318681 -10.6438238932
1336006460603537461 -13.1056880967
1336006460737087772 -9.74906610476
1336006460903717876 -11.162747236
1336006461003803186 -11.7531817738
1336006461103593386 -9.96653459629
1336006461203702357 -9.58753056064
1336006461337043139 -10.7611775408
1336006461436975494 -11.4403332734
1336006461536912147 -12.4930974169
1336006461670243638 -12.6936579524
1336006461770329996 -12.9890696044
1336006461870342879 -8.76441207159
1336006462003729360 -11.0354643123
1336006462103746793 -8.57460064606
1336006462203565425 -15.310896201
1336006462303679769 -11.1320243936
1336006462437070124 -12.9445606009
1336006462570410284 -11.3233330277
1336006462670394504 -13.6999426622
1336006462803624612 -14.8404329232
1336006462903632920 -11.5643358547
1336006463037035243 -12.330534761
1336006463203746615 -8.2781109298
1336006463337057415 -7.01327605873
1336006463503841848 -1.86356605918
1336006463636952780 -9.30531540952
1336006463770402645 -6.31025077471
1336006463870530595 -6.51329693704
1336006463970271202 -8.86326375904
1336006464103679081 -7.98570769842
1336006464203630361 -8.91809425778
1336006464337075668 -8.68576685645
1336006464437073386 -10.8072038958
1336006464570384947 -9.92776480066
1336006464737048528 -10.1496909715
1336006464870251351 -8.61959143241
1336006465003608163 -14.1739954767
1336006466103614378 -8.39350718254
1336006466203570297 -12.1751791556
1336006466336967799 -10.4120689473
1336006466436930020 -12.2012605276
1336006466570299578 -12.5729402147
1336006466670434732 -13.7236330952
1336006466770356305 -16.0343475723
1336006466903690020 -15.4734155001
1336006467003683676 -14.7301755638
1336006467136981355 -14.5252765572
1336006467270273532 -15.4452431774
1336006467370206196 -16.1012235546
1336006467470353817 -13.4324360655
1336006467603626965 -15.4220814117
1336006467703631216 -13.3937574179
1336006467836985122 -13.5917583745
1336006468003725405 -9.48133575814
1336006468103641929 -11.475529415
1336006468203681473 -12.44409768
1336006468337040731 -8.82086409495
1336006469836927232 -12.25472822
1336006470003715901 -14.1616667383
1336006470103668523 -13.285934319
1336006470236950327 -13.2896830341
1336006470370423690 -13.3522042609
1336006470537188053 -9.93286423594
1336006470637176924 -11.3426578379
1336006470770363235 -18.1800373066
1336006470903617521 -18.4950875501
1336006471003642860 -15.041961219
1336006471136998308 -12.7457851958
1336006471270344662 -14.1996213272
1336006471370212761 -14.7390592683
1336006471470387008 -16.1429514796
1336006471589881688 -13.6488118654
1336006471723092567 -15.886060538
1336006471823055342 -13.334327678
1336006471923086500 -12.7851980555
1336006472056456851 -14.2105615373
1336006472189800572 -9.77802283222
1336006472289840384 -11.744710787
1336006472389805350 -14.1344467131
1336006472523202738 -11.5749056566
1336006472656479033 -11.0304205694
1336006472756457074 -13.5033541906
1336006472889896212 -11.6340577331
1336006473056456123 -10.5947107634
1336006473156540741 -7.02342572199
1336006473289771609 -7.48384585841
1336006473423149883 -6.80811352107
1336006473589735935 -2.21152811681
1336006473689751586 -7.62812382241
1336006473823279624 -8.61691804659
1336006473923027090 -6.60849569751
1336006474056454387 -5.17214460566
1336006474189815360 -7.03250233778
1336006474323059130 -8.80958965872
1336006474456338890 -7.45924232014
1336006474589749605 -6.87174235906
1336006474723157206 -5.68978860654
1336006474856419228 -6.04107060638
1336006474989813444 -5.90935480841
1336006475123092562 -8.12398202894
1336006475289926860 -1.89039487923
1336006475423100725 -2.76434910075
1336006475556711002 -11.1355607083
1336006475723074578 -8.79068850537
1336006475923105423 -10.1441642455
1336006476156503243 -8.92529855447
1336006476323088939 -8.94719921536
1336006476523020398 -10.7384823297
1336006476723017909 -9.55697586563
1336006476923029663 -10.6939497783
1336006477089712549 -11.9988256998
1336006477289750787 -10.3749278587
1336006477489758686 -11.3010310476
1336006477656401899 -10.7000117202
1336006477889759640 -11.8594774361
1336006478056440255 -11.1998537393
1336006478256288264 -9.73797108908
1336006478456430416 -11.5249680367
1336006478656519224 -11.1900211732
1336006478856343237 -11.3693171159
1336006479056602482 -10.8313425949
1336006479289679654 -10.4795442915
1336006479456549511 -13.8153603617
1336006479656352328 -8.26119191886
1336006479856411268 -10.7193960762
1336006480056264273 -12.2099440759
1336006480223225726 -17.884565591
1336006480389848976 -15.0813136269
1336006480556412165 -14.6596585958
1336006480723125363 -10.4346245917
1336006480956435428 -17.1378702212
1336006481156418379 -14.1964219665
1336006481356400872 -12.9765854622
1336006481556396530 -12.1415495959
1336006481722938546 -6.79138663202
1336006481923100092 -13.1373295172
1336006482123049946 -14.3921704615
1336006482323042346 -14.4549613519
1336006482489678946 -14.3523843007
1336006482656404628 -13.6291195881
1336006482823121193 -15.9433507565
1336006483056457955 -13.6141236774
1336006483222978582 -12.1811478575
1336006483456373658 -10.698958923
1336006483656420045 -11.1881312474
1336006483823118539 -6.27447179744
1336006484023073279 -10.2730773185
1336006484223041707 -7.8865987286
1336006484423044300 -13.2500452987
1336006484656463204 -10.1389633754
1336006484856475729 -9.96839430047
1336006485123088548 -12.5999726553
1336006485323071170 -15.981917493
1336006485589860363 -16.8854900959
1336006485789710693 -10.8586961817
1336006485989779305 -13.4775197993
1336006486223067207 -9.1418879499
1336006486456245966 -15.9908342885
1336006486656396015 -16.5414031363
1336006486889833727 -20.4838735531
1336006487089725008 -13.6622761393
1336006487289778940 -7.35662478768
1336006487489704947 -9.00297318342
1336006487623052846 -13.874446795
1336006487756474476 -13.9947527676
1336006487856427796 -8.9227995272
1336006488023047690 -13.3520493619
1336006488189652566 -11.0729417704
1336006488356512797 -8.32970248163
1336006488556425994 -11.7259036945
1336006488789732200 -20.7131839436
1336006489023250078 -18.7220689303
1336006489256375379 -18.9133103812
1336006489456382964 -18.209754695
1336006489656577301 -17.4821774964
1336006489889864044 -16.8321534623
1336006490089748061 -9.48040304206
1336006491889764190 -4.49546378703
1336006492123045493 -10.4954848012
1336006492389772910 -14.9638588346
1336006492689661261 -14.9303357174
1336006492856387538 -16.4193399064
1336006493056350778 -13.1549016708
1336006493289766584 -16.0054380893
1336006493456386348 -11.7949275613
1336006493656386244 -16.0572805011
1336006493823048715 -7.95590830398
1336006494056517545 -15.1057176378
1336006494223060175 -16.2734432601
1336006494423107911 -16.4374598108
1336006494656642967 -15.0939698442
1336006494823080119 -15.8849962188
1336006495056372939 -16.5726067612
1336006495256336825 -16.5038467482
1336006495456433188 -18.060472218
1336006495656456817 -11.6641930663
1336006495856448882 -13.1023415118
1336006496056427988 -8.74725508152
1336006496256372796 -12.3530398338
1336006496456373628 -10.7642389273
1336006496656510259 -10.030080642
1336006497023134367 -6.4120936309
1336006497856476909 -5.23385833158
1336006498056557388 -10.9792912163
1336006498256458784 -12.4852591244
1336006498556393813 -10.3167306715
1336006498723133780 -5.6580833943
1336006498889689366 -6.16173662084
1336006499123344016 -7.78272263089
1336006499356363264 -8.08461443071
1336006499556386722 -6.57615249251
1336006499756472986 -7.47596822423
1336006499956377659 -6.0961090686
1336006500189810802 -9.48797443252
1336006507523055641 0.563483706674
1336006507756453057 -8.42398030115
1336006507956372693 -8.78695348824
1336006508189728284 -13.7540640529
1336006508423087190 -13.2601677533
1336006508656485159 -13.7337254555
1336006508889793371 -14.3978675448
1336006509123118226 -11.663184169
1336006509356360786 -12.4714828062
1336006509589701137 -11.4549723987
1336006509822975310 -12.063735029
1336006510023133153 -13.4503377991
1336006510222992987 -12.7383425217
1336006510389769414 -10.4960815864
1336006510556395385 -12.8108945283
1336006510756476330 -13.2624712499
1336006510889915576 -19.0886885697
1336006511023137622 -13.9812445898
1336006511156347421 -12.1102120071
1336006511289748006 -13.4352586242
1336006511456436373 -11.35583061
1336006511623163898 -11.8921165561
1336006511756499346 -11.9652136285
1336006511923328181 -12.2986115865
1336006512056568642 -13.1079013278
1336006512156373211 -11.9143423217
1336006512289791896 -10.0150968482
1336006512423069921 -11.7254383922
1336006512556555510 -11.4286936579
1336006512656539358 -10.5744565038
1336006512823102722 -12.6459112335
1336006512956623300 -14.7332768513
1336006513056467692 -13.9202902391
1336006513223065455 -13.9255072586
1336006513356367677 -12.1453798227
1336006513523156505 -10.7861974909
1336006513623078546 -12.3165627198
1336006513756414133 -10.6274222955
1336006513889703723 -8.29763006128
1336006514023114664 -10.556068947
1336006514123000639 -11.8823297184
1336006514256417446 -11.4214219697
1336006514389795153 -8.54115185121
1336006514489737667 -9.727302113
1336006514656424605 -11.6135850926
1336006514789825052 -11.5234263157
1336006514923089536 -12.6524833538
1336006515056401956 -9.94592211372
1336006515156360337 -9.33775155252
1336006515322993522 -10.6637353423
1336006515423069518 -10.2660976566
1336006515556513137 -10.2773516204
1336006515656415530 -10.8677315622
1336006515789788004 -11.3415483911
1336006515889689851 -8.63051084436
1336006516023079342 -9.42645231017
1336006516156521006 -11.6857805071
1336006516256421886 -11.7763644706
1336006516389837705 -10.4826617463
1336006516489685592 -11.079315156
1336006516623040719 -9.80289033629
1336006516756375821 -9.83276234101
1336006516856443779 -11.5086473546
1336006517023255173 -9.49900595002
1336006517156401375 -9.0585632376
1336006517289722898 -9.90180797035
1336006517389871984 -8.94872075405
1336006517523168149 -10.1763379304
1336006517656463140 -10.0785153339
1336006517789633887 -11.7838448945
1336006517889853828 -12.3683964099
1336006518022992848 -10.8360603156
1336006518122999507 -9.93774936112
1336006518256424177 -12.7210624193
1336006518356430609 -12.2213759582
1336006518490022233 -13.1111242815
1336006518623039674 -15.4650044118
1336006523823081328 -15.8422136253
1336006523956430671 -14.391545726
1336006524089787854 -14.9944257198
1336006524223305997 -12.2436230264
1336006524323161892 -11.283594242
1336006524423037278 -12.5483424154
1336006524556470606 -10.8145442701
1336006524689714934 -9.53131042409
1336006524789652164 -13.568801693
1336006524923112409 -11.8928989514
1336006525056520425 -12.6676261192
1336006525223088005 -14.090440649
1336006525323098874 -14.0464931664
1336006525456406684 -11.1190256902
1336006525556393767 -11.7357195035
1336006525689803061 -13.2203703953
1336006525789913574 -12.5478066378
1336006525889718162 -14.7054012097
1336006526023002359 -10.5475281691
1336006526123124659 -12.9011304111
1336006526256379685 -12.5985519692
1336006526356311565 -13.5547929147
1336006526489746987 -11.1574199301
1336006526623150322 -10.7761106991
1336006526756503001 -13.1850985776
1336006526856409659 -12.1414915598
1336006526989734113 -10.8781279183
1336006527123129395 -12.2255118365
1336006527223110095 -11.9116519622
1336006527389760055 -11.4261735135
1336006527489769608 -12.0188549687
1336006527623141482 -9.80161884888
1336006527723214561 -10.0378277811
1336006527856419972 -11.7779755722
1336006527989929524 -10.7711882297
1336006528123094060 -9.80101017737
1336006528223135028 -8.05924854209
1336006528356444925 -10.1896432845
1336006528489908640 -11.7110460992
1336006528623124239 -10.0433184735
1336006528723021259 -12.4671277605
1336006528856382039 -11.2598658811
1336006528956404559 -11.4517843267
1336006529089900147 -14.0930125867
1336006529189896560 -11.6641024568
1336006529323120870 -11.7537402772
1336006529423087872 -11.1658112149
1336006529556512036 -11.9845100005
1336006529656460595 -11.3717709046
1336006529789722069 -10.0425489276
1336006529956360843 -11.519397255
1336006530090033170 -12.0322486515
1336006530189761649 -11.5178628345
1336006530323060918 -11.7940451239
1336006530456400221 -12.3376332759
1336006530556436904 -11.6212950973
1336006530689771470 -9.16022670318
1336006530823023640 -13.5152652756
1336006530956425645 -13.2952847483
1336006531056499701 -14.8433662193
1336006531189823629 -11.6813350436
1336006531289679828 -12.8699319046
1336006531423162987 -12.6638906107
1336006531556458079 -11.6605347548
1336006531689691312 -10.8171936652
1336006531823039211 -12.109147686
1336006531923046730 -12.0744940548
1336006532023047160 -10.601538382
1336006532156418706 -11.2371855659
1336006532256349489 -11.7100335053
1336006532389742242 -13.0332243256
1336006532523040332 -13.0652495431
1336006532656484245 -11.7076009728
1336006532789646377 -1.74756915857
1336006536389740863 -9.0097883212
1336006536889773548 -2.51628802502
1336006537023008609 -14.8465918885
1336006537123080679 -14.2847007209
1336006537256323826 -15.345398912
1336006537423085035 -15.3999531366
1336006537523111679 -11.1181963601
1336006537656457388 -9.07565325565
1336006537756440663 -9.85667441525
1336006537923041722 -11.4296983628
1336006538023087206 -12.9489298312
1336006538156518521 -12.4670562494
1336006538256323806 -10.1393230108
1336006538389735476 -10.4986212411
1336006538489720055 -11.2681261132
1336006538623115235 -11.0413658244
1336006538723062052 -12.3208301384
1336006538856471444 -12.1885861322
1336006538956426318 -10.1628692957
1336006539089863388 -10.008374816
1336006539189818088 -9.99627138058
1336006539323100078 -10.2763261684
1336006539456627282 -9.5621534191
1336006539589707637 -10.4424779064
1336006539689702060 -11.5830406848
1336006539823295509 -11.1342941389
1336006539923160570 -9.82238610475
1336006540056498473 -10.1792865046
1336006540156405775 -12.1174871467
1336006540289707543 -12.2150043711
1336006540423016817 -11.9843223662
1336006540556513387 -11.5763896016
1336006540689846188 -13.4089991246
1336006540823072121 -10.9164526596
1336006540923041316 -13.0954620205
1336006541056493432 -12.985643527
1336006541189751394 -12.0255386665
1336006541289628707 -10.8235583091
1336006541423163708 -13.013906301
1336006541556530494 -12.6433269674
1336006541689645461 -10.3410003353
1336006541823121351 -10.649275593
1336006541923232324 -9.24007108696
1336006542056646288 -10.1788782835
1336006542189653045 -10.8025241795
1336006542323122577 -13.0876125135
1336006542423092799 -0.789975868886
1336006542589678490 4.8771456669
1336006542756454576 -0.126303924661
1336006542889777729 6.109080353
1336006543023133838 -0.834595226864
1336006543189678008 2.78726150587
1336006543323176924 -6.89733588802
1336006543456484133 -5.355664181
1336006543556366713 -13.6893748773
1336006543689688700 -13.5808802915
1336006543789708404 -11.9048682732
1336006543923214857 -12.5555104358
1336006544023128841 -13.0859802126
1336006544156509023 -11.8216739262
1336006544289737520 -10.1745457297
1336006544389905890 -9.47509813837
1336006544489767513 -9.39039050455
1336006544656389306 -11.9623281642
1336006544756475031 -10.8815792389
1336006544856510023 -7.91212825463
1336006545023105312 -9.95863979873
1336006545189751914 -8.86670150326
1336006545289776369 -10.4968815585
1336006545423012283 -10.6967439306
1336006545556600778 -11.6634707655
1336006545689686309 -9.0420365368
1336006545789647665 -10.3752807183
1336006545923109851 -11.8210772082
1336006546056453023 -10.9088553532
1336006546156330455 -9.93136853843
1336006546289727576 -12.1055902078
1336006546423102844 -7.8595366568
1336006546523030405 -10.0766171342
1336006546723070196 -13.2871123213
1336006546823045126 -15.9119670969
1336006547023240269 -14.1152628826
1336006547189926900 -14.0895929821
1336006547323108878 -11.3371884223
1336006547423150380 -14.3078059702
1336006547556479540 -15.4886913843
1336006547656360830 -11.7088989193
1336006547789763032 -8.93052237595
1336006547923081523 -11.1965409866
1336006548023062083 -10.139767837
1336006548156500581 -11.603769385
1336006548323121632 -10.4279848769
1336006548423052982 -10.8780396142
1336006548556516200 -10.2210911765
1336006548689887872 -11.5344851748
1336006548789908572 -9.28273389392
1336006548923039709 -11.4788457631
1336006549056402358 -12.8333663589
1336006549156455684 -10.0961664398
1336006549289911089 -9.43768988744
1336006549423187316 -9.99549979195
1336006549589746556 -9.31293715466
1336006549722997652 -9.97363967645
1336006549856495210 -11.6979537114
1336006549989904140 -11.8472922766
1336006550089922148 -11.5533309365
1336006550223062621 -11.923569955
1336006550356433283 -13.7469981481
1336006550489712383 -11.7284957966
1336006550589703817 -11.3419030785
1336006550723077403 -11.1226344619
1336006550823120554 -11.4333623554
1336006550956506315 -13.3823282312
1336006551056328513 -12.7735171862
1336006551156469506 -13.1240254451
1336006551289751018 4.36772670101
1336006551389824387 -11.1568659404
1336006551523025679 -11.7290629323
1336006551656361738 -7.67348530478
1336006551789806270 -11.1768728887
1336006551889662161 -8.15884423482
1336006552023080554 -5.73553091151
1336006552156309824 -9.91163773234
1336006552256529970 -12.4212470468
1336006552390059883 -11.2979984636
1336006552523061467 -13.2494144939
1336006552623020721 -11.6420750795
1336006552756518047 -14.7027324906
1336006552856389967 -13.58491725
1336006552989871009 -14.4473971771
1336006553123023439 -11.4432070486
1336006553223098252 -13.1641310942
1336006553356637882 -14.994984518
1336006553456455064 -14.2066847585
1336006553589690007 -15.5312394752
1336006553689816098 -15.247286222
1336006553789655303 -13.8905293956
1336006553923033218 -11.0927981631
1336006554056377052 -12.6330271854
1336006554156382483 -10.3334838176
1336006554289800265 -12.1064615807
1336006554390038861 -12.6814091271
1336006554523132053 -11.6454547292
1336006554622988252 -11.105604158
1336006554723106926 -10.086231413
1336006554856432241 -11.766045674
1336006554956464980 -11.4997716448
1336006555089761852 -10.2300358264
1336006555189792784 -11.2460505169
1336006555356462176 -10.3338180356
1336006555456400807 -10.5542571651
1336006555556361751 -9.98343844177
1336006555689664440 -11.92357838
1336006555823164702 -11.3315082183
1336006555923181343 -13.4428454979
1336006556089705016 -13.7358220822
1336006556222969252 -10.3218701133
1336006556323023559 -12.7682436246
1336006556456465284 -10.2920172364
1336006556589760103 -11.9454420031
1336006556723469106 -12.1237567526
1336006556856388523 -13.417405288
1336006557023179350 -13.8934211069
1336006557156738081 -11.3599127055
1336006557289916497 -12.8096395079
1336006557389674453 -13.3138744821
1336006557523149327 -12.361110078
1336006557623177809 -11.5180103262
1336006557756306600 -13.1600344994
1336006557856440103 -13.4454736094
1336006557989711938 -11.0085572798
1336006558089720220 -9.92374723424
1336006558223407833 -9.93625763884
1336006558356522337 -8.67666831401
1336006558456362623 -11.0259826439
1336006558556352583 -14.8432560208
1336006558656438488 -9.66998018445
1336006558823037635 -9.79930392094
1336006560689799975 -13.3249636454
1336006560789758623 -12.5781317841
1336006560922981403 -12.1504517126
1336006561023064090 -13.3908691566
1336006561156537836 -10.679573105
1336006561256328700 -10.8831628896
1336006561389764289 -12.2741820539
1336006561489768055 -10.4729574126
1336006561589981097 -12.2859227667
1336006561723123689 -8.91893717745
1336006561856484957 -12.5954535595
1336006561989724895 -12.441278143
1336006562123016921 -11.5816559506
1336006562223048233 -7.82190467707
1336006562323031684 -7.62714894329
1336006562456531206 -11.6537626109
1336006562589711907 -10.9473005101
1336006562689809986 -13.0584403853
1336006562789801223 -12.6208903783
1336006562923181846 -12.7088275118
1336006563056471110 -11.7702167355
1336006563189796176 -10.3307838087
1336006563323098629 -12.1315408302
1336006563456416385 -12.0252853276
1336006563556347731 -14.0443922181
1336006563689736445 -12.3973420477
1336006563789715508 -11.7196213072
1336006563923265726 -11.8403570587
1336006564056488436 -12.3245839558
1336006564156397845 -12.4021219805
1336006564289737175 -13.8188538266
1336006564390061656 -11.8403365948
1336006564523071890 -13.6515449349
1336006564623345208 -10.4253456314
1336006564756515914 -10.3684438877
1336006564856514605 -11.1703042783
1336006564989744832 -11.0315949712
1336006565089661937 -10.273835049
1336006565223241532 -11.589375543
1336006565356556058 -10.7815500103
1336006565489796874 -10.9719246038
1336006565589996430 -11.5933794304
1336006565756747134 -11.8298798329
1336006565889738311 -10.257056267
1336006566023240050 -10.6530067342
1336006566123061289 -11.6326526432
1336006566256354229 -13.1772951642
1336006566356632198 -11.5729867007
1336006566489717169 -9.75102450384
1336006566589733489 -11.7026140555
1336006566689698476 -12.7194344415
1336006566823180446 -10.5286971385
1336006566956401387 -12.3303496064
1336006567056445014 -10.9492596585
1336006567189747316 -11.573213551
1336006567289717282 -12.9121768586
1336006567456513008 -11.3213853234
1336006567589820258 -10.6416313856
1336006567689673225 -13.2738450054
1336006567789762948 -9.87157312821
1336006567889863656 -9.94597607935
1336006568089735714 -10.0240672973
1336006568223104328 -10.0697057137
1336006568323071679 -9.75283912493
1336006568456394347 -10.3447428979
1336006568556360757 -10.0901910652
1336006568689747618 -9.25406710527
1336006568789805837 -9.46148701973
1336006568923204680 -11.0764631116
1336006569056364495 -10.5443598317
1336006569189844015 -11.2427382033
1336006569289794146 -10.1645996954
1336006569456445388 -9.61725180004
1336006569589744536 -10.817537633
1336006569756442791 -9.53001593632
1336006569856392533 -10.2000710886
1336006569989702585 -9.44775644539
1336006570123156899 -12.2070512646
1336006570256386557 -11.2376779641
1336006570356383861 -9.53227983229
1336006570489827512 -8.91351072964
1336006570589663662 -11.6378562346
1336006570723175083 -10.9258197495
1336006570856385463 -9.79089492463
1336006570956535517 -10.4495949217
1336006571089762531 -11.707766276
1336006571189932081 -10.4937065287
1336006571323099375 -12.2374728317
1336006571423049086 -9.2446492756
1336006571556383123 -10.7778932796
1336006571656460644 -9.75642334725
1336006571756431107 -11.194638463
1336006571956380248 -10.4830615059
1336006572056421517 -10.2511597172
1336006572223137510 -11.8030843413
1336006572356717023 -9.009177082
1336006572489727278 -9.80004554278
1336006572589670875 -8.39867428837
1336006572723032390 -10.3485341205
1336006572823021122 -7.83092702128
1336006572956403100 -8.20034854006
1336006573089828099 -8.70035925066
1336006573189904191 -7.17805442764
1336006573289888846 -10.8111010499
1336006573423280730 -10.4910260917
1336006573556420860 -9.7861690628
1336006573656397103 -11.7819073462
1336006573789733883 -10.1919463678
1336006573889714147 -9.93457939109
1336006574023162670 -10.6613036369
1336006574123021532 -8.69941199636
1336006574223179332 -11.5128746981
1336006574356439353 -8.64073348304
1336006574456425875 -9.92068163749
1336006574589780641 -10.4027481311
1336006574689850937 -9.29754481055
1336006574823179594 -9.96443548624
1336006574956552925 -11.4878400521
1336006575056372429 -10.860914751
1336006575189712688 -10.6875616632
1336006575289759445 -11.6240742104
1336006575422992982 -9.68317132071
1336006575523033460 -10.3359786405
1336006575656557302 -8.20034472251
1336006575823299487 -10.1999001244
1336006575923206862 -10.3835713357
1336006576056437510 -12.3661998728
1336006576156382087 -9.88217150747
1336006576289817026 -11.3396467
1336006576423172529 -10.0264734666
1336006576556412201 -9.63483695034
1336006576656362590 -10.904571722
1336006576789842659 -13.1645949107
1336006576889891325 -12.6010785371
1336006576989728936 -9.68434318444
1336006577123070151 -12.8576357655
1336006577223079007 -11.2475034595
1336006577389673776 -7.17921115354
1336006577489690264 -8.8238025633
1336006577589756897 -10.4999937918
1336006577723033490 -9.66082498577
1336006577856455055 -10.5282647056
1336006577956342735 -8.29854084195
1336006578089698559 -9.30570210686
1336006578189831640 -9.2445870151
1336006578323039373 -7.44114551934
1336006578423238460 -10.0988326519
1336006578556445063 -10.2761408703
1336006578656518386 -8.85769175941
1336006578789888331 -10.0760132394
1336006578889764306 -7.26243260676
1336006579023177233 -8.06863507986
1336006579156535998 -9.35344958149
1336006579256386558 -9.56459957297
1336006579389790314 -10.2232729439
1336006579489997153 -10.2389935915
1336006579622990733 -9.66237764819
1336006579723160137 -9.96544017697
1336006579856472946 -6.08977006399
1336006579956361148 -10.0074882484
1336006580056237442 -9.31692524986
1336006580189649612 -10.3628174138
1336006580289760038 -8.9610276679
1336006580423047556 -8.63551695147
1336006580556527395 -9.3226035758
1336006580656380183 -9.88642089627
1336006580789774415 -9.34989563836
1336006580923212347 -9.0491304721
1336006581056531835 -8.82931906701
1336006581156493101 -10.861085459
1336006581289761425 -10.2884784663
1336006581389649048 -8.10045098995
1336006581523454166 -7.74175692532
1336006581689836230 -7.5209451533
1336006581823066344 -10.1941929095
1336006581923078697 -8.86094556056
1336006582049016236 -8.70488789153
1336006582182177639 -11.7751186191
1336006582315607625 -9.45986304434
1336006582415623767 -7.49685120847
1336006582548841065 -10.0106386919
1336006582648876329 -9.64492110571
1336006582782194632 -8.90327111397
1336006582915828060 -9.35088879939
1336006583048977181 -7.10821523828
1336006583148836418 -8.01552555534
1336006583282157320 -11.8967278954
1336006583415672014 -8.93861848022
1336006583548905743 -9.03873738035
1336006583682290523 -9.86438606175
1336006583782353665 -9.66427333366
1336006583948988405 -11.2621993583
1336006584048861866 -9.16018018718
1336006584182224918 -10.5776654509
1336006584315707527 -9.82935218697
1336006584448892137 -11.1623874295
1336006584548983971 -10.9721655323
1336006584682243234 -10.2631490819
1336006584815602155 -9.32125252235
1336006584982187791 -10.0993852401
1336006585082350589 -7.88725522741
1336006585215640277 -9.87789882477
1336006585348905038 -8.74923343608
1336006585449034936 -9.20073638333
1336006585549026947 -7.1856863172
1336006585682143342 -7.85976450563
1336006585782236678 -8.23409645399
1336006585915673477 -11.05486239
1336006586015558254 -7.49074129123
1336006586115546937 -10.0526234714
1336006586248867007 -7.71370751368
1336006586382151014 -8.46796889597
1336006586482337535 -6.91979148683
1336006586582216674 -9.20307871334
1336006586715639637 -8.58929894538
1336006586815612321 -9.11409889874
1336006586948932113 -8.85380856592
1336006587082206803 -9.25816791997
1336006587182178553 -6.75784396192
1336006587315637988 -12.9453430854
1336006587482139566 -10.9690683015
1336006587582176758 -7.89997760718
1336006587682217452 -8.80772481506
1336006587815697912 -10.287351348
1336006587915671156 -8.81483906361
1336006588015528689 -9.00600760061
1336006588148882682 -8.55992264403
1336006588282338892 -11.3425720223
1336006588382418292 -7.44180969827
1336006588482331868 -10.4156103837
1336006588615568164 -8.04019107128
1336006588748888890 -9.90420279852
1336006588849083246 -12.2835056438
1336006588948758217 -7.3195152334
1336006589048845028 -9.32915204991
1336006589182413855 -9.00883824467
1336006589282390304 -7.09632387689
1336006589448845369 -8.01810714152
1336006589582189566 -8.47373082406
1336006589715549522 -6.95850966988
1336006589848867451 -8.71324875401
1336006589948856474 -8.39637889322
1336006590082230996 -7.82331554858
1336006590215616844 -10.366147301
1336006590315653435 -9.75188620247
1336006590449163497 -6.57147087644
1336006590548887111 -9.96576758805
1336006590682221420 -10.6204256933
1336006590782596753 -7.59469339988
1336006590915627968 -7.78935711425
1336006591015483466 -9.54126001603
1336006591148857534 -9.38933567277
1336006591282093889 -11.1855005333
1336006591382191422 -10.8071784589
1336006591482192058 -7.35490470012
1336006591615548861 -8.50274328765
1336006591748977339 -9.92931971373
1336006591848818227 -8.5129337825
1336006592048889569 -7.95493460575
1336006592148913118 -12.2291799611
1336006592248867340 -8.49063472769
1336006592382254395 -8.23975110132
1336006592482212647 -7.8580068549
1336006592582225967 -8.32909024875
1336006592715564384 -7.04016945591
1336006592815548647 -8.14851826069
1336006592982015931 -8.02343934978
1336006593115461370 -8.32916172305
1336006593215588472 -11.3127556051
1336006593315606278 -9.577395736
1336006593415756004 -8.30089157382
1336006593548879843 -8.20563333232
1336006593648875993 -7.98818353073
1336006593815566605 -7.55135368164
1336006593915476823 -6.63225176131
1336006594048920013 -8.03533678931
1336006594182231575 -9.32128592739
1336006594315656181 -10.7657500956
1336006594415483622 -8.78908350422
1336006594582426872 -11.880261348
1336006594682213640 -8.54429766352
1336006594815672555 -7.58119746783
1336006594915507195 -10.0443717059
1336006595015534271 -8.44662834888
1336006595148877347 -8.62473303541
1336006595315460033 -9.66451396704
1336006595415598776 -9.36321055534
1336006595515488067 -9.73678603431
1336006595648846748 -10.9125173162
1336006595782269530 -12.5414664497
1336006595882150129 -11.4492709721
1336006595982269482 -9.19683520023
1336006596115579741 -12.0254476582
1336006596248903553 -10.3202109302
1336006596382203260 -6.71358071783
1336006596482363480 -7.96429661289
1336006596615525827 -7.62715766919
1336006596715704371 -5.72861118489
1336006596848993522 -7.12968761333
1336006596982212293 -8.98596301667
1336006597082177298 -7.5884184841
1336006597215464033 -9.49402607425
1336006597315581009 -8.9224818551
1336006597449008315 -9.90237777448
1336006597548885870 -8.74515977241
1336006597682191146 -10.4481235754
1336006597815631862 -10.5428006397
1336006597949069174 -9.68261438011
1336006598082211228 -8.35802461724
1336006598182171396 -9.31805990904
1336006598315644540 -7.71192675819
1336006598415536590 -9.14644445728
1336006598549010766 -8.22595211888
1336006598715582095 -8.12182514845
1336006598815701258 -9.55325062729
1336006598948954066 -7.62317269649
1336006599049040476 -8.93264998679
1336006599182151836 -9.16851627031
1336006599282214523 -9.96092938359
1336006599415544835 -8.86971719799
1336006599548849638 -9.29726568994
1336006599649076588 -8.2568357713
1336006599782233203 -8.34593634488
1336006599915590629 -10.3196916364
1336006600048856107 -11.5596795109
1336006600148938835 -12.968057694
1336006600282325744 -10.5858256585
1336006600415644460 -10.1492940091
1336006600548954855 -10.22671929
1336006600648867289 -12.8868579267
1336006600782276260 -11.9553528123
1336006600915520074 -11.4986176129
1336006601049036922 -12.0503619625
1336006601148853873 -13.0554245394
1336006601282192113 -10.5942542345
1336006601382209192 -10.3251346425
1336006601548884384 -9.51527366702
1336006601648862446 -10.3472772842
1336006601782135974 -9.89508935184
1336006601915593785 -10.3532240487
1336006602048942191 -10.6469558569
1336006602182277645 -8.1118046841
1336006602282199195 -10.2023838477
1336006602415580835 -11.2906600024
1336006602548856065 -12.0193228402
1336006602648950208 -10.4456941393
1336006602782206057 -10.535448076
1336006602915565749 -10.778999191
1336006603015588515 -13.4671589249
1336006603149115913 -11.5916441535
1336006603282210576 -9.77308431043
1336006603415338084 -11.6676517983
1336006603548921295 -10.0285631191
1336006603649090507 -10.3251431774
1336006603782197337 -9.07092046824
1336006603882219756 -11.4413673613
1336006604015531091 -8.76057580205
1336006604115520588 -10.1879830308
1336006604215541215 -9.49824715925
1336006604348910638 -10.8118601148
1336006604448857733 -8.70627260549
1336006604582193096 -10.2688086757
1336006604682234277 -9.42831255176
1336006604848877066 -7.11224019244
1336006604948954767 -10.092414595
1336006605048952528 -7.49731181934
1336006605149008300 -11.5782336389
1336006605282208183 -10.6701239889
1336006605382200181 -9.86499011924
1336006605515582180 -10.1468094304
1336006605615556930 -7.64257165989
1336006605748751352 -8.84553494692
1336006605882298460 -8.49517803903
1336006605982402000 -8.08385544405
1336006606082689447 -8.82686066974
1336006606215528665 -9.18848740742
1336006606315522091 -9.80100560109
1336006606448896722 -7.45809326183
1336006606582365057 -10.6709526789
1336006606715545052 -7.00583166171
1336006606848865112 -6.52557428081
1336006606948970153 -8.25907376628
1336006607082246811 -7.63245927068
1336006607215637448 -9.58373867926
1336006607315691763 -8.23607086101
1336006607449212048 -8.03054424095
1336006607549041007 -7.92730296424
1336006607682328698 -9.84390747923
1336006607782275686 -9.0280286838
1336006607915640940 -10.2066589559
1336006608049017839 -8.57839774545
1336006608148950494 -9.66759656346
1336006608315608835 -8.77080769122
1336006608415639885 -9.71996171941
1336006608548890020 -7.69742440158
1336006608649151928 -8.00089353533
1336006608782358944 -8.52645917605
1336006608882230528 -5.25093874192
1336006609015646815 -7.97365054899
1336006609148835479 -7.34625974651
1336006609248809852 -12.2754834633
1336006609382242614 -8.58063477191
1336006609582180085 -10.9313141171
1336006609715650240 -8.19927167081
1336006609848916428 -7.68942803844
1336006609948878135 -9.655568602
1336006610116076349 -7.49442973404
1336006610215683583 -9.14237332134
1336006610348998778 -7.48415971644
1336006610448951927 -9.66497052046
1336006610582270165 -8.58231651915
1336006610715522259 -11.6807014897
1336006610815612216 -7.84420251442
1336006610948912772 -7.62838093888
1336006611048948296 -9.1272805652
1336006611182215012 -8.20586163491
1336006611315653080 -9.19658742889
1336006611448922561 -7.62735570299
1336006611582190319 -7.24610475992
1336006611682212695 -7.06109305302
1336006611815559201 -8.43995509841
1336006611915596673 -8.88864565178
1336006612049141508 -6.73768296518
1336006612148923296 -11.949132589
1336006612282559244 -9.29658099751
1336006612382192354 -9.21881325944
1336006612482180843 -10.7060718754
1336006612615574632 -8.22914973159
1336006612715558876 -8.95564663709
1336006612815587659 -7.52477580265
1336006612948952216 -10.5063606882
1336006613048984869 -7.69693340751
1336006613182427097 -8.11028779881
1336006613315788345 -8.87298912307
1336006613415675239 -9.11647572914
1336006613548939083 -7.18245198041
1336006613648989149 -10.075270501
1336006613782203451 -7.08737180152
1336006613882199403 -10.9156519771
1336006614015461826 -11.9746795595
1336006614148851078 -8.96422766992
1336006614248830045 -11.3441245465
1336006614382185580 -10.5272738669
1336006614515607649 -11.2382600221
1336006614648874391 -10.8128820609
1336006614782222842 -6.99391527315
