# Supplementary material for: Infants Time Their Smiles to Make Their Moms Smile
Source: PLoS One. 2015 Sep 23;10(9):e0136492. doi: 10.1371/journal.pone.0136492 (PMC4580458; doi:10.1371/journal.pone.0136492)
Supplement: S1 Data — (ZIP) [file pone.0136492.s001.zip › DiegoSmileRawData/smilenew_sub_26_mirror_2012-05-02-17-48-41.robotsmiles]

1 1336006140437947238
0 1336006144837997257
1 1336006153471365120
0 1336006154871153813
1 1336006172171317512
0 1336006175304532619
1 1336006179538096453
0 1336006182771322649
1 1336006187371228060
0 1336006190504761581
1 1336006195104685972
0 1336006198204570063
1 1336006202004566678
0 1336006222738024680
1 1336006227871311490
0 1336006231737976979
1 1336006260124930897
0 1336006264825221882
1 1336006270958308503
0 1336006272691694648
1 1336006275025008219
0 1336006276758297848
1 1336006278758461325
0 1336006280491693455
1 1336006283658364576
0 1336006285358361885
1 1336006288858443216
0 1336006290725044005
1 1336006309124972695
