# Supplementary material for: Infants Time Their Smiles to Make Their Moms Smile
Source: PLoS One. 2015 Sep 23;10(9):e0136492. doi: 10.1371/journal.pone.0136492 (PMC4580458; doi:10.1371/journal.pone.0136492)
Supplement: S1 Data — (ZIP) [file pone.0136492.s001.zip › DiegoSmileRawData/smilenew_sub_26_mirror_2012-05-02-17-48-41.subjectsmiles]

1336006129737926436 -13.1443453082
1336006129837930790 -13.2390951904
1336006129971284468 -11.6262946257
1336006130171176019 -12.0209184502
1336006130271214879 -11.4252735881
1336006130404849667 -11.9800347974
1336006130537895211 -10.9701272251
1336006130637895795 -10.8766300747
1336006130771234083 -12.4049213863
1336006130871120671 -12.5091642143
1336006131004437148 -12.2580331775
1336006131104716907 -11.5608895268
1336006131204564741 -10.2079991522
1336006131337911979 -10.0296888579
1336006131437805153 -10.4310072945
1336006131571155038 -12.2056811666
1336006131704508544 -12.0830339302
1336006131804731443 -11.202176232
1336006131904529961 -10.1119980162
1336006132037964237 -11.6002947569
1336006132137859936 -9.98469499278
1336006132271098543 -11.262812749
1336006132404502237 -12.3598111717
1336006132504459311 -10.0002803194
1336006132604545516 -10.3832301561
1336006132737925420 -11.9072998604
1336006132871287762 -9.74187961659
1336006132971151701 -11.3554517537
1336006133071232729 -10.5419252997
1336006133204628234 -9.30295432264
1336006133304524300 -9.72549047623
1336006133404517245 -9.68407132665
1336006133537892675 -10.5095018878
1336006133671123357 -11.8777910124
1336006133771214537 -10.5509581614
1336006133904475069 -10.7250381693
1336006134037748706 -10.6167157485
1336006134171150218 -9.18899889998
1336006134271318008 -9.0504293133
1336006134371216673 -10.3245315905
1336006134504562046 -9.09939993058
1336006134637990541 -10.9787885947
1336006134737914935 -10.156348584
1336006134871202791 -10.880867031
1336006134971289357 -9.67970494536
1336006135104704681 -10.9575078205
1336006135204637275 -9.01645961891
1336006135337860993 -10.2270190248
1336006135437879549 -11.1351932682
1336006135571266915 -12.2356910918
1336006135671199862 -10.5197062696
1336006135804590648 -11.9885309778
1336006135904520410 -11.2172310545
1336006136038161496 -10.5810383923
1336006136137996195 -10.7960625709
1336006136237952170 -10.8789255657
1336006136371413410 -11.1661781283
1336006136471221631 -12.6566575581
1336006136604603037 -11.0801343198
1336006136704571403 -10.3169860489
1336006136838075289 -10.7375348004
1336006136937863727 -10.4816096592
1336006137071084518 -10.7671286329
1336006137204570845 -9.84908142129
1336006137337834318 -10.9749854195
1336006137437934857 -9.87290024633
1336006137537937131 -11.0082047622
1336006137671254324 -9.72717625443
1336006137771513626 -10.1986223789
1336006137871262700 -9.7182368942
1336006138004488453 -10.3186499175
1336006138137919173 -11.0155663979
1336006138237819782 -9.9608541376
1336006138371395174 -10.0261199121
1336006138471243046 -12.0314308228
1336006138671326575 -11.1949070179
1336006138804525279 -10.0007629173
1336006138904638513 -11.8466338252
1336006139004499137 -11.8786933197
1336006139137949644 -10.055607756
1336006139271191214 -10.5056857853
1336006139371132323 -10.8650760889
1336006139504593436 -9.30718180967
1336006139604553055 -11.6079376046
1336006139737938658 -13.0369155797
1336006139837849540 -11.2405048052
1336006139971295691 -13.1029745117
1336006140104594608 -10.4120479073
1336006140204852873 -10.4379061131
1336006140337883422 5.74025973232
1336006140437831931 4.79652131202
1336006140571222775 6.44487704563
1336006140671308421 6.24582046423
1336006140804705588 6.53053728114
1336006140938008863 8.38328772907
1336006141037921200 8.56448268311
1336006141171105811 8.56099345548
1336006141304563548 6.81572432218
1336006141404499470 8.44221193191
1336006141537851166 11.582782528
1336006141637828776 8.40392804879
1336006141771360438 8.26779002854
1336006141871125898 11.0026778758
1336006141971336646 7.37191117147
1336006142104633591 6.41773127551
1336006142237855846 8.05347096959
1336006142337928261 7.25597656674
1336006142471110456 8.52060747715
1336006142604464820 8.00477400153
1336006142704574139 8.35128665398
1336006142837907549 8.86469249538
1336006142937874346 6.23592484524
1336006143071233911 7.63563978839
1336006143171192598 8.12113242915
1336006143304476508 8.88836889997
1336006143404558048 6.55299605136
1336006143504571905 4.78179046802
1336006143637987717 9.44954294876
1336006143737930291 7.21952239826
1336006143871329029 10.324543274
1336006144071159782 7.22300509886
1336006144238079156 5.78729684067
1336006144337760304 8.64819028911
1336006144471236014 9.00174766679
1336006144571373279 10.8880303367
1336006144704504295 -9.13371698544
1336006144837801769 -12.0810250127
1336006144937911829 -13.070898905
1336006145071215609 -9.58417530712
1336006145204488129 -7.65018408735
1336006145304528606 -10.4628290519
1336006145437838765 -11.532980752
1336006145537785748 -10.2378431248
1336006145671203258 -9.66753613651
1336006145771247006 -12.6333381614
1336006145904524961 -10.3349757499
1336006146004529991 -12.4901672865
1336006146137894703 -12.5997513304
1336006146237824928 -10.9463824896
1336006146371228416 -8.81142588968
1336006146504561363 -9.72384611067
1336006146604703226 -8.60515318398
1336006146737884257 -7.619407216
1336006146837958701 -7.91569059751
1336006146971240767 -9.83142610354
1336006147104566693 -10.0081807769
1336006147204508036 -10.5803580742
1336006147337936170 -8.97821243142
1336006147437841303 -9.02802974625
1336006147604559220 -9.40350724139
1336006147737903897 -8.91875214661
1336006147837868864 -9.39508881125
1336006147971222748 -10.1087326982
1336006148104633412 -10.3115704523
1336006148204471476 -10.0030078474
1336006148337903459 -10.1095395806
1336006148437981216 -9.92648487084
1336006148571106387 -11.3036928727
1336006148671166730 -9.37474200004
1336006148804547755 -7.5348711012
1336006148904487235 -14.7870096826
1336006149071213439 -9.45025085462
1336006149204589125 -11.4851951516
1336006149304530562 -12.5462078325
1336006149404444943 -11.3722442186
1336006149537798756 -12.7823988364
1336006149637768456 -11.3248539787
1336006149771147645 -12.6817654269
1336006149971188540 -10.8261651036
1336006150104533901 -10.432939029
1336006150204485103 -10.526086858
1336006150337923147 -11.6067395971
1336006150437864532 -13.2353881688
1336006150571330004 -11.2350576919
1336006150671240975 -13.039177589
1336006150804621443 -13.226051706
1336006150937899250 -15.2182897596
1336006151037854829 -13.4442145954
1336006151171116103 -12.3865893271
1336006151304709523 -11.6866549646
1336006151404680175 -13.024746252
1336006151537944377 -13.3426811817
1336006151637797951 -15.8951677515
1336006151737845081 -10.2558372398
1336006153471221906 2.44192922163
1336006153671237081 -4.44247743514
1336006153771226407 2.03677868555
1336006154371177078 -4.32769293302
1336006154537935325 -0.353736966026
1336006154637952275 -2.88975019529
1336006154804501648 -4.94889952569
1336006155804518132 -2.23452564812
1336006155904528094 -1.77798777368
1336006156071208926 -7.42391840187
1336006156304572733 -13.2561688129
1336006156437886325 -11.9218655327
1336006156571192320 -15.8849381614
1336006156704486559 -15.8521101647
1336006156837896750 -16.828127916
1336006156937927356 -15.0236517945
1336006157071146091 -14.4730582282
1336006157204592442 -15.1626886973
1336006157337970528 -15.714206219
1336006157438174689 -14.8406958459
1336006157571394939 -15.3547841543
1336006157671197916 -12.0130559182
1336006157804576654 -10.9643058885
1336006157937939301 -10.9541407228
1336006158037760821 -11.5656756594
1336006158137816380 -12.5065805415
1336006158271135241 -12.1132039361
1336006158371253168 -11.6214485522
1336006158471314547 -13.3202586509
1336006158604523054 -11.8748945404
1336006158704440037 -13.9072146509
1336006158838079809 -15.2224339605
1336006158971308505 -14.1051902356
1336006159104477317 -13.9378972328
1336006159238037410 -12.6666589696
1336006159371097348 -11.5885496545
1336006159537827720 -7.71073230348
1336006159704654061 -8.08857793122
1336006159904671132 -11.6394743994
1336006160104517158 -14.6852864821
1336006160304594886 -12.5636632036
1336006160537982669 -18.1869124986
1336006160737864609 -17.3054859156
1336006160937889154 -15.936810291
1336006161171163861 -17.5434579848
1336006161371263414 -17.3620557455
1336006161537943982 -18.7291469729
1336006161771260828 -15.3602480513
1336006161971268897 -15.053788678
1336006162237800446 -13.9069261465
1336006162437886702 -12.345811181
1336006162637821047 -11.1529801126
1336006162871271621 -12.6056902125
1336006163104596127 -12.054364882
1336006163337909436 -13.254452497
1336006163571325182 -13.4315223567
1336006163804625080 -10.9768613146
1336006164004704741 -14.5523821923
1336006164237826594 -14.3355914798
1336006164437841848 -11.8390141234
1336006164604519866 -11.1179724295
1336006164804522221 -6.29986769657
1336006164971712264 -10.0868927937
1336006165104546860 -12.0759082534
1336006165271138494 -13.1570511452
1336006165404473570 -11.4055997991
1336006165504610936 -12.1934939855
1336006165637836966 -12.7117049214
1336006165837884727 -11.2890119355
1336006165938054561 -13.0069196232
1336006166071201007 -14.3246179771
1336006166204602459 -13.781654055
1336006166304553461 -15.6950775632
1336006166404509327 -15.0508930617
1336006166538144819 -16.4515855901
1336006166637804084 -7.75603245325
1336006166771108710 -5.28139051395
1336006166904522852 -7.38819860086
1336006167006339013 -6.84103263794
1336006167138034676 -9.63897315595
1336006167271173485 -9.28586149017
1336006167404523112 -6.25243076477
1336006167537837500 -7.64092030746
1336006167671217171 -11.4252651773
1336006167837963201 -13.2222065262
1336006168004460164 -9.05491765603
1336006168204464319 -12.6597939137
1336006168371146539 -10.3231671127
1336006168571316958 -14.2859477527
1336006168771211114 -16.4752217618
1336006168971214530 -9.66549821351
1336006169171348039 -2.66303978968
1336006169371264220 -6.83647914769
1336006169537880032 -5.28463042347
1336006169737909859 -4.79093602668
1336006169937979466 -5.51701280533
1336006170137888828 -7.77881688458
1336006170337905934 -6.43762404255
1336006170537822040 -4.99650373753
1336006170737938510 -5.16223180829
1336006170937879092 -7.0705083235
1336006171171308929 -4.99206242192
1336006171371178715 -6.26472144806
1336006171571268504 -5.84491986679
1336006171772874857 -1.10327902669
1336006171971201537 3.386973234
1336006172171210710 7.62588906103
1336006172404579370 8.9333083051
1336006172604493409 10.8214304591
1336006172804509454 7.24049566781
1336006173004682320 10.6679303311
1336006173204618004 9.00305545159
1336006173404533644 8.35103539838
1336006173604492142 5.47671071638
1336006173771295677 3.47612192462
1336006174004508798 5.83691163061
1336006174171226698 6.38950622257
1336006174371325312 6.2213480432
1336006174571186854 5.32149940017
1336006174837840900 6.74196157375
1336006175104729383 8.82110936437
1336006175304482953 -11.2217478754
1336006175571393009 -10.9594668611
1336006175804593773 -14.3022970122
1336006176004519822 -12.3992842002
1336006176337935271 -14.8166887122
1336006176537973313 -10.8276065662
1336006176737839018 -13.0441822871
1336006176937870634 -10.5309906374
1336006177137818926 -12.0206120484
1336006177337973633 -10.1656539781
1336006177571213407 -11.672463654
1336006177771184649 -13.5819751198
1336006177971273816 -10.637866357
1336006178204614917 -14.1592570809
1336006178404525486 -12.4130221562
1336006178704538104 -11.6094274535
1336006178904612362 -10.3437538123
1336006179104640898 -14.571752934
1336006179304513177 0.697858242176
1336006179537964097 7.23763081285
1336006179737878826 6.17666767169
1336006179937881188 7.2066137709
1336006180171142351 5.2840958306
1336006180371177018 7.35244124347
1336006180571157437 3.44095282264
1336006180771248467 5.13688788531
1336006180971235704 3.2085699708
1336006181137871342 2.71109480264
1336006181338073035 9.01703647586
1336006181538025997 6.48892470024
1336006181737929814 3.40353921565
1336006181937835874 1.06620198117
1336006182137787952 4.41761933323
1336006182337931189 5.53072453159
1336006182571077576 6.08843090438
1336006182771225181 -14.0210117553
1336006183004629613 -12.5747531156
1336006183171266139 -14.1286143493
1336006183371130504 -14.0437645281
1336006183571208543 -13.4834732143
1336006183771508611 -15.3033934575
1336006183971131680 -12.4975804489
1336006184171243908 -13.6873564223
1336006184337901155 -13.9905558766
1336006184537851620 -11.9723083439
1336006184737841497 -13.2748395096
1336006184937855813 -11.6912171492
1336006185137804076 -12.7225397738
1336006185304545087 -12.8800523955
1336006185504582080 -14.6342886943
1336006185704555973 -14.6366823969
1336006185871266395 -13.2470894447
1336006186071153292 -0.712827873413
1336006186304529440 -3.60909318774
1336006186537869937 -3.94911402461
1336006186737942448 -1.29580961173
1336006186971319457 0.771227578871
1336006187171140790 0.782152667442
1336006187371135539 0.883201596807
1336006187571140348 4.53728849168
1336006187737786805 8.84069970013
1336006188037879418 7.85227068412
1336006188271130319 12.3541698343
1336006188471238378 8.70653657176
1336006188671149941 7.08322504071
1336006188838058742 5.96758774558
1336006189104483271 5.68267898108
1336006189304511399 8.16493730165
1336006189471248999 5.94633192762
1336006189704621266 7.574363005
1336006189904587932 5.86886397613
1336006190104561974 -13.2510518239
1336006190304511800 -13.4732141097
1336006190504495444 -13.9387250707
1336006190737916041 -14.7226108803
1336006190937959029 -13.2453368853
1336006191137915285 -14.0770270954
1336006191337884959 -15.8027437785
1336006191504501670 -14.5491728017
1336006191737890951 -15.3362157149
1336006191937933542 -14.5869013843
1336006192171186461 -16.6654415361
1336006192371413479 -16.7210835292
1336006192604579669 -15.1342002557
1336006192804527780 -15.8287384998
1336006193004582822 -15.9352138905
1336006193237943136 -14.6868245638
1336006193437826978 -9.61593829379
1336006193671106342 -7.25579936501
1336006193904476562 -1.37734964086
1336006194104583432 -0.0509459571651
1336006194304443819 -0.387201608036
1336006194504393214 -1.19335182389
1336006194704610819 -0.929796320829
1336006194904593860 1.05399192158
1336006195104572007 0.848772549555
1336006195337843358 0.112375065441
1336006195537821781 -0.081076755656
1336006195771384375 0.825042202043
1336006195971285427 1.07714508725
1336006196137925010 0.968796442956
1336006196337972523 -2.22043113233
1336006196571352824 -1.95931629479
1336006196771213143 -1.70978072301
1336006196937979424 -1.83929793853
1336006197138030515 -1.62793092191
1336006197404712856 -1.41516970043
1336006197604453875 -3.30467466736
1336006197804405132 -0.859661378755
1336006198004612681 -0.179178533898
1336006198204534451 -2.396722359
1336006198404429842 -1.98759775467
1336006198637909502 -0.183121864984
1336006198837942198 -1.91009469908
1336006199071200493 -4.03561011804
1336006199304465741 -0.306921270598
1336006199504556849 -3.46285636247
1336006199704523767 -3.38640962617
1336006199904529835 -1.64902960805
1336006200104428232 -1.58440032113
1336006200304429803 -0.601916705767
1336006200504558193 -9.50787076039
1336006200704482971 -9.7105908218
1336006200937896924 -13.0617868639
1336006201137918775 -13.2291372941
1336006201337827448 -13.626184134
1336006201537952392 -12.7792645477
1336006201771289771 2.57116712533
1336006202004584285 6.1343913921
1336006202238028032 7.64629429161
1336006202437898837 6.54920451603
1336006202637742044 1.76043617102
1336006202871294092 6.96317990427
1336006203071107623 2.59310903621
1336006203271296767 8.00008209759
1336006203437900993 9.19881266003
1336006203671142880 6.96621726167
1336006203871138581 6.94901176577
1336006204071121875 4.55738063664
1336006204271241460 2.49586594423
1336006204504431991 4.63105409392
1336006204704453033 6.94431466761
1336006204904533203 4.62386104855
1336006205104532625 9.06121473387
1336006205304496589 7.80685606215
1336006205504625496 8.92346427722
1336006205704540083 7.78873115071
1336006205904562545 6.48421009526
1336006206171315519 3.00168202086
1336006206371185017 2.79200039231
1336006206571360007 5.45742420666
1336006206837846240 5.62207999866
1336006207037822741 5.86317249508
1336006207238005869 3.49958523443
1336006207437873718 3.49467388321
1336006207604600482 7.59859214359
1336006207837926250 1.31623886257
1336006208037830281 2.55030542678
1336006208271214209 0.995654784233
1336006208471186535 3.02761010356
1336006208671160066 8.31249321101
1336006208871331184 4.89301744824
1336006209071096278 7.81927545418
1336006209304504987 7.39352288037
1336006209504467103 7.42633033865
1336006209704476510 13.0966268634
1336006209904605709 11.3468340149
1336006210138030314 8.13450312257
1336006210337986652 8.57099438305
1336006210537858371 6.37327088675
1336006210737818652 7.34909177443
1336006210937920982 6.37042835909
1336006211137860345 8.39374566565
1336006211337896786 8.41765300231
1336006211538013344 8.37164148029
1336006211771320209 10.1290294724
1336006212004418250 8.83024018059
1336006212237873169 10.9191826025
1336006212437895035 10.2181899618
1336006212637873489 6.08492042265
1336006212871206473 11.2718536467
1336006213104493501 9.51039367098
1336006213304612056 9.68600032142
1336006213537912639 10.661532226
1336006213771271474 7.28790831172
1336006213971195045 7.82656163875
1336006214204553288 8.14431338442
1336006214404465468 9.04830411175
1336006214604612413 7.45534173471
1336006214804617621 6.23514426069
1336006215004610498 6.91381896899
1336006215204834622 3.14470554837
1336006215404552138 8.67045422576
1336006215604539162 5.51172829975
1336006215804645641 8.99260471342
1336006216004555044 10.0342349566
1336006216204549788 7.12717034863
1336006216404523481 6.79167947782
1336006216604494197 8.84537500445
1336006216804662665 7.70818012014
1336006217037901827 9.65251305975
1336006217271580442 8.98864446553
1336006217471215877 6.70030884177
1336006217671202847 5.75379937326
1336006217904529992 7.88457040505
1336006218137850161 5.97867403254
1336006218371211964 8.97932945745
1336006218571384878 5.998850797
1336006218837897009 8.56779329347
1336006219037858716 9.17881304949
1336006219271080641 10.1383432912
1336006219471136755 5.11888678842
1336006219671333759 7.1997988466
1336006219904538276 13.4005520491
1336006220137845599 9.61702694726
1336006220371160692 8.40614882575
1336006220571221800 14.966453433
1336006220804517407 7.7678796952
1336006221037875431 11.2820160636
1336006221271185974 9.74039653224
1336006221471875220 10.4602927831
1336006221704607753 12.1540015997
1336006221904500229 9.39041363976
1336006222137960673 10.1933783404
1336006222337784658 7.43401549014
1336006222537959115 -6.10865294413
1336006222737964055 -10.4348624058
1336006222937965501 -10.0618452529
1336006223137860374 -11.9737786509
1336006223337910710 -10.0860673932
1336006223571192136 -13.0831505556
1336006223771314592 -10.5160751894
1336006223971175928 -9.84181403261
1336006224171109089 -8.44455793369
1336006224371150332 -8.07368075339
1336006224571202984 -10.6807465769
1336006224771247425 -11.8850174511
1336006224971174817 -9.99867649877
1336006225171326306 -11.9997335628
1336006225404537048 -7.84402304683
1336006225604557440 -9.3154868914
1336006225837875539 -8.96521295118
1336006226037855853 -10.2557431388
1336006226237865467 -8.82492434963
1336006226471127791 -8.91725367987
1336006226637810534 -13.6632423897
1336006226837896238 -16.2952305993
1336006227037801808 -8.54026992783
1336006227237903487 -1.80488043198
1336006227471441487 5.04703394496e-05
1336006227671202067 2.38064998258
1336006227871292617 2.0651608038
1336006228071133625 -0.802867917075
1336006228271724062 -0.593946215992
1336006228471110546 2.88315334068
1336006228671303206 7.04222087358
1336006228871208003 1.19798925186
1336006229071250779 3.28067894852
1336006229304568271 0.308036989971
1336006229504539818 3.56172572504
1336006229737857876 1.42590367436
1336006229937919051 6.45898158388
1336006230171227220 2.48052468857
1336006230371187367 4.45211383317
1336006230571242323 4.80364338956
1336006230771147142 5.11269715187
1336006231037877548 6.31789968501
1336006231304513938 5.7408410673
1336006231537838969 4.21527029209
1336006231737827241 -12.0836799429
1336006231937870035 -14.5094607594
1336006232137988759 -11.5802901394
1336006232337999710 -7.7865493069
1336006232537876731 -10.295888839
1336006232737909032 -10.8213298961
1336006232991611948 -10.8677930979
1336006233191490716 -11.8699801423
1336006233358186383 -12.7696056086
1336006233558189169 -14.2218662587
1336006233758141171 -12.1313719245
1336006233991566218 -13.9790427584
1336006234191468194 -15.4447449139
1336006234391457757 -10.7386554087
1336006234591561577 -14.5148400588
1336006234791664163 -11.8966242009
1336006234991568571 -10.9640163637
1336006235191690840 -8.93065875305
1336006235391447699 -11.7420776132
1336006235591462296 -16.5546429467
1336006235791805875 -11.3314948377
1336006235958447305 -11.4966779498
1336006236158204756 -12.2771456557
1336006236424873112 -10.2971047036
1336006236624987085 -4.89807256824
1336006236824887746 -10.2771982274
1336006237024990063 -14.364775855
1336006237224778485 -12.6899937653
1336006237424898319 -9.75205308399
1336006237624973044 -14.934763311
1336006237825001949 -12.0412896558
1336006238058103689 -9.9307803014
1336006238258169199 -10.7403768128
1336006238458145448 -14.2860320462
1336006238691643860 -3.58207529883
1336006238891551043 -4.37886350287
1336006239091612475 -5.35850196926
1336006239291589322 -3.71226026873
1336006239458189967 -6.58265447381
1336006239691533077 -6.82810778504
1336006239891471758 -7.30075543068
1336006240091519973 -6.60814545414
1336006240291541882 -7.77981168472
1336006240491580815 -9.54643006778
1336006240691575846 -10.7369968023
1336006240891511105 -8.67979466953
1336006241091576191 -9.81284030936
1336006241358220545 -8.11006510014
1336006241560111194 -9.78291070729
1336006241758175526 -16.8220243217
1336006241958502614 -22.0411042155
1336006242158308756 -21.8503832848
1336006242358255688 -23.0614210295
1336006242658197781 -23.0621389375
1336006242858382662 -21.7929590635
1336006243058248588 -23.6797794485
1336006243258271854 -19.8154094202
1336006243458157108 -20.1738563871
1336006243691500699 -20.2630970884
1336006243891459943 -21.534332663
1336006244158322737 -22.1461037394
1336006244358232996 -19.7254491396
1336006244591694449 -22.2780821389
1336006244791551177 -21.3440472758
1336006244958243780 -20.3268899139
1336006245158220266 -19.8753492837
1336006245358266031 -21.3586544106
1336006245591448576 -20.2170179777
1336006245824836029 -19.2527250148
1336006246024861192 -21.2587931919
1336006246224883557 -21.1812692972
1336006246458170276 -21.7719648105
1336006246658281032 -22.2051003296
1336006246858203104 -20.5149307616
1336006247024918189 -18.0002474554
1336006247224879720 -21.4201409558
1336006247424864783 -22.5491762266
1336006247624871276 -20.8617789358
1336006247858263169 -20.7103553586
1336006248024842858 -19.243528953
1336006248224878548 -19.462351452
1336006248424774026 -17.2981119137
1336006248624830658 -18.6834424679
1336006248824881982 -16.4756121405
1336006249024765912 -13.3281540939
1336006249258244125 -13.397287955
1336006249424806943 -16.2937928417
1336006249658198604 -18.5060139318
1336006249824846622 -18.0917596187
1336006250025024194 -18.4744051239
1336006250258125302 -18.9577891212
1336006250458138441 -13.9308192772
1336006250624868410 -14.2760235408
1336006250824845711 -15.6186140273
1336006251024948852 -15.9361771787
1336006251191463093 -15.3656989327
1336006251391508325 -15.0987563733
1336006251591558613 -17.4364002478
1336006251824977131 -16.0884261618
1336006252058141238 -17.4344543319
1336006252258195956 -15.2910213717
1336006252491616886 -13.7293510418
1336006252691474154 -13.9811594248
1336006252891491521 -14.2686871701
1336006253091497780 -11.6396917516
1336006253291589720 -13.0983025552
1336006253491503251 -14.7539220043
1336006253691731890 -13.4971188208
1336006253924951873 -13.596937833
1336006254124902015 -15.7752469196
1336006254324951460 -15.8122272082
1336006254524925670 -10.6754656273
1336006254691613771 -10.9243912888
1336006254858349621 -9.05701922685
1336006255025031459 -12.8908762994
1336006255124901885 -12.9482205239
1336006255291560532 -14.8986061594
1336006255425013952 -15.4226245391
1336006255558185634 -15.1332712725
1336006255691642112 -15.9669729665
1336006255858250148 -14.2342959702
1336006255958202701 -15.8717542016
1336006256091646001 -13.9176085113
1336006256224867660 -13.3503411832
1336006256391553173 -13.3236347227
1336006256491888019 -14.5400419236
1336006256658169218 -12.339400244
1336006256758304339 -15.1671666678
1336006256891450376 -14.2779542685
1336006256991738943 -14.0105811087
1336006257191607476 -13.3445457684
1336006257291489982 -14.4640911466
1336006257424856029 -13.6997893962
1336006257524971448 -14.3394453594
1336006257658282228 -13.6293720031
1336006257758390890 -14.1088045368
1336006257891503328 -13.5535370331
1336006257991541872 -11.7774365812
1336006258091679429 -11.0058668681
1336006258224910080 -13.4128326719
1336006258324857500 -11.7742154044
1336006258424863460 -14.8013158352
1336006258558296414 -12.2908783455
1336006258658181487 -12.4918124867
1336006258791568840 -14.1654779995
1336006258891588581 -9.4592329999
1336006259024813359 -12.9478608324
1336006259125002237 -12.546172362
1336006259224904389 -13.3851713282
1336006259358254435 -12.9329719127
1336006259458257419 -13.1351319409
1336006259591532153 -11.9766892616
1336006259691656669 -12.4709944532
1336006259858293888 -13.3276083741
1336006259991532616 1.80830932528
1336006260124901631 6.83464983475
1336006260224857487 4.43701472116
1336006260324935269 6.01503134603
1336006260458059169 4.56432717621
1336006260558288267 4.51052512771
1336006260691650647 6.99725193628
1336006260791489241 7.28490292244
1336006260924893729 4.95647746371
1336006261058302896 4.85315458919
1336006261158177492 5.89866694968
1336006261291758157 9.98103562501
1336006261391558557 4.38208589229
1336006261524910075 5.70528781835
1336006261624880465 5.45320813042
1336006261758226768 9.03621484189
1336006261858215406 5.78905636429
1336006261991478945 5.44083406532
1336006262091532917 4.58592181832
1336006262258252232 4.50140968469
1336006262391586159 6.51757179276
1336006262491559002 4.59386540925
1336006262591535107 8.1987812825
1336006262724835357 7.08954607729
1336006262858311699 4.64363669679
1336006262991516674 5.72104949506
1336006263091506782 6.08503978599
1336006263224797032 7.10325270402
1336006263391501790 7.76627001649
1336006263491572559 4.87664397254
1336006263591575984 5.93049476363
1336006263724946088 6.53443673551
1336006263824879162 6.21462061215
1336006263924871526 6.57142267444
1336006264091643386 2.74659560007
1336006264225002708 5.78552836403
1336006264324848316 4.42218287141
1336006264424991983 3.34949460162
1336006264558160970 5.87570338107
1336006264691542302 1.20507809267
1336006264825157995 -10.2528237612
1336006264924847879 -13.2161621114
1336006265058238671 -12.1583634451
1336006265191400152 -10.562319882
1336006265324905071 -9.43866168555
1336006265425057035 -10.4310930674
1336006265558138333 -9.91581396406
1336006265691491558 -10.7143834227
1336006265791575008 -10.8213283896
1336006265925061094 -11.7979189456
1336006266024977364 -12.3758851965
1336006266125058471 -10.663880986
1336006266258265664 -10.9439827735
1336006266424966842 -9.90179650496
1336006266524987550 -9.20978321436
1336006266658201446 -10.921767029
1336006266791634525 -10.3569050515
1336006266924955838 -9.37385243724
1336006267024947612 -10.2315783101
1336006267124979006 -10.5133582573
1336006267224863000 -9.99387630307
1336006267325003224 -9.98724047456
1336006267458213637 -13.031184078
1336006267558429349 -12.3882648793
1336006267691607324 -12.4565555836
1336006267824824976 -10.1696756169
1336006267958413323 -12.5621212049
1336006268058365653 -10.8015754826
1336006268158220319 -11.394916119
1336006268291614081 -12.8907325955
1336006268424929013 -12.960940376
1336006268558225274 -11.2141297024
1336006268658236768 -11.6197364534
1336006268791461189 -11.1628043808
1336006268891546027 -10.8297543994
1336006268991517421 -10.589286029
1336006269124970932 -9.93336436694
1336006269225060982 -9.36440220848
1336006269324864650 -9.43341799018
1336006269458269468 -10.6570581271
1336006269591662551 -13.0156057646
1336006269691645564 -13.252876872
1336006269791575340 -13.1193267617
1336006269924995059 -13.4866913063
1336006270058365502 -12.9419056684
1336006270158348097 -13.0387307603
1336006270291529593 -12.2195476016
1336006270391527339 -12.2872860213
1336006270558285256 -11.4911438073
1336006270691460031 -10.8970647342
1336006270824821386 5.13543989934
1336006270958244075 3.47077351105
1336006271058191839 3.4895055626
1336006271191570530 5.90973759225
1336006271324931529 4.81231092459
1336006271425595811 4.79647915186
1336006271558361212 7.70161815039
1336006271691696569 -14.3532487077
1336006271791555049 -11.6192605984
1336006271924959781 -10.4452687394
1336006272024882516 -11.3134405878
1336006272158145201 -11.9844541112
1336006272258095659 -12.2708509227
1336006272358233846 -10.2039064624
1336006272491562459 -11.5613277435
1336006272591521586 -11.0045558622
1336006272691566101 -11.6842434217
1336006272824860000 -10.5358296242
1336006272925002169 -11.6679117409
1336006273058226298 -11.9060259319
1336006273191631700 -12.5540868172
1336006273291636454 -12.3213993401
1336006273391513771 -10.0637633958
1336006273524943232 -10.3767967455
1336006273624859644 -9.63989831696
1336006273758385486 -11.8612103997
1336006273858249706 -10.458717942
1336006273958291352 -8.56020477561
1336006274091605167 -9.76386590968
1336006274258241205 -10.7817972826
1336006274391712834 -9.46363999263
1336006274491567791 -11.595852134
1336006274591444540 -8.27558289723
1336006274791508502 -10.4933988215
1336006274891548904 4.95418503011
1336006275024914898 6.94098901353
1336006275124903868 5.49677701109
1336006275224859164 6.95958177617
1336006275358261757 4.66513627974
1336006275458209958 8.05949014132
1336006275558216458 8.83242363967
1336006275691651197 6.51089727345
1336006275824895498 6.69346653928
1336006275924812473 7.87818505748
1336006276024777516 7.95844679245
1336006276158352072 4.88255003472
1336006276258236151 -13.4592965385
1336006276391502879 -13.3595216912
1336006276491560398 -13.253406413
1336006276625632483 -13.9685825185
1336006276758235411 -11.6463531963
1336006276858205029 -11.8991947699
1336006276958217644 -9.78485168651
1336006277091526205 -11.8685432917
1336006277191646106 -12.244123913
1336006277291652800 -13.1780193979
1336006277424743986 -12.3470023831
1336006277524920369 -11.8185307176
1336006277624851976 -11.3313734677
1336006277758202434 -10.1402977304
1336006277891600474 -12.3571460933
1336006278024833633 -10.9815924705
1336006278124833091 -12.7756022037
1336006278259163040 -10.7523352859
1336006278391583588 -10.8822795792
1336006278525082715 -0.182456656831
1336006278625117982 4.30663895177
1336006278758321161 3.72783034551
1336006278858362502 3.18313797707
1336006278991792008 4.03147125453
1336006279091496934 4.00151236582
1336006279224973285 4.2473818229
1336006279324763701 9.09673145721
1336006279424865478 5.08384679947
1336006279524936994 6.56563030429
1336006279658245080 4.40815395206
1336006279791639007 4.19776589446
1336006279891742396 5.52326680921
1336006280024841091 3.07161111917
1336006280124929562 -12.5966702801
1336006280258267965 -12.0067248725
1336006280358218786 -11.9575342398
1336006280491548058 -11.4330562515
1336006280658231751 -11.5365842619
1336006280791566871 -7.76387282605
1336006280924930121 -9.62729624366
1336006281058219297 -13.0435752519
1336006281158151749 -11.3479819402
1336006281291675788 -11.6016760655
1336006281391647629 -11.9707097779
1336006281491481141 -11.028926151
1336006281658204169 -13.1840026613
1336006281758359535 -11.460443904
1336006281891446059 -12.6248026571
1336006281991675695 -11.7457456546
1336006282191473675 -10.9977173968
1336006282324925628 -9.52697124372
1336006282458242693 -10.4546347414
1336006282558169703 -11.8992839933
1336006282691490210 -12.7315911565
1336006282824875522 -9.88288498765
1336006282924895127 -11.0833359701
1336006283024782454 -8.8560060472
1336006283158225553 -12.5226533334
1336006283258193709 -12.6141172649
1336006283391582643 3.16696777866
1336006283524872027 4.35479979593
1336006283658281533 4.85610153085
1336006283758195114 3.89446633538
1336006283891425831 4.99028929627
1336006284024877568 5.52433638021
1336006284124836981 3.54436453101
1336006284224775895 -16.5274484276
1336006284358268697 -15.5722567807
1336006284458342618 -15.2541092458
1336006284558329551 -13.0031724993
1336006284691448258 -10.7174334648
1336006284791570261 -11.0463219907
1336006284891472250 -10.2866316059
1336006285024998184 -12.3794631993
1336006285124913588 -12.3078840816
1336006285258314504 -12.1172363712
1336006285358344023 -13.0656650951
1336006285524922286 -13.9296639971
1336006285624860740 -11.3994848661
1336006285758205893 -12.9945679352
1336006285858306721 -11.4910466376
1336006285958167553 -12.6895209776
1336006286058178647 -13.1230140233
1336006286191516724 -11.0639886874
1336006286291588271 -13.0759696398
1336006286424885957 -14.0043026397
1336006286524911419 -14.0404255396
1336006286624796319 -12.6691053221
1336006286758247785 -11.9040159438
1336006286858204804 -12.0961849091
1336006286991439895 -12.4023938053
1336006287125530790 -13.4584271356
1336006287224823228 -11.5117905893
1336006287424921870 -13.0466154791
1336006287524918723 -12.8053829619
1336006287658208142 -12.989542778
1336006287791796194 -12.7168406045
1336006287891633565 -11.849753697
1336006288024860550 -10.9189894708
1336006288124961575 -12.1428878436
1336006288258269682 -13.0973354269
1336006288358333012 -10.6921872293
1336006288491537380 -2.28515302681
1336006288624956956 2.63651344039
1336006288724941610 1.91219054959
1336006288858412099 5.4779358234
1336006288958261371 5.61345666193
1336006289058210110 4.22104105564
1336006289224857998 1.93879960628
1336006289325097248 4.09841889472
1336006289458258282 3.51412288765
1336006289591628227 2.78126405367
1336006289691447828 4.21658667087
1336006289858317266 4.56226538605
1336006289958213951 3.51632264399
1336006290124895979 -1.7284287818
1336006290258198705 -10.7636518446
1336006290391573146 -10.4117978824
1336006290491509875 -9.87214798684
1336006290624852249 -9.7648292548
1336006290724798683 -12.277397418
1336006290858268468 -10.4302166764
1336006290958254757 -11.395108276
1336006291058451059 -10.4198319389
1336006291191456220 -11.9533462944
1336006291324837699 -11.5942710677
1336006291424833802 -9.92028571388
1336006291558200031 -12.8876870096
1336006291691677598 -10.7452439761
1336006291791690398 -12.3448853076
1336006291891420650 -11.2678698825
1336006292024909929 -11.0082175819
1336006292224947625 -10.5459422949
1336006292358149174 -11.0260643243
1336006292458189228 -11.0270000743
1336006292591571716 -11.6230147136
1336006292691582601 -9.98304008938
1336006292824946922 -11.8858733152
1336006292991614582 -10.5414179699
1336006293158267485 -9.17002346183
1336006293258197769 -11.2097399957
1336006293391572339 -10.8593290857
1336006293491548079 -9.18179967047
1336006293591499042 -11.6487376626
1336006293724979928 -10.1988789512
1336006293925009235 -11.8189867699
1336006294025067381 -9.87278912279
1336006294124923234 -11.0837335417
1336006294258465074 -10.7165923671
1336006294358115475 -11.0305842474
1336006294491469254 -9.20452073148
1336006294591469602 -11.5202672965
1336006294724879637 -11.2327598134
1336006294824953422 -10.0985467508
1336006294958251400 -11.3181823198
1336006295058180616 -12.4622622418
1336006295158252906 -11.1913664275
1336006295291574789 -11.3270867215
1336006295391621869 -10.8956690406
1336006295525053118 -10.8876480698
1336006295658293125 -11.1569910455
1336006295791428160 -11.9220910881
1336006295891708719 -11.3658751202
1336006296024897633 -10.2516501725
1336006296125087188 -11.5698216527
1336006296258244709 -12.9983324531
1336006296391629499 -15.0269174255
1336006296491502849 -13.4264681518
1336006296658206590 -15.8777095977
1336006296758205523 -11.8770985221
1336006296858326927 -12.6997520077
1336006296958219771 -15.5135351472
1336006297091633090 -13.2107918508
1336006297191647352 -12.9501319248
1336006297391422964 -14.0633264263
1336006297491679497 -13.6991237838
1336006297658271206 -11.187038782
1336006297791649973 -12.3715205747
1336006297891601175 -11.2555038995
1336006297991565409 -12.2957728648
1336006298124961009 -15.0970037769
1336006298258306531 -10.9055657362
1336006298391556264 -12.2873748411
1336006298558125702 -9.61427317168
1336006298725066124 -10.9731484374
1336006298858360676 -13.0196056049
1336006298958294957 -12.6591038953
1336006299091469542 -14.4530629855
1336006299191638769 -15.1312263416
1336006299324883911 -17.1239747409
1336006299424978729 -17.6027454114
1336006299524978847 -16.7895201889
1336006299658238946 -11.9709382498
1336006299791560175 -12.533045399
1336006299891564820 -11.7341974455
1336006299991607204 -14.8144807077
1336006300124972210 -13.2355112843
1336006300258259623 -15.3020152398
1336006300358274177 -12.3416318693
1336006300458259322 -12.6101916417
1336006300591565538 -12.6224417369
1336006300691531433 -11.4777856437
1336006300824868666 -10.3059941139
1336006300924895682 -8.25635268049
1336006301024998751 -7.07464497294
1336006301191548600 -6.17851965481
1336006301291607278 -4.14395906105
1336006301491505902 -5.90963679125
1336006301624958726 -5.04244615814
1336006301758191301 -6.67097806725
1336006301924830017 -6.52965639487
1336006302058210887 -6.10130002858
1336006302158525801 -7.67319973209
1336006302324921118 -14.8356109981
1336006302424885376 -17.5613603629
1336006302558302349 -16.6976294932
1336006302691522806 -11.3680961572
1336006302824848250 -6.82908811498
1336006302958144631 -10.7563740647
1336006303091618231 -11.5032957289
1336006303224835214 -9.60343255264
1336006304758435369 -12.2762135525
1336006304924893461 -12.6064402191
1336006305091580808 -9.98545337029
1336006305258260238 -6.57203438128
1336006305391647299 -15.551424113
1336006305558408944 -13.7933106857
1336006305691526496 -8.8521371789
1336006305791495313 -10.9111597713
1336006305958193916 -6.27762117185
1336006306058142165 -11.872975803
1336006306191512706 -4.55937848554
1336006306325062835 -8.94012648815
1336006306491686992 -12.0705080865
1336006306624905205 -9.82610916334
1336006306824928056 -9.98475944436
1336006306958301594 -12.4651837438
1336006307091471467 -13.8170173371
1336006307224863615 -14.9169090934
1336006307358259243 -13.3405762818
1336006307491556540 -13.5575379024
1336006307624899676 -17.7639221235
1336006307758157633 -11.5098127668
1336006307858168162 -14.7044159213
1336006308024864995 -14.1663584899
1336006308158341907 -14.7229414095
1336006308258187878 -17.6510441167
1336006308391564455 -14.791489328
1336006308524894081 -12.7304321861
1336006308624835151 -14.5333642796
1336006308758372926 -12.2615680921
1336006308858274032 -9.93689954866
1336006309024884167 3.28063721419
1336006309124937493 7.53319825427
1336006309258262090 2.0983695713
1336006309358278051 4.30325133911
