# Supplementary material for: Infants Time Their Smiles to Make Their Moms Smile
Source: PLoS One. 2015 Sep 23;10(9):e0136492. doi: 10.1371/journal.pone.0136492 (PMC4580458; doi:10.1371/journal.pone.0136492)
Supplement: S1 Data — (ZIP) [file pone.0136492.s001.zip › DiegoSmileRawData/smilenew_sub_26_yoked_2012-05-02-17-42-42.robotsmiles]

1 1336005772318828432
0 1336005777018617899
1 1336005779752019109
0 1336005782785210534
1 1336005801685369977
0 1336005805418734950
1 1336005808018716003
0 1336005811485447997
1 1336005814918840924
0 1336005818885475266
1 1336005821851870387
0 1336005824385300486
1 1336005827785423531
0 1336005830718744349
1 1336005835752049036
0 1336005838085304375
1 1336005846351850802
0 1336005849485579197
1 1336005854318757796
0 1336005856585357444
1 1336005858951915016
0 1336005861152048842
1 1336005884885215108
0 1336005891619103685
1 1336005897851962192
0 1336005899918617475
1 1336005902051835055
0 1336005905152121095
1 1336005908251935081
0 1336005912085373547
1 1336005914351794676
0 1336005916285288803
1 1336005920918506708
0 1336005923985817288
1 1336005944218481578
0 1336005946252095350
