# Supplementary material for: Infants Time Their Smiles to Make Their Moms Smile
Source: PLoS One. 2015 Sep 23;10(9):e0136492. doi: 10.1371/journal.pone.0136492 (PMC4580458; doi:10.1371/journal.pone.0136492)
Supplement: S1 Data — (ZIP) [file pone.0136492.s001.zip › DiegoSmileRawData/smilenew_sub_26_yoked_2012-05-02-17-42-42.subjectsmiles]

1336005770412677524 -11.2137976491
1336005770579182771 -11.9965773629
1336005770779147603 -10.3494411793
1336005770945805082 -7.42650448195
1336005771112408015 -7.15997929569
1336005771312466335 -9.24559050799
1336005771479084303 -11.3183132214
1336005771712430282 -11.421204549
1336005771912319975 -9.12906388435
1336005772079063984 -9.48394663787
1336005772279200445 -6.16945909608
1336005772445700513 -7.62109153653
1336005772612408863 -9.30976220625
1336005772812455581 -7.53581852327
1336005773045771557 -8.03324780577
1336005773245963831 -7.81115325346
1336005773412606049 -7.49076042829
1336005773579200226 -6.37147518493
1336005773779293854 -7.37541070631
1336005773945781082 -7.47947248438
1336005774112420217 -10.6544687517
1336005774279303558 -9.44650944336
1336005774512489447 -6.83235882502
1336005774679306443 -6.18220395487
1336005774845802777 -8.24050635797
1336005775012519497 -6.61528571189
1336005775179271711 -6.95719123266
1336005775379352309 -6.92760960488
1336005775545864587 -7.44619701155
1336005775745856605 -7.39650288425
1336005775912524273 -5.71196544621
1336005776112894219 -6.52761428242
1336005776345871480 -7.32471621795
1336005776612488039 -5.98545161571
1336005776812559628 -7.30339546872
1336005776979204151 -6.46291771755
1336005777212431764 -5.83213551253
1336005777379124029 -7.55682103201
1336005777579074124 1.39237653837
1336005777745830619 2.32440166269
1336005777945836743 0.891699942722
1336005778112389708 2.12531178919
1336005778312397564 2.06118118131
1336005778479091196 1.84273027576
1336005778679349748 1.43297739286
1336005778845904343 0.919649343267
1336005779012509281 2.92509571457
1336005779245971174 1.56855304137
1336005779412479895 2.62996243151
1336005779579311134 0.556109540254
1336005779745679615 1.28253639698
1336005779945681862 2.48422805467
1336005780145758344 -6.95818999395
1336005780379185312 -5.98660839698
1336005780579198822 -9.32109581939
1336005780745736704 -8.16100450924
1336005780945752962 -7.34787217853
1336005781145803327 -6.87697422249
1336005781312687944 -8.60350169903
1336005781512500309 -11.5958977314
1336005781679403951 3.01705447075
1336005781845930068 3.22663879779
1336005782045943701 3.02252970462
1336005782212558637 3.91030815092
1336005782379208524 3.63555643318
1336005782579323286 4.09657189738
1336005782779325019 3.13671768427
1336005782945824073 3.05929047936
1336005783113022084 1.98367572521
1336005783312455448 4.07345270012
1336005783479211041 2.03761987763
1336005783645847277 0.565611098909
1336005783846111122 2.7355450478
1336005784012629635 4.66998212137
1336005784212427566 2.04662385698
1336005784379117416 3.41729893531
1336005784579361133 3.17728791067
1336005784745769406 -3.97566578549
1336005784945816242 -8.1868705317
1336005785212547077 -6.51079493315
1336005785445744380 -4.18422205704
1336005785612633431 -4.69710827167
1336005785845868393 -7.77029329985
1336005786012587593 -7.75150115381
1336005786212513496 -10.0342002157
1336005786379182337 -6.56120723874
1336005786545770573 -8.18687080363
1336005786745797222 -7.53025931116
1336005786912633903 -6.48100838525
1336005787112453427 -7.62243722014
1336005787279043362 -6.71791720594
1336005787479220212 -9.25427875755
1336005787712644803 -8.33397878048
1336005787879250373 -9.00488110425
1336005788079138326 -10.2206118767
1336005788245808764 -9.59459523661
1336005788445954406 -8.75267638529
1336005788645808729 -8.67472305222
1336005788812418889 -7.72928413644
1336005789012456508 -7.24348321671
1336005789179199172 -9.08682994345
1336005789345837372 -9.20167821974
1336005789579154084 -6.71397947476
1336005789812484250 -9.28948250277
1336005789979214317 -8.68178601335
1336005790145873513 -7.28565938847
1336005790345826127 -6.54424378953
1336005790512480245 -5.94819587046
1336005790679194689 -9.91760621904
1336005790879180849 -8.16286371191
1336005791079335965 -9.92243169435
1336005791279230802 -7.57757212611
1336005791445804359 -8.22230700306
1336005791679046950 -7.10398781029
1336005791879071969 -9.33820713529
1336005792079213934 -7.8923080133
1336005792279488070 -8.25100033765
1336005792445907755 -6.49677188523
1336005792712389106 -9.51324764801
1336005792912606755 -8.49724112101
1336005793112532619 -10.5717296524
1336005793345935823 -10.2246925901
1336005793545887456 -11.2704987701
1336005793712562762 -12.3619482861
1336005793912454839 -9.02173062063
1336005794112483427 -3.13258351594
1336005794245854467 -1.87459674121
1336005794412376295 -2.03699488746
1336005794579218484 3.64754605379
1336005794779090554 2.05477448303
1336005794979085265 1.93834516275
1336005795145850110 1.83776286151
1336005795312486389 1.68675114196
1336005795512415553 3.93455253291
1336005795679255057 3.6563722722
1336005795845801136 2.66360033492
1336005796045800115 1.49054090347
1336005796212393207 3.44894021407
1336005796412532900 1.86531019406
1336005796579268435 2.34484081915
1336005796779068900 1.95736891319
1336005796945854339 3.18582685298
1336005797145928630 2.81836324419
1336005797312487441 1.39834985521
1336005797479172283 3.4517212924
1336005797679328230 2.68454931483
1336005797845814522 3.4953089955
1336005798045878424 1.494187405
1336005798245760813 3.02600137743
1336005798412474685 1.9651058172
1336005801179297704 5.08918477042
1336005801345865538 7.94027583895
1336005801545967844 2.90113393676
1336005801745803810 4.21018977288
1336005801979552202 3.72824268117
1336005802145799022 1.79738327487
1336005802312527737 0.656507990571
1336005802512545800 1.80210387977
1336005802679111761 1.16078057531
1336005802879261043 0.652397899136
1336005803045851948 1.15999463565
1336005803245823346 2.29039803911
1336005803412328005 1.95336858121
1336005803579319666 1.88283481457
1336005803745835934 -0.518145313878
1336005803912387572 0.951149780576
1336005804112412647 2.11797751492
1336005804279117090 2.503637457
1336005804479225155 0.714684565998
1336005804679238275 1.83925275448
1336005804845797901 1.71856784193
1336005805012616781 0.956038832977
1336005805212505421 2.83745913284
1336005805379340272 0.881375246173
1336005805545853862 0.435104864669
1336005805745872331 1.06282862208
1336005805912419743 0.287145811642
1336005806112440949 1.03939380446
1336005806279121727 1.42774193574
1336005806479202657 1.64494247945
1336005806712540046 -0.865744068982
1336005806879263454 -7.27368017305
1336005807079233398 -7.07870922816
1336005807245786284 -7.75785654538
1336005807412587105 -8.95741336091
1336005807612495599 -6.97358243976
1336005807779172297 -9.25928175561
1336005807945765338 -9.24935117064
1336005808112461669 -6.64368287855
1336005808312585836 -7.10260677134
1336005808479136866 -4.98650926596
1336005808645807414 -9.03829132168
1336005808879235674 -8.6396442154
1336005809045860649 -8.17856536903
1336005809212449641 -9.61908940342
1336005809412477440 -8.60796927056
1336005809612502078 -10.3253187007
1336005809779285630 -7.70308796113
1336005809979177854 -7.97160264786
1336005810245753682 -9.61073266335
1336005810412609155 -8.77449068341
1336005810645893179 -4.9084591353
1336005810812389458 -9.69343988274
1336005810979195332 -9.00002067527
1336005811179315679 -4.11866608572
1336005811379130067 -8.01328955733
1336005811545775465 -5.06859247083
1336005811812429612 -4.9295313512
1336005811979162606 -6.56023458828
1336005812179521676 -7.82518697925
1336005812412419469 -8.55416708864
1336005812579105063 -6.94822911275
1336005812745818547 -5.07068586788
1336005812945820353 -9.4410068735
1336005813112464133 -6.22760400409
1336005813279439001 -6.89319355413
1336005813479426357 -8.47125501457
1336005813645730660 -3.73158588664
1336005813845753037 -6.08051654469
1336005814045849069 -7.50815495123
1336005814212519347 -10.7607513099
1336005814412559881 -8.75893642837
1336005814579270367 -8.53812372154
1336005814779146754 -9.43373815326
1336005814945890758 -4.24884965157
1336005815112467959 -0.463381046799
1336005815312440695 -3.84209428004
1336005815479298205 -4.87608958393
1336005815712762686 -6.14935198705
1336005815845850194 -1.45126521898
1336005816045731724 -1.66472540381
1336005816212560484 -4.0929922382
1336005816379312540 -7.2816835022
1336005816579035923 -6.27920954909
1336005816745972798 -3.90762470107
1336005816912493755 -1.16347723164
1336005817079234739 3.07280878955
1336005817245853154 4.48740133616
1336005817412475051 3.2079926026
1336005817612485157 3.88646974749
1336005817779401014 0.845726976534
1336005817945733760 2.07190949633
1336005818145817573 3.20548434635
1336005818345840537 -0.396545039847
1336005818512437862 0.073101315104
1336005818712476056 -1.22639030016
1336005818945693971 -5.32050631788
1336005819112446556 -0.585987691555
1336005819312659906 -7.38145259776
1336005819479254064 -3.26983264713
1336005819679093756 -3.76397665263
1336005819879121142 -3.44499845264
1336005820112548560 -9.64959134709
1336005820312546368 -4.24026279294
1336005820445840202 -7.23617537988
1336005820645900141 -2.91609981538
1336005820812461921 -4.71797116557
1336005821012536862 -5.28323115727
1336005821145780492 -5.96164848809
1336005821345754951 -6.74186684855
1336005821512484308 -6.26144917968
1336005821712921655 -5.6277077393
1336005821945756462 -4.74465541432
1336005822112442486 -6.83378415959
1336005822279436352 -7.27291048687
1336005822479088624 -10.6430925483
1336005822645962078 -6.79633685268
1336005822812404316 -3.90147422271
1336005823012462525 -9.20209873637
1336005823212491206 -7.64416727197
1336005823379344906 -7.75958588078
1336005823545791286 -13.1132466444
1336005823845754676 -8.23123244237
1336005824012482118 -9.61149708193
1336005824245798782 -8.91192773074
1336005824412467075 -10.8281011831
1336005824612446748 -8.97027325658
1336005824845928371 -9.95619389345
1336005825045718032 9.86290336338
1336005825245891210 9.05190928004
1336005825445951536 6.77283835385
1336005825612490635 7.09960908504
1336005825845860129 5.14175748717
1336005826045928245 -11.2581528516
1336005826212447837 -8.46736474956
1336005826479212071 -13.6366315168
1336005826645851998 -10.9109604681
1336005826845721631 -10.2737666045
1336005827045871057 -9.8569890479
1336005827212684443 -13.45491301
1336005827379271855 -15.9488678572
1336005827546037602 -13.5302569244
1336005827745817614 -15.255485747
1336005827912453158 -14.4618430266
1336005828112423880 -16.0208817405
1336005828312417088 -11.9677988484
1336005828479434695 -12.3358722022
1336005828679172620 -12.5531723683
1336005828845849974 -13.0498950189
1336005829045754564 -11.2169572301
1336005829279275763 10.7455667863
1336005829445793217 11.4621040813
1336005829645763968 9.07152865165
1336005829845941519 13.6990546774
1336005830012536852 9.96696015879
1336005830212450849 5.89704372595
1336005830412457961 11.6641537204
1336005830612492581 5.81502961816
1336005830779511789 6.47320554102
1336005831012526526 10.5321854818
1336005831245941225 8.454093811
1336005831412397848 10.8787227483
1336005831612472280 9.49285504764
1336005831779219111 11.7543989684
1336005831979176247 4.50366155464
1336005832179184566 9.10647044618
1336005832345899608 -5.71314779451
1336005832545781129 -5.12718744468
1336005832712502449 -12.0235857908
1336005832979229397 -4.70760462125
1336005833145926143 -8.45304518194
1336005833312609240 -8.74519651002
1336005833479254365 -6.73378325531
1336005833679180128 -6.39900679938
1336005833879297373 -6.54464617913
1336005834079269797 -5.17951164313
1336005834245892438 -6.64368312335
1336005834445880075 -10.7991384105
1336005834645822571 -8.63316124161
1336005834845837011 -10.7861807659
1336005835045862270 -10.541042456
1336005835279168951 -9.654460483
1336005835446239168 -9.40222773067
1336005835612623218 -10.8623814734
1336005835779322588 -10.7460690685
1336005835945875166 -11.9029259398
1336005836145823245 -11.2207676664
1336005836312563226 -8.98188501098
1336005836479217348 -10.0366095253
1336005836679258315 -13.2617209671
1336005836879549447 -13.1511107347
1336005837046044265 -9.81483363367
1336005837245937521 -12.2309603727
1336005837479238006 -14.6710812723
1336005837679416527 -10.2429623111
1336005837845784981 -13.0564097012
1336005838012507891 -10.7019901838
1336005838213068633 -13.909941517
1336005838379294342 -12.9449248801
1336005838579205878 -14.7581698643
1336005838779139679 -5.40540077822
1336005838945799313 -7.87797200498
1336005839145800755 -14.6504319981
1336005839379086936 -14.2346053688
1336005839579123187 -10.9367141359
1336005839779276262 -12.3947578353
1336005840012486030 -13.6042565493
1336005840179170799 -13.0515714165
1336005841512464809 -14.7007924348
1336005841679177206 -10.0123605516
1336005841845812629 -12.4751925574
1336005842012372704 -16.1377912447
1336005842179277734 -15.4066795418
1336005842379188161 -14.8331658067
1336005842579204794 -12.7600850278
1336005842745931824 -10.0973298552
1336005842945859202 -5.21098415384
1336005843112491590 -6.31170675086
1336005843312541096 -3.77227151304
1336005843479159493 -3.65008001114
1336005843645794223 -1.34467436002
1336005843812545277 -1.63020738643
1336005844012704871 -0.668651227385
1336005844179143866 -4.0836684351
1336005844412483167 -3.04092600713
1336005844579186497 -1.45255144428
1336005844779283829 -4.14920975923
1336005844945859064 -7.2288779427
1336005845179387047 -8.09043398072
1336005845345899858 -6.07499022521
1336005845545711364 -9.30786081647
1336005845779438921 -10.8734288549
1336005845979214739 -6.47912813253
1336005846179154281 -8.67704386328
1336005846379161992 -8.21102917848
1336005846546005856 -8.95866912845
1336005846745696589 -8.36327633477
1336005846913122008 -7.87206660675
1336005847079251972 -8.9056835857
1336005847245806955 -7.75461574364
1336005847445868796 -10.2521805408
1336005847612572560 -0.798338338977
1336005847812493343 0.41796785911
1336005847979211027 -1.15505861762
1336005848145928489 2.23496121179
1336005848412405180 -12.7924728144
1336005848579292031 -7.64734331907
1336005848812622886 -11.3323284345
1336005848979266583 -9.6998057366
1336005849179221055 -12.1672772879
1336005849379137306 -7.47009633856
1336005849579228453 -7.16042638715
1336005849845717685 -10.987935393
1336005850012474262 -8.70640423108
1336005850212487231 -10.2061902149
1336005850412421888 -11.8838550827
1336005850612454713 -9.66122729233
1336005850812338080 -10.5872751472
1336005850979262957 -13.9984563941
1336005851179285912 -15.6839899886
1336005851379144215 -13.2443550679
1336005851545714276 -8.93967750226
1336005851712551597 -7.87212742414
1336005851912445930 10.9666741418
1336005852112615047 13.058697737
1336005852312547107 8.88935500827
1336005852479247876 9.87587495129
1336005852712610684 10.6634382308
1336005852879070021 8.17339436084
1336005853079307161 8.23065672801
1336005853279261186 7.60792716673
1336005853445678816 5.08096410166
1336005853645775117 5.68185963344
1336005853846089690 12.0970614768
1336005854012542435 8.61988843773
1336005854212429961 9.66978920857
1336005854412421520 6.95725352198
1336005854582876843 7.65294447834
1336005854779423744 7.52107541023
1336005855012675399 4.31764489538
1336005855179297221 -5.2085665163
1336005855345892575 -9.06487885036
1336005855545733330 -7.3539372837
1336005855712474190 -5.12820273828
1336005855912378012 -11.1466446567
1336005856079194701 -8.53952652305
1336005856245939770 -7.91192168233
1336005856479243094 -11.1069867784
1336005856679382934 -8.32261408751
1336005856879152326 -7.10974432579
1336005857079242765 -5.59878168971
1336005857245695076 -9.48443303176
1336005857479231130 -10.7272635269
1336005857679234471 -8.50419205166
1336005857845794939 -11.4322243905
1336005858045802068 -8.76940279075
1336005858212403565 -10.1023392224
1336005858412464918 -11.1574880779
1336005858579099269 -11.943565792
1336005858745714134 -10.6349934798
1336005858945975015 -10.6320188795
1336005859145709493 -12.3908584954
1336005859345889475 -11.1138576493
1336005859513073845 -10.995030274
1336005859812425482 -9.47302540252
1336005859979195734 -12.3159489738
1336005860212453721 -12.9381406598
1336005860412507657 -11.1132316205
1336005860579047156 -11.4600557266
1336005860812539901 -11.9359922955
1336005860979272729 -14.023123998
1336005861145825227 -7.61016779535
1336005861379151161 -10.5281604954
1336005861545806242 -12.7462010666
1336005861745745656 -13.5139546384
1336005861945806394 -11.1204616388
1336005862112479943 -14.3972618801
1336005862345791466 -12.9209139044
1336005862545825876 -10.3449282249
1336005862712488632 -10.7584034872
1336005862879210276 -11.4882031769
1336005863045803753 -11.741935279
1336005863212548711 -7.62243780642
1336005863379078254 -10.8398077392
1336005863579147075 -8.29732336583
1336005863712449964 -6.54822772029
1336005863912568441 -11.2099834758
1336005864079235880 -11.7241670512
1336005864245884048 -10.114386916
1336005864445782574 -9.73456436623
1336005864745931158 -10.9816543528
1336005864945800360 -13.4744602801
1336005865112550355 -9.22546034056
1336005865312531995 -12.3672513173
1336005865512414982 -14.0289876064
1336005865679363855 -17.5556187691
1336005865879399227 -17.5587599983
1336005866079389453 -14.7496429512
1336005866245817398 -15.1990676121
1336005866445918267 -14.2174667325
1336005866612466733 -13.2949401133
1336005866779139671 -12.0755548123
1336005866979150714 -14.0664181081
1336005867179139421 -15.6386993359
1336005867379190679 -11.6284599197
1336005867545836103 -12.4761823716
1336005867745809389 -11.2232642988
1336005867945843996 -11.8608862723
1336005868145883134 -12.1793719304
1336005868345755844 -11.3769864968
1336005868545789033 -9.7009684284
1336005868745831872 -10.6831057348
1336005868945830390 -12.1924287124
1336005869179199442 -11.9696580483
1336005869345778679 -17.19651691
1336005869545839646 -11.8401527906
1336005869745775790 -11.927440312
1336005869945794092 -15.299693277
1336005870145892919 -13.6009109419
1336005870379439179 -13.7300065659
1336005870579170770 -15.3683611376
1336005870812514442 -14.2431090335
1336005871012562550 -13.1146412457
1336005871245878839 -13.6757572427
1336005871479221192 -13.5887925704
1336005871712447327 -12.8664120426
1336005871912395637 -12.6904885609
1336005872112577641 -13.0481848926
1336005872312522603 -10.7510998267
1336005880079088576 -12.121401776
1336005880279150886 -16.2864660774
1336005880479296657 -17.2252694593
1336005880679207105 -16.8265104473
1336005880845966855 -16.2191778235
1336005881045910405 -15.6890109021
1336005881245945610 -4.09512864364
1336005881412489256 -6.15566412077
1336005881612393456 -9.80009152349
1336005881812456047 -14.473778824
1336005881979203777 -14.6423443373
1336005882179316093 -15.4874024583
1336005882379268459 -15.0223957255
1336005882612470848 -15.5820551113
1336005882812568947 -15.1905086991
1336005883012731033 -13.1776143305
1336005883279357487 -13.25678046
1336005883479227844 -14.1780915934
1336005883679099553 -13.0433660797
1336005883879242331 -13.8219215671
1336005884079227963 -13.0485029758
1336005884279161354 -8.52823698321
1336005884479393884 -11.5796875481
1336005884646008054 -10.961003285
1336005884812515186 -12.8279184463
1336005884979120192 -11.1726025021
1336005885145842803 -11.8261573295
1336005885279115426 -15.6436012592
1336005885445798327 -7.14518758705
1336005885579184100 -9.61844722978
1336005885745818435 -6.38834602752
1336005885879393667 -7.49245174805
1336005885979203765 -12.1509930543
1336005886112412302 -11.585572378
1336005886212410197 -13.6874406609
1336005886345882619 -7.96181531143
1336005886479277843 -8.73795547277
1336005886579309238 -10.0439633929
1336005886712466226 -9.55106941017
1336005886845740573 -5.54904191102
1336005886945750499 -6.52674332009
1336005887079270926 -6.59722857205
1336005887179149196 -9.16495988957
1336005887312528461 -8.60300387959
1336005887412521286 -6.83999107651
1336005887545776179 -7.68727820797
1336005887646002461 -7.87343588491
1336005887812538934 -7.09267489086
1336005887912422925 -6.36789340698
1336005888045772890 -6.93122038147
1336005888145816402 -6.75896264901
1336005888245883218 -6.36003108837
1336005888379192349 -4.90052602523
1336005888479192234 -6.7430502252
1336005888612413513 -6.12831721667
1336005888712505201 -6.55934758501
1336005888812370011 -8.51047813099
1336005888945859064 -10.8419113405
1336005889045830378 -7.80759715161
1336005889179121945 -8.80150404749
1336005889312467288 -9.78585336888
1336005889412614191 -8.62858366782
1336005889512563181 -8.67009199036
1336005889645985467 -10.0982266177
1336005889745977640 -8.00425077324
1336005889879101474 -7.50668927507
1336005889979353179 -8.72081641659
1336005890112533497 -6.17270542123
1336005890212435071 -10.6115149167
1336005890345901823 -9.4270534663
1336005890479160285 -8.24680389226
1336005890612380191 -10.1704878671
1336005890745803896 -9.22975171771
1336005890879237988 -9.20632598955
1336005891012536693 -10.6524701041
1336005891145806565 -10.1236842663
1336005891279312925 -8.23282701031
1336005891445899981 -8.69940729406
1336005891612506420 -11.1475229575
1336005891745961891 -9.17380549108
1336005891945932071 -13.3159535243
1336005892179472256 -12.6664876901
1336005892379175644 -13.4019160318
1336005892545811704 -12.7658589556
1336005892745759663 -15.1063715848
1336005892945785776 -14.1564657093
1336005893145801933 -14.8279222665
1336005893345958978 -13.2063638976
1336005893545821776 -14.8329075634
1336005893745843272 -11.2892541681
1336005893945809447 -8.51352843274
1336005894145811687 -10.9331982182
1336005894345763997 -5.25976111715
1336005894545805863 -5.71623841792
1336005894712378884 -8.63909848965
1336005894845885271 -12.0898645399
1336005894979361262 -7.23115388306
1336005895112558822 -7.71824854294
1336005895245896102 -8.66148531545
1336005895412474228 -12.7570719713
1336005895545888679 -12.2788317401
1336005895645880266 -11.3433623453
1336005895779192272 -7.50478079
1336005895879181571 -7.94541907024
1336005896012388500 -6.92154310247
1336005896179121062 -7.79684906265
1336005896312636621 -5.70977736947
1336005896412459324 -4.60271315285
1336005896512721762 -5.02696407654
1336005896645864386 -9.59956389563
1336005896745875104 -6.05337136599
1336005896879130785 -5.61016237512
1336005897079522763 -6.74134429694
1336005897212470162 -9.78152452063
1336005897312568052 -9.60036592564
1336005897512466065 -6.71009597436
1336005897645852202 -12.1841667939
1336005897745735665 -7.38483436876
1336005897845985686 -8.63413095834
1336005897979143209 -9.88287882626
1336005898079186003 -10.8298988718
1336005898212571297 -9.08602666664
1336005898312507640 -9.01721346636
1336005898445891595 -8.70079259628
1336005898545731647 -8.73371282708
1336005898645998088 -11.9498861255
1336005898779116351 -10.104981765
1336005898879182309 -9.69559205428
1336005899012467291 -11.1626028451
1336005899146114186 -10.2638422413
1336005899245798438 -9.67354467265
1336005899379039707 -9.2871785145
1336005899479263063 -10.5533431559
1336005899612511319 -10.1613814416
1336005899745801326 -7.36430420755
1336005899845781023 -12.1743854299
1336005899979143086 -11.6669047354
1336005900079264369 -10.9557724515
1336005900212589693 -9.35659335618
1336005900345780924 -9.80112076461
1336005900445803688 -9.40881455666
1336005900579144681 -9.30877469942
1336005900679270507 -10.1892352059
1336005900812430660 -9.79916735256
1336005900912434981 -10.673949226
1336005901012783466 -8.92172786935
1336005901145750493 -10.8238088302
1336005901245911117 -10.9016484095
1336005901379186148 -9.69630665665
1336005901512434065 -8.66164086593
1336005901612400483 -10.0772837787
1336005901712602797 -8.65530806135
1336005901845738314 -9.46477211139
1336005901945868008 -10.2207637533
1336005902079225169 -10.6545714066
1336005902179379386 -9.50378347259
1336005902279185862 -9.90456688242
1336005902379251762 -12.6927794532
1336005902512467913 -13.288803205
1336005902612477835 -10.9223907101
1336005902745806986 -11.1039028668
1336005902845815209 -10.9921821664
1336005902945767479 -10.8379774964
1336005903079188583 -11.8337413291
1336005903212444592 -9.7315389861
1336005903312512426 -12.2831767829
1336005903412512162 -11.741920324
1336005903545936478 -11.1011855244
1336005903679379805 -10.2262530942
1336005903779107288 -9.71419398211
1336005903879130075 -10.0549007548
1336005903979442726 -10.0557532643
1336005904112545896 -10.0472383716
1336005904212437161 -10.9888175497
1336005904345809586 -11.8392258918
1336005904445872785 -10.2073435515
1336005904545987919 -8.75306227285
1336005904645813396 -12.7160887311
1336005904779296861 -13.4660074266
1336005904879133609 -11.9143789264
1336005905012474177 -11.0674600748
1336005905112475461 -9.58434098076
1336005905212476315 -8.36940897791
1336005905345824651 -10.6247536764
1336005905445757031 -11.1558541183
1336005905579412293 -10.2343540637
1336005905679124669 -12.0331744959
1336005905812569201 -11.4009170528
1336005905912418932 -13.6192318434
1336005906045963610 -14.0720590087
1336005906145735608 -12.6756465057
1336005906312398028 -10.16214507
1336005906479289332 -10.0020686813
1336005906579151716 -10.874385399
1336005906679335176 -10.2501469309
1336005906812639043 -10.4410518355
1336005906912557878 -10.7635527165
1336005907045866581 -9.49319097705
1336005907145745411 -10.6141853616
1336005907279159681 -10.3569922515
1336005907379402134 -10.2491602279
1336005907479348072 -12.2054589118
1336005907612444220 -11.4634253981
1336005907712585208 -11.7387635839
1336005907845946067 -11.283040593
1336005907945865130 -11.2175652789
1336005908045777178 -9.84174377746
1336005908179355409 -10.196335195
1336005908312407620 -11.2782615646
1336005908412466266 -11.8032446169
1336005908579154123 -14.3412596909
1336005908679292708 -11.1165123199
1336005908779085459 -11.8151182508
1336005908912648345 -11.0767286752
1336005909012441747 -10.007986793
1336005909145879903 -9.87152617071
1336005909245887655 -8.81029432462
1336005909412533281 -10.9424953941
1336005909512426775 -12.1651457666
1336005909645812804 -8.64120811758
1336005909745823331 -11.1304192085
1336005909879449478 -12.4917027536
1336005909979170454 -11.5923478425
1336005910112559272 -9.20153278036
1336005910212476575 -12.6712590334
1336005910312795166 -11.7506353025
1336005910445841614 -11.7748672527
1336005910579550286 -12.3758609794
1336005910679252778 -10.1557746535
1336005910779327025 -11.0717703825
1336005910912498157 -12.6116755499
1336005911012558557 -9.6011097479
1336005911145777618 -9.51042220938
1336005911245757539 -12.186313951
1336005911379093648 -11.1819853804
1336005911545895125 -9.80500283918
1336005911645898609 -10.0760108409
1336005911779226220 -14.4081990982
1336005911879083542 -13.0016761501
1336005912012383893 -12.3293031931
1336005912145954060 -11.6537290567
1336005912245849556 -10.540805379
1336005912345864185 -11.9014798929
1336005912512586949 -11.1909440911
1336005912612476288 -10.2749190906
1336005912712480707 -9.94508649373
1336005912812446177 -10.5982122254
1336005912912489271 -9.71770275337
1336005913045956869 -12.3818351561
1336005913146012693 -10.9187923216
1336005913279231498 -13.7047867377
1336005913379537823 -15.0266220652
1336005913512736686 -14.0010669169
1336005913612440613 -10.5195313341
1336005913712591982 -11.9407229652
1336005913812445745 -11.1001673835
1336005913945802359 -12.4233606651
1336005914045798115 -12.0054030917
1336005914145824614 -13.160656606
1336005914279440538 -11.3832923004
1336005914412466439 -10.0287061038
1336005914512392941 -12.8838317143
1336005914645731518 -11.930839974
1336005914745913158 -12.5331495431
1336005917612489776 -11.1848467631
1336005917712483336 -11.9355358198
1336005917845806591 -14.0065890672
1336005917945748776 -13.6797879057
1336005918079116764 -12.8474372099
1336005918212577846 -11.0926548647
1336005918312406550 -13.4239363675
1336005918412506969 -12.4112926366
1336005918545713777 -13.5001174535
1336005918679256977 -12.1252414116
1336005918779240066 -13.6062808155
1336005918912473765 -13.7448284248
1336005919012401238 -14.4741473048
1336005919145938077 -12.9615206945
1336005919245688946 -15.788625806
1336005919345740772 -13.3745231062
1336005919479129949 -14.3156220394
1336005919612417744 -14.1912189088
1336005919745888395 -14.5517241179
1336005919879027972 -12.7810882015
1336005920045897182 -15.0553518008
1336005920145776798 -13.7362980256
1336005920245736054 -12.1443319299
1336005920379123023 -11.6711589639
1336005920479277314 -13.9301038105
1336005920612379162 -14.130486327
1336005920746026018 -12.1745432835
1336005920879263469 -11.3628572515
1336005920979102000 -12.8770128833
1336005921112463063 -9.508101694
1336005921212467172 -13.4295498428
1336005921345735947 -12.5371256387
1336005921445855569 -12.398985538
1336005921545675578 -11.6361269581
1336005921645874160 -11.2617928669
1336005921779171138 -12.8282726657
1336005921912489818 -13.4503362678
1336005922012450104 -13.5430764596
1336005922146037298 -12.7508537933
1336005922245842584 -11.8486644038
1336005922379142742 -12.6867276818
1336005922479215377 -13.1691125749
1336005922612471746 -11.9221285619
1336005922712497035 -13.1112651208
1336005922879319887 -11.2362171823
1336005923012526119 -13.4946761197
1336005923146018683 -13.2774365352
1336005923279207870 -13.1207109655
1336005923412421795 -14.2996024548
1336005923512528909 -12.4378790753
1336005923645975346 -11.6736938841
1336005923745795228 -10.5722059794
1336005923879222446 -13.5343725383
1336005924012435068 -11.9474729977
1336005924112464158 -13.38791051
1336005924212395569 -13.5549692644
1336005924379330305 -12.6441029833
1336005924479167198 -11.5328355045
1336005924612562901 -13.2496568135
1336005924745860018 -13.9345065538
1336005924912516827 -12.804094934
1336005925045994483 -11.6333548285
1336005925212398840 -12.9934783289
1336005931479201748 -11.2981827629
1336005931912498621 -10.2401986181
1336005932045939759 -10.282348792
1336005932179305785 -9.21630097291
1336005932279224524 -11.4740497563
1336005932412449635 -11.2591296151
1336005932512407312 -11.8205788186
1336005932612454922 -11.7625946308
1336005932745805397 -11.3076574186
1336005932845927159 -13.5680414466
1336005932979175285 -11.5672708291
1336005933079106974 -15.1343350072
1336005933212475271 -11.8968196087
1336005933312434312 -12.3893916433
1336005933446057753 -13.5759623096
1336005933579141432 -13.2940464688
1336005933679133137 -13.2183779551
1336005933812567742 -13.6460349774
1336005933979144882 -13.2237141518
1336005934079234088 -12.9982422201
1336005934212471371 -13.5909040889
1336005934312368963 -11.8307947137
1336005934412361477 -11.1335281605
1336005934545832923 -13.2599089985
1336005934645969697 -11.9763719624
1336005934812499561 -14.8840695814
1336005934912691231 -14.3741816881
1336005935012541212 -13.2057709857
1336005935112399049 -12.3454816869
1336005935245721537 -12.4263133305
1336005935445747715 -11.5977072222
1336005935545782997 -12.7851252137
1336005935679244635 -11.6349295202
1336005935779214533 -12.3527325329
1336005935945822696 -11.3339521993
1336005936045782457 -13.7067765603
1336005936145855037 -12.7474021373
1336005936279378622 -14.1634659052
1336005936379165863 -12.9962886853
1336005936479138363 -12.3465478803
1336005936612532719 -11.5618882065
1336005936745880337 -11.5661222131
1336005936879160798 -13.0428594783
1336005937012527653 -12.3357348205
1336005937145735154 -13.6521059319
1336005937245737580 -14.0287813448
1336005937379292299 -14.4000190053
1336005937512378994 -12.1453492424
1336005937645977424 -8.50395177022
1336005937745780693 -10.479103161
1336005937879083379 -12.5545931745
1336005938012461894 -9.70976051977
1336005938112487302 -11.506335413
1336005938245852872 -9.01140281078
1336005938345776565 -10.4365239067
1336005938445816738 -10.7537910972
1336005938579166042 -11.6785018825
1336005938679226237 -12.5970354617
1336005938812579350 -12.9525727547
1336005938945854666 -11.7458625496
1336005939045855713 -10.9721359114
1336005939179220036 -9.7280095734
1336005939279225147 -10.8461986155
1336005939379080531 -12.3087194502
1336005939512448375 -11.6289486651
1336005939612502519 -12.1272977656
1336005939712611097 -12.8137259247
1336005939845777388 -12.7112193613
1336005939945848647 -12.3547197036
1336005940079175189 -11.6495970388
1336005940179251067 -13.4584071515
1336005940279342864 -12.8730466678
1336005940412608755 -12.9394702817
1336005940512474191 -12.0459876409
1336005940645820368 -12.0636237913
1336005940745803846 -12.7049966383
1336005940845857633 -10.2676707962
1336005940979147079 -11.7988924587
1336005941112490829 -11.7123500066
1336005941245924586 -12.6296919282
1336005941345807692 -11.4297373809
1336005941479166316 -12.6760357561
1336005941579239085 -10.4800890785
1336005941679368324 -10.7697466913
1336005941779242261 -9.61900225785
1336005941912527962 -9.24613333239
1336005942046028262 -7.97269300655
1336005942179100624 -8.82199825547
1336005942279210112 -8.72534781345
1336005942379278036 -9.54477979571
1336005942512715774 -8.14586042343
1336005942612453800 -9.35264077324
1336005942712448709 -8.37635024561
1336005942845867741 -9.13162724884
1336005942945820733 -8.07352356796
1336005943045807516 -7.73772345721
1336005943179341081 -9.40122841211
1336005943279235794 -7.84631465589
1336005943412526023 -6.38186771416
1336005943512510848 -7.43428759179
1336005943612525865 -10.4317367036
1336005943745778498 -12.1165188388
1336005943845917181 -12.2660720601
1336005943979300972 -13.9770525107
1336005944079479325 -14.1211385698
1336005944179107674 -14.566112278
1336005944312463106 -14.8990439261
1336005944412474411 -15.5226041045
1336005944512440257 -16.2141961699
1336005944645867276 -16.3099194698
1336005944745836061 -15.557183017
1336005944845867386 -16.8883221611
1336005944979114807 -11.7592944093
1336005945079170174 -16.2795392641
1336005945179135999 -14.4955336118
1336005945312483226 -14.609867801
1336005945412538793 -16.1404596467
1336005945512442441 -14.9609804324
1336005945612434569 -14.7616544023
1336005945779211134 -15.8647578544
1336005945912460548 -15.7070096294
1336005946045780398 -15.976321037
1336005946145754006 -15.5673076845
1336005946279367665 -16.6524635695
1336005946379398003 -15.2998695533
1336005946479272320 -11.699331561
1336005946612449338 -14.1640034557
1336005946712506980 -15.7393306492
1336005946812468210 -15.0314647368
1336005946912507607 -14.7040049337
1336005947046069708 -15.1292481024
1336005947145795636 -15.1902395238
1336005947279240486 -13.6047920877
1336005947379110556 -15.9771018485
1336005947512535125 -16.7994968337
1336005947612382844 -14.9754528004
1336005947745769637 -14.1062638197
1336005947879246069 -14.4045584168
1336005947979083023 -14.4790826634
1336005948079294880 -11.8893423859
1336005948179231761 -11.6961202182
1336005948312409728 -11.9524353709
1336005948445744723 -10.0694865377
1336005948579329087 -13.6664681946
1336005948679134218 -13.3504080451
1336005948812433870 -13.6845438289
1336005948945767817 -12.4017231877
1336005949045806634 -11.8785187367
1336005949179183516 -9.18612474361
1336005949279098792 -14.2661917994
1336005949412552722 -14.7284817712
1336005949545804161 -11.521825882
1336005949679328580 -11.2030072438
1336005949779183809 -10.5285507182
