# Supplementary material for: Infants Time Their Smiles to Make Their Moms Smile
Source: PLoS One. 2015 Sep 23;10(9):e0136492. doi: 10.1371/journal.pone.0136492 (PMC4580458; doi:10.1371/journal.pone.0136492)
Supplement: S1 Data — (ZIP) [file pone.0136492.s001.zip › DiegoSmileRawData/smilenew_sub_27_actual_2012-05-03-12-08-44.robotsmiles]

1 1336072137206949691
0 1336072139473381861
1 1336072141006746261
0 1336072144639939485
1 1336072150573324403
0 1336072152906615588
1 1336072155606624749
0 1336072157506656239
1 1336072159139935669
0 1336072162973437024
1 1336072166006865971
0 1336072170306612289
1 1336072173173419625
0 1336072176339876317
1 1336072185340040726
0 1336072188173284560
1 1336072202673306900
0 1336072206973573930
1 1336072213439969401
0 1336072214439912307
1 1336072222873563580
0 1336072225973616835
1 1336072229073302627
0 1336072231673189286
1 1336072237273384849
0 1336072239940027465
1 1336072242473385067
0 1336072249806604044
1 1336072268306730496
0 1336072270173321051
1 1336072277339930867
0 1336072279506788934
1 1336072292773264153
0 1336072295773229172
