# Supplementary material for: Infants Time Their Smiles to Make Their Moms Smile
Source: PLoS One. 2015 Sep 23;10(9):e0136492. doi: 10.1371/journal.pone.0136492 (PMC4580458; doi:10.1371/journal.pone.0136492)
Supplement: S1 Data — (ZIP) [file pone.0136492.s001.zip › DiegoSmileRawData/smilenew_sub_27_actual_2012-05-03-12-08-44.subjectsmiles]

1336072132706618599 -10.126076436
1336072132839890249 -9.31034398672
1336072132973303732 -9.08915620674
1336072133073453678 -11.8511170637
1336072133206674711 -11.1472751382
1336072133339891920 -11.7648130679
1336072133473239916 -9.77129238669
1336072133606542020 -10.3272827168
1336072133773331684 -10.1603601207
1336072133906562734 -10.2229526881
1336072134039964349 -9.50500708361
1336072134273476747 -10.3143529349
1336072134439990752 -10.5483581124
1336072134573180012 -12.3274811422
1336072134706601932 -10.1334614013
1336072134873478044 -10.945593452
1336072135006626390 -11.5388067579
1336072135139861294 -9.9214488429
1336072135273356845 -3.50100169463
1336072135373304425 -1.2568495081
1336072135506607249 2.51720663716
1336072135640138075 4.27267825711
1336072135773266854 3.87977259669
1336072135906596302 5.727260267
1336072136040087118 7.18458842407
1336072136173284489 6.78778114483
1336072136306749873 5.83498492098
1336072136439997282 4.70020071534
1336072136573213196 7.76562688017
1336072136706697356 5.47715823278
1336072136839920909 6.32749336352
1336072136973304271 7.35765010847
1336072137106902137 6.78700061048
1336072137206587383 4.08358868458
1336072137373469947 4.71958115218
1336072137506607572 6.76209761117
1336072137640005773 6.25885480422
1336072137773182943 3.69157784095
1336072137906617834 5.50859546558
1336072138073256942 4.99572830883
1336072138206638027 5.61120255973
1336072138306845478 5.19468976247
1336072138473249728 6.98720308298
1336072138606590395 5.5312747511
1336072138706709899 5.5186540097
1336072138839996539 5.72680953377
1336072139006708974 5.91154374366
1336072139140067376 6.22483039812
1336072139240151308 4.09374687454
1336072139406668640 -2.23375334297
1336072140106563794 2.97071941201
1336072141673185587 -4.17846910561
1336072141806814480 -3.87017317792
1336072141939903811 -2.50610971514
1336072142073293677 -4.68972772617
1336072142239847927 -6.1879918835
1336072142373264166 -2.98443886698
1336072142473542894 -3.89836368902
1336072142639854937 -4.3253955908
1336072142773304905 -5.25877861145
1336072142906615650 -6.38824368942
1336072143040012870 -6.19480357996
1336072143206598648 -8.06723070061
1336072143340046556 -5.05169325397
1336072143473280146 -4.64268874876
1336072143573270014 -5.73585353028
1336072143706528291 -2.96230100548
1336072143839900281 -5.73429638642
1336072143973242647 -2.76004647085
1336072144106681868 -4.34021950474
1336072144239958974 -4.39977429832
1336072144373312085 -5.90650137952
1336072144506551981 -3.33588575253
1336072144639889691 -7.46682671361
1336072144773202567 -8.9612942687
1336072144906694886 -7.53205928904
1336072145040205609 -3.62286691993
1336072145173270529 -4.07131379795
1336072145306603886 -3.62817812871
1336072145439866779 -4.82537258334
1336072145573336553 -5.14690322328
1336072145706707104 -6.9814776285
1336072145839958276 -5.97645792195
1336072145939870538 -7.36401737767
1336072146139972073 -13.4933271793
1336072146240080710 -11.2662838674
1336072146406538661 -13.4585105425
1336072146506587955 -10.9339865705
1336072146673274167 -14.8350559705
1336072146839977987 -9.18266212685
1336072147006715460 -8.75338177512
1336072147139901048 -12.4729378708
1336072147273215731 -10.2749181655
1336072147440027880 -7.40773762666
1336072147573222909 -8.62324073288
1336072147739856229 -13.1065848251
1336072147873343187 -10.9400552553
1336072148039853810 -12.7734732258
1336072148173316201 -10.0780302867
1336072148373289450 -9.67511151706
1336072148506612123 -10.2191965558
1336072148673290586 -10.665441742
1336072148806718206 -11.3057203252
1336072148939842364 -12.9869289257
1336072149173160979 -9.22968056482
1336072149339879903 -8.83604262323
1336072149473288736 -10.4719832441
1336072149639833514 -8.9183729138
1336072149806660616 -7.92577291386
1336072149939888325 -7.71525543911
1336072150106561223 -7.04044019873
1336072150273247711 -7.39740621742
1336072150439901238 -6.31769548583
1336072150573276510 -1.48471870723
1336072150806704706 -6.84505806312
1336072151040047118 -3.6275140961
1336072151306612879 -7.82835113945
1336072151606744562 -5.23059357196
1336072152539942359 -4.95304956671
1336072152739818871 -4.05295555016
1336072152906552706 -12.1219998393
1336072153073190150 -12.1236847158
1336072153239820883 -10.6126244908
1336072153373225274 -6.90950122237
1336072153506514862 -7.3345672423
1336072153606539338 -9.17219091238
1336072153739915737 -8.70907878418
1336072153839909233 -9.54919694055
1336072153973281789 -10.7017202363
1336072154173298794 -11.6097033242
1336072154273316993 -13.6045924232
1336072154440132001 -13.1175012195
1336072154606626320 -7.9252877838
1336072154773330779 -6.65518244261
1336072154906562854 -9.04835914917
1336072155039909791 -8.14562098643
1336072155173262474 -8.06098612882
1336072155273329199 -9.25405111995
1336072155506785450 -6.57649577747
1336072155606599332 -9.68070952192
1336072155739913357 -3.0736462094
1336072155873297751 1.46949460974
1336072155973241877 1.59884306726
1336072156106570573 2.61630828273
1336072157006705553 4.25615891132
1336072157440617414 2.15685817069
1336072158206637384 -7.03657365812
1336072158306779036 -4.73696412748
1336072158440007995 -1.96991555626
1336072158573405532 -1.71757346388
1336072158706781595 -2.83469635437
1336072158839836621 -2.0855526738
1336072158973288890 -0.503477339796
1336072159139916689 -0.0434077092422
1336072159273387566 -3.66055386542
1336072159406620911 -9.26960376177
1336072159539983768 -8.20830140454
1336072159639913974 -6.79855373582
1336072159773307351 -5.7366069926
1336072159906508264 -6.33062645594
1336072160039988945 -6.60869706663
1336072160173183787 -4.12491386664
1336072160306551657 -6.64868967339
1336072160439885761 -6.63677764265
1336072160573252005 -6.25316957604
1336072160706792202 -7.20804734289
1336072160806564826 -7.85794352474
1336072160973354275 -8.36074007926
1336072161106602513 -7.81178315352
1336072161239864397 -2.7241139487
1336072161339828448 -6.25425093067
1336072161473288404 -7.82281646872
1336072161606585143 -6.70068673264
1336072161739847897 -10.8109851033
1336072161839836298 -11.2478351891
1336072162006619955 -11.6321885679
1336072162139983203 -8.73095770503
1336072162273317273 -7.39693847841
1336072162439984961 -5.03953991569
1336072162573354636 -7.47312169632
1336072162706522732 -7.50484746171
1336072162840009928 -7.04825608374
1336072162973396899 -8.34496770346
1336072163106624471 -8.15852330794
1336072163206699947 -9.30272044576
1336072163339970905 -9.45743045347
1336072163473339880 -9.94016623176
1336072163640003867 -11.2128603811
1336072163773337597 -10.8042382674
1336072163873349307 -9.60309507776
1336072164006541039 -10.5843326369
1336072164139939306 -11.958873778
1336072164239852979 -9.90787606375
1336072164373334770 -6.27806295127
1336072164506655623 -7.43654503417
1336072164606576655 -7.28828863478
1336072164739851252 -5.35607957041
1336072164873271980 -7.36739316185
1336072165006634376 -6.07523189437
1336072165306727192 -5.70364823464
1336072165439885151 -7.59965394841
1336072165573267866 -5.52644105298
1336072166006855940 -3.37064120932
1336072166206706628 -8.18246466298
1336072166339938838 -6.87469051165
1336072166473292988 -8.46916664895
1336072166606617509 -10.8457833447
1336072166706694215 -9.90432218004
1336072166839950379 -12.2345187489
1336072166973240071 -12.285336832
1336072167073291528 -10.1485857979
1336072167239933331 -5.52539150203
1336072167373314756 -11.7550689485
1336072167473300237 -16.571662866
1336072167606652337 -9.4433264472
1336072167739928704 -11.2795722979
1336072167906790302 -11.830897941
1336072168039983049 -9.73863762443
1336072168173256830 -9.10978822678
1336072168306591978 -9.75652813552
1336072168439937716 -11.7337677384
1336072168540074625 -8.57931464232
1336072168706848195 -10.8345076847
1336072168840056186 -11.1752078421
1336072168973437705 -11.6274405886
1336072169073233397 -11.3310750662
1336072169239946138 -8.48498116773
1336072169373333979 -8.92119622611
1336072170139851787 -5.11446938587
1336072170306582865 -4.6594761804
1336072170506592240 0.311242342612
1336072170673224401 -10.2884869455
1336072170906706436 -7.15151295606
1336072171073360946 -11.6286007025
1336072171240047152 -13.8772024959
1336072171507256649 -4.87589057553
1336072171639973814 -4.93303149388
1336072171806597192 -9.5140341329
1336072171973145226 -9.61101062946
1336072172140163694 -9.66412113904
1336072172273331331 -9.3669090299
1336072172473291057 -5.49296386975
1336072172606605272 -9.81324941612
1336072172739944423 -10.3405064827
1336072172906586772 -7.96607298972
1336072173039921515 -3.38517057426
1336072173173401736 -5.27987708431
1336072173340572055 -4.70361901078
1336072173473352543 -6.13793364156
1336072173607099644 -5.35671595186
1336072173739862799 -7.72505489941
1336072173873192272 -8.13388405292
1336072174039881302 -4.92241449658
1336072174173359063 -6.22396859401
1336072174306858474 -6.39668066727
1336072174440071745 13.0348395775
1336072174573322128 14.4096520616
1336072174706624143 14.6419892133
1336072174873346859 13.3176922594
1336072175006650218 12.9702508694
1336072175139988760 8.22311490169
1336072175273237808 8.62836208836
1336072175439997374 8.706033859
1336072175573389261 11.3974143381
1336072175673267988 12.4645177363
1336072175839987368 6.75004189365
1336072175940182705 2.39223956654
1336072176073291349 3.11836899134
1336072176206529615 1.70332440502
1336072182239984327 -11.1205926271
1336072182406627642 -13.4414477452
1336072182573208654 -11.7557726413
1336072182740214076 -11.2444092192
1336072182873269152 -9.00347648975
1336072182973164267 -7.20449381523
1336072183139965282 -9.2571930314
1336072183273347948 -8.43023597225
1336072183406692076 -9.90297322854
1336072183539949491 -5.92134726025
1336072183706498700 -10.4074574588
1336072183839954822 -7.84291006861
1336072183973485460 -8.54221450803
1336072184139865517 -7.14117852476
1336072184273287912 -8.70098020794
1336072184406599224 -11.1389901069
1336072184573186076 -8.1313878993
1336072184706629292 -8.6264996452
1336072184839907481 -8.2106327452
1336072184940004275 -8.06183178458
1336072185073285323 -10.8432775989
1336072185206572963 -7.83166103422
1336072185339896108 -8.13334810944
1336072185473263264 -1.91197193618
1336072185573273046 2.75452598737
1336072185706628056 3.31900720616
1336072185873384955 0.592618490213
1336072186006557968 1.94336890989
1336072186139930164 1.16701758789
1336072186273343145 2.16973680518
1336072186406637816 3.25119480734
1336072186540050979 0.766083902466
1336072186706746189 3.47428396854
1336072186806567448 2.58661651935
1336072186939931362 1.37752773062
1336072187106637147 2.83747677392
1336072187273288619 2.20370949051
1336072187406734812 2.30179968151
1336072187540058449 1.71681724201
1336072187673317776 0.701296198579
1336072187806765752 0.3138422368
1336072187906630998 1.10166005329
1336072188039997327 0.502979657958
1336072188173256525 2.62453753581
1336072188306592430 2.17584928553
1336072188506642558 2.9612562195
1336072188673277894 -8.59977892497
1336072188806527525 -9.1636812539
1336072188940026645 -10.4907902453
1336072189073227263 -10.6193983273
1336072189206538075 -9.98960084532
1336072189339867892 -12.6916776255
1336072189473346456 -10.6011846074
1336072189639954516 -8.83290530896
1336072189773280971 -11.1795410989
1336072189873401079 -11.0923182536
1336072190006645767 -11.0122761061
1336072190140072295 -9.93044881757
1336072190273260366 -6.24483279505
1336072190406535732 4.30033531425
1336072190573333675 3.02772452051
1336072190706615707 3.92631723713
1336072190839955283 5.1329944936
1336072191006599340 7.72490732029
1336072191106606738 6.78281533784
1336072191239938102 4.92083391183
1336072191373384097 6.18291417075
1336072191539860845 1.91379709463
1336072191739866183 3.91273680958
1336072191873249712 1.78783315792
1336072192006578249 3.05407981051
1336072192139990658 2.74853452816
1336072192273410268 3.0720766888
1336072192440096075 2.58540134654
1336072192540063877 1.09272518612
1336072192673363517 6.31733033179
1336072192806562520 5.41660667748
1336072192940025804 5.05735918884
1336072193073150047 6.62552945113
1336072193206488213 5.9749282059
1336072193339882745 5.91586897221
1336072193473159180 7.90460399372
1336072193606566502 6.11351024755
1336072193740032179 9.36104302836
1336072193873211152 6.92511430235
1336072194006582707 5.93137509075
1336072194139994421 4.18296042687
1336072194273367785 5.36787920086
1336072194373213711 5.59640540272
1336072194506615501 2.11675394425
1336072194640286861 2.53739159931
1336072194773317269 1.7075426118
1336072194906589321 2.92937096715
1336072195040040528 5.28184174982
1336072195173276449 3.1370127334
1336072195306541049 5.28168020074
1336072195473308085 3.84986400226
1336072195606623600 3.07496165884
1336072195706528235 -5.73633313745
1336072195873465488 -10.6662688315
1336072196006603590 -8.3029947419
1336072196139936697 -10.4970557485
1336072196273237122 -10.3345783719
1336072196406504424 -7.956160025
1336072196640110012 -6.76819366941
1336072196773380305 -9.88138258168
1336072196939964528 -10.5773531413
1336072197073415830 -11.2206112829
1336072197240147994 -10.9177885741
1336072197373400422 -14.5900414165
1336072197473304673 -13.6071877417
1336072197606664154 -14.4166367684
1336072197740068563 -16.314800625
1336072197906701260 -14.6934037015
1336072198039939598 -1.07576753134
1336072198173369849 0.369029219024
1336072198306632610 -12.9971066436
1336072198439822196 -12.6102425883
1336072198573189372 -16.1196653303
1336072198706598576 -14.4854782021
1336072198873361631 -10.8414274816
1336072198973226587 -0.99850042186
1336072199106537651 3.02588031919
1336072199239844314 4.22133610093
1336072199373249747 5.03683662004
1336072199539997990 4.41938628184
1336072199673248919 3.68687083488
1336072199806611325 3.89824755123
1336072199940164862 6.03195218812
1336072200073461217 4.43864699599
1336072200206647329 5.88446609991
1336072200340076986 4.11175252864
1336072200473292329 2.86503941008
1336072200573372360 2.4557310574
1336072200739985017 2.72831662813
1336072200873201867 6.10886326009
1336072201006647053 4.97692957773
1336072201173351752 3.09727487406
1336072201306650730 5.20813510223
1336072201406556052 -1.23406464886
1336072201540078928 -9.99537313295
1336072201673372237 -9.40196873997
1336072201806650445 -9.1865772883
1336072201939894278 -7.98446725249
1336072202073309294 -9.66618496154
1336072202239952413 -10.3523292679
1336072202373395554 -9.16266155774
1336072202506646783 -8.1325600323
1336072202673295602 -12.6389115443
1336072202806506901 -12.5092660494
1336072202940158420 -15.923919112
1336072203106739374 -5.92198627418
1336072203239919725 -7.38260846238
1336072203340040789 -8.63331570783
1336072203539958878 -6.96027221638
1336072203639973609 -11.026597443
1336072203773206889 -11.9421652562
1336072203873288217 -12.1110331019
1336072204006587542 -7.53281204617
1336072204139995746 -3.54167886845
1336072204273153437 -4.63192898593
1336072204406674906 -2.11930587906
1336072204539890248 -4.63282186613
1336072204673331325 -3.08987608804
1336072204773300706 -0.10259501724
1336072204906544557 -3.06465447101
1336072205039999811 -7.03215512525
1336072205173469942 -7.2343055706
1336072205339949818 -4.91068416465
1336072205473238608 -6.95188215172
1336072205606632429 -5.38042156153
1336072205740130502 -7.0228363068
1336072205873153487 -7.4471519924
1336072206006521441 -9.38764198152
1336072206139978092 -6.68079412853
1336072206306602679 -10.7975645078
1336072206473325632 -6.60914202354
1336072206639914448 -7.43768382862
1336072206773227985 -6.54571710114
1336072206973444080 -6.51377802554
1336072207140093984 -6.84481930993
1336072207273284586 -7.71056472908
1336072207406705100 -8.54473259263
1336072207573497876 -5.88532867385
1336072207739883016 -5.84964866605
1336072207873410728 -7.85246932502
1336072208073407375 -9.41833723319
1336072208206577450 -8.97849745994
1336072208339871934 -8.0267984194
1336072208473241507 -9.70663240451
1336072208606556198 -10.0459967235
1336072208740084171 -9.87697282733
1336072208873326449 -10.6646252351
1336072208973234432 -10.4867236075
1336072209173413158 -9.85478853407
1336072209273308663 -10.0899504591
1336072209406609333 -9.91387590243
1336072209539857348 -8.27898545205
1336072209706525178 -9.80907363895
1336072209806493683 -10.0128806676
1336072209939957518 -9.60087457387
1336072210073290239 -10.7542382104
1336072210206461756 -8.19285921361
1336072210339995206 -11.9657399085
1336072210473220367 -11.4776303617
1336072210606562996 -12.1310229389
1336072210739971174 -9.48340554433
1336072210873403421 -11.1943569788
1336072211006543840 -9.5346918344
1336072211139935290 -8.45050558904
1336072211306586449 -8.7514135626
1336072211439756864 -9.56942749097
1336072211573322909 -9.52441794645
1336072211739892399 -10.7515155326
1336072211873264024 -11.2231802382
1336072212006646414 -10.1782214859
1336072212139881397 -9.80389757957
1336072212273277187 -9.18588471905
1336072212439948022 -13.0422805443
1336072212573288834 -15.3439386106
1336072212739946610 -11.5566726276
1336072212839895053 -11.4948065617
1336072218606542766 -0.826386952621
1336072218873360761 -5.46440931353
1336072219039969235 -5.63369159811
1336072219206710999 -3.76694949419
1336072219339886653 -3.41076809192
1336072219539965884 -4.85204896775
1336072219706629719 -3.36359048855
1336072219873270314 -3.84348678823
1336072220006606094 -4.67427347958
1336072220139852521 -5.8908991076
1336072220306659843 -5.91063702399
1336072220439963060 -6.10296979597
1336072220606549412 -6.39005225824
1336072220773336624 -7.46383398469
1336072220939958468 -5.59496062795
1336072221106572886 -6.67882920247
1336072221239889347 -11.1533744789
1336072221406728010 -4.08343564596
1336072221540045925 -3.61172927572
1336072221706625869 -5.18728593337
1336072221839973818 -5.46164437525
1336072222006688195 -5.12766564628
1336072222139952885 -6.81960228832
1336072222273311825 1.11372667807
1336072222406857534 10.3566487253
1336072222506567116 7.76999812998
1336072222640041550 8.14844955865
1336072222773217466 9.28667786344
1336072222873422707 8.68007330791
1336072223006585151 8.98703760075
1336072223173286342 9.22761777586
1336072223306672188 8.97209392068
1336072223439943690 9.68952216779
1336072223540099501 10.3394267488
1336072223673140143 8.4848643222
1336072223806685685 10.1973991052
1336072223906534189 8.83579627547
1336072224073296802 11.1512119068
1336072224173292575 10.974867719
1336072224306657201 7.90981337441
1336072224440014329 9.03893413273
1336072224539868228 9.48418504309
1336072224673342857 6.53057841592
1336072224773150872 6.70799363776
1336072224939940158 7.44460093277
1336072225106904242 9.09396937035
1336072225206580472 6.30706371604
1336072225373128878 7.96460541623
1336072225506624952 10.1433846471
1336072225640303250 7.72811526995
1336072225806619518 4.29528251557
1336072225973375498 8.34274964002
1336072226073304613 -0.0800764088948
1336072226206666704 -6.12359998552
1336072226339912047 -4.47396114182
1336072226473249692 -6.02364591322
1336072226639920239 -3.55354549141
1336072226839859462 -5.9768911895
1336072226973247756 -9.90013780815
1336072227106607852 -9.14069110052
1336072227340131225 -2.72367900087
1336072227539918087 -7.46617634958
1336072227773379881 -7.00760728005
1336072227940202249 -5.54330556304
1336072228073245103 -6.71187506383
1336072228206479436 -7.30245959796
1336072228339972145 -6.24394972655
1336072228473271165 -8.13367568918
1336072228606643644 -4.42368129077
1336072228773225109 -5.28960301362
1336072228939990529 3.34609333368
1336072229073290760 3.57304824243
1336072229206628290 -6.2609059998
1336072229339879351 -2.14283560294
1336072229473218288 -1.02760667121
1336072229639943306 -1.26100030826
1336072229840125474 -5.2977211141
1336072229973233691 -6.39257370151
1336072230139915449 -4.94214343308
1336072230340096216 -3.2215439204
1336072230639868379 -5.16896959135
1336072230806646230 -6.75262614542
1336072230939833300 -10.388685755
1336072231073171459 -7.5752813489
1336072231206531760 -6.77317221851
1336072231339910578 -6.82640535813
1336072231673176809 -6.21609220545
1336072231806493375 -9.56282341009
1336072232773281262 1.70837235896
1336072233606681001 2.68397390594
1336072233739876722 1.97608583739
1336072233939820698 0.454832063933
1336072235473306134 -2.24637162455
1336072235606639572 -9.13557292659
1336072235740078787 -10.5726727075
1336072235873343122 -7.37469269952
1336072235973292057 -10.3234061392
1336072236139900205 -9.59696659236
1336072236273346597 -6.06283203445
1336072236439975829 -1.87690706239
1336072236573345544 -1.6245353334
1336072236706645491 -1.24520449173
1336072236839883865 2.03965397104
1336072237139945766 2.01189836391
1336072237273327348 -8.17575660022
1336072237440051177 -11.5037791778
1336072237573375962 -8.19532651455
1336072237739845369 -6.75215512151
1336072237873468810 -9.37513014808
1336072237973329074 -5.8611919891
1336072238106791851 -5.51101796533
1336072238239933063 -1.93085093014
1336072238473302912 -1.81233498292
1336072238606575738 -1.49600548193
1336072238706512301 -2.60878919481
1336072238839936885 -3.22066740555
1336072238974698938 -3.66326104111
1336072239106642307 -5.15404098537
1336072239239897024 -1.15122806669
1336072239339952888 -3.22153144386
1336072239473345215 -1.40259348422
1336072239573297256 -1.18985711488
1336072239706563669 -3.37949033967
1336072239806771640 -3.36458587831
1336072239939989966 -7.57795088524
1336072240073490059 -7.37834079702
1336072240173409624 -3.29931558254
1336072240306586913 -1.49364437022
1336072240440067231 -2.6823308768
1336072240573558525 -1.67208656725
1336072241406523355 -6.32866746695
1336072241539873959 -7.41415948096
1336072242473219436 -2.9231049454
1336072242606503518 -10.1732858865
1336072242739917817 -11.3409262419
1336072242873268787 -5.05497437861
1336072243006617678 -9.50876544737
1336072243139962410 -13.177436977
1336072243239895556 -10.3874322241
1336072243339917673 -7.34749801499
1336072243473232765 -8.652698087
1336072243573265559 -8.41960384767
1336072243673250209 -10.0491467109
1336072243806799002 -8.71102045597
1336072243906580671 -13.0888398931
1336072244006504116 -11.7341703666
1336072244106775640 -13.4850314046
1336072244206611942 -13.9629647402
1336072244339901088 -15.2856605182
1336072244439980723 -16.6976384243
1336072244539889787 -9.95826816979
1336072244673366474 -9.97900573653
1336072244773286620 -6.5989152241
1336072244873214808 -11.2620513983
1336072244973557804 -8.46194127518
1336072245073268758 -8.31398763206
1336072245173330599 -8.06809113818
1336072245306693639 -5.75274242812
1336072245406617929 -7.75083001756
1336072245506521067 -7.71556652644
1336072245606636370 -8.41624719457
1336072245706469157 -8.87714984815
1336072245806655903 -6.39766216121
1336072245939957058 -7.14073520995
1336072246039907031 -8.75919087399
1336072246506628634 -12.3332770655
1336072246606551239 -16.5568199431
1336072246706706482 -10.3384868304
1336072246839908255 -11.1448634771
1336072247006690904 -8.14122828143
1336072247173241196 -5.98365198132
1336072247373328785 -10.1676095834
1336072247573193871 -12.3588333858
1336072247839799725 -9.79938796682
1336072248039999803 -4.18327354451
1336072248173227945 -9.16235232025
1336072248273358004 0.710342003758
1336072264973314630 -7.07679919601
1336072265306576552 -9.07832175411
1336072265473265710 -10.8052999108
1336072265573272056 -13.272171543
1336072265706811726 -11.0339858908
1336072265773246478 -11.9071905018
1336072265873401549 -12.8935907521
1336072265973356769 -13.3548209098
1336072266606576794 -7.2618483838
1336072266873517509 6.27040731765
1336072267339886658 -13.5718736445
1336072270373352180 -13.5934103709
1336072271706599496 -12.1736628516
1336072271806665066 -12.3404745421
1336072271873394191 -11.7554596945
1336072271973343372 -11.9472725164
1336072272039945753 -10.8808870655
1336072272140063527 -11.7376547292
1336072272239996716 -11.8162801235
1336072272339924873 -8.2981048314
1336072273673296708 -17.6375006999
1336072273806603347 -12.975906372
1336072273939885895 -12.8854764475
1336072274040390909 -14.495990058
1336072274340012199 -17.0830390831
1336072274473337321 -10.0807938311
1336072274606589263 -7.84044553517
1336072274773404355 -10.2711105189
1336072274906616967 -7.33162988104
1336072275106642785 -8.44337773931
1336072275239912678 -13.4472504061
1336072275373399475 -12.4307735413
1336072275540014560 -8.56686691821
1336072275706668792 -12.414936284
1336072275839922595 -7.98409047137
1336072276006634328 -11.8777338879
1336072276139866060 -11.3907026257
1336072276273232276 -8.19394358748
1336072277206762700 -5.75631215858
1336072277339911814 -9.4547232202
1336072277439956981 -7.16422117301
1336072277540077681 -6.41263909899
1336072277806652848 -13.7696426646
1336072278273246633 -6.50771944432
1336072278373414125 -4.50506947169
1336072278473290981 -2.66229445748
1336072278606676057 -2.13666475045
1336072278706575840 -8.83894187337
1336072279173702453 -13.887688993
1336072279239960693 -6.82663267074
1336072279406491026 -9.62856032829
1336072279506667866 -9.8590827966
1336072279939979394 -8.38470854728
1336072280039851283 -6.80148727235
1336072280140077218 -11.5074876347
1336072280239965078 -9.27911675762
1336072280373278970 -8.53036919429
1336072280473300559 -9.86819502278
1336072280573463370 -9.44791812869
1336072280706592935 -9.14221245972
1336072280806551767 -10.7397710899
1336072281706686824 -11.6499658522
1336072281806700562 -8.46061329156
1336072281906705498 -6.92889774571
1336072281973425041 -11.1911094518
1336072282073282530 -8.89727381719
1336072282173377542 -10.9951417064
1336072282273227212 -7.86938766743
1336072282373211877 -7.94851367974
1336072282473323200 -9.66005958321
1336072282573320738 -8.07954336874
1336072282706632366 -10.2618258043
1336072282806632440 -11.9138607095
1336072282939867444 -9.87459139499
1336072283106640529 -12.1476446499
1336072283239932817 -14.4788719293
1336072283339829374 -8.20728605221
1336072283473383924 -6.37631397266
1336072283673275465 -9.12028750743
1336072292773245465 4.46937169377
1336072292973355789 -4.66022977478
1336072293106630282 -8.4867965753
1336072293206626023 -6.91645264146
1336072300306725881 -13.6221065648
1336072300439960816 -10.1229781223
1336072300539878553 -10.7040706324
1336072300673182490 -11.6028925686
1336072300840893409 -13.0791680646
1336072301006534055 -15.6813504463
1336072301139889767 -9.54912412471
1336072301273271810 -8.13334934931
1336072301406521505 -5.96628132829
1336072301573150963 -9.79914216581
1336072301673332301 -6.62187120582
1336072301806578574 -7.90127803223
1336072301906591111 -6.22749675938
1336072302039872362 -4.98815303092
1336072302207047140 -7.8244682085
1336072302340020379 -6.89589046778
1336072302439929647 -7.03223230066
1336072302573234340 -7.96567162373
1336072302706500617 -7.48364543806
1336072302840026224 -7.44823859482
1336072302973267396 -8.53648941829
1336072303106661424 -7.59647644828
1336072303206725114 -7.37588291092
1336072303339955543 -9.2132472043
1336072303473409773 -8.69510124578
1336072303573409975 -7.96202483249
1336072303706609962 -5.26082445361
1336072303840021074 -6.27021811029
1336072303939883393 -8.47279911566
1336072304073268450 -8.94592299408
1336072304439877091 -11.464733181
1336072304673355228 -4.65227290861
1336072304806501279 -10.1427580351
1336072304906646740 -15.0666316482
1336072305006480689 -12.2143417495
1336072305139954877 -11.7340667959
1336072305240211913 -17.7026150288
1336072305373265986 -10.0338434067
1336072305506641077 -2.83578669501
1336072305606628323 -7.09987927204
1336072305740031379 -14.5253235108
1336072305840015691 -10.7630035797
1336072306039910406 -8.54036598114
1336072306173218983 -11.0692521211
1336072306273425523 -18.0223271552
1336072306406655098 -17.9580673607
1336072306539953770 -14.2503153468
1336072306639855902 -9.65824438519
1336072306773352106 -10.7002170608
1336072306873253736 -13.1877996417
1336072307006569270 -13.0061784715
1336072307106535600 -14.2868544005
1336072307207141628 -15.7523177878
1336072307306782875 -16.9938701941
1336072307439928226 -14.8045752922
1336072307539926792 -18.685169568
1336072307640025928 -14.8977727932
1336072307773416663 -13.4706397564
1336072307906544825 -17.2911372152
1336072308039975963 -15.6637693354
1336072308139988103 -15.2501503868
1336072308273347437 -15.0335133009
1336072308373555475 -13.198934934
1336072308506551679 -17.7276929179
1336072308606552163 -18.1049600926
1336072308740051497 -16.8687367189
1336072308873407139 -17.766468362
1336072309006555729 -18.8815195351
1336072309140014861 -17.2857295335
1336072309239944200 -16.3492220632
1336072309339984097 -14.7591032855
1336072309473302322 -12.260086138
1336072309607278002 -13.823157632
1336072309742006300 -15.8872152308
1336072309839962633 -15.9476652482
1336072309939889447 -18.9641747691
1336072310073231814 -16.6082865673
1336072310173386912 -19.043178534
1336072310273367051 -18.6506783571
1336072310407022879 -16.4607693582
1336072310540048558 -11.7502648196
1336072310640099605 -12.6078639092
1336072310739889329 -14.3067475881
1336072310839808028 -16.1304999425
1336072310939876100 -20.0034390415
1336072311073180857 -15.7430450349
1336072311173276943 -9.70905441466
1336072311306529254 -1.17716728988
1336072311407041200 -13.3477237424
1336072311506799365 -17.4154926491
1336072311639855524 -15.0287740415
1336072311739857207 -12.1611187836
1336072311839876529 -13.4939914527
1336072311973410242 -7.37483571506
1336072312073287540 -7.82536764283
1336072312239993965 -5.46947031513
