# Supplementary material for: Infants Time Their Smiles to Make Their Moms Smile
Source: PLoS One. 2015 Sep 23;10(9):e0136492. doi: 10.1371/journal.pone.0136492 (PMC4580458; doi:10.1371/journal.pone.0136492)
Supplement: S1 Data — (ZIP) [file pone.0136492.s001.zip › DiegoSmileRawData/smilenew_sub_27_babyplus_2012-05-03-12-01-54.robotsmiles]

1 1336071722467139647
0 1336071726300263841
1 1336071730133725683
0 1336071734133651334
1 1336071738867035124
0 1336071743100312141
1 1336071749367177859
0 1336071751033643331
1 1336071758066978208
0 1336071760400372971
1 1336071763900240957
0 1336071766800287220
1 1336071769400297018
0 1336071772133639949
1 1336071788800238079
0 1336071792133647419
1 1336071795200163154
0 1336071800067163309
1 1336071804667003960
0 1336071807400321354
1 1336071810866956973
0 1336071813566933579
1 1336071816266932163
0 1336071818533778785
1 1336071823833670592
0 1336071827233771550
1 1336071833033689807
0 1336071833900255190
1 1336071836433582094
0 1336071838900274808
1 1336071848833640251
0 1336071852200216017
1 1336071856366876321
0 1336071859966878801
1 1336071873866974175
0 1336071877233579446
1 1336071881333817647
0 1336071881933528568
1 1336071889033603623
0 1336071892600289923
1 1336071898600227107
0 1336071900900652303
