# Supplementary material for: Infants Time Their Smiles to Make Their Moms Smile
Source: PLoS One. 2015 Sep 23;10(9):e0136492. doi: 10.1371/journal.pone.0136492 (PMC4580458; doi:10.1371/journal.pone.0136492)
Supplement: S1 Data — (ZIP) [file pone.0136492.s001.zip › DiegoSmileRawData/smilenew_sub_27_babyplus_2012-05-03-12-01-54.subjectsmiles]

1336071722467022561 -3.68373978009
1336071722667039953 -7.00146563852
1336071722833597290 -4.4471501326
1336071723000364659 -2.31229801614
1336071723167163813 -1.58004627225
1336071723333609445 -0.581137018192
1336071723500257959 1.12996538221
1336071723700395937 5.6703556467
1336071723900490780 8.61949849226
1336071724067053751 10.6472881881
1336071724267082985 12.1224649786
1336071724433734632 11.4064765337
1336071724600240319 11.1217150646
1336071724800404253 10.7968665923
1336071725000515676 11.0973823597
1336071725200362583 11.6582918132
1336071725366948220 10.0828141349
1336071725566902493 12.4265691284
1336071725766954700 9.62409011082
1336071725933655066 14.4974174879
1336071726133878657 13.3945851212
1336071726300367320 14.1945027907
1336071726466924839 14.1388104492
1336071726633603243 11.1889638024
1336071726800337026 11.5298314519
1336071726966823230 -0.27479746907
1336071727167079003 -4.80838124211
1336071727333656191 -3.98833124975
1336071727500392910 -2.18263902154
1336071727667016006 -4.12672267975
1336071727833778183 -3.86858681525
1336071728000289511 -3.91488336032
1336071728166983449 -3.09323585892
1336071728367077640 -4.79023196023
1336071728533568939 -4.94133909554
1336071728733596891 -1.89982283741
1336071728900214455 4.52319861722
1336071729067065216 10.0115584591
1336071729233688954 7.80280263309
1336071729400622282 10.074477542
1336071729600368474 9.46217611436
1336071729766979974 10.017783766
1336071729933809974 8.75506499012
1336071730133733927 8.55297456968
1336071730300249623 -8.33533265779
1336071730466933314 -7.64649520456
1336071730633597235 -7.33469297687
1336071730833833797 -3.91944643503
1336071731000522675 -2.7901750209
1336071731133778718 -2.44284174234
1336071731333734002 -4.32231785991
1336071731466946447 -2.05291076955
1336071731633557833 0.0657205867681
1336071731800261434 2.94962140999
1336071731966912127 0.943807679588
1336071732133847988 2.27231338547
1336071732300370791 9.17511649027
1336071732433626647 7.11230893549
1336071732566922460 4.74577371181
1336071732700354286 7.15035230839
1336071732867050787 4.62824836473
1336071733067075357 5.90104789148
1336071733266977564 10.408314351
1336071733400539017 9.63896989944
1336071733600355781 6.66502133985
1336071733800327587 -4.50128501821
1336071733967111444 -6.30829906505
1336071734133681710 -3.61396715194
1336071734300291992 -4.53385332552
1336071734500253797 -2.72003478763
1336071734666908655 -1.85111778892
1336071734833634605 -4.28644083686
1336071735033659689 -0.906822338739
1336071735200315266 1.26464116772
1336071735367006263 -1.21610740109
1336071735533660133 0.0415078787268
1336071735700213166 -2.24768225785
1336071735900460567 -3.17857075131
1336071736067082583 -4.14221536554
1336071736266846752 -3.55427878033
1336071736600375690 -3.46223606596
1336071736800323382 -2.71900191813
1336071736966941019 -4.57088555606
1336071737166933756 -6.75898426042
1336071737333729848 -5.54052925355
1336071737500267769 -6.32577692605
1336071737667110210 -6.32953201774
1336071737833613490 -7.17826830322
1336071738033899367 -4.93979371845
1336071738167176160 -6.99212736532
1336071738333696269 -2.45826555913
1336071738500451872 -2.61653792492
1336071738700375316 -0.441445876328
1336071738867046927 2.72918904563
1336071739033635098 1.05330481509
1336071739200340538 1.94267478203
1336071739333719828 3.0019158766
1336071739500272630 3.72659233589
1336071739800302770 2.83342603804
1336071739966994844 1.17409440942
1336071740134816045 2.17940547894
1336071740300364222 1.94731461762
1336071740467053160 2.62347348089
1336071740667039828 2.84374416563
1336071740866931385 6.49998604599
1336071741033587753 9.28233675556
1336071741167042205 10.8039187246
1336071741333676216 12.3948847951
1336071741500225479 13.0640693387
1336071741666920519 11.6004857726
1336071741833663976 11.7470232374
1336071742000503358 13.4616931026
1336071742200396546 11.030413999
1336071742433634506 12.078757315
1336071742600313836 2.39620413096
1336071742766954303 -0.457705509408
1336071742966866482 -0.894472502415
1336071743100326962 -5.72951862579
1336071743333715979 -4.60433606771
1336071743466935615 -4.53162149947
1336071743633763093 -5.75179348012
1336071743800426202 -6.57220789277
1336071744000398382 -8.44058948956
1336071744166991771 -4.80934883718
1336071744366923513 -4.6752774006
1336071744566960989 -2.26170754561
1336071744766865184 -7.19853057841
1336071744933694909 -4.61638839374
1336071745133615318 -2.5407156603
1336071745367034660 -7.85505983707
1336071745500359185 -1.43532770333
1336071745633729067 0.37456818377
1336071745766976539 0.717844577269
1336071745900395869 -1.69665409019
1336071746033708975 1.83938601729
1336071746200314307 -1.8338572713
1336071746400325789 -2.48003810737
1336071746633748831 -2.72983715993
1336071746767077292 -2.48724532403
1336071746900282556 -5.83531097509
1336071747067187198 -5.38940457299
1336071747233652215 -4.70870761202
1336071747367075764 2.87510497323
1336071747533598640 -4.0495288875
1336071747866976588 -3.71660909294
1336071748000381780 -3.14813785661
1336071748366966495 -5.95539141187
1336071748500335115 -5.22050392042
1336071748667059533 -2.22362457948
1336071748833716012 -2.6329047477
1336071749066994107 -0.242585675403
1336071749200281094 2.08507303932
1336071749369496616 1.33211977226
1336071749566925590 2.60679439286
1336071749700376730 2.57226917115
1336071754866964746 8.20720473441
1336071754967023441 -6.11396217021
1336071755133848252 -8.03100751412
1336071755266934130 -5.32527467775
1336071755433620683 -8.9867125398
1336071755566973968 -8.267249008
1336071755700472234 -8.8014064193
1336071755900473873 -9.1245130039
1336071756033875463 -8.84859757186
1336071756167392369 -9.45006590961
1336071756300386554 -9.5891928937
1336071756433722989 -10.1081070417
1336071756567080906 -9.1499006288
1336071756700299192 -9.79326823717
1336071756834027751 -7.62617299576
1336071756967069615 -8.85893340336
1336071757133688013 -9.66325107411
1336071757233578340 -10.1644386458
1336071757366910592 -10.7533300567
1336071757533757404 -9.51315438227
1336071757667136147 -10.4468885875
1336071757800312534 -7.68334263256
1336071757933574575 -11.2948644583
1336071758066938710 -10.5964903641
1336071758200397294 -11.7308778027
1336071758333617095 -9.32169750693
1336071758467300525 -11.2908369584
1336071758567098117 -11.3107402935
1336071758700236345 -10.9951088859
1336071758833745273 -13.360058074
1336071758966882016 -11.8171051719
1336071759100346678 -10.1287122126
1336071759233674441 -10.3330867835
1336071759367032527 -12.1259538049
1336071759500290043 -11.2092883854
1336071759633676671 -9.08314544716
1336071759767032541 -7.39843213326
1336071759866949399 -7.32301757688
1336071760000404871 -7.41157357823
1336071760133663745 -8.71973881055
1336071760266998126 -7.60820273208
1336071760400592896 -7.72548095643
1336071760533772819 -7.60944337901
1336071760666972872 -8.81853144876
1336071760800265397 -10.0037463411
1336071760933693069 -7.14121865306
1336071761066993694 -7.8952785193
1336071761200343458 -7.33222503062
1336071761300413949 -8.2998129755
1336071761433930756 -7.80134433819
1336071761566895869 -6.99395432074
1336071761700295496 -7.04120305009
1336071761833870273 -7.70583517744
1336071761967343059 -9.24854223775
1336071762100246995 -8.83575425035
1336071762233781765 -10.7819100729
1336071762400357336 -8.95405818679
1336071762533857080 -10.751606876
1336071762666956137 -12.8316574093
1336071762767129304 -13.7929005027
1336071762900192847 -12.6629955402
1336071763033762275 -12.9658858487
1336071763133645218 -11.0746494302
1336071763267038276 -14.3576437745
1336071763400502345 -11.9258007086
1336071763533739594 -10.6117923165
1336071763666960015 -10.8674530203
1336071763800327133 -12.9131118966
1336071763900540558 -12.8280002177
1336071764067065481 -14.0421102084
1336071764200326297 -10.401227022
1336071764366992183 -14.6901246465
1336071764500406274 -14.5467297942
1336071764600460599 -13.7807287673
1336071764733673450 -14.431229042
1336071764866955278 -10.422210813
1336071765000423061 -11.6031594513
1336071765133953386 -10.8725271651
1336071765300348710 -8.39275961911
1336071767633755230 -14.2421673894
1336071767766908592 -11.957482265
1336071767900252800 -13.7586940918
1336071768000246914 -14.6421739541
1336071768166987224 -14.9164418209
1336071768300294912 -11.4678858792
1336071768433659002 -9.37100787111
1336071768600226015 -8.12971742249
1336071768767031406 -8.41211757573
1336071768967020847 -7.9210078885
1336071769200317829 -7.43932190687
1336071769400339304 -5.45848583286
1336071769600455915 -2.78889793554
1336071769900358076 -4.45708689563
1336071770067079747 -7.54543944551
1336071770267136972 -6.6698107272
1336071770466937552 -5.73505667608
1336071770700356882 -6.52871477694
1336071770900253321 -5.83591490895
1336071771066898755 -6.01701482515
1336071771233665238 -8.18194749618
1336071771400311234 -8.58216806063
1336071771600404025 -3.18660148584
1336071775233620824 -4.67037125142
1336071775366987886 -4.70845767098
1336071775567108185 -4.18452196339
1336071775767033536 -4.38564274936
1336071775933576771 -3.07492444026
1336071776133575536 -2.51043073576
1336071776300282272 -4.33292065567
1336071776500303740 -3.90882298544
1336071776700346788 -4.23191469669
1336071776867267315 -3.53695791584
1336071777100400157 -3.2177142861
1336071777267094182 -3.71293408936
1336071777466804413 -3.33559674856
1336071777633761732 -5.99747189052
1336071777800308553 -4.34498666039
1336071777966880711 -3.91688277016
1336071778166924537 -4.12002116872
1336071778333540424 -2.95698409809
1336071778533671432 -5.0361337769
1336071778733673816 -2.46132316452
1336071778900216737 -9.75604691933
1336071779066956228 -3.51470490578
1336071779267027325 -3.54861083938
1336071779433728731 -2.83464801143
1336071779633760483 -3.66095409799
1336071779800316107 -13.4551107069
1336071780733625835 0.676305421463
1336071781500668770 -11.4006154777
1336071781633732336 -6.22552285607
1336071781866915473 -6.31130622416
1336071782033636610 -11.218306301
1336071782200318977 -5.98695397093
1336071782400447723 -4.33407587329
1336071782633623252 -3.33017332714
1336071782800406423 -3.09584031591
1336071783033574328 -4.45781760114
1336071783200374549 -4.30391762182
1336071783400320920 -4.18825717585
1336071783567077880 -3.48510062898
1336071783733645004 -3.92988107167
1336071783933675076 -5.07338565787
1336071784100547346 -4.59297054085
1336071784267150839 -4.62260995889
1336071784400448614 -4.62461051497
1336071784566950141 -8.78428319017
1336071784700314003 -5.6898632429
1336071784834303866 -2.59279728443
1336071784966902911 -5.11322951633
1336071785167010387 -2.55548614176
1336071785333702397 -8.80237565089
1336071785500468065 -6.38778963825
1336071785667124056 -8.03932868233
1336071785833577262 -6.84170771833
1336071786000311205 -4.10037111236
1336071786167025538 -3.4404691472
1336071786333579508 -4.14957421451
1336071786533574672 -4.94190404202
1336071786700240221 -5.18372967294
1336071786867040236 -2.61870366183
1336071787033538015 -3.0244269391
1336071787200265857 -7.04780019862
1336071787366883397 -1.98136130831
1336071787567276496 -4.20083725766
1336071787733673010 -5.30976583852
1336071787933717344 -4.84918610434
1336071788133602552 -5.51456330666
1336071788300255380 -5.36262214115
1336071788466901336 -5.41186171295
1336071788667028207 -5.14676988839
1336071788800274891 -5.33279972745
1336071788966929408 -5.77685638237
1336071789133630428 -3.85136096498
1336071789333659901 -5.52350154023
1336071789533720255 -5.49755182176
1336071789700208416 -5.82403570457
1336071789867112750 -5.4972748095
1336071790067052686 -2.91829545209
1336071790233733384 -7.29671186327
1336071790367077539 -4.92468583784
1336071790567027503 -6.08727768695
1336071790766975515 -5.04994350391
1336071790933644557 -6.86258887523
1336071791100339530 -8.25255631972
1336071791300220195 -7.70073099131
1336071791566856963 -5.3108584438
1336071791767042941 -8.27442808729
1336071791933589959 -7.95831216029
1336071792133734618 -7.52901989006
1336071792333701856 -6.77390424736
1336071792567014541 -5.64618423398
1336071792733614772 -3.71708046553
1336071792900379689 -9.45656568828
1336071793067037038 -9.7381381508
1336071793233664384 -5.09218302666
1336071793400373164 -6.34586148525
1336071793566932301 -5.52517033153
1336071793733575030 -7.36137101161
1336071793933693413 -6.34092461924
1336071794100508440 -7.80046945973
1336071794300311638 -7.77030614874
1336071794466980917 -8.53167781243
1336071794633677161 -6.37667380266
1336071794833793607 6.44363863865
1336071795033572106 10.6800180024
1336071795200291141 16.6264583027
1336071795400422566 14.187301787
1336071795600606365 15.5947515786
1336071795800215507 16.7295146479
1336071795966863883 15.5552462557
1336071796200471550 10.5291768707
1336071796367579006 16.7688998206
1336071796700529464 15.9810513769
1336071796866831357 17.0640961106
1336071797033645581 15.6471184785
1336071797233768572 17.8093386104
1336071797400363066 18.1733288038
1336071797566969851 14.9756927755
1336071797766924847 21.7183574542
1336071797933501623 14.2840288744
1336071798133638106 18.2474641412
1336071798300335183 10.0709117672
1336071798533594428 5.91991636385
1336071798700367546 11.3167548362
1336071798900222472 12.2399004253
1336071799100249539 -5.64625287472
1336071799267084564 -4.04836643149
1336071799467145314 -6.27741268475
1336071799633774784 -4.46531067876
1336071799866911829 -9.38853217366
1336071800066956326 -7.0589906235
1336071800233869270 -2.15254514426
1336071800367050516 -4.27419393578
1336071800533704442 -6.41260035559
1336071800633760722 -3.83331864153
1336071800700197551 -8.69185693202
1336071801133689402 -2.61100859211
1336071801300442980 -3.57403625656
1336071801433779404 -3.622806747
1336071801600408259 -8.19115644075
1336071801733735965 -4.97690847608
1336071801900296338 -7.00195682173
1336071802100467215 -4.08591530867
1336071802233567989 -10.6215859573
1336071802400309527 -11.7840412764
1336071802566926289 -5.35389904936
1336071802733704472 -5.8269114919
1336071802933617504 -7.69685211923
1336071803066920115 -7.3414239521
1336071803233609077 -14.5733700155
1336071803400203773 -9.72776893076
1336071803533577768 -10.5469295541
1336071803700349321 -11.6952289715
1336071803866930497 -9.08308272237
1336071804033609666 -6.16051553696
1336071804200182171 -5.90077360683
1336071804333922201 -6.62778538123
1336071804500411321 -4.40397309907
1336071804667130211 -6.72956404043
1336071804867005966 -5.01989377776
1336071805033643686 -6.78846575382
1336071805233637078 -3.4725707013
1336071805400230007 -9.34589787471
1336071805566952477 -7.13848096318
1336071805733666176 -7.54454496542
1336071805866873783 -7.74624199017
1336071806033692760 -6.8885640466
1336071806200364032 -1.48897061244
1336071806333687761 -2.20573779692
1336071806500348289 -3.35651693812
1336071806666998168 -4.05533798806
1336071806833878809 -4.46563316636
1336071806967068287 -6.7490828784
1336071807133721436 -6.95648673546
1336071807500496520 -15.0200664227
1336071808700429563 -11.0324408526
1336071809300222418 -9.14439689987
1336071809900330346 -16.9378550461
1336071810033730885 -11.5095553136
1336071810167097536 -14.0319306725
1336071810300283160 -6.53332121784
1336071810466857251 -7.50553600054
1336071810600244819 -10.3945419921
1336071810733654249 -12.217366582
1336071810867243435 -12.5393097515
1336071811000473485 -20.360186493
1336071811133922323 -11.451135942
1336071811333593718 -12.3670973655
1336071811433694919 -12.8808377405
1336071811533690864 -11.7857258468
1336071811633684754 -11.3816625217
1336071811800289223 -10.4519093942
1336071811933775003 -15.5083559294
1336071812066931444 -11.2420029635
1336071812166922218 -16.3983914226
1336071812333774818 -12.2829125338
1336071812467253143 -16.192574551
1336071812566957048 -11.4277627048
1336071812700423797 2.83058390572
1336071812833688382 3.80305512517
1336071813566880128 12.2818563085
1336071813700277181 12.6334862542
1336071813833681798 12.833919705
1336071813966878767 11.0177995406
1336071814100529846 11.6404887072
1336071814233696060 11.3218751383
1336071814366914202 12.1469652439
1336071814500373053 13.7570261565
1336071814600246494 7.48442523016
1336071814766932776 3.21816989813
1336071814900536815 4.23952216582
1336071815000367336 4.63796548024
1336071815133825474 7.42091047782
1336071815267007136 4.39792630204
1336071815400217856 7.39292573601
1336071815500358746 5.53648756389
1336071815633816845 8.69151967446
1336071815733748763 6.23069791247
1336071815867036732 7.71842039218
1336071816033702461 8.64110007238
1336071816133560382 8.29471769252
1336071816267080108 4.82440531537
1336071816400386187 10.6566413438
1336071816533805821 4.41442087797
1336071816667164731 5.65626258047
1336071816800343995 7.03310646337
1336071816933803842 6.6177114569
1336071817066904326 7.23394817527
1336071817200519200 7.38294664177
1336071817300324409 7.49031890689
1336071817433684114 7.40030714688
1336071817566905918 6.71447723497
1336071817667091657 7.42502382048
1336071817800409390 6.82746454745
1336071817933633033 3.04968423322
1336071818067020320 4.44101621833
1336071818166925897 2.57516481184
1336071818300301399 3.25573192408
1336071818400362599 -0.715380823789
1336071818533979757 -6.14379691554
1336071818667265010 -1.19265389705
1336071818800276245 -1.79510483893
1336071818966953388 -4.03944556063
1336071819166905848 -5.36803489344
1336071819433740408 -5.64187706567
1336071819633471530 -7.4307589758
1336071819866890769 -7.21744986362
1336071820133625914 -8.45073443302
1336071820267048278 -12.1092405748
1336071820400278155 -9.7749901554
1336071820533708858 -8.44603743954
1336071820667079620 -6.7869970555
1336071820800122715 -10.8101730116
1336071820933700291 -4.565583864
1336071821300357228 -8.53782558344
1336071821400380206 -8.48330617885
1336071821500609117 -9.49639596083
1336071821667221628 -9.95008366796
1336071821766939210 -5.83929734742
1336071821900409949 -7.50552246802
1336071822000350586 -5.99426370855
1336071822200351262 -13.7639723112
1336071822300214397 -13.1810750459
1336071822400358611 -12.1965532476
1336071822533614467 -13.3905118782
1336071822666968513 -16.8385720174
1336071822800327054 -14.6883862692
1336071822933768915 -12.6327849663
1336071823067027701 -13.2500192315
1336071823200411295 -10.324235196
1336071823300284565 -11.845907324
1336071823433756381 -11.9398125541
1336071823566889547 -11.1752947519
1336071823700364645 -10.0135220494
1336071823833630773 -9.68598598449
1336071823933539262 -10.7009900211
1336071824067004378 -8.18570589121
1336071824200654632 -12.9870803091
1336071824333884640 -13.4040575754
1336071824466847599 -12.3457733224
1336071824600358885 -14.142867167
1336071824733599691 -17.0504559702
1336071824866926224 -15.5391757998
1336071825000557734 -14.5868463611
1336071825100348060 -5.10700753507
1336071825233742970 -1.25373100199
1336071825367170177 -0.176457763171
1336071825467025045 -0.194093570669
1336071825600285146 -0.922299972333
1336071825733600141 2.2589841037
1336071826100337291 0.238394897668
1336071826266887772 -1.19365394306
1336071826467100775 -5.13302966781
1336071826700422533 -1.42759148179
1336071826933673529 -7.49221515072
1336071827466834995 -8.10302889634
1336071827700294896 -11.7664468876
1336071827900453947 -13.7426008579
1336071828100313857 -16.3494128833
1336071828333780691 -12.7027661398
1336071828534000382 -8.18153246397
1336071828767032480 -6.19384552162
1336071828967160348 -3.45421766805
1336071829200237132 -12.7611768343
1336071829433689640 -6.09578355245
1336071829633603007 -3.52930443706
1336071829833735066 -9.8345024298
1336071830000258932 -8.51090974087
1336071830200254846 -9.37557297745
1336071830400356174 -7.38511231473
1336071830633751848 -7.40077301104
1336071830833706737 -13.3556934614
1336071831000284499 -11.2002077486
1336071831200248018 -8.83240056231
1336071831333695975 -8.18824427014
1336071831567354830 -9.30851987307
1336071834033824948 -7.26294993275
1336071835100328980 -8.97185550113
1336071835266974569 -8.38847799749
1336071835433553876 -8.10677797385
1336071835600293313 -6.78668323967
1336071835733889772 -8.56567320763
1336071835900383504 -7.36719750415
1336071836066996470 -6.7999196344
1336071836266927131 -7.81675834585
1336071836433929559 -6.87918688524
1336071836600384441 -5.56897185363
1336071836767339734 -9.03342226526
1336071836966953606 -7.26498996905
1336071837166978658 7.43341226667
1336071837367156163 3.31192718305
1336071837533534147 2.78175713044
1336071837700478843 2.6533690966
1336071837833538878 3.38980618531
1336071837933679419 3.3939284316
1336071838066865992 7.73622140926
1336071838166995931 4.85465095231
1336071838266914225 2.44866422434
1336071838366924006 -7.44371317009
1336071838700327105 -6.50192730872
1336071838900329947 -6.13848885273
1336071839100348086 -6.29124412212
1336071839266988140 -13.178550842
1336071839433626435 -13.2449350473
1336071849433774935 -11.1196405179
1336071849600236778 -8.82653727096
1336071849767132864 -7.41239740607
1336071849967074332 -6.98881813119
1336071850100794834 -9.70177037545
1336071850267146273 -8.0281575502
1336071850400203858 -2.2785971583
1336071850533680452 -0.156065934182
1336071850667281105 -2.04914053272
1336071850800233981 -3.62638354654
1336071850967007020 -4.72959768424
1336071851100478943 -4.05702399959
1336071851300298256 -3.48895755343
1336071851500345869 -4.63845281009
1336071851666986360 -0.808249558014
1336071851833831767 0.764206029128
1336071852033728227 -2.1433591153
1336071852200234731 -4.86863753266
1336071852367132915 -3.77640317936
1336071852600279258 -2.575706857
1336071852833589586 -4.97669563846
1336071853033617412 -2.72740811763
1336071853233703691 -3.66641859937
1336071853466968174 -2.14814003237
1336071853667001236 -5.16036275088
1336071853833907474 -3.19799450332
1336071854033532594 -3.87241602323
1336071854233667576 -1.85191889344
1336071854400486158 -2.85185707334
1336071854600344418 -2.69505470043
1336071854833639144 -3.04581889875
1336071855033695946 -4.41348730419
1336071855200314261 -3.01932374309
1336071855400375356 -2.28729746529
1336071855600478180 -3.87223406423
1336071855767132306 4.68568999638
1336071855966968286 -3.44264226904
1336071856167006555 -7.14995992309
1336071856367131091 -2.39339455508
1336071856600417724 1.98963453985
1336071856766997495 -2.51374462536
1336071856967025770 -1.16430141393
1336071857166983620 -1.68895155357
1336071857366892747 -3.86023427569
1336071857566958088 -1.00243935444
1336071857733791681 -0.364689943423
1336071857933583404 -5.1714981619
1336071858133695316 -3.32636797275
1336071858300364870 -3.32442577729
1336071858500236274 -0.10366830381
1336071858700302056 -1.72264156741
1336071858900325459 0.390879025404
1336071859100374365 -11.3856174566
1336071859333630962 -9.92020839918
1336071859533695713 -9.21925145339
1336071859767097897 -8.14571085551
1336071859966899183 -14.7624221151
1336071860133700749 -13.4259367842
1336071860233694031 -9.40807555912
1336071860333557979 -8.51068617144
1336071860433872186 -9.50874198576
1336071860566951625 -6.43263691465
1336071860633567834 -11.1032301612
1336071860733691976 -7.39045849545
1336071860800285587 -4.29745964734
1336071861233837609 -9.39812010683
1336071861333930163 -10.8738060267
1336071861433672600 -10.6311505889
1336071861533887438 -10.8784446732
1336071861633752451 -8.59575802162
1336071861766867270 -8.54214647265
1336071861900468420 -6.8681647349
1336071862000491677 -9.04698831767
1336071862133566513 -9.30005392442
1336071862300321280 -10.0397663596
1336071862433583992 -7.52418472883
1336071862567021682 -12.4143092725
1336071862733871903 -15.1039334945
1336071862900242837 -19.8805600692
1336071863067137712 -13.1227649109
1336071863233696121 -11.6703983464
1336071863400234206 -12.112356215
1336071863666805086 -13.7105659788
1336071863833756982 -11.1517569751
1336071863966923231 -9.44812251927
1336071864100303780 -5.66496043106
1336071864266987485 -8.20228384868
1336071864433608104 -12.6947982302
1336071864900525709 -13.0355798848
1336071865100417474 -10.3035484687
1336071865300237466 -8.8496737529
1336071865533706071 -12.9700527893
1336071865733665976 -11.8115564379
1336071865966894742 -9.65709116038
1336071866167130916 -10.2992906396
1336071866367061905 -10.9178408735
1336071866600481633 -7.33962236646
1336071866767183913 -11.6812186123
1336071866966890604 -16.9643166624
1336071867166982362 -16.4076616055
1336071867333563191 -8.39478396266
1336071867500392666 -8.78667928515
1336071867667113070 -6.43665692245
1336071867866870909 -7.85693139226
1336071868067003074 -12.6585094863
1336071868233680046 -8.25770498615
1336071868400198602 -13.0899144138
1336071868600228307 -12.1996987379
1336071868800372179 -5.63599334914
1336071868966998192 -7.51518645454
1336071869167075292 -4.61020827982
1336071869333639073 -7.43960812835
1336071869567022626 -7.88491129368
1336071869766832724 -7.03250861184
1336071870000319230 -6.22178295183
1336071870233930688 -9.58505925042
1336071870433757161 -8.53959125826
1336071870600252412 -5.4749809325
1336071870800958456 -5.4964658817
1336071871000297746 -7.29361776203
1336071871200303629 -10.3676599769
1336071871400343727 -7.15059331212
1336071871600336601 -7.83832107272
1336071871800310986 -10.8861024996
1336071871967026003 -3.25553610128
1336071872166828166 -4.11898829034
1336071872366973051 -3.95440848141
1336071872533606435 -6.30176112021
1336071872766842594 11.6169831961
1336071872933707260 12.8779803165
1336071873100293095 13.283742039
1336071873300713938 11.6853629494
1336071873500393409 10.4543246554
1336071873700213413 12.2180128766
1336071873867061807 13.1936829529
1336071874034004458 12.8714600243
1336071874200313722 13.391971578
1336071874400297620 11.5594918423
1336071874600311235 13.683018477
1336071874833728940 13.320037358
1336071875033723506 12.0051675378
1336071875200416884 12.8454505481
1336071875366839690 13.7678633672
1336071875533563396 12.3328374664
1336071875733640934 15.1057196489
1336071875900435596 12.3150125882
1336071876066955611 11.3313797882
1336071876233676352 11.0858738877
1336071876400726125 13.262613235
1336071876566987412 12.1895764237
1336071876733643078 12.4558189458
1336071876900449154 11.0215394608
1336071877100298891 11.8309908165
1336071877233643956 7.70826061351
1336071877400274689 11.5640114244
1336071877566937565 12.0578078272
1336071877733600499 12.6002169662
1336071877933852582 12.0753405737
1336071878067110529 13.7892180136
1336071878233752171 11.3047500487
1336071878400235803 12.9977347062
1336071878600371639 13.8430395293
1336071878733631236 13.3399941066
1336071878967164813 7.1000772985
1336071879167075241 -0.333588444134
1336071879367025655 -4.11557368481
1336071879533661332 -6.59418122551
1336071879733697849 -4.04017990462
1336071879866944857 -0.68526971018
1336071880066939152 -3.73719138627
1336071880200311279 -8.22319962869
1336071883466991391 -13.9225788655
1336071883700292381 -13.1332744248
1336071883833766872 -12.4944677454
1336071884200205878 -11.0513533286
1336071884400424085 -5.23593941854
1336071884833668438 -7.57777755853
1336071885066848098 -9.0733774078
1336071885300271250 -7.37356553215
1336071885500232696 -8.22208148166
1336071885700240852 -5.12594614254
1336071885867072206 -6.74138808996
1336071886067143132 -6.18095570428
1336071886267319531 -7.79324232331
1336071886466974318 -10.4686453134
1336071886666968892 -11.5574488715
1336071886933559004 -8.68195272885
1336071887066977366 -11.8385734412
1336071887233870974 -10.7400916014
1336071887500325668 -9.95163505779
1336071887667185521 -8.07769872714
1336071887900369649 -5.81750496015
1336071888133662779 -5.49652727031
1336071888300476531 -5.25400183108
1336071888500429717 -6.1335605575
1336071888700425035 -6.20114508758
1336071888867157378 -5.91615671996
1336071889033624331 -7.85782548316
1336071889200237467 -8.04776477786
1336071889433679965 -7.67608794656
1336071889633739124 -8.02249316889
1336071889900356371 -9.31777609232
1336071890067093992 -4.14375970289
1336071890300325202 -2.2600529598
1336071890466916674 -3.47050139288
1336071890633721566 -3.49144593034
1336071890800334815 -3.31153552727
1336071891000313449 1.96192853221
1336071891166999808 -6.51372159103
1336071891366954858 -1.30958404718
1336071891533837659 -2.83502276076
1336071891733589127 -4.09696452436
1336071891933655226 -4.19498958662
1336071892200302437 -3.78087570281
1336071892433673386 -2.72459865267
1336071892600377339 -6.57579745344
1336071892800418514 -6.6454633237
1336071892967215166 -6.91348686508
1336071893133573861 -5.25576937771
1336071893300250559 -3.30801206619
1336071893467130961 -2.29077630956
1336071893633658227 -3.61441138334
1336071893766976470 -7.29859631293
1336071893933618205 -7.15943895664
1336071894100429602 -5.32326865096
1336071894266891679 -7.39659708469
1336071894433630644 -8.34535658887
1336071894566907048 -9.75397444828
1336071894733794628 -10.2525846193
1336071894900272823 -5.67534884811
1336071895067036675 -6.47076814121
1336071895266992122 -8.25698333285
1336071895433643216 -8.54370215301
1336071895600231105 -8.26185356764
1336071895767082183 -7.53158429389
1336071895933834914 -8.40434539977
1336071896100300444 -9.1094252789
1336071896300388364 -7.56885969963
1336071896500551587 -8.13179153681
1336071896667258635 -7.88780473685
1336071896833920864 -6.50829645132
1336071896967010968 -11.3403615548
1336071897133636424 -0.30328461718
1336071897266873415 -5.87178313289
1336071897433673876 -5.67269480434
1336071898033615683 -4.14271998469
1336071898200183042 -1.94000646853
1336071898400401610 3.09973435364
1336071898600247760 -13.395273035
1336071898800305893 -10.2103083581
1336071899000357360 -9.4262734245
1336071899100311077 -14.3005169098
1336071899200570615 -9.93071201504
1336071899333895176 -6.75588268537
1336071899467000444 -16.330915849
1336071899566936193 -12.4968165253
1336071899700435886 -5.07920052852
1336071899833699741 -9.06692263554
1336071899966940327 -9.82270112771
1336071900100608218 -8.30103530158
1336071900200334798 -7.71392030089
1336071900334090843 -7.63827984836
1336071900467091828 -6.03834887949
1336071900600367976 -7.78441602345
1336071900733638628 -8.79751265977
1336071900900499769 -7.73920433477
1336071901067030941 -8.74592478425
1336071901300283822 -8.69488230572
1336071901467020301 -8.41648417373
1336071901600290101 -8.58090066599
1336071901733656378 -9.97567788236
1336071901866959705 -8.67384463582
1336071901966911439 -9.86720333454
1336071902100348895 -9.49740097447
