# Supplementary material for: Infants Time Their Smiles to Make Their Moms Smile
Source: PLoS One. 2015 Sep 23;10(9):e0136492. doi: 10.1371/journal.pone.0136492 (PMC4580458; doi:10.1371/journal.pone.0136492)
Supplement: S1 Data — (ZIP) [file pone.0136492.s001.zip › DiegoSmileRawData/smilenew_sub_27_mirror_2012-05-03-12-14-50.robotsmiles]

1 1336072514787331914
0 1336072523920664952
1 1336072527153986562
0 1336072530153902638
1 1336072547671059916
0 1336072549704195238
1 1336072559471010204
0 1336072561404147986
1 1336072577270837568
0 1336072579037770522
1 1336072581470919816
0 1336072583537391108
1 1336072591104283696
0 1336072594504634425
1 1336072604637651083
0 1336072608104187943
1 1336072613370787689
0 1336072615237648325
1 1336072643237631904
0 1336072645170892615
1 1336072648270953908
0 1336072651270955891
1 1336072653504256674
0 1336072655404204034
1 1336072657237545271
0 1336072675104283193
