# Supplementary material for: Infants Time Their Smiles to Make Their Moms Smile
Source: PLoS One. 2015 Sep 23;10(9):e0136492. doi: 10.1371/journal.pone.0136492 (PMC4580458; doi:10.1371/journal.pone.0136492)
Supplement: S1 Data — (ZIP) [file pone.0136492.s001.zip › DiegoSmileRawData/smilenew_sub_27_mirror_2012-05-03-12-14-50.subjectsmiles]

1336072498620362137 -8.52193509513
1336072498720430773 -9.27087903976
1336072498853759715 -9.74282353249
1336072498953734787 -8.2683752185
1336072499087150889 -11.141803332
1336072499220478432 -9.28291762478
1336072499320374536 -11.5405188576
1336072499453867346 -11.2556073164
1336072499553799972 -8.91415605695
1336072499687111437 -8.42778350177
1336072499820492608 -8.95560495044
1336072499954103627 -9.29627233721
1336072500087163689 -10.7179587796
1336072500187099161 -12.2491028738
1336072500353813924 -11.5053008423
1336072500487147685 -10.2684594627
1336072500653749063 -5.38576261703
1336072500787050809 -9.54724804896
1336072500920495772 -6.82687069537
1336072501053821076 -8.77621140871
1336072501186986950 -6.84143630701
1336072501320320696 -8.51527280149
1336072501453955180 -7.47921109067
1336072501587504446 -9.33981816385
1336072501687197148 -9.55775476581
1336072501820429040 -7.88769223948
1336072501953775277 -8.27906841927
1336072502087384135 -6.05594120203
1336072502220524536 -8.77390498565
1336072502353839408 -8.54402633528
1336072502487246627 -7.11585422261
1336072502587230872 -9.60339928514
1336072502720492393 -8.77557764953
1336072502854018179 -9.50682673528
1336072502953878414 -9.61273741374
1336072503087146722 -9.18287701253
1336072503220497243 -8.65433709693
1336072503353802401 -7.8436318708
1336072503487056796 -8.32313426102
1336072503620499800 -4.64395836861
1336072503753718357 -6.88256808987
1336072503887042882 -5.97343960186
1336072504020469872 -7.94847111224
1336072504120414550 -9.25053922813
1336072504253842750 -7.4226279792
1336072504420437033 -9.12838225671
1336072504520407348 -8.92261458529
1336072504653959218 -10.4284478345
1336072504787817087 -5.90890849179
1336072504920402541 -8.16158112707
1336072505020665698 -8.40633512501
1336072505153767538 -7.58342484383
1336072505287093717 -7.39334030185
1336072505420425191 -7.78629821597
1336072505553878362 -7.25072194683
1336072505653938793 -6.06152907578
1336072505787063942 -9.50045729886
1336072505920551889 -7.66301686808
1336072506053777121 -7.73418154292
1336072506220452355 -8.30911382333
1336072506320466035 -5.71759256906
1336072506453937673 -4.76237759021
1336072506587073433 -7.80935084874
1336072506720542221 -7.61552343168
1336072506853858812 -4.85348231094
1336072506987238414 -8.38194757515
1336072507087269370 -7.62894404922
1336072507220399215 -6.77821989942
1336072507320421678 -6.63440632887
1336072507453938993 -11.9200265703
1336072507587085083 -9.15068495333
1336072507720546324 -8.84593506567
1336072507853804255 -7.10674455369
1336072507954091567 -6.81688642758
1336072508087221120 -6.09758009289
1336072508253958246 -7.26620562173
1336072508353725871 -7.95112912934
1336072508553778647 -8.36125204784
1336072508687146963 -6.74461366296
1336072508820550251 -7.66663601719
1336072508953776858 -7.79672790976
1336072509087057148 -6.99614851586
1336072509253842642 -6.5524943754
1336072509353804772 -5.08690896195
1336072509553760000 -5.68074810871
1336072509687114441 -3.28302543428
1336072509787757104 -5.40584610183
1336072509920595184 -2.66844234012
1336072510053905256 -7.32575226173
1336072510187425795 -7.2698179058
1336072510287179525 -7.16053493193
1336072510487180180 -7.17086866182
1336072510620527507 -6.4006527935
1336072510787095450 -9.8711036893
1336072510953694572 -10.7148326895
1336072511087208456 -10.5905186572
1336072511287155626 -8.63449318078
1336072511420504757 -10.4214751034
1336072511587268877 -10.3509670453
1336072511687051717 -11.6403044677
1336072511853801720 -11.072079815
1336072511987205250 -12.2664107137
1336072512120601270 -10.7743217889
1336072512253734431 -11.9996292284
1336072512387029292 -12.2271014694
1336072512487141095 -12.266463116
1336072512620534695 -12.8077681617
1336072512753709928 -11.1860254883
1336072512887171490 -10.2050966811
1336072512987185255 -12.0061120336
1336072513120463665 -11.7076732274
1336072513253668853 -11.1113614397
1336072513387374166 -8.1372115138
1336072513553684899 -10.5669281544
1336072513687167517 -11.6858550558
1336072513820477293 -9.69733152332
1336072513953705714 -10.5863434208
1336072514053877594 -10.9744409994
1336072514220664008 -12.9253304624
1336072514387123864 -13.291655933
1336072514553793737 -0.80322032013
1336072514653942746 5.82240387159
1336072514787179682 7.05672164413
1336072514920429539 6.33796751794
1336072515053784952 3.87499460633
1336072515153788349 3.49427317449
1336072515287150008 4.15918779074
1336072515420436825 2.79543309199
1336072515520324161 2.91772607878
1336072515653981112 5.07788006118
1336072515787030268 2.74038770822
1336072515920518935 4.73600036601
1336072516053882207 4.03096309979
1336072516153751349 5.24047407995
1336072516320438909 3.8210571545
1336072516420427102 4.29848292838
1336072516553754670 5.48743590212
1336072516687110638 2.87498076459
1336072516787243605 3.96220232703
1336072516920474918 4.44753154506
1336072517020422364 3.63603389539
1336072517153783102 3.47750629485
1336072517287153133 4.33251194246
1336072517387080785 3.49965654528
1336072517520519980 4.94186073192
1336072517654006794 2.87855877796
1336072517820405529 4.086695052
1336072517953975191 4.53719221025
1336072518053968193 4.71532167409
1336072518187072789 4.39392284715
1336072518287117907 5.66542501435
1336072518420428247 2.1707172114
1336072518587081965 3.2210099921
1336072518720576807 4.78771296482
1336072518820496924 5.60434304014
1336072518953832853 3.89620958537
1336072519087066849 1.13186138296
1336072519220399036 2.57076777642
1336072519320425291 4.21619910933
1336072519453945980 5.2433010725
1336072519553713700 1.62903512187
1336072519687018090 3.73767474142
1336072519787346285 2.00090079787
1336072519920834093 2.52732586042
1336072520053802101 5.94723662043
1336072520153755404 4.80733971578
1336072520253778902 4.3139149397
1336072520420326860 4.93122699563
1336072520553762289 6.34890688869
1336072520653776897 6.82062228426
1336072520820427959 4.21378523494
1336072520920479254 6.1847608804
1336072521053927084 4.9043059405
1336072521187038488 5.96443795489
1336072521320516908 5.88185881451
1336072521487179242 5.84800983758
1336072521620533423 4.06423853337
1336072521753852607 4.73702010074
1336072521887098632 5.20339649447
1336072522020445477 3.48458844074
1336072522120405710 3.28490957443
1336072522253917184 4.17258047723
1336072522387282584 2.94157340417
1336072522487274544 3.3808119342
1336072522620456632 3.30007246855
1336072522753739720 2.21974906195
1336072522920402436 1.18641576846
1336072523020401014 3.11354414556
1336072523154144013 4.60234204856
1336072523287228720 4.39470030517
1336072523387082072 4.79217001927
1336072523520520804 3.30957057659
1336072523620308835 3.78087085946
1336072523753880375 3.98186775517
1336072523920550106 -7.17590815848
1336072524053881848 -8.64974415815
1336072524153929245 -8.39853779272
1336072524286964145 -8.92912622316
1336072524453863057 -8.00398485591
1336072524553764092 -9.2357325423
1336072524687039713 -9.36569727795
1336072524820462308 -9.19781684099
1336072524953922868 -8.56279310131
1336072525120459224 -8.9667805445
1336072525220439851 -8.86598331277
1336072525353982833 -8.55033926692
1336072525487167105 -9.19531338788
1336072525587352251 -10.2349639974
1336072525720518794 -8.34249644399
1336072525853860330 -8.91383946226
1336072525953851730 -9.81093266428
1336072526120458773 -9.74504507112
1336072526287300390 -8.80165321379
1336072526420374342 -9.31140671999
1336072526520594261 -9.15540966195
1336072526653748173 -8.42089184525
1336072526787064597 -9.39538963861
1336072526887171860 -2.62173279544
1336072527020427968 3.34818761313
1336072527153955302 3.56713312937
1336072527287274241 8.69324679811
1336072527387043659 10.9042066073
1336072527520418240 6.588460208
1336072527653922887 4.98240663438
1336072527753908991 2.78413683703
1336072527887293850 3.39589948311
1336072528020362735 3.42156879536
1336072528153779853 1.60112502058
1336072528287121966 3.05696590048
1336072528420527292 4.15872499811
1336072528553914867 4.94184886831
1336072528653856589 2.47391352226
1336072528787133090 4.23768836378
1336072528920547285 1.42615993798
1336072529053855156 1.17925298302
1336072529153762324 4.12104824826
1336072529287087733 2.13478320666
1336072529420389757 5.56065225102
1336072529553925627 2.98844530551
1336072529653828904 4.34166299101
1336072529786954741 5.12446189579
1336072529920731549 5.39268880538
1336072530053759953 -0.811858349705
1336072530153863144 -8.97026989928
1336072530287115410 -9.5506957189
1336072530420433164 -9.7015994774
1336072530620388982 -9.091104698
1336072530720488658 -9.25801024441
1336072530887273434 -9.79272328546
1336072531020402507 -9.83176268768
1336072531120457472 -8.44149065372
1336072531287181989 -10.2668706413
1336072531420608376 -9.95002222815
1336072531520780585 -9.96495327961
1336072531653752643 -9.60513044997
1336072531787063520 -10.372782602
1336072531887193055 -10.5529808758
1336072532020471465 -10.208065813
1336072532153949996 -4.00079407471
1336072532287041867 1.46460591777
1336072532420447678 -6.75070648487
1336072532554298479 -9.26347190574
1336072532686955133 -8.89555852978
1336072532887196100 -10.6414046219
1336072533020525164 -9.06721828002
1336072533153951589 -10.3312646209
1336072533287028731 -10.1580330844
1336072533387088675 -8.93532139761
1336072533520549570 -10.359993167
1336072533653772450 -9.829257933
1336072533787196471 -10.6160787834
1336072533887093269 -9.22022651236
1336072534020430615 -7.69626404487
1336072534120388755 -9.10988821735
1336072534254095890 -9.52591888381
1336072534387236547 -9.06135333441
1336072534487220685 -8.94733247059
1336072534620432639 -9.74271621811
1336072534720446503 -9.069968311
1336072534853736526 -10.2793128974
1336072534953736559 -8.39020591101
1336072535087153602 -9.79220662446
1336072535220434360 -9.70267694336
1336072535353784112 -9.82945887957
1336072535453827048 -10.0203765923
1336072535587017438 -10.1246008506
1336072535687159237 -9.12227948274
1336072535820330996 -9.88629125328
1336072535953872148 -9.50176176747
1336072536104820156 -9.085638265
1336072536204131438 -8.9778485595
1336072536337466252 -9.91775779509
1336072536437520407 -9.51974297028
1336072536570867063 -9.32989628312
1336072536704508552 -11.1574871262
1336072536870853702 -9.19748352736
1336072536970838446 -9.45920573426
1336072537104312894 -9.09268025073
1336072537204199107 -8.62107384039
1336072537370901018 -10.008707271
1336072537504057183 -8.97077428469
1336072537637468610 -10.0290667448
1336072537770870152 -9.8251742053
1336072537904110948 -9.45945437405
1336072538037557938 -9.46199029066
1336072538137388525 -9.35374469353
1336072538270833838 -10.2215179179
1336072538404181737 -9.83787294644
1336072538504458375 -9.64981980869
1336072538637614975 -9.64353888427
1336072538770846414 -11.1203547822
1336072538904013564 -9.43525826631
1336072539004126336 -9.63785059971
1336072539137415420 -10.3553645341
1336072539270761763 -9.48512941936
1336072539437462883 -10.3370516182
1336072539570858263 -9.64268185162
1336072539704417566 -10.6398291556
1336072539837630615 -8.89903694747
1336072540004282063 -9.28423512614
1336072540104423978 -9.59693859919
1336072540237477769 -9.61114564842
1336072540337451272 -9.47677528169
1336072540504175768 -9.3875716655
1336072540604017334 -9.43389529249
1336072540737448731 -7.58134624209
1336072540837406368 -8.96247749653
1336072541004193864 -9.26542716638
1336072541104110719 -9.00037860678
1336072541237389531 -9.27536299225
1336072541337362355 -8.49347544457
1336072541504282273 -9.21270593193
1336072541637529586 -9.80274234374
1336072541737476223 -8.80368171566
1336072541904434863 -8.46455732784
1336072547670747111 9.5991940969
1336072547804169560 7.99285580993
1336072547970893469 10.5292792489
1336072548070813628 9.51692238374
1336072548204089136 12.5063885542
1336072548337537119 12.7207416429
1336072548470712273 9.47235386781
1336072548637524507 9.24931145207
1336072548770692691 7.9864953488
1336072548870748390 8.04471890325
1336072549004134663 -5.64987141384
1336072549137489124 -6.8036068636
1336072549270775146 -4.77712598512
1336072549470909547 -7.7365345048
1336072549604086225 -6.0860410035
1336072549704068950 -5.90442714941
1336072549870875697 -6.91946745777
1336072550037455509 -16.6073402922
1336072550237537886 -8.6995829419
1336072550370880524 -7.79558227582
1336072550670742176 -8.09398979801
1336072550804076450 -11.4380433306
1336072550903999525 -9.95204082588
1336072551037311879 -10.1663625087
1336072551170910534 -2.3990352579
1336072551304203168 -7.4199508296
1336072551437569602 -6.44969347223
1336072551570731257 -12.1042297024
1336072551704045216 -11.3660933426
1336072551837398525 -9.52716831606
1336072551970809292 -7.91256994145
1336072552104189600 -7.6568533374
1336072553837439512 -1.01085626859
1336072554037546808 -3.43952608561
1336072554137475181 -1.60074464109
1336072554270933892 -5.15051517053
1336072554370750738 -4.27611245514
1336072554504047502 -4.37200602949
1336072554604073570 -5.92226231442
1336072554737375448 -2.72693347086
1336072554871038414 1.31926777796
1336072554970729532 -6.9964630042
1336072555104108012 -6.62530465434
1336072555204230957 -4.5172114021
1336072555370683854 -8.20538275778
1336072555470752912 -6.02520356228
1336072555604242095 -7.50651228804
1336072555737395250 -3.50758094803
1336072555837393142 -5.13322874733
1336072555937399221 -4.68478366751
1336072556070829642 -8.77259088867
1336072556170803995 -4.24678440501
1336072556304259501 -8.28435250636
1336072556437451086 -8.98454441058
1336072556537418122 -8.04681057404
1336072556670698652 -10.8915305933
1336072556770750387 -7.82581809188
1336072556904271392 -8.47148814227
1336072557004046340 -8.55958513314
1336072557137369255 -9.05046369536
1336072557270720259 -8.574405941
1336072557404097028 -7.23495141807
1336072557537479916 -7.4906443407
1336072557670972055 -7.17398273911
1336072557770769173 -8.433134532
1336072557870738029 -10.4216039033
1336072558004237182 -7.76973640257
1336072558104139776 -6.72544881469
1336072558204102449 -9.55636577421
1336072558337443563 -9.41237755265
1336072558437449698 -9.79286095634
1336072558537528541 -10.2012812212
1336072558637413899 -10.0452079585
1336072558770846790 -12.6436506395
1336072558870905465 -6.64235551418
1336072558970836617 -9.53922602813
1336072559070830500 -7.46907458558
1336072559204172530 -11.8748286369
1336072559337472425 -2.72511482959
1336072559470978276 8.49750431482
1336072559604225654 10.0359468706
1336072559737370059 8.35199521549
1336072559870861079 8.54751844533
1336072559970758331 8.28952702034
1336072560104159527 6.62161200092
1336072560237552082 -3.06097222023
1336072560404235659 -3.37274825977
1336072560537567434 -1.21962302249
1336072560670921932 1.10207646513
1336072560770931758 3.71507633252
1336072560904023960 7.89075484903
1336072561037423460 8.82052879712
1336072561137422016 4.3509269182
1336072561270775212 -0.817699731819
1336072561404133502 -7.14895133752
1336072561537417800 -3.99445831565
1336072561637570749 -7.71489124554
1336072561771804533 -6.93190943241
1336072561904164254 -6.47897666392
1336072562004180822 -5.55710461862
1336072562137573761 -7.24977790718
1336072562270945779 -4.46693237419
1336072562437398020 -6.68344237755
1336072562604131745 5.82612144388
1336072562770805692 6.10398873693
1336072562970758397 -5.82873008109
1336072563270735285 -10.0391577198
1336072563470795572 -13.9476513254
1336072563637376025 -11.7420084772
1336072563870781509 -6.01260316778
1336072563970792951 -8.62014266906
1336072564104111288 -13.1982042258
1336072564237403274 -7.74442894741
1336072564370837022 -8.66419316028
1336072564504045717 -10.3328008181
1336072564637564457 -9.54961007767
1336072564804139771 -7.52301071912
1336072564970705185 -4.11140329847
1336072565170820246 -13.665951211
1336072565404155417 -9.05227982911
1336072565504100737 -9.40582799404
1336072565604168350 -8.4985466171
1336072565770941564 -9.2586325733
1336072565870812579 -10.3449077943
1336072565970860240 -10.1974497568
1336072566070855830 -11.2578204042
1336072566204070770 -11.3825827072
1336072566304002698 -11.9673174265
1336072566437555681 -11.6838805346
1336072566570807673 -13.6922076951
1336072566704166448 -11.7117094631
1336072566804048560 -11.1403329426
1336072566904038549 -11.8050455641
1336072567037568212 -9.7433259313
1336072567170785595 -11.5694375268
1336072567270818322 -11.790107262
1336072567404134202 -9.45530135387
1336072567504113318 -11.285108248
1336072567670906122 -9.70023521731
1336072567804202201 -8.99492311062
1336072567937645918 -11.1191277219
1336072568070766578 -17.9310343617
1336072568204183946 -11.6476396754
1336072568304254295 -11.5681864238
1336072568437597996 -9.74648521686
1336072568537399697 -4.45853453708
1336072568670775193 -8.86011809966
1336072568770771890 -13.3276035463
1336072568904117920 -11.9220100194
1336072569004151722 -10.5805302649
1336072569137444121 -9.37671343473
1336072569237565238 -10.7728762096
1336072569337409115 -9.13120576728
1336072569437522365 -5.96753384433
1336072569570773963 -8.11322295403
1336072569670829898 -9.27635956569
1336072569804162543 -8.18690441054
1336072569904118980 -9.76046625327
1336072570037442868 -9.22994154628
1336072570170783493 -10.6109965375
1336072570303992174 -10.285971449
1336072570404078183 -10.1415766596
1336072570537471886 -12.5275750776
1336072570670820803 -11.3571025027
1336072570804046649 -9.00256434185
1336072570904499080 -3.26978268481
1336072571004417975 -5.28122229215
1336072571137398542 -4.10534498996
1336072571270977991 -11.2846877976
1336072571404172198 -11.6592950087
1336072571570865684 -12.2709686711
1336072571704124339 -15.0748283031
1336072571837593817 -13.861848514
1336072571937499391 -12.378692323
1336072572070709214 -13.6013225721
1336072572170920276 -14.8953051541
1336072572304151784 -11.649478597
1336072572437667140 -12.6205503751
1336072572537539973 -11.8046478291
1336072572670884827 -9.48993550375
1336072572770741050 -13.1009504211
1336072572870880093 -13.2598849326
1336072573004416114 -2.78758090181
1336072573103974312 4.1676732078
1336072573237599862 -0.685616646172
1336072573370858984 -4.42973580792
1336072573470922100 -3.15558689683
1336072573670711677 -1.08949695976
1336072573804211030 -5.74409147252
1336072573904087056 -2.57517988172
1336072574004098937 -3.0887502742
1336072574137550932 -2.98425572433
1336072574237515688 -3.36480973703
1336072574337462225 -2.77695374
1336072574470874142 -5.69030438978
1336072574570745607 -6.31962475039
1336072574704060174 -5.24802176977
1336072574804079044 -5.19086742964
1336072574937499341 -6.18217026598
1336072575070889596 -5.2398207578
1336072575170772124 -5.90446794543
1336072575304236720 -4.03457036429
1336072575437563462 -6.16808908235
1336072575537382160 -6.20016952853
1336072575670759232 -6.93614725777
1336072575804189031 -5.7647895255
1336072575904075067 -5.35198305269
1336072576037376065 -6.8071434197
1336072576137470419 -6.62307539959
1336072576270859900 -7.3386967265
1336072576370762486 -8.57521035068
1336072576470814976 -6.67907230641
1336072576604164428 -7.18072306114
1336072576704089837 -8.30867838769
1336072576837510289 -6.01804164417
1336072577004152188 -7.51451217752
1336072577137443190 -4.32721647516
1336072577270815424 6.53538939643
1336072577370868934 6.30911088522
1336072577504105290 4.10286308209
1336072577604239813 2.44047794845
1336072577737327212 -8.4427433451
1336072577870782204 -9.07305979252
1336072577970723753 -10.9371123307
1336072578104071538 -9.74649457495
1336072578204114711 -11.1652628598
1336072578337473513 -15.6408918118
1336072578437379826 -12.2480456432
1336072578570733611 -5.87018551132
1336072578670962857 -0.675593047856
1336072578770909647 -1.74981968831
1336072578904003033 -4.46365230809
1336072579037495109 -4.01874265659
1336072579137491853 -5.03786935809
1336072579270755612 -3.10618870794
1336072579404065660 3.41291617253
1336072579504078762 3.11473761634
1336072579604098524 0.874836246159
1336072579737424302 4.606334503
1336072579837559688 1.72300276442
1336072579937465310 0.198812966585
1336072580070771345 -1.98584979756
1336072580170786219 -7.31961759395
1336072580304035392 -9.50662941381
1336072580437474498 -8.23129423183
1336072580570833529 -8.72110341376
1336072580670862505 -11.7871989435
1336072580804165800 -7.97479690074
1336072580970802541 -9.26781104307
1336072581070877012 -8.41133786223
1336072581204128635 0.0435363510521
1336072581370825661 0.69483180264
1336072581470867822 2.46280817656
1336072581604300852 1.69816977745
1336072581737361598 0.673181982066
1336072581870842182 1.8949794982
1336072581970912024 0.726808244331
1336072582104224272 0.469251480662
1336072582204151493 1.30811663193
1336072582337493421 3.55934438584
1336072582470675898 2.01106357515
1336072582604239893 -0.117556075057
1336072582737373368 0.517004143358
1336072582870871637 5.36462047028
1336072583004088612 0.333445263814
1336072583170819638 -0.217245108529
1336072583304061795 2.47524434484
1336072583437502598 2.59294552631
1336072583537362385 -6.49434187224
1336072583637620249 -5.88484391514
1336072583770805092 -4.26153359456
1336072583870980774 -7.4316898859
1336072584004164839 -7.72984214557
1336072584104026059 -6.79639805558
1336072584204005780 -6.44465730443
1336072584337421125 -6.84666372079
1336072584437561752 -5.73054070461
1336072584570861151 -4.81762184271
1336072584670971017 -4.85542269076
1336072584770917700 -7.1341204939
1336072584937452968 -6.29004890053
1336072585037451594 -7.03952197294
1336072585204207883 -6.06000967344
1336072585304209728 -6.84415472614
1336072585437571364 -8.76698770392
1336072585537347228 -9.22236841411
1336072585637537018 -9.2097202176
1336072585737478154 -9.93230689429
1336072585870941983 -10.470939777
1336072586070832127 -8.75367324876
1336072586170749988 -7.43293346756
1336072586270896751 -7.67565436305
1336072586404074360 -8.87343030405
1336072586504098389 -9.96610138489
1336072586637454379 -6.75280678232
1336072586737454577 -8.13312611666
1336072586904179426 -9.71496564145
1336072587004125852 -10.2859946611
1336072587104089433 -8.84934545013
1336072587237494295 -8.94758773481
1336072587337470652 -9.19882044473
1336072587470946141 -7.99477020977
1336072587604179513 -8.55111619486
1336072587704134222 -9.5194634782
1336072587837522260 -5.35302300985
1336072587970828290 -9.3654497636
1336072588070757801 -9.80859743115
1336072588170801126 -8.57157944892
1336072588304102600 -6.78415322763
1336072588404116502 -9.17201110334
1336072588537505715 -8.03436697947
1336072588670770506 -6.95989076364
1336072588770822865 -9.57329561125
1336072588870808739 -8.224282151
1336072589004229921 -9.76554442647
1336072589170742536 -8.10093351554
1336072589304101039 -8.405913542
1336072589404104471 -9.51554748115
1336072589537505463 -10.8391005695
1336072589637511303 -10.4180414633
1336072589770741407 -8.4925118384
1336072589870902818 -6.97715984992
1336072590004204557 -7.30069265591
1336072590104136293 -6.0003684624
1336072590237490983 -10.2202984695
1336072590337451177 -8.91422369135
1336072590470796922 -9.49609490385
1336072590604217394 -7.31621945008
1336072590704069956 -6.9015403915
1336072590837398272 -9.08552358005
1336072590970840847 -3.39277421895
1336072591104091653 6.53455274495
1336072591237537584 7.22065159608
1336072591337492769 6.50070742157
1336072591470873475 9.75314693729
1336072591637413952 7.89404296585
1336072591770952040 6.43193656231
1336072591870877396 5.56235563629
1336072591970772408 7.10377624757
1336072592104081829 10.2959937882
1336072592204016367 9.49024980883
1336072592337601791 9.19697181568
1336072592437491528 8.37976990775
1336072592603975419 9.31048841076
1336072592704190227 7.03056930848
1336072592804040000 11.2148443899
1336072592904323661 7.27608214402
1336072593037505551 8.79153678631
1336072593137457596 7.46493852958
1336072593304159806 7.19905053544
1336072593470791995 10.9326435383
1336072593570869470 8.9539770031
1336072593704128696 7.9367928032
1336072593870707281 5.86360395259
1336072594004105059 5.95238137797
1336072594104161025 9.41510993308
1336072594204115845 3.2267489921
1336072594370786199 -5.09881468572
1336072594504211399 -5.49584215155
1336072594604038468 -5.60455283924
1336072594770836215 -6.55603424255
1336072594870796073 -5.65204669759
1336072595004246923 -3.91367274355
1336072595137554564 -5.70772067776
1336072595237450678 -6.23533218747
1336072595370761122 -6.12431842633
1336072595470881868 -2.87654607262
1336072595570828493 -4.98015197033
1336072595704088075 -5.99960779916
1336072595804120211 -4.33688112784
1336072595937410452 -4.30154526443
1336072596104197574 -6.0725618575
1336072596237327637 -5.75385727589
1336072596337453360 -5.7166589309
1336072596470779299 -7.19970359482
1336072596604190735 -6.93696139563
1336072596737565034 -11.9780490213
1336072596870922955 -7.2397309807
1336072597004191839 -8.76460373189
1336072597170917336 -8.90487807264
1336072597271026723 -5.43508490599
1336072597470760892 -13.2870479741
1336072597570794162 -6.94882691352
1336072597737437216 -7.24867417847
1336072598837464746 -4.27736109093
1336072598970860230 -5.4765542028
1336072599104198870 -5.26120456276
1336072599237458863 -7.54983406401
1336072599337409850 -5.38521723999
1336072599470826275 -8.64257635322
1336072599637507481 -4.0397751078
1336072599837539734 -5.15126340591
1336072599937416512 -5.83318320334
1336072600104183388 -6.63830649084
1336072600204114682 -4.98411321079
1336072600337376716 -11.9089980328
1336072600437388177 -8.38404384127
1336072600570800589 -9.23408989153
1336072600704191715 -9.08168080901
1336072600837582595 -8.68489005137
1336072600937400016 -8.56341902405
1336072601037539009 -4.63283530987
1336072601170805828 -8.00114411868
1336072601304060704 -9.23619175864
1336072601404184098 -10.1622435576
1336072601537434812 -12.364986295
1336072601637454072 -11.2884887677
1336072601770859109 -11.5523674972
1336072601904154896 -13.0910693368
1336072602004156609 -12.1268212579
1336072602137392510 -10.801163873
1336072602270780679 -12.3051134102
1336072602370681228 -14.2573883776
1336072602504045989 -15.3302521893
1336072602637396428 -14.7422819873
1336072602770748666 -10.856676996
1336072602937773887 -10.4847888722
1336072603070850066 -7.80102840571
1336072603170770214 -7.5634281892
1336072603304147393 -1.41007152255
1336072603504074490 -5.55776940926
1336072603637591503 -3.27716693559
1336072603837448647 -2.66161170376
1336072604004110364 -3.99177378735
1336072604138207321 -6.04263273623
1336072604270842301 -5.85693453743
1336072604404145842 -5.98794474266
1336072604537540794 -1.31461355064
1336072604637471386 5.45765558425
1336072604770840206 6.17846907434
1336072604904315543 4.47761941172
1336072605037369655 6.95208976067
1336072605137400234 6.76692907073
1336072605304471594 -1.73149906409
1336072605404047742 4.47068529541
1336072605537774489 2.38825909591
1336072605670971717 1.93820825721
1336072605804307280 4.90327610804
1336072605970845683 5.74888983946
1336072606104036580 1.27060582687
1336072606237440113 1.906152523
1336072606404180807 2.58132268473
1336072606537451371 0.905285869418
1336072606670808185 3.21778366155
1336072606804149385 -1.63004378884
1336072606904015176 -0.00535903563363
1336072607037391972 -0.193545508593
1336072607170922600 2.73491043725
1336072607337530750 3.71144242445
1336072607470846929 3.25843262713
1336072607604214929 -0.133034520527
1336072607737365829 -1.33393694299
1336072607870880442 1.06425465627
1336072607970864876 -0.334159861607
1336072608104152601 -4.32062509274
1336072608237421953 -3.36332309937
1336072608370788933 -5.28780420857
1336072608504171136 -6.5506059705
1336072608637537905 -7.16003689567
1336072608737551421 -3.28724691396
1336072608870698510 -3.81571855218
1336072609004143224 -8.12527847742
1336072609137400623 -9.53145659211
1336072609237396816 -8.64010343277
1336072609370735503 -9.13026728534
1336072609537420748 -4.85616991844
1336072609670788762 -4.66462019677
1336072609804024531 -4.02015240529
1336072609904093915 -2.48756433774
1336072610037413731 -2.78348596469
1336072610170816229 -5.33962136683
1336072610304210096 -6.63373290147
1336072610404020416 -4.20596103797
1336072610537454947 -2.28879763616
1336072610637498913 -1.41087564276
1336072610770806810 -3.59871234316
1336072610870685017 -3.93657648435
1336072611037399002 -4.19256738027
1336072611237425507 -5.08999011246
1336072611337377882 -3.82553067393
1336072611471020636 -3.81920927992
1336072611604056821 -6.71742889279
1336072611737617337 -2.26963023601
1336072611837518993 -3.20221647501
1336072611970762167 -4.36939155594
1336072612137450610 -4.62898895258
1336072612270892874 -4.87618163573
1336072612404122485 -3.19596768
1336072612504313602 -4.78004072986
1336072612637499861 -5.26175714465
1336072612737490628 -3.86898781243
1336072612870744817 -5.03467196047
1336072613004122235 -3.8790684939
1336072613137578229 1.24205329404
1336072613237536932 0.766494728121
1336072613370736363 2.227784279
1336072613504143922 -0.293340577301
1336072613604171330 -3.21591639526
1336072613737561530 -1.88204884595
1336072613870743847 -3.5547249803
1336072614004127955 -2.60435435997
1336072614137479177 -2.57296477018
1336072614237499043 -1.74039981919
1336072614370820610 -1.99808217882
1336072614504144328 -3.05853759553
1336072614637440526 -2.19616711092
1336072614737480811 -3.43358215223
1336072614870866365 -1.44709540685
1336072615004208032 -3.44274645793
1336072615104221956 -1.58503482903
1336072615237447921 -2.37035166067
1336072615370754094 -4.60778473202
1336072615504128098 -4.55097322141
1336072615637623877 -3.74907550358
1336072615737481419 -2.89580354117
1336072615870872492 -4.07080476128
1336072616004067771 -3.13747887432
1336072616137513254 -2.75332979598
1336072616237454935 -2.57079318723
1336072616370819821 -4.48444507841
1336072616504066958 -4.6305921198
1336072616637498654 -3.39784457742
1336072616770882236 -2.90613735856
1336072616904115236 -12.4000050437
1336072617404285778 1.03554767601
1336072617637486806 -2.50410216256
1336072617770730730 -8.34775233105
1336072617970793565 -5.89341322249
1336072618137610431 -9.97879673361
1336072618304189518 -9.08842024294
1336072618437652570 -5.47455931141
1336072618537473362 -5.69057378963
1336072619070756289 -9.67553410879
1336072619170842422 -13.6558340216
1336072619337501704 -12.0763439036
1336072619470843134 -10.2110646354
1336072619604553683 -10.0970695649
1336072619737526968 -11.6716295887
1336072619870883953 -11.5480006607
1336072620004267484 -11.1559497754
1336072620104170892 -9.21767121808
1336072620237481195 -6.33043240142
1336072620370853197 -7.76482370042
1336072620504082272 -9.84354319723
1336072620604089435 -7.43746952862
1336072620770650382 -7.15168291292
1336072620904034183 -9.12112444159
1336072621004041453 -9.66883997372
1336072621104249965 -11.2728830402
1336072621237476200 -10.7409414715
1336072621337681892 -10.7892286656
1336072621470986036 -12.1342501587
1336072621570849590 -11.1284786104
1336072621704207576 -11.9850938845
1336072621837551226 -10.6797414547
1336072621970746251 -12.2881947853
1336072622104248324 -9.55326542529
1336072622237592313 -15.3548429174
1336072622370846138 -18.8659644582
1336072622537456785 -16.4860202518
1336072622670761473 -15.1920823734
1336072622804101639 -4.73796716424
1336072622937505487 -5.80008026253
1336072623070788297 -4.44210447661
1336072623204260101 -3.1885619309
1336072623337447836 -5.22869669292
1336072623470700799 -7.84465119267
1336072623670813699 -4.26483784771
1336072623804169404 -5.1275534436
1336072623970760562 -6.12734638686
1336072624070736682 -4.2411678372
1336072624270882552 -3.15621139866
1336072624404238477 -7.82522167335
1336072624537415375 -9.17672212184
1336072624671082079 -8.6377358185
1336072624804112083 -8.38247994918
1336072624937458790 -7.42551356876
1336072625070797998 -6.61011232607
1336072625237543339 -9.15655802885
1336072625337525460 -12.0774815052
1336072625470862277 -8.73825628891
1336072625604177427 -12.035009712
1336072625770820383 -10.1642452347
1336072625904186993 -8.82070894432
1336072626037479190 -9.40864025562
1336072626170750230 -7.27185931031
1336072626304108829 -6.52363118854
1336072626437630572 -7.04772259834
1336072626570881829 -8.65328476787
1336072626704142045 -7.35687487347
1336072626837344086 -5.56602071048
1336072627004034399 -9.45948148355
1336072627137557115 -9.09988030934
1336072627270716204 -9.7368770739
1336072627404023930 -11.3723408726
1336072627570786016 -12.007083887
1336072627704117657 -7.29503866693
1336072627904142780 -7.41182573525
1336072628037448270 -10.8590027769
1336072628170711614 -10.4468791609
1336072628304201393 -9.19890507
1336072628437582619 -8.94330158626
1336072628570781623 -10.8821278435
1336072628704280631 -10.5826721782
1336072628837481830 -10.8140202572
1336072629004167295 -11.3013170808
1336072629137412962 -10.0007404851
1336072629270862976 -7.79561769712
1336072629404044967 -8.5892071804
1336072629570743600 -8.00949866832
1336072629770888635 -8.46092845049
1336072629937485102 -12.9426551857
1336072630037463448 -3.0996599383
1336072630170785164 -13.1778196675
1336072630304150414 -13.1432695704
1336072630470732195 -9.01940599784
1336072630670709421 -11.1811791221
1336072630804140283 -9.79532895285
1336072631137512363 -7.87332803544
1336072631270928035 -11.6575705774
1336072631370752812 -13.0680669819
1336072631537613734 -11.2787918585
1336072631637471201 -13.4625415835
1336072631737412369 -9.84143734173
1336072631837462046 -10.5575160866
1336072632004223614 -13.1098259264
1336072632137435312 -9.47978790932
1336072632237532793 -9.42708750238
1336072632337385468 -13.3528782771
1336072632470755890 -9.79569681152
1336072632570797752 -9.47428551194
1336072632670775515 -11.7804851072
1336072632770906415 -9.62768049156
1336072632904155887 -8.56714828187
1336072633004218047 -10.7097451368
1336072633137569571 -10.6332406924
1336072633270800698 -11.2352831966
1336072633370711976 -9.38485002879
1336072633504171392 -9.5404066129
1336072633604038191 -9.93909177422
1336072633737481452 -10.1790420182
1336072633870779591 -7.3845028923
1336072634004108831 -13.0274651868
1336072634237475192 -0.118072544433
1336072634437465169 -4.71878840759
1336072634670733075 -6.74558646832
1336072634870844884 -8.48827090378
1336072635104186854 -8.5181706379
1336072635337455024 -10.1587824354
1336072635604072081 -15.0413757858
1336072635804129797 -11.4455717002
1336072638237476008 -12.5736604717
1336072638370771963 -13.0048377175
1336072638504186259 -13.0804811239
1336072638603983287 -9.60359357768
1336072638704111513 -10.1425774658
1336072638970917507 -11.9703514064
1336072642870867156 -1.9675257042
1336072643004243685 -0.585703100942
1336072643137559998 -0.576291014102
1336072643237391127 6.8588848657
1336072643370806536 3.97529006977
1336072643504105353 6.27974912541
1336072643637492810 3.44846345821
1336072643770812415 0.525467983763
1336072643870846569 3.82125315568
1336072643970739200 1.90563193821
1336072644104230358 1.42352131402
1336072644237443394 0.784073601087
1336072644637455949 -0.425057230429
1336072644737377411 4.24931500213
1336072644870757789 0.271739411156
1336072644970920699 5.46923858302
1336072645170685220 -0.866364900282
1336072645270798668 0.531469621605
1336072645404049477 -1.51356346065
1336072645504045250 -1.5660557082
1336072646204182025 -13.2379262281
1336072646337521604 -11.5734253737
1336072646470811015 -10.4501740777
1336072646604194282 -9.70803494823
1336072646804381112 -6.63794562434
1336072646937456549 -10.3694048888
1336072647037489980 -7.73469789374
1336072647170854633 -8.28505508381
1336072647270724345 -8.5298371776
1336072647404121040 -9.12077508951
1336072647537422385 -8.14590299741
1336072647670819561 -7.24429143625
1336072647770923124 -6.39570164968
1336072647904108359 -9.85958480591
1336072648037484703 -5.88812879937
1336072648137442528 5.11851933309
1336072648270914022 7.27087072217
1336072648370898974 7.57879889269
1336072648504646539 4.4531699143
1336072648637421590 5.40229810618
1336072648770788354 5.03206673853
1336072648937558965 5.39034927593
1336072649070811945 -2.76848460197
1336072649204125758 0.867823214509
1336072649304231413 3.00672288115
1336072649437574672 2.5102044771
1336072649537588528 2.05983619417
1336072649670881820 3.03659903315
1336072649770881434 7.25932829445
1336072649904222466 3.48363793629
1336072650004070340 2.11001094368
1336072650137507963 1.5350040909
1336072650237560419 3.15873351086
1336072650370777635 1.60643754476
1336072650470829178 7.11445905166
1336072650604045961 0.482458390878
1336072650704130030 -2.19512718231
1336072650804117849 2.07401577396
1336072650937441673 1.08116873923
1336072651037544520 1.12487857874
1336072651170759053 1.90210956473
1336072651270923040 -9.83140212416
1336072651404242037 -9.56308425913
1336072651504094645 -9.90313677257
1336072651670847882 -10.4582056758
1336072651804159962 -10.8385646341
1336072651937563813 -9.97204778094
1336072652037577834 -10.7583723462
1336072652137620071 -8.96086202815
1336072652304148682 -9.00182084049
1336072652404034484 -8.94304552558
1336072652570858812 -9.06441152283
1336072652770952797 -9.80282249358
1336072652904129873 -10.9380575872
1336072653004116238 -9.96993976613
1336072653137472945 -9.18066017211
1336072653270863094 -7.88207637081
1336072653404079164 2.39668796922
1336072653504197676 3.64728060289
1336072653637510194 4.03205173383
1336072653770849472 0.380969273509
1336072653870808210 2.49577120972
1336072654004051728 2.59279969832
1336072654137458368 1.76469263638
1336072654237474241 1.10752837575
1336072654370778138 5.26966376832
1336072654470796862 1.50995587828
1336072654604137969 3.33651863514
1336072654704027447 3.37916246205
1336072654804155707 1.13261830165
1336072654937517212 2.01103334031
1336072655037452311 3.2311454173
1336072655170739091 2.00171926135
1336072655304163200 -0.436257861664
1336072655504071313 -4.40343943866
1336072655737785948 -0.477899458587
1336072655870840585 2.64534834387
1336072656004145592 0.752581475999
1336072656137467277 -7.78496606102
1336072656237552224 -2.54651166585
1336072656370816848 1.53756723261
1336072656504142961 5.17094892215
1336072656637446354 1.50987491677
1336072656737458855 -1.30380672182
1336072656870799538 2.71069736232
1336072657004100831 4.22391652329
1336072657104135115 2.81996652739
1336072657237505311 6.05181979971
1336072657370831050 5.6659139695
1336072657470924708 6.0428457075
1336072657604074780 4.14090502285
1336072657738078003 5.18174452011
1336072657837540258 5.17377313199
1336072657970794378 5.33967432893
1336072658104151687 3.2689461284
1336072658237671872 2.18330777013
1336072658337425999 2.80449445746
1336072658470852414 1.4774983264
1336072658604068747 1.7140474028
1336072658737558777 1.01367301205
1336072658870930736 4.09912790809
1336072659004198369 2.02293950745
1336072659137400620 3.3212907872
1336072659237412776 6.45493028567
1336072659337485821 4.50017398827
1336072659504219540 2.15627741831
1336072659604066683 3.64209312376
1336072659737381697 4.96469745618
1336072659837520660 4.09825720706
1336072659970807499 2.3052050691
1336072660171090872 2.64105976656
1336072660270783461 4.093421741
1336072660404124819 2.71809305092
1336072660537682033 2.74707403377
1336072660704083309 1.55753619958
1336072660837410453 2.94609105322
1336072661004149364 2.24357985865
1336072661104313739 3.16529354902
1336072661237467554 3.18292061972
1336072661337447470 3.43244339773
1336072661470848650 2.06208273029
1336072661603993322 2.22788302532
1336072661737397116 2.02109936335
1336072661870789967 2.89072136066
1336072662004113884 2.48905548512
1336072662106276384 5.91883689291
1336072662237470692 5.51493948223
1336072662404086705 2.11190702487
1336072662504184895 3.99520323732
1336072662637426084 1.39474111668
1336072662770944180 6.16154873414
1336072662904197338 2.06373176655
1336072663004358615 1.23000207129
1336072663137487500 2.72630738358
1336072663237591525 2.58590125631
1336072663370765633 0.611774456317
1336072663504263266 1.19357115826
1336072663604076786 2.84715609309
1336072663737373117 1.58014117563
1336072663937758705 1.50189554052
1336072664070715663 0.380529501985
1336072664204160799 5.8763110021
1336072664337411206 2.53726692759
1336072664470846848 1.33851731028
1336072664604069727 1.84124819883
1336072664737559335 5.22216128484
1336072664870797649 0.440683450349
1336072664970730007 1.83726582266
1336072665070940641 4.76295028567
1336072665237571365 5.49079217539
1336072665337513914 5.6247771803
1336072665470872282 3.36231591219
1336072665604064868 2.14498511149
1336072665704215645 1.34716827567
1336072665837458331 0.0332242370179
1336072665937508770 1.57336128881
1336072666070665110 0.75375788193
1336072666170919729 2.52039557676
1336072666304211333 1.96077627704
1336072666437607123 2.55376668021
1336072666571048405 2.41646993231
1336072666670746743 3.80422116166
1336072666837455842 5.02703196175
1336072666937495653 1.03826826994
1336072667070797046 4.72024217726
1336072667171419504 2.72297877016
1336072667304108930 2.42601695572
1336072667437490725 2.22878025968
1336072667570842371 7.5657716139
1336072667670850526 6.31563920384
1336072667804121355 2.33991486818
1336072667903999463 1.05122457753
1336072668037579102 2.16026588044
1336072668170948759 4.36211218338
1336072668337545875 4.83345800786
1336072668437338376 2.78337515076
1336072668570821472 1.10071847953
1336072668704177806 2.9253604078
1336072668837543822 2.06141843764
1336072668937487043 1.07900947241
1336072669037515128 2.39986893866
1336072669204149221 4.40381474186
1336072669304050621 4.20333150726
1336072669437452750 5.03157256149
1336072669537417643 2.22721298631
1336072669670781997 4.01512134497
1336072669804072993 1.65324725186
1336072669904080237 2.43956527929
1336072670037561341 3.7220253791
1336072670171851524 6.62664050419
1336072670304117504 1.71810730868
1336072670404178697 1.88999636665
1336072670537459030 -0.784388925235
1336072670670833153 3.60012884012
1336072670804087166 2.67564748641
1336072670904164332 -0.800031656496
1336072671037571592 2.86964702135
1336072671137390840 -0.0833012092084
1336072671270867043 1.82841965623
1336072671404082395 2.20266069208
1336072671504078288 1.63662101807
1336072671670703896 1.89682982157
1336072671837639152 -0.0375118787157
1336072671937485291 3.68117501392
1336072672104085674 1.39288696447
1336072672203997273 4.38123217578
1336072672370997401 2.64854859483
1336072672470955929 5.7342717855
1336072672604139557 6.81451197852
1336072672737436851 4.84528714115
1336072672837384529 5.6852815725
1336072672970732436 3.66589842174
1336072673070746819 2.45591378681
1336072673204138991 3.65943897636
1336072673337541199 5.15774650175
1336072673437567031 3.59298126047
1336072673537536425 5.54634349071
1336072673704243236 4.77816666255
1336072673804268464 4.37410901173
1336072673904052478 2.64961652539
1336072674037377649 1.98796833515
1336072674137387073 1.4952591328
1336072674271008008 1.83427253075
1336072674404215256 2.98900417522
1336072674504208890 5.68762721729
1336072674637470012 4.87638826801
1336072674737394736 0.181281347642
1336072674870803081 1.7343928584
1336072674970936449 1.64702089474
1336072675104230126 -11.1693573579
1336072675204224523 -10.6715562626
1336072675337432332 -10.5048260708
1336072675437567721 -11.9539430739
1336072675570771692 -10.0870819177
1336072675670863572 -9.39869803813
1336072675804090287 -8.25500206857
1336072675937565536 -11.307140698
1336072676104130256 -10.5417724821
1336072676204116116 -9.66423480719
1336072676337450319 -9.71202680069
1336072676437516989 -10.8975185578
1336072676571006940 -9.99918331701
1336072676704037015 -9.12454589446
1336072676804128481 -10.9091333897
1336072676970920065 -11.3632750775
1336072677071124597 -8.78940362987
1336072677204220462 -9.98397433767
1336072677337685038 -10.8894685961
1336072677437561356 -10.3633720661
1336072677604164070 -7.76499024222
