# Supplementary material for: Infants Time Their Smiles to Make Their Moms Smile
Source: PLoS One. 2015 Sep 23;10(9):e0136492. doi: 10.1371/journal.pone.0136492 (PMC4580458; doi:10.1371/journal.pone.0136492)
Supplement: S1 Data — (ZIP) [file pone.0136492.s001.zip › DiegoSmileRawData/smilenew_sub_27_yoked_2012-05-03-12-20-30.robotsmiles]

1 1336072844757159590
0 1336072849557247047
1 1336072858056746407
0 1336072864356792037
1 1336072872923558020
0 1336072876023601103
1 1336072883690371226
0 1336072889156944172
1 1336072893756910646
0 1336072899557155979
1 1336072905256927112
0 1336072912290220837
1 1336072916690117624
0 1336072919823455750
1 1336072939356908615
0 1336072943156728527
1 1336072949990017509
0 1336072955956982001
1 1336072962823395405
0 1336072967456857882
1 1336072982290228976
0 1336072988390332374
1 1336072999356687970
0 1336073002623576863
1 1336073012856974975
