# Supplementary material for: Infants Time Their Smiles to Make Their Moms Smile
Source: PLoS One. 2015 Sep 23;10(9):e0136492. doi: 10.1371/journal.pone.0136492 (PMC4580458; doi:10.1371/journal.pone.0136492)
Supplement: S1 Data — (ZIP) [file pone.0136492.s001.zip › DiegoSmileRawData/smilenew_sub_27_yoked_2012-05-03-12-20-30.subjectsmiles]

1336072837973723137 -12.2384236728
1336072838106571694 -10.4430160864
1336072838306614300 -13.4325305801
1336072838439996069 -12.6627483918
1336072838573344225 -12.5939254298
1336072838706594352 -9.77189738805
1336072838873355921 -12.6879696714
1336072839006683901 -11.027684614
1336072839140154098 -9.08881031032
1336072839273398796 -8.03092103613
1336072839406718357 -8.69106265948
1336072839540123963 -7.33839208574
1336072839673480141 -8.53387202301
1336072839773477538 -6.15781039006
1336072839906656729 -6.21642884303
1336072840106701894 -7.16738002343
1336072840240051341 -6.02054239756
1336072840373503179 -6.29076328528
1336072840506671023 -6.29986344155
1336072840640043859 -5.97906813303
1336072840773528619 -5.91083565032
1336072840973447942 -6.19863549522
1336072841073404811 2.97492473793
1336072841206741770 1.57309567903
1336072841373560317 4.04692553444
1336072841540039115 5.63777507858
1336072841673620618 2.67070594659
1336072841806749093 2.46276142898
1336072841973448396 3.26188345569
1336072842140043848 1.34840982888
1336072842240078371 2.91475729596
1336072842373512002 2.58791644032
1336072842540023979 3.58307664298
1336072842673409833 3.04587598522
1336072842806717926 4.21331613086
1336072842906623385 0.607783721063
1336072843139985086 4.72456229367
1336072843240205989 1.00771750858
1336072843373479708 1.91273532066
1336072843506682618 2.55801922686
1336072843640138001 3.54896876068
1336072843806744630 5.57229167939
1336072843906633900 0.435132713678
1336072844039984950 6.84867553705
1336072844173547558 4.55473950306
1336072844340048564 8.62367160124
1336072844440084802 7.90742009275
1336072844573320058 5.40274905836
1336072844740015720 8.89285820411
1336072844873356856 8.49445082428
1336072845006606719 5.43990282144
1336072845140078197 3.79046156614
1336072845273338523 3.35747203689
1336072845406687554 5.2723594684
1336072845540023266 5.78498754293
1336072845673474070 4.87548674487
1336072845840050317 4.2935068963
1336072845939993452 4.70633656425
1336072846073351094 3.00349017447
1336072846206665299 2.81145537651
1336072846340004910 6.04366650344
1336072846440156418 5.36106648521
1336072846573393102 3.62748164814
1336072846706615091 4.0993642466
1336072846806743962 4.660109699
1336072846940014506 5.19413938193
1336072847073493146 3.82683111
1336072847206693766 5.10076807544
1336072847339965415 4.39128632719
1336072847440230106 4.62830684109
1336072847606632463 3.12766259115
1336072847740085296 5.52717630079
1336072847873563070 5.31767707134
1336072848006746098 4.75048532849
1336072848139919293 -4.15116455338
1336072848273484786 -7.23716546245
1336072848406769520 -9.65637216725
1336072848540117546 -10.0816226942
1336072848673749208 -9.83069688117
1336072848806643646 -10.5747352432
1336072848940033855 -11.3159845346
1336072849073449850 -11.3235125132
1336072849206759319 -10.873713316
1336072849340105856 -8.96937451574
1336072849473331129 -10.4762080554
1336072849639995836 -10.3994376964
1336072849740070026 -7.12062371715
1336072849873361146 -8.43483899487
1336072850007091349 -9.94369061308
1336072850106661543 -9.5519970978
1336072850240079194 -9.88888972654
1336072850339962225 -6.74181960112
1336072850473499743 -8.65814421064
1336072850706658759 -11.1007245737
1336072851340044515 -8.92904868275
1336072851440036175 -9.29314420933
1336072851539983918 -9.18711119197
1336072851673772272 -8.92841997326
1336072851773423340 -11.7473005831
1336072851906662263 -9.94835103669
1336072852040999795 -10.1972845161
1336072852139950884 -8.92387822209
1336072852273787451 -7.30751865593
1336072852439958522 -7.67484209853
1336072852573363362 -9.32643302192
1336072852706641066 -7.79418901448
1336072852840048014 -6.4058938147
1336072852973446570 -10.3000630598
1336072853106742570 -10.8984691549
1336072853206637100 -7.68959636161
1336072853339997183 -7.88337916164
1336072853474019103 -6.40307059119
1336072853606720671 -6.41898674426
1336072853740078328 -7.85454015348
1336072853873393291 -6.29062838382
1336072854006683686 5.12711221318
1336072854106744536 11.0135573975
1336072854273513984 14.273651468
1336072854406885090 14.638837523
1336072854539971885 14.5798943717
1336072854673729127 13.7290977319
1336072854806698683 12.6693932208
1336072854940017893 11.3732107902
1336072855073546829 8.78736694886
1336072855206727963 11.0015867111
1336072855340020381 8.57357512507
1336072855473572251 8.87000011142
1336072855606668752 10.6645811644
1336072855739984839 7.88091367364
1336072855873469177 5.07943955376
1336072856006710990 5.25604037332
1336072856139988631 8.58388087682
1336072856306761653 10.7517985761
1336072856440009439 9.85916794438
1336072856673313503 8.62668979528
1336072856806810735 9.71746240873
1336072856940022633 8.21568704881
1336072857106735710 8.72144108858
1336072857240145022 8.25686230443
1336072857406634774 8.72974308986
1336072857540079121 9.20264026496
1336072857673549316 12.0168883882
1336072857806677625 5.80016560352
1336072857940124619 7.14555574614
1336072858073353249 6.09546883663
1336072858206685443 6.02222861817
1336072858340057607 4.71894972488
1336072858473415263 6.81374434027
1336072858640019940 6.87214815635
1336072858739998876 -1.45305605277
1336072858939983795 -1.74663136671
1336072859073389766 -7.72992867424
1336072859206702424 -4.61996286919
1336072859340066028 -5.3027749232
1336072859473333105 -7.6094653576
1336072859573480200 -10.3723170735
1336072859740000115 -5.76756875202
1336072859906719626 -8.86841746563
1336072860039994065 -4.74192415918
1336072860173463122 -10.475876456
1336072860306631832 -7.91658157031
1336072860406793664 -9.49935946394
1336072860573459902 -12.9782861424
1336072860673358723 -13.1053853757
1336072860840098224 -15.9330527423
1336072860940125595 -12.0494019779
1336072861073294415 -11.466301051
1336072861206731625 -12.549727314
1336072861340091850 -12.836640286
1336072861439982890 -15.6181414584
1336072861573361368 -14.7031262112
1336072861706749282 -12.6673094896
1336072861873385583 -12.8801892256
1336072862039984485 -13.7320210219
1336072862206703169 -12.7617778098
1336072862340016072 -10.8234402864
1336072862440098757 -10.9615262606
1336072862606775541 -10.1655892415
1336072862773483528 -11.4239461989
1336072862906728074 -14.1025751731
1336072863006718460 -12.2071559968
1336072863173455420 -12.6956860323
1336072863273377929 -13.3166009089
1336072863406814233 -12.0885959077
1336072863540024809 -12.5390784261
1336072863673690898 -12.1357437888
1336072863773293321 -14.5907294756
1336072863906571511 -15.6017900294
1336072864040077401 -13.9470454347
1336072864173313659 -11.7593412996
1336072864306662056 -10.8076234448
1336072864473988736 -9.92836591398
1336072864573375474 -13.1908315688
1336072864740136354 -11.5614755178
1336072864873391388 -14.394674084
1336072865006694971 -14.3712951729
1336072865106796473 -11.1062945003
1336072865240189921 -12.0197755271
1336072865373606082 -11.6558704398
1336072865473379920 -11.2793908369
1336072865606773155 -13.3617670878
1336072865739936489 -12.8440695994
1336072865873440338 -12.5220359889
1336072865973415366 -11.734262445
1336072866106634876 -13.7143634972
1336072866240041271 -10.6766980184
1336072866373491019 -12.1965940632
1336072866506582493 -10.0779028521
1336072866640029099 -7.32257458412
1336072866773376710 -8.44931707784
1336072866873867790 -6.07633054476
1336072867006810645 -6.22901074829
1336072867140225180 -6.67666052881
1336072867273426322 -4.43333498613
1336072867440056751 -7.35582113388
1336072867573494276 -6.24610194432
1336072867706772376 -4.94278946099
1336072867840033569 -4.85297030553
1336072867973449760 -6.54281849559
1336072868106685445 -9.49210858959
1336072868240051570 -7.44770897072
1336072868373457768 -6.01779931138
1336072868506752460 -2.17750929758
1336072868606657265 -3.93941842994
1336072868740040921 -4.29431243395
1336072868873405017 -3.1746808604
1336072868973435703 -4.75162766829
1336072869173476481 -6.39191107004
1336072869306677190 -6.7438316858
1336072869406772723 -6.93740669431
1336072869540004522 -11.7094625166
1336072869673587534 -10.0800947584
1336072869773440131 -6.51239901872
1336072870006799482 -6.31121202511
1336072870173396960 -5.9074141703
1336072870306720617 -8.42246643017
1336072870406750354 -6.19144631383
1336072870573329481 -4.51749911334
1336072870706610411 -5.33384242211
1336072870806613782 -6.47615777466
1336072870940069872 -5.52792433386
1336072871073317502 -4.40921963306
1336072871173405883 -6.02686152958
1336072871306576948 -10.0540918504
1336072871906575852 -10.8281690353
1336072872173324104 -4.55877666986
1336072872339949397 -6.51294527087
1336072872473337337 -7.82664059941
1336072872606710988 -5.42306301977
1336072872740068195 -6.81524829102
1336072872873491074 -8.79655353199
1336072873006758592 -7.13085363314
1336072873140076420 -4.38434683954
1336072873273411435 -5.33014542608
1336072873406735859 -9.69671409719
1336072873540026818 -8.22396072202
1336072873673334521 -14.3122613033
1336072873773515463 -12.8583479147
1336072873906622646 -3.91226770697
1336072874040039729 -9.48646113075
1336072874173400311 -8.40056611329
1336072874273449372 -9.55906080737
1336072874406643216 -7.56273370844
1336072874606728726 1.12652489385
1336072874773541691 -5.72552324698
1336072874973458932 4.69525519898
1336072875073481826 -7.4617766084
1336072875206651191 -6.20978177785
1336072875340167838 -4.62795199412
1336072875440060734 -5.72533577705
1336072875540015750 -8.60349549264
1336072875673551979 -6.46034723074
1336072875840068918 -5.56190014204
1336072876073399728 -6.17507346519
1336072876173407723 -6.70940282948
1336072876306562381 -5.38207838052
1336072876406739214 -4.25182055798
1336072876540023386 -4.7259495861
1336072876640006503 -3.59676189312
1336072876773745103 -6.0343462422
1336072876873354154 -6.71848431644
1336072877006651918 -9.02127999018
1336072877106677866 -8.24829206131
1336072877240041687 -11.3508079597
1336072877340075435 -11.4705515513
1336072877473651789 -9.71161531229
1336072877606656741 -16.2196601997
1336072877740073468 -12.6774351231
1336072877873346751 -6.84705455657
1336072878006851427 -9.42479887148
1336072878140085598 -16.4194804872
1336072878240014481 -14.8115795616
1336072878639976978 -6.61142021162
1336072879306631256 -1.02249935576
1336072879440040928 -4.9299686421
1336072880140217809 -3.77866022584
1336072880273480042 -10.59277705
1336072880439920614 -12.4932163156
1336072880573424034 -11.827499009
1336072880706647915 -13.5274024731
1336072880873452385 -15.5556047329
1336072881040100361 -19.5823328759
1336072881140061523 -12.2575497468
1336072881240029192 -14.2244939146
1336072881973491147 -11.2127358477
1336072882106679528 -15.1580371368
1336072882240038467 -4.44301326221
1336072882339949064 -14.5806213693
1336072882473580415 -12.122309151
1336072882606708789 -11.3580100848
1336072882740130397 -12.4710477839
1336072882873365698 -13.8542108104
1336072883006688949 -13.7688366963
1336072883173458580 -14.4093594303
1336072883309898272 -15.3839468326
1336072883439963925 -16.271671863
1336072883606742852 -16.8833639649
1336072883739998560 -15.1370408566
1336072883873409119 -16.0590405225
1336072884006925520 -17.3467171066
1336072884139998653 -17.6346471399
1336072884306782519 -16.4294134043
1336072884440229118 -16.1731252772
1336072884606769636 -15.9864217498
1336072884773349335 -17.3066272638
1336072884939958944 -10.7390832997
1336072885040103349 -12.2021731435
1336072885173509782 -10.3226753607
1336072885340110289 -4.36353245032
1336072885506686701 -16.6797430351
1336072885640091733 -14.0447851492
1336072885740076535 -17.2736232169
1336072885873307659 -13.197776508
1336072885973575861 -13.9822036755
1336072886106687627 -18.3868051103
1336072886206638068 -13.0439517026
1336072886373617435 -16.2567151537
1336072886573543444 -18.398962128
1336072886706807156 -19.0078892749
1336072886806731004 -18.0385161831
1336072886940043702 -17.0046072073
1336072887106702547 -8.05827701189
1336072887240089847 -10.4953516837
1336072887373389522 -9.24330751887
1336072887506702216 -11.2544972124
1336072887673451121 -11.3824192478
1336072887806681345 -14.0768824753
1336072887940120470 -10.9403446516
1336072888073341840 -7.68948284088
1336072888206670119 -11.9871637633
1336072888340134119 -9.44298889333
1336072888473356488 -11.5788027168
1336072888606706938 -14.0137425416
1336072888740117523 -14.7414636458
1336072888873524595 -14.1245572129
1336072889006790623 -11.2436507718
1336072889240047349 -10.3229889694
1336072889373465862 -7.17781473141
1336072889506626576 -10.6147216606
1336072889606968248 -9.61433864929
1336072889740140383 -15.1352421278
1336072889873632632 -10.6142701325
1336072890006752205 -10.6773648818
1336072890140110151 -12.5598781008
1336072890273408784 -11.8015960475
1336072890406783389 -3.04760207072
1336072890540143743 -4.0093426621
1336072890673461135 -4.0453616376
1336072890806801399 -6.66019109747
1336072890940027696 -6.05776039656
1336072891073362216 -7.78668910672
1336072891206752184 -8.90373498806
1336072891373445435 -8.96051964401
1336072891540022685 -8.72535587004
1336072891673333511 -7.67755050208
1336072891806719794 -4.70950117905
1336072891939991840 -9.13166258152
1336072892073404537 -9.50814596532
1336072892240090056 -10.702185568
1336072892339968692 -10.7412588244
1336072892506726578 -10.9727485669
1336072892640175899 -11.5885683367
1336072892773502941 -7.6311130214
1336072892906597120 7.76146468243
1336072893040038898 6.51982154891
1336072893173391620 -9.61029194916
1336072893306706500 -9.34485952305
1336072893439950144 -8.57586963678
1336072893606938510 -7.97807689978
1336072893740024732 -8.50991899654
1336072893873367954 -8.33127053664
1336072894040114272 -8.28368763696
1336072894140081447 -8.53424209301
1336072894306565339 -8.2787090757
1336072894439988037 -7.84134499508
1336072894573653198 -8.31765640534
1336072894740111251 -7.69784704789
1336072894906782684 -11.7971276766
1336072895039975721 -8.82704191093
1336072895173420178 -8.44454535606
1336072895306732576 -8.27911227015
1336072895440031210 -9.15508909505
1336072895573525244 -9.54567767633
1336072895706724663 -9.25487048017
1336072895840089045 -8.27654477386
1336072895973473133 -10.1201202107
1336072896106692617 -8.80685255431
1336072896240119001 -7.68316012015
1336072896373511837 -6.69154634377
1336072896506627482 -8.97065273435
1336072896639997428 -9.38890720101
1336072896773519285 -6.03331984093
1336072896906675350 -8.7572256119
1336072897040004975 -7.9643691369
1336072897173395324 -7.50381232151
1336072897306646325 -8.21664347131
1336072897439992758 -9.58113950976
1336072897573324742 -7.60558644791
1336072897706787097 -8.0205619411
1336072897906741285 -8.4312354291
1336072898040019773 -8.3275847616
1336072898173442085 -4.81862730503
1336072898306645427 -4.25847313932
1336072898440058306 -8.93771216285
1336072898573646719 -10.6853333272
1336072898706748241 -13.2416355662
1336072898840029331 -11.231072706
1336072898973279267 -11.613100211
1336072899106814118 -12.8506449952
1336072899240128128 -10.3372487639
1336072899373416109 -11.1840897112
1336072899506677681 -9.17126926291
1336072899640070932 -11.1093740222
1336072899806731011 -9.82956127092
1336072899940426049 -12.0967404307
1336072900040091143 -10.1026948689
1336072900173527103 -10.8197447033
1336072900306637660 -8.82927831572
1336072900440089042 -12.8816352711
1336072900573450223 -11.6669750397
1336072900739905072 -11.3781930987
1336072900873527749 -10.9653780672
1336072901006703698 -12.6036121498
1336072901106811455 -11.6920818037
1336072901239960486 -12.7715346693
1336072901406719932 -10.2583892919
1336072901540054402 -13.3199829726
1336072901673386531 -13.3792699376
1336072901806681536 -10.5925487511
1336072901940011178 -12.0565303082
1336072902073408006 -10.7128012257
1336072902206633000 -12.3388036923
1336072902340005953 -12.1340068391
1336072902540035209 -9.40906461876
1336072902673470396 -14.1872036435
1336072902841465491 -13.8546060631
1336072902973373073 -12.549669977
1336072903773468581 -7.21392315299
1336072903906847895 -11.3462283689
1336072904173398472 -11.6808005386
1336072904273616538 -8.29111343478
1336072904406661616 -5.57851652714
1336072904573390858 -12.7246800411
1336072904706721757 -7.96900929042
1336072904906729017 -0.529834429068
1336072905039990991 -9.09442943272
1336072905173517197 -9.38271794314
1336072905306659339 -13.4272076272
1336072905440121724 -10.5861132291
1336072905540099829 -9.37407077579
1336072905673438074 -10.4340042891
1336072905806624620 -8.17260444214
1336072905906662251 -9.19859961709
1336072906040013756 -9.02180766903
1336072906173331169 -7.64265245832
1336072906306810726 -8.50785585482
1336072906406642563 -6.04766473621
1336072906539988779 -10.3935914373
1336072906673488945 -8.58504048192
1336072906806678854 -8.08011158411
1336072906906592665 -8.26944847616
1336072907073327962 -8.4798350708
1336072907340109309 2.03152083524
1336072907506740663 -8.70577189336
1336072907606699942 -8.26077811878
1336072907740109350 -8.36141499342
1336072907873267192 -10.1987802234
1336072908006702190 -10.6873273131
1336072908140044560 -10.9885602912
1336072908273301801 -11.7816662241
1336072908406735531 -11.1573815491
1336072908506595925 -10.6037448456
1336072908639986017 -10.7942772407
1336072908806743398 -9.16857489632
1336072909006629707 -4.67710148551
1336072909206662864 -6.90671366212
1336072909339984469 -11.1461921781
1336072909573357736 -9.68459883378
1336072909740051397 -10.9225186355
1336072909873339563 -11.9355046569
1336072910039955250 -11.23671579
1336072910173357811 -10.0656200977
1336072910306697744 -9.35692107178
1336072910440018793 -9.75561249901
1336072910540015297 -12.1310444307
1336072910673424256 -10.7787788112
1336072910806737271 -10.5853992751
1336072910940018716 -10.2267458373
1336072911073601059 -11.4126135633
1336072911206678676 -11.5081272507
1336072911339949201 -9.46449943359
1336072911539977223 1.91630333212
1336072911706790857 0.361538111601
1336072911873285362 -11.2963874841
1336072912040033093 -1.09897465622
1336072912240038873 3.81605022705
1336072912373472354 -9.07189739563
1336072912573283969 0.183469718214
1336072912773371680 -0.923096749999
1336072912906603209 -9.65065826869
1336072913040082465 -13.9174615984
1336072913173376465 -8.23797087586
1336072913273342908 -7.34476445673
1336072913406735288 -8.87325113091
1336072913573475451 -7.06376888565
1336072913673661316 -7.96703097939
1336072913840037671 -10.1086713414
1336072913940033778 -9.50026882371
1336072914140014965 -1.62938673955
1336072914339992727 -2.57968077044
1336072914539987843 -1.13082278713
1336072914739973475 -8.09937151446
1336072914906679459 -9.2207841765
1336072915173622138 1.64649505797
1336072915306707153 -11.058286859
1336072915440210839 -10.8920532161
1336072915573423435 -9.0094291618
1336072915739964162 -10.8025662296
1336072915873614093 -9.42139797265
1336072915973581247 -10.7758985759
1336072916106717207 -9.6537985835
1336072916240033306 -8.85876745076
1336072916406714655 -9.15085132703
1336072916540122596 -10.6368431239
1336072916740007204 6.68976279034
1336072916940139431 -0.0528946987246
1336072917177629223 0.801951987601
1336072917373612348 4.93359905797
1336072917506931450 -9.03557414225
1336072917706635494 5.14360225602
1336072917906853649 -9.1179436381
1336072918006731444 -9.0045198028
1336072918106772039 -9.07162672418
1336072918206704786 -9.23326100503
1336072918306660647 -8.75680520498
1336072918406762901 -9.48722615275
1336072918506819238 -8.4343801201
1336072918606724065 -9.20321283532
1336072918740046468 -9.32243435394
1336072918873367443 -9.88599643852
1336072919006736961 -8.79356203315
1336072922873570430 -0.931255909053
1336072923006683396 1.59738018155
1336072923206660412 1.92071168943
1336072923373543028 -4.05940350595
1336072923540203674 -9.35838845127
1336072923740210545 2.06598715865
1336072923973496753 4.1624427356
1336072924173380794 0.762479882247
1336072924373230579 0.568525948891
1336072924606797366 -2.69386422592
1336072924740004025 -7.94983782121
1336072924873635931 -8.11349467062
1336072925106699128 1.40557840106
1336072925873520990 4.20033373873
1336072926106805424 0.636810503806
1336072926306741919 3.92730730944
1336072926406635122 -10.4167162353
1336072926606891754 -1.71323696723
1336072926740105227 -9.40157670298
1336072926940088724 -6.72320525915
1336072927073382016 -8.85358841462
1336072927273371382 1.69013835466
1336072927440064825 3.43083123953
1336072927640072791 0.078710254281
1336072927840085533 1.5236278261
1336072927973593039 -8.30436098053
1336072928206658833 -4.01469170857
1336072928440139869 3.68505762349
1336072928640078408 4.09127097465
1336072928873456714 4.80223539518
1336072929039967437 4.1037501473
1336072929173467206 4.28017044155
1336072929306737415 5.01719662173
1336072929506730368 -5.1445201696
1336072929673384678 -9.73202645946
1336072929806716418 2.66981175474
1336072930040024885 2.56189236099
1336072930140096236 2.06005407533
1336072930273399377 3.09948495599
1336072930473373884 0.824111426271
1336072930673378611 0.0249471796321
1336072930873375468 -5.10895297898
1336072931040004752 -9.57669505019
1336072931239984020 0.55525433884
1336072931440070714 2.70698443907
1336072931640134066 2.41396892745
1336072931873384998 -2.54614809761
1336072931973424369 -10.4981999261
1336072932106649224 -8.03513113149
1336072932240058237 -9.51905755769
1336072932440056302 1.98569194779
1336072932573325420 -7.28859155141
1336072932706814280 -7.33778751866
1336072932839991785 -8.64760509104
1336072932939987397 -7.61154712062
1336072933273441367 -4.91138901222
1336072933506805660 -2.22221054457
1336072933673416873 -1.50444873564
1336072933840082907 0.994356628351
1336072933940052598 -10.3961705396
1336072934140092305 -3.13011526975
1336072934340065086 -3.34382251356
1336072934473409841 -6.91919107533
1336072934640047389 -3.14762564978
1336072934806800695 -4.9350139681
1336072934973388899 -3.92014240639
1336072935106648568 6.5982385764
1336072935240096282 10.0724918857
1336072935373368567 11.8986316352
1336072935506665459 11.5094192648
1336072935640040643 -5.72527383771
1336072938606700959 -1.37737449565
1336072938840079609 -9.13389906205
1336072938973472827 -11.8850206545
1336072939106686159 -13.9172721988
1336072939273345095 -11.6629075097
1336072939406662967 -14.5439660916
1336072939573315473 -15.3591063878
1336072939706815474 -12.3266468367
1336072939873412552 -7.74658984065
1336072940006654709 -7.45641289365
1336072940139989522 -8.3450257028
1336072940273509156 -6.68845624541
1336072940406680381 -9.16493343233
1336072940573311993 -9.33825215758
1336072940706672592 -8.27048311619
1336072940840023632 -7.94441140985
1336072940973388149 -10.0392364398
1336072941106723730 -11.0331958194
1336072941240124770 -8.36862358187
1336072941373482762 -9.76293627413
1336072941506646398 -6.2884832502
1336072941640084081 -9.16744790114
1336072941806631289 -10.4881772073
1336072941940067180 -10.7348387862
1336072942106613949 -7.22919861279
1336072942239951726 -5.14724031365
1336072942373626280 -10.0319730756
1336072942540032503 -9.46510775269
1336072942673385166 -9.08719157119
1336072942806643707 -10.5015792437
1336072942940031205 -9.7623330891
1336072943073550053 -8.5100978647
1336072943273520586 -12.5155704095
1336072943439986906 -11.3017117039
1336072943606602772 -9.05766158793
1336072943740046117 -11.8743020896
1336072943873445351 -9.59939474781
1336072944040054598 -10.7879315377
1336072944173424104 -8.39553305162
1336072944306765770 -9.21187005933
1336072944473549959 -9.63240215173
1336072944606653621 -7.9513306393
1336072944740034680 -5.8479792927
1336072944873323953 -7.51909602679
1336072945039987261 -10.0422523141
1336072945173384192 -11.1759642623
1336072945340026185 -9.67038178036
1336072945473510718 -13.7269593408
1336072945640051824 -13.2042323589
1336072945773521712 -11.9329733852
1336072945906841276 -14.1373302951
1336072946106682393 1.54845267979
1336072946240076363 -15.0615719773
1336072946373388110 -12.766874523
1336072946506760110 -13.3200039359
1336072946640145936 -14.7565577496
1336072946773341047 -13.7503070972
1336072946940103203 -12.3721679695
1336072947173455695 -12.1145615802
1336072947306705218 -14.4969243752
1336072947473379378 -11.728047047
1336072947606661893 -9.36904810115
1336072947740065032 -10.7748713275
1336072947873532806 -12.448365239
1336072948006668629 -11.6832405961
1336072948140023204 -13.5129048422
1336072948306678113 -10.1525599746
1336072948440139929 -12.5217992771
1336072948573603753 -14.6460995861
1336072948706558657 -8.02144329751
1336072948839961699 -18.9606838811
1336072948973458488 -13.8779464167
1336072949106656613 -5.83116202655
1336072949239995288 -13.026215291
1336072949373897949 -10.9034008182
1336072949606787641 -4.76478231375
1336072949740146528 -9.83853727068
1336072949873388654 -8.20073086085
1336072950039947612 -7.69794099181
1336072950173445126 -12.7109040375
1336072950306680425 -10.283976938
1336072950440067252 -7.91375389597
1336072950573373881 -12.2758327241
1336072950706608995 -10.2184642051
1336072950839951706 -12.139013374
1336072950973409402 -10.9481462927
1336072951107886292 -10.0127800225
1336072951239975903 -11.5126173254
1336072951406653114 -11.0882545422
1336072951539991753 -12.0465763655
1336072951706674348 -9.56429864401
1336072951840274649 -13.081662057
1336072951973405128 -11.6535863917
1336072952106833463 -11.0217432943
1336072952240192048 -11.6640223212
1336072952373552937 -10.5261442095
1336072952540062721 -11.3831802438
1336072952673386444 -11.9089725561
1336072952773487817 -13.0620544842
1336072952973421028 -0.66186681271
1336072953106724124 -10.278840423
1336072953240014337 -11.4381555987
1336072953406673645 -9.74337248191
1336072953573340116 -10.8913289711
1336072953706672241 -10.7415899086
1336072953840036489 -11.417954125
1336072953973458775 -10.9545080744
1336072954106662820 -13.8030201419
1336072954240081428 -10.520240263
1336072954406821696 -10.7743876729
1336072954540038045 -13.9687216001
1336072954640019875 -13.1188212377
1336072954773460352 -14.4550130314
1336072954873291660 -13.967833731
1336072955008005886 -12.4456021581
1336072955140054374 -14.9376683476
1336072955273480241 -14.1313657531
1336072955406711620 -14.034570452
1336072955540055071 -14.6733446558
1336072955673374496 -14.1906093596
1336072955806716331 -13.1054907231
1336072955940067043 -13.6055406861
1336072956073363732 -14.4568111359
1336072956206827194 -15.4886932457
1336072956340018727 -14.2407540192
1336072956506898857 -13.4861783429
1336072956640021241 -12.9685168334
1336072956773416914 -11.50821134
1336072956906898858 -10.5700264245
1336072957040071897 -10.4790840777
1336072957173295385 -11.0828871613
1336072957306746280 -13.168220863
1336072957439998381 -13.1885092206
1336072957573372296 -11.2234473226
1336072957706776924 -14.6139842176
1336072957906622547 2.16278288673
1336072958040086975 -12.3086605219
1336072958240066055 -2.29347998088
1336072958373387459 -13.3564883589
1336072958506743388 -13.0512042948
1336072958640073273 -13.4841078516
1336072958773392434 -15.6711672618
1336072958973353818 -15.5062737717
1336072959106690758 -13.0939889686
1336072959273363523 -10.4345794802
1336072959406645570 -10.7930780062
1336072959540079858 -10.9750106433
1336072959706610201 -13.1392688575
1336072959839991714 -10.5587036606
1336072959973319794 -13.8607638001
1336072960140097159 -12.2885514748
1336072960273416280 -10.0170410988
1336072960406770243 -13.0528502276
1336072960540062051 -11.7031707834
1336072960673398694 -11.0940201865
1336072960806695191 -13.2532020394
1336072960940076503 -12.0823455692
1336072961073488747 -12.057543787
1336072961206675673 -11.4932255204
1336072961340010301 -13.2907433434
1336072961473506229 -12.3231893549
1336072961606610960 -12.2289053879
1336072961739936531 -12.1137115954
1336072961873389482 -12.1892191104
1336072962006711202 -11.6117130174
1336072962140123998 -12.4635879987
1336072962273349637 -13.0792512285
1336072962406711969 -12.9551652673
1336072962540082894 -11.4733478954
1336072962673565804 -11.7951599352
1336072962806670571 -11.3587229203
1336072962940026479 -10.7321413619
1336072963073332763 -11.1589110352
1336072963206684480 -11.1856373267
1336072963339994398 -9.79912870128
1336072963473570799 -10.9750474367
1336072963606740261 -12.4948683556
1336072963773563531 -10.3623501787
1336072963906824323 -11.140403593
1336072964040103016 -9.11367746586
1336072964173497484 -11.3948925261
1336072964340039004 -10.7236046798
1336072964473436360 -11.5250129266
1336072964606725783 -8.87303056223
1336072964739944502 -8.88547365606
1336072964873407298 -9.86719466518
1336072965039993938 -11.3907395066
1336072965173347048 -12.1624346159
1336072965306662436 -7.28833288185
1336072965440102017 -10.0774685422
1336072965606713457 -11.0871141612
1336072965740034523 -11.0363086012
1336072966440065804 -18.2136600299
1336072973040057421 -10.0686783176
1336072973240136607 -3.3922225014
1336072973439970936 2.32283091673
1336072973640068723 -0.33767420303
1336072973806770506 -12.5414677563
1336072973939950765 -7.22153835489
1336072975673600356 -15.3852242795
1336072975973310349 2.05603019536
1336072976239966438 -8.89140352524
1336072978173421086 -10.1931702252
1336072978306724169 -8.18729919828
1336072978473328126 -8.81985916832
1336072978573363598 -7.67372692655
1336072978706838393 -10.9605934986
1336072978873509349 -8.60199876892
1336072978973362660 -2.93600994101
1336072979106594197 -1.69639856036
1336072979273487298 -6.16373829499
1336072979406608680 3.20823599346
1336072979540030586 -2.21206885817
1336072979673450518 -11.8088866712
1336072979806758317 -8.12251401273
1336072979906716844 -10.6068308333
1336072980073419171 -5.86602027231
1336072980206688906 -14.9813206517
1336072980306943773 -16.1498860571
1336072980440038143 -12.5909777628
1336072980540058176 -13.706596476
1336072980673424546 -12.0011550317
1336072980806667939 -10.1017777858
1336072980906630799 -12.5481496055
1336072981040009213 -9.90430663545
1336072981173339920 -8.35622350316
1336072981273468291 -9.43201021414
1336072981406650802 -9.2130731103
1336072981506703511 -10.2554336253
1336072981640086232 -10.265998011
1336072981773478678 -11.8107994579
1336072981906773762 -6.04836389248
1336072982006794375 -3.81774815457
1336072982140116386 -6.71482980235
1336072982273955245 -10.8587192697
1336072982406714004 -7.3560526249
1336072982506673944 -14.5806757513
1336072982639968674 -8.94424410437
1336072982773393019 -9.00677101825
1336072982906730537 -5.32569189455
1336072983006664030 -1.91797057814
1336072983106601946 -2.52419155326
1336072983239951165 -5.55144218243
1336072983373283858 0.467053598143
1336072983506800006 2.07629246359
1336072983606701170 1.64481354628
1336072983740067273 1.0669894677
1336072983839991793 2.67468479172
1336072983973384174 0.458639424675
1336072984106822427 3.17636779183
1336072984206894951 3.88497875738
1336072984340073318 -2.12804753182
1336072984439972106 -2.34613737183
1336072984573454458 0.0489604614026
1336072984706649657 2.47643329733
1336072984840103465 1.59544900091
1336072984939975443 -0.996746650044
1336072985040061332 1.11104992273
1336072985173414436 -1.64397268336
1336072985273509382 -0.898068909866
1336072985440070696 -0.614002650337
1336072985540029145 -1.58113555736
1336072985673323898 -2.66942013978
1336072985773360849 -0.621872527319
1336072985873315102 -2.15131616527
1336072986006701701 -1.48135182194
1336072986140339381 0.621674992017
1336072986273463824 -4.14693280572
1336072986407184271 -5.14163575177
1336072986506717581 -3.22623697981
1336072986640046165 -3.22257929875
1336072986773562160 -1.68215856491
1336072986873363446 -2.19870897209
1336072987006673014 -2.58891783741
1336072987139983728 -5.46426482857
1336072987240117074 -5.95577589663
1336072987373585440 -5.47046147801
1336072987506631640 -9.57534728668
1336072987806660546 1.86748625977
1336072988973328619 -3.05237069828
1336072989106755630 -12.5679540743
1336072989240238420 -11.1358211743
1336072989373490488 -11.8770445927
1336072989506802658 -7.45156286416
1336072989640053813 -7.09678496964
1336072989795160821 -8.16324252243
1336072989928428741 -8.05711931666
1336072990061652374 -6.35702901371
1336072990195094046 -6.70540720783
1336072990328371127 -5.8150189477
1336072990495080448 -7.41811476686
1336072990628321711 -7.56811596275
1336072990761650263 -6.87379314451
1336072990895088352 -5.36332285196
1336072991028385851 -4.2883599291
1336072991161757543 -5.58921481164
1336072991261689828 -10.1829765512
1336072991428379910 -8.86928319803
1336072991561678127 -5.75344198665
1336072991695078510 -10.7675161358
1336072993861885839 2.59092200687
1336072993995115832 -13.093497022
1336072994128321016 -14.8599196303
1336072994261725723 -4.87177241708
1336072994395124941 -3.49222018365
1336072994628388527 -0.685186025872
1336072994761601668 5.53175234822
1336072994961639539 4.86934675435
1336072995095098436 5.72992259206
1336072995228319385 5.94428565475
1336072995395025045 5.91652274376
1336072995528389176 4.51818975581
1336072995661763065 4.87614042675
1336072995828348209 5.15418753519
1336072995995082974 2.36325784278
1336072996128368757 2.96267310443
1336072996295056605 4.52859866959
1336072996428348271 4.64588835465
1336072996561633251 10.4518998961
1336072996695009035 6.26534490919
1336072996828448392 -7.02374118579
1336072996961925236 -6.02105029086
1336072997128328601 -4.91564133816
1336072997261734446 -7.58121216684
1336072997428367898 -7.45126532873
1336072997561679615 -6.03205483721
1336072997728399459 -6.52591191504
1336072997861848414 -8.23337854123
1336072997995000254 -6.07776745484
1336072998128322186 -10.9504276174
1336072998261644901 -11.5453223867
1336072998428380141 -3.72881740359
1336072998561695387 -4.21786138118
1336072998728435772 -8.48840069019
1336072998861727190 -2.52196353681
1336072998995082581 0.511647549639
1336072999161818814 -1.63994376089
1336072999295327718 -2.82215806804
1336072999428383007 -2.21330206653
1336072999561636867 -2.13658592592
1336072999695044552 -3.3237077219
1336072999861862543 -5.18729052317
1336072999995126479 -5.9396236503
1336073000128324449 -2.89972412508
1336073000295127986 -2.98843624012
1336073000428351782 -5.16436461735
1336073000595017896 -6.91725752163
1336073000728292656 -5.77966778283
1336073000861711862 -5.66980097801
1336073000995013442 -6.49375192301
1336073001161687311 -7.96069965215
1336073001295060727 -6.54667396469
1336073001428362946 -7.82636417687
1336073001561764169 -7.69432294322
1336073001694997245 -9.04677699433
1336073001828404704 -8.49381949537
1336073001994949134 -7.20631088541
1336073002128261620 -5.16161571006
1336073002294945172 -3.91939788256
1336073002428375675 -8.91122685731
1336073002594942833 -7.17073909307
1336073002794997446 -4.37210724386
1336073002961626675 -4.54980323588
1336073003161699574 -4.48109309998
1336073003328334803 -5.67318344469
1336073003461701314 -6.90729093733
1336073003594966053 -5.02564091624
1336073003761687852 -5.76385187671
1336073003895050370 -6.81594586268
1336073004028361668 -4.85607611091
1336073004195029430 -4.76359224433
1336073004394934584 -4.52888234351
1336073004528356963 -8.6888623413
1336073011628395164 2.10680735224
1336073012261702370 -11.3063990581
1336073012395154431 -11.3222029399
1336073012561748883 -10.8762093008
1336073012728440979 -4.67886124951
1336073012861658730 -9.9272760707
1336073012995230707 -11.2216855207
1336073013128377879 -4.38793138637
1336073013361743872 -11.424587616
1336073013494964179 -12.049625749
1336073013628326405 -5.77290207317
1336073013761775124 -11.8015867594
1336073013928291668 -9.3277486915
1336073014095057502 -2.04666079426
1336073014194929900 -12.6793114816
1336073014328341027 -9.43187837067
1336073014461655773 -12.6093092108
1336073014595060468 -5.51419289671
1336073014728337734 -4.84893180106
1336073014861821238 -3.25955767789
1336073015028335766 -3.24200887907
1336073015194961743 -2.68507715089
1336073015361687156 -7.31017158449
1336073015594967633 -0.660157371953
1336073015728286923 3.19348701456
1336073015861659400 -7.23556217455
1336073015995109367 -6.72495247787
1336073016128560573 -13.2224677276
1336073016261642308 -7.80352750515
1336073016361650590 -5.81924537125
1336073016495199849 -6.62407414406
1336073016628457795 -5.0714328098
1336073016728422725 -6.44118242985
1336073016861674302 -6.06481968469
1336073016994936139 -4.5677049258
1336073017128280945 -1.71618156085
1336073017261774613 -5.18169316454
1336073017395056019 -8.62732181376
1336073017528371835 -7.92972156137
1336073017628341188 -6.87476735922
