# Supplementary material for: Infants Time Their Smiles to Make Their Moms Smile
Source: PLoS One. 2015 Sep 23;10(9):e0136492. doi: 10.1371/journal.pone.0136492 (PMC4580458; doi:10.1371/journal.pone.0136492)
Supplement: S1 Data — (ZIP) [file pone.0136492.s001.zip › DiegoSmileRawData/smilenew_sub_28_actual_2012-05-03-12-49-50.robotsmiles]

1 1336074598440005845
0 1336074602206471463
1 1336074608073140306
0 1336074611606406407
1 1336074613973356676
0 1336074616073078634
1 1336074620439864405
0 1336074622473178456
1 1336074632540175002
0 1336074635506400457
1 1336074660906385215
0 1336074666639769802
1 1336074676039749744
0 1336074681139734802
1 1336074683906515308
0 1336074688206485588
1 1336074692273200583
0 1336074696539811095
1 1336074707473182114
0 1336074710806372138
1 1336074714939961885
0 1336074721439738278
1 1336074722973215997
0 1336074724139788065
1 1336074752439737044
0 1336074755106537546
1 1336074769239780637
0 1336074771273277112
