# Supplementary material for: Infants Time Their Smiles to Make Their Moms Smile
Source: PLoS One. 2015 Sep 23;10(9):e0136492. doi: 10.1371/journal.pone.0136492 (PMC4580458; doi:10.1371/journal.pone.0136492)
Supplement: S1 Data — (ZIP) [file pone.0136492.s001.zip › DiegoSmileRawData/smilenew_sub_28_actual_2012-05-03-12-49-50.subjectsmiles]

1336074598440300512 -12.8868162196
1336074598573143309 -13.3083911653
1336074598673013109 -13.2835887978
1336074598840707359 -15.894772885
1336074598939786357 -14.4009432558
1336074599073064808 -14.7796288459
1336074599173127029 -15.5560199167
1336074599306407896 -14.9210800339
1336074599439990720 -14.8919691135
1336074599539805728 -13.005122185
1336074599706779981 -12.590784764
1336074599839732340 -13.4035453386
1336074599940225984 -10.5762258035
1336074600073286067 -12.5786386134
1336074600206370555 -12.3711378584
1336074600339986835 -12.3383031557
1336074600439920724 -11.9113733705
1336074600573076347 -11.6303027695
1336074600673068262 -10.1960576194
1336074600773148612 -10.9640866315
1336074600906482932 -12.7864137558
1336074601006436644 -11.7534405736
1336074601139781817 -11.2576751026
1336074601239730719 -11.0166534935
1336074601373249720 -12.4487306207
1336074601473008868 -10.7801918913
1336074601606389202 -9.97409820217
1336074601739927561 -11.2744397156
1336074601839752850 -11.8864599515
1336074601973093240 -6.43298172965
1336074602106449474 8.77174764743
1336074602206609602 10.8428652412
1336074602339871206 13.4327119194
1336074602439868565 11.4441337319
1336074602573171690 12.9661528348
1336074602706433274 12.9783958128
1336074602806514051 13.4987998873
1336074602940010368 13.1498452309
1336074603039920451 13.2711713741
1336074603206447380 13.0800901406
1336074603339838684 14.1207693406
1336074603473024582 12.305827613
1336074603606621012 12.7780859692
1336074603706545745 13.7320038216
1336074603839947802 13.876290235
1336074603973040331 12.3352962393
1336074604173144750 13.3413374765
1336074604273170584 12.068161735
1336074604406471916 13.4179762789
1336074604539721375 10.361896312
1336074604639798256 1.40703436495
1336074604806519415 -7.25442963111
1336074604939821298 -12.3547115589
1336074605073098492 -10.8443571104
1336074605206402013 -9.24057600578
1336074605306609635 -9.89481373481
1336074605439769809 -12.44302244
1336074605539787379 -11.8457640259
1336074605673036226 -11.4624364356
1336074605773161639 -10.4981919403
1336074605906412858 -10.9942660281
1336074606039856214 -10.5435919585
1336074606139853372 -12.1850952074
1336074606273163081 -11.7047572599
1336074606406591760 -10.7895720908
1336074606506379336 -10.8266264861
1336074606639797639 -12.23346354
1336074606739817101 -11.7388452879
1336074606873243172 -7.36681267527
1336074607006540018 -9.86195017762
1336074607139801493 -11.5135483353
1336074607239960839 -11.5326782377
1336074607373094300 -11.5177218451
1336074607506453250 -12.8604687023
1336074607606405892 -12.1962087865
1336074607739731224 -13.0423970556
1336074607839836848 -13.1807975195
1336074607939761204 -12.0455331884
1336074608073223541 -11.6230746333
1336074608173037538 -13.6608445928
1336074608306558949 -12.6976987585
1336074608406881475 -12.2950062033
1336074608539780091 -7.31032268091
1336074608639825565 -8.86431280831
1336074608739760491 -1.02251448388
1336074608873044929 -2.66999832444
1336074609006363551 0.938453575076
1336074609106497342 -9.32849311942
1336074609239925399 -5.06148706151
1336074610339868689 -2.95247604781
1336074612139740250 -12.4148600461
1336074612273044455 -10.6667181198
1336074612439783554 -10.3359137783
1336074612573143161 -9.62760306867
1336074612673183601 -8.75725726878
1336074612806350849 -11.8164573337
1336074612973089139 -9.94978257837
1336074613173082108 -15.9259105584
1336074613273130557 -13.6320280538
1336074613406461843 -13.3230072856
1336074613539857678 -15.1230299574
1336074613673103562 -10.3637388795
1336074613839947572 -11.7865125171
1336074613973211305 -11.7387631144
1336074614073129841 -11.4662509661
1336074614173013247 -11.5346469062
1336074614306538715 -12.7523865658
1336074614439976654 -12.9440282475
1336074614539912425 -12.0407936817
1336074614673100554 -12.3124420711
1336074614773033284 -11.6056142917
1336074614906404243 -14.3016848254
1336074615039846136 -11.6071442518
1336074615173062438 -13.2037776957
1336074615273078351 -14.1349169707
1336074615406389671 -12.7094302209
1336074615539858716 -12.2363891213
1336074615639846647 -10.1184909605
1336074615773158618 -10.2976246136
1336074615906504888 -11.0527273957
1336074616073292627 -11.4479958507
1336074616173070179 -12.2648034232
1336074616306574740 -13.9839574763
1336074616506355619 -10.7488073878
1336074616673076618 -8.19340352059
1336074616806458152 -12.2090228354
1336074616973079133 -13.0461664794
1336074617173065887 -12.8367664489
1336074617339787846 -10.808479082
1336074617506388243 -9.68190944029
1336074617706495943 -10.7069763235
1336074617873248496 -10.7183344773
1336074618039666090 -11.0405552043
1336074618206391061 -11.2315807743
1336074618373042283 -10.9043129252
1336074618539749668 -12.306188833
1336074618739877585 -7.90133211722
1336074618906669530 -7.81278010423
1336074619073152438 -10.3606279207
1336074619239841884 -11.7938465388
1336074619406472866 1.53434086636
1336074619573018186 11.8331382694
1336074619773147429 11.9309619737
1336074619939777657 13.6606625962
1336074620106606324 13.3737233338
1336074620273190436 16.0405507293
1336074620439977748 14.8534312007
1336074620639863034 16.3462266157
1336074620806474976 15.9530409995
1336074620973009721 13.5052556367
1336074621139746577 14.3068918792
1336074621306385575 16.6643648571
1336074630006484762 -9.81130894759
1336074630173087844 -8.58693684942
1336074630373131229 -13.1692243644
1336074630573138570 -5.93420520705
1336074630739807455 -4.55910074918
1336074630973085881 -1.47881310674
1336074631139892619 0.457744029433
1336074631306609919 1.59734764249
1336074631506428239 0.525421885464
1336074631673031299 0.451484485783
1336074631873247020 2.37858898448
1336074632006501297 1.99677066917
1336074632173287166 1.55067085201
1336074632339802017 1.84391855061
1336074632540574274 1.69676629337
1336074632673129961 -2.84792122607
1336074632839725792 -5.35271253104
1336074633006591561 -7.03188320596
1336074633240118968 -5.77218243064
1336074633406467877 -4.53364549384
1336074633573099810 -6.24981834491
1336074633739801025 -6.51416153576
1336074633906435794 -3.07423439773
1336074634106561445 -6.47517246367
1336074634273111292 -1.05611178621
1336074634439766694 13.2986414891
1336074634639846209 17.4228333219
1336074634839975026 11.0412030348
1336074635006493733 6.7883189873
1336074635173051511 7.11142244468
1336074635339731656 9.67890337077
1336074635506597711 15.3723496086
1336074635673330478 12.5194167796
1336074635873043530 11.6590291433
1336074636039855156 10.0794063208
1336074636273260881 11.4021537239
1336074636439715234 13.553029218
1336074636673066458 16.1365853776
1336074636839757446 14.2651987507
1336074637039800890 14.5392268711
1336074637206403980 13.7804247778
1336074637373034732 15.2077447684
1336074637606560059 11.9308989277
1336074637773210706 -3.40800652168
1336074637939804952 -7.82333689368
1336074638139830294 -6.89848196355
1336074638373122463 -5.6366068211
1336074638539832217 -8.07164582959
1336074638706506572 -8.05269544629
1336074638906503904 -7.94283782141
1336074639106554809 -5.90025956718
1336074639273178293 -7.48884038517
1336074639439821771 -6.93316625738
1336074639639799276 -6.59028230238
1336074639806528025 -9.72933903565
1336074640006404500 -8.78038301653
1336074640173088094 -8.1644456934
1336074640339824548 -11.2668345407
1336074640506715584 -11.0248068477
1336074640706404147 -9.39088211835
1336074640873143142 -13.4964408747
1336074641073175517 -11.3037143192
1336074641206449707 -10.2309572086
1336074641406427842 -9.90591083962
1336074641539785560 -7.41386341396
1336074641673132256 -12.6514012271
1336074641839785548 -6.00002694424
1336074642006449072 -8.62920463593
1336074642139769330 -9.71799646187
1336074642306525528 -9.95168611422
1336074642506381249 -8.88803794994
1336074642639775709 -12.2806185824
1336074642839846826 -8.67342925048
1336074642973031834 -10.1880692698
1336074643173094054 -7.56588940699
1336074643339752984 -12.3122879463
1336074643506453366 -12.517005837
1336074643706282539 -11.0290161134
1336074643906518184 -8.91341308182
1336074644106655210 -13.670655984
1336074644273059331 -13.1297197782
1336074644506424030 -11.7096280022
1336074644673125995 -11.7408098865
1336074644873113737 -10.9422776802
1336074645073087669 -11.2827940202
1336074645273254532 -4.15634100906
1336074645440033646 -6.88684912589
1336074645639731214 -7.43551659137
1336074645906435872 -7.90438848264
1336074646073348348 -8.62499910702
1336074646273101590 -8.53678191247
1336074646439995663 -11.7438779639
1336074646639904534 -12.7563308949
1336074646873084683 -5.65663142566
1336074647073087321 10.90101357
1336074647239731548 8.49894083366
1336074647406418349 5.5785931724
1336074647606434583 8.45332786993
1336074647773092534 7.18283415207
1336074647939722610 7.38939526396
1336074648139870781 13.9963900517
1336074648306487964 14.9703095599
1336074648473065936 13.8529323634
1336074648706521304 -2.46212156542
1336074648939861573 -9.88818807077
1336074649139826731 -12.6447233763
1336074649339835364 -12.4937095947
1336074649539811448 -12.0113064437
1336074649739796971 -9.76396635225
1336074649906464353 -9.85876538304
1336074650106591634 -9.39512743957
1336074650339821416 -6.61594669224
1336074650539793150 -10.5808670153
1336074650673169164 -11.3450037715
1336074650839875618 -8.04344162119
1336074651006383532 -11.9984665309
1336074651173253339 -15.0369529462
1336074651339794342 -16.3356734324
1336074651506514092 -15.6823122983
1336074651639892288 -13.3630271969
1336074651906482815 -11.1555026146
1336074652039909085 -12.8417937138
1336074652206363012 -12.3936998967
1336074652406456591 -13.7821815471
1336074660073126160 -9.35365358105
1336074660206556448 -10.1930244769
1336074660373063511 -13.153847711
1336074660539732512 -11.1844387751
1336074660739683123 -11.3270331624
1336074660906443511 -11.8231918697
1336074661073109179 -9.66881376381
1336074661273074312 -11.9904959275
1336074661439805649 -9.02000240005
1336074661639749041 -8.68491103708
1336074661806557150 -9.63516639209
1336074661973157762 -7.17692378135
1336074662139755272 -6.68536590678
1336074662339821350 -5.92656080513
1336074662473106253 -3.67536337699
1336074662673407624 0.109924067311
1336074662873112248 1.57138037635
1336074663039745104 7.86774477411
1336074663206450420 8.76970946973
1336074663406343164 9.72662747679
1336074663606391755 7.66948266055
1336074663806433444 10.3304330323
1336074664006386793 14.0543411111
1336074664173116176 12.4463102277
1336074664373020858 10.0415260299
1336074664539834566 12.2132836431
1336074664706479309 10.3476461752
1336074664906587418 17.2902000215
1336074665139794585 16.6855704165
1336074665306468493 19.6834638637
1336074665506459030 19.2093294383
1336074665709339790 16.9392431439
1336074665873005281 19.6957302742
1336074666039864415 17.843887691
1336074666273164404 19.8461799338
1336074666439794865 19.0050153977
1336074666639819013 19.7827902369
1336074666806552026 17.9640395976
1336074666973078339 18.0012594194
1336074667173148668 16.2709777798
1336074667339802497 18.867321406
1336074667539786131 17.1295009711
1336074667739809161 17.4156012316
1336074667906520931 17.7123019363
1336074668106458291 19.4964155264
1336074668273166676 17.6906910311
1336074668439873768 16.1755963045
1336074668639773344 17.9295036415
1336074668806632759 16.5890458519
1336074668972967266 14.9924374605
1336074669139741592 1.72306221605
1336074669306471316 -4.85356917346
1336074669506645638 -8.08958623043
1336074669673033110 -8.22600571691
1336074669839747853 -9.77694551524
1336074670006474638 -9.27073804727
1336074670206437637 -9.36297895105
1336074670373089002 -10.1587179801
1336074670573096597 -9.01307648125
1336074670739926530 -9.05743819369
1336074670906374296 -5.63471418045
1336074671106380518 -6.53080980442
1336074671273267809 -7.39642341396
1336074671439792225 -8.51798626805
1336074671573005445 -10.3797603733
1336074671739766678 -12.3039728618
1336074671906478075 -14.822626685
1336074672039624784 -13.4865027672
1336074672239838653 -10.2253441688
1336074672373027007 -10.3647586725
1336074672539766715 -9.1241549815
1336074672673314221 -9.53524278659
1336074672839800855 -6.309159957
1336074672972989699 -8.15215557052
1336074673139773107 -7.66196696448
1336074673273269758 -10.4566976036
1336074673439842175 -10.2568126216
1336074673606405377 -7.97524499225
1336074673806441964 -7.91862765336
1336074673973152252 -7.96618496968
1336074674106490353 -8.58652351287
1336074674239851371 -10.4964139756
1336074674439883615 -10.0910054318
1336074674639745893 -10.4458449165
1336074674806427232 -11.2740205686
1336074675006462209 -11.7325855714
1336074675206451206 -9.38838305839
1336074675406755235 -8.56952107205
1336074675606468680 -11.3233129342
1336074675840140526 -9.41388878625
1336074676039759229 -5.63854242008
1336074676206440030 -8.17937704961
1336074676339702209 -12.0947921587
1336074676539752638 -11.3824356432
1336074676672986429 -6.67000646827
1336074676806449352 -6.41495232066
1336074676973042059 -8.97358529742
1336074677140667384 -6.16457359915
1336074677306409169 -7.31771574695
1336074677439849384 -5.17722332806
1336074677606381034 -5.57427753392
1336074677772997489 -5.5672848127
1336074677906445766 -8.573108457
1336074678073302171 -6.45580645684
1336074678273208954 -6.41705703478
1336074678439915481 -9.89795639754
1336074678573172753 -6.70579294868
1336074678740010851 -5.8420406702
1336074678906464225 -6.28895872338
1336074679106391932 -6.73187057462
1336074679273154282 -8.15476477497
1336074679406422776 -10.5198043711
1336074679539786046 -11.4746849964
1336074679706483769 -10.7684758168
1336074679839897537 -8.54441526585
1336074680006481787 -9.27489194083
1336074680139742126 -9.34517084864
1336074680306479693 -9.41573727444
1336074680473050563 -8.53264924041
1336074680639809406 -7.65867630442
1336074680773059021 -8.48781730046
1336074680973057244 -8.67464940881
1336074681139888946 -9.22255937404
1336074681306614431 -8.27948991523
1336074681473020818 -7.61835343907
1336074681606604209 -8.28634963357
1336074681773032370 -7.91807326915
1336074681939972377 -7.60418830628
1336074682106573364 -7.31523862044
1336074682239824704 -8.51830732205
1336074682406530416 -8.1294043745
1336074682573217712 -8.62351550818
1336074682739770595 -11.5891342339
1336074682906480624 -9.9135163142
1336074683073034791 -7.67273327727
1336074683239816850 -9.28924469302
1336074683406441822 -10.8985987317
1336074683573081009 -8.19461189944
1336074683739805198 -9.81199649358
1336074683906530383 -9.38234219508
1336074684073080760 -7.26888890938
1336074684239775140 -9.07483851687
1336074684406428103 -11.4506684246
1336074684539767244 -8.87796631612
1336074684673044021 -11.3080050022
1336074684839785405 -11.0584570874
1336074684973119345 -8.13918569822
1336074685106504584 -5.71941425393
1336074685273139530 -1.96756911127
1336074685406432448 3.44371156103
1336074685539946243 9.16391170572
1336074685706586863 12.4276937116
1336074685873112340 13.0579743437
1336074686039814803 13.7129172261
1336074686206380976 13.5066783825
1336074686373116752 13.0063750281
1336074686506470568 14.1754789127
1336074686673024574 15.0344080855
1336074686839683538 14.0191906041
1336074687006464520 15.7338966532
1336074687173160321 13.9217723232
1336074687339824596 14.3579238915
1336074687506551417 13.7296041995
1336074687673019077 14.6543134694
1336074687839809760 15.6224270039
1336074688039850187 15.1426312521
1336074688206521591 14.5716129856
1336074688373330049 14.878868668
1336074688576141393 14.2002795695
1336074688739746784 14.9371939573
1336074688906557158 14.5529683313
1336074689073128253 11.9491786735
1336074689239768658 10.8810943408
1336074689373156297 11.8212083647
1336074689539895672 13.1013985843
1336074689706599467 12.7854828564
1336074689839832777 13.2802034579
1336074690006432725 12.1572563111
1336074690206372265 11.4579222798
1336074690373058565 12.2071532644
1336074690506292905 -10.1029498871
1336074690673042392 -12.1051080831
1336074690806496188 -12.9186853092
1336074690973258059 -13.0200200147
1336074691106398124 -9.89576734015
1336074691239837263 -12.0086847277
1336074691406610041 -10.8176319436
1336074691573227557 -10.4422129679
1336074691739744439 -9.97694363166
1336074691906850865 -11.0368035379
1336074692073111738 -12.7889555057
1336074692272994713 -10.4824756218
1336074692439797263 -12.3949561506
1336074692539798590 -8.03859730088
1336074692706400335 -13.6453248179
1336074692906741910 -10.799771011
1336074693073063893 -8.10150842024
1336074693273226857 -12.258774678
1336074693439742668 -14.5520653583
1336074693639768066 -20.9492219034
1336074693806344500 -11.4875149812
1336074694006543761 -11.91556288
1336074694206427087 -11.1848517615
1336074694406441198 -10.7546418435
1336074694606477442 -10.4542785899
1336074694773071511 -11.2127803416
1336074694973271190 -12.1886827512
1336074695173017567 -13.5305740107
1336074695373546467 -11.9033162148
1336074695539789122 -11.3704336247
1336074695739754894 -9.36017850129
1336074695939774362 -10.3538027043
1336074696139808819 -8.2713137703
1336074696339716343 -9.96773342177
1336074696539942452 -11.7051349077
1336074696739763694 -12.3527742643
1336074696939930563 -11.3308560013
1336074697139786307 -13.1847689906
1336074697373927997 -12.6958871121
1336074697639760054 -10.5917257006
1336074697839767595 -12.6766049754
1336074698039714835 -11.7205036144
1336074698239756568 -11.9348319701
1336074698406316138 -11.9429362735
1336074698606476402 -11.4446234098
1336074698806521087 -13.1127503494
1336074698973252609 -12.5700598334
1336074699173166417 -12.9840850103
1336074699373163330 -11.5289566369
1336074699539843139 -7.27043219725
1336074699739751323 -12.4557925683
1336074699906403053 -7.35262118184
1336074700039708919 -9.72398403356
1336074700206423628 -1.77813223209
1336074700339796775 -8.78885789898
1336074700506522570 -7.62895343903
1336074700639936124 -0.535266974652
1336074700773369643 -4.77228365196
1336074700939886414 0.0684281116057
1336074701073125430 -8.72822839737
1336074701173110486 -5.23237801516
1336074704006407334 -9.36028298139
1336074704173151359 -9.87963343762
1336074704373090133 -11.3580818063
1336074704573125877 -12.5559586889
1336074704773061349 -12.3791798203
1336074704939785274 -8.79282712501
1336074705173204737 -11.4935747509
1336074705339979283 -11.1108005286
1336074705539775220 -12.1645014566
1336074705740017098 -11.1629806075
1336074705939901911 -8.2234077944
1336074706139719270 -12.0371853344
1336074706340014937 -8.77392396273
1336074706506416051 -10.0717945216
1336074706706330304 -8.5682401371
1336074706906456000 -10.2037724823
1336074707072994791 -9.17081783203
1336074707273207002 -7.42497244849
1336074707472970312 10.2806160465
1336074707673225796 14.9060921014
1336074707906448141 13.9051963062
1336074708106454590 14.0434740674
1336074708273104330 17.12768339
1336074708473083806 17.9724247657
1336074708673052530 16.5774574098
1336074708839720148 17.0420997813
1336074709039687034 16.2374448127
1336074709239921056 15.5302194451
1336074709439952917 15.9142552668
1336074709639784219 15.9028744735
1336074709839802085 14.4136379437
1336074710039782975 16.0766805708
1336074710239788877 14.8512344993
1336074710406330290 12.2403291964
1336074710606496374 13.6831423641
1336074710806420257 14.3865366321
1336074711006347318 14.8862073834
1336074711172987468 10.277542811
1336074711373230596 11.3938653075
1336074711539743318 10.8791439061
1336074711773089422 11.0890617493
1336074711973036396 5.86692759348
1336074712206538728 3.02138285495
1336074712373278744 -1.76032513373
1336074712639700328 -9.58615668828
1336074712839731416 -1.40819625489
1336074713006387719 1.62704481174
1336074713306522643 9.55104048185
1336074713506464455 15.7344977888
1336074713706435198 14.7144060773
1336074713873024305 16.8399718923
1336074714073311021 14.2541838263
1336074714306393022 16.8774586571
1336074714506439243 16.959527963
1336074714739662948 15.8927320132
1336074714939970692 -1.03110495646
1336074715139788949 -11.506436654
1336074715339714905 -11.5737987251
1336074715572980022 -10.1495728412
1336074715773240141 -13.7323921419
1336074715939774512 -6.75706973281
1336074716139720300 -12.6151820558
1336074716339886250 -12.9827559537
1336074716539746133 -11.6958276647
1336074716739910804 -12.7315130591
1336074716940081499 -8.82357552764
1336074717139856135 13.9310085514
1336074717306559814 17.4622184036
1336074717506394713 16.0384454434
1336074717673076729 15.7375288963
1336074717873155358 14.8392449624
1336074718039748083 14.9383971298
1336074718239865481 17.9716938129
1336074718439788520 17.1025336892
1336074718606519660 18.3129299279
1336074718806432216 15.91617982
1336074718973071179 13.6533271201
1336074719173112450 17.4129501286
1336074719339784213 19.3571782744
1336074719539829704 19.2217858119
1336074719739825314 17.1517129751
1336074719906390446 20.1990518774
1336074720106534693 17.4550847517
1336074720306399294 14.1955289038
1336074720473278735 12.8253845982
1336074720673104865 10.3322306609
1336074720839849013 6.58601676118
1336074721073218002 7.11518172255
1336074721273178032 6.28188228768
1336074721439856569 6.88532299452
1336074721606421648 6.75699194609
1336074721806351762 3.41660386252
1336074722006398791 3.32924542936
1336074722173062656 2.00193152799
1336074722473066391 0.338553595427
1336074728573202916 -10.8916940404
1336074728773186215 -10.7424762458
1336074728973170953 -10.9272801845
1336074729139787390 -14.5836744233
1336074729373052439 -13.3139927197
1336074729573181955 -10.7353713884
1336074729739671046 -10.0727158824
1336074729939789039 -11.8214607155
1336074730140272215 -10.7315196748
1336074730306349753 -10.7843102122
1336074730539744131 -14.4096198186
1336074730739720286 -9.05366981771
1336074730939909073 -9.56723316513
1336074731106525212 -9.49535529883
1336074731339840895 -12.9551905264
1336074731506381922 -11.8583230045
1336074731739946914 -11.8571597805
1336074731939829846 -11.125730888
1336074732139724842 -14.829051342
1336074732339822881 -11.6840205719
1336074732506435923 -14.5636105445
1336074732673167409 -14.357785894
1336074732839945505 -12.2183398078
1336074733006374095 -13.9468391041
1336074733306548754 -12.2807796857
1336074733473130169 -11.8617606274
1336074733639752241 -12.6658945066
1336074733839728147 -9.67601959389
1336074734039898411 -11.7829832925
1336074734206376731 -10.2023547207
1336074734373047783 -13.3038982258
1336074734573046543 -10.3276117711
1336074734773204619 -14.3218607249
1336074734939853409 -12.7972905191
1336074735173104721 -10.1183200539
1336074735339971071 -9.60344785149
1336074735539793939 -9.72799174882
1336074735706428577 -11.1987199204
1336074735939788944 -11.5405524663
1336074736106423296 -3.6430953247
1336074736339769850 17.2390681965
1336074736506478813 19.7344118022
1336074736673073653 19.4100349398
1336074736873078762 17.8428831375
1336074737073053071 19.7965587079
1336074737239958827 16.2947758771
1336074737439822859 20.8552398415
1336074737706452102 15.8541822221
1336074737873082558 19.3950046759
1336074738073183726 21.3849514623
1336074738306468727 13.0949950404
1336074738506381653 13.7780820636
1336074738706487650 15.8938639719
1336074738906681792 16.492592207
1336074739139848601 16.7278780745
1336074739339795525 16.6566142334
1336074739539786133 -3.66413196776
1336074739773254399 -9.93234106301
1336074739939915602 -11.4552103934
1336074740139727593 -12.8574711901
1336074740339822194 -12.2944327094
1336074740539807204 -12.2945539152
1336074740706413779 -9.82797446267
1336074740906474383 -13.7293585345
1336074741106469381 -10.2803600753
1336074741273104480 -12.734318802
1336074741473175193 -13.1934906695
1336074741673183762 -13.938483683
1336074741839766272 -13.027380132
1336074742073153232 -9.65031194224
1336074742273083369 -15.900477141
1336074742439923118 -13.4160148881
1336074742606455497 -10.0660946928
1336074742773159051 -8.52145971992
1336074743339905204 -12.8290382743
1336074744539711362 -4.12036778962
1336074744839722955 -6.97012753245
1336074745873187866 -8.48567121798
1336074746039897079 -7.00406064423
1336074746239761889 -11.5422092478
1336074746439800465 -12.116499614
1336074746639761891 -6.41810623591
1336074746839783300 -3.75213436334
1336074747006395941 -6.74801373823
1336074747206618313 -5.31995367531
1336074747339871795 -6.90603498011
1336074747539768112 -12.4110745085
1336074747673109447 -6.963667888
1336074747806436726 -5.72085225949
1336074747939967212 -5.20537291444
1336074748073201099 -9.16076469744
1336074748273131071 -9.54282368314
1336074748406564398 -6.14282912545
1336074748573117930 -5.32007660771
1336074748706382605 -7.66987929766
1336074748839917625 -2.40795636866
1336074749006460225 -2.90747495707
1336074749173186553 -5.24063800869
1336074749339729934 -1.33633500781
1336074749473117422 -5.5229861971
1336074749673065897 -2.88793631303
1336074749839861073 -7.0128014074
1336074750039748689 -4.55326801665
1336074750206482655 -7.26431480745
1336074750406492636 -1.50436348411
1336074750539767762 -4.19824918159
1336074750639712922 -7.07145794329
1336074750839644750 -9.77000959215
1336074751006464909 -7.12838880102
1336074751139789139 -6.9752342102
1336074751306458766 -6.18087291922
1336074751473298371 -3.77843739875
1336074751673117136 -5.35263929403
1336074751806292258 -2.95313485395
1336074751973557755 -7.435026421
1336074752139791377 -6.71010119005
1336074752273113175 -7.3939415742
1336074752439876588 -7.31701365281
1336074752606439984 -7.10609477818
1336074752773020861 -5.68248979981
1336074752973192649 -5.55845240902
1336074753139784381 -4.14202007156
1336074753273132279 -4.84132859839
1336074753473067435 -5.13062114834
1336074753639817801 -3.07230411075
1336074753806630906 1.06149871898
1336074753973126750 0.809597538161
1336074754139915450 8.71759434568
1336074754339747694 13.8581568783
1336074754539794820 14.2824633299
1336074754706343041 12.807801906
1336074754906444121 14.8871621118
1336074755106634030 16.3871608676
1336074755306465277 15.4271079192
1336074755473180587 15.5241549519
1336074755673089171 16.2538398299
1336074755873278730 15.8246744803
1336074756039726394 16.9309542943
1336074756239815070 15.7210127852
1336074756406382632 15.7241310489
1336074756606626664 13.2603124012
1336074756773122362 10.6084818742
1336074756973253288 -5.24819881824
1336074757239725047 -10.3067468901
1336074757406493557 -9.78726051676
1336074757573047688 -11.1179596839
1336074757739789661 -7.35989979091
1336074757906526907 -13.2142914616
1336074758039951405 -14.109497025
1336074758206405512 -12.5657311475
1336074758373520369 -13.872841778
1336074758506526535 -11.7311787799
1336074758673164733 -14.3803756236
1336074758839863644 -13.4271941613
1336074758973398501 -14.0209112515
1336074759139724740 -11.4013299838
1336074759306373079 -8.13819045952
1336074759506530138 -6.49429788099
1336074759673138720 -7.94328006957
1336074759839918366 -6.63036736388
1336074760006421065 -7.84059690028
1336074760173115546 -7.6398369694
1336074760339814704 -7.37313944549
1336074760539816563 -7.9254784986
1336074760673299405 -6.73369377867
1336074764873090502 -12.4748092762
1336074765106670599 -11.8039408814
1336074765306323199 -10.7602954204
1336074765506558686 -8.25898724658
1336074765673124921 -9.32803302427
1336074765873042567 -9.80101575602
1336074766073092712 -12.4694926547
1336074766273345995 -13.1786314477
1336074766439939793 -10.6545600742
1336074766606436022 -10.2416270977
1336074766773132761 -10.1232697557
1336074766973286928 -9.82671494282
1336074767173079047 -10.0556259131
1336074767373153780 -8.77214717016
1336074767573068404 -11.052797137
1336074767739963192 -10.3195725919
1336074767906588832 -14.3391116842
1336074768106453280 -12.3992056313
1336074768306398201 -12.3150344746
1336074768473448625 -11.1007567849
1336074768606636547 -11.6845862533
1336074768739808459 -12.325352187
1336074768873118806 -10.5360268309
1336074769006521748 -11.5479464314
1336074769239788325 -12.8505038171
1336074769373052305 -11.0813432913
1336074769539789741 -10.5440897852
1336074769706519890 -10.6400641783
1336074769873190479 -8.36094066509
1336074770007005744 -8.02518973289
1336074774773178158 -9.48643109434
1336074774973238285 -9.94594534667
1336074775173143563 -9.75406464811
1336074775406518697 -9.91269875121
1336074775606537159 -9.02092481442
1336074775839750674 -9.25466152272
1336074776006370782 -9.20878234111
1336074776206410509 -9.73512454279
1336074776439907920 -9.00375482006
1336074776639805882 -11.0583158495
1336074776839771342 -11.3012971497
1336074777039828027 -9.34145096786
1336074777273116232 -10.5215906697
1336074777473182579 -9.94835467778
1336074777639834830 -10.8946755766
1336074777873020505 -10.6883572044
1336074778039819233 -13.7072260519
