# Supplementary material for: Infants Time Their Smiles to Make Their Moms Smile
Source: PLoS One. 2015 Sep 23;10(9):e0136492. doi: 10.1371/journal.pone.0136492 (PMC4580458; doi:10.1371/journal.pone.0136492)
Supplement: S1 Data — (ZIP) [file pone.0136492.s001.zip › DiegoSmileRawData/smilenew_sub_28_babyplus_2012-05-03-12-36-51.robotsmiles]

1 1336073820238085855
0 1336073824871411861
1 1336073827538104473
0 1336073834104830997
1 1336073841338252361
0 1336073843104605437
1 1336073844538331248
0 1336073845971251229
1 1336073850004649978
0 1336073853238225716
1 1336073855455799946
0 1336073860088989295
1 1336073867589019236
0 1336073869988879255
1 1336073872322378868
0 1336073876155809052
1 1336073879955697629
0 1336073885255710233
1 1336073895722285341
0 1336073897222262157
1 1336073899689111789
0 1336073903755699609
1 1336073909355614176
0 1336073912955617193
1 1336073917889188055
0 1336073920122485663
1 1336073925989012337
0 1336073928289061775
1 1336073935988938900
0 1336073938125650867
1 1336073940088962304
0 1336073942022289943
1 1336073944422208794
0 1336073948155615432
1 1336073950655935444
0 1336073953188908919
1 1336073956922442470
0 1336073962588995603
1 1336073966289113295
0 1336073972322203508
1 1336073983789120098
0 1336073990755656776
