# Supplementary material for: Infants Time Their Smiles to Make Their Moms Smile
Source: PLoS One. 2015 Sep 23;10(9):e0136492. doi: 10.1371/journal.pone.0136492 (PMC4580458; doi:10.1371/journal.pone.0136492)
Supplement: S1 Data — (ZIP) [file pone.0136492.s001.zip › DiegoSmileRawData/smilenew_sub_28_babyplus_2012-05-03-12-36-51.subjectsmiles]

1336073819171258614 -0.817442909954
1336073819271346408 -0.548365869863
1336073819404645966 -0.086416120106
1336073819504701826 -3.6732499031
1336073819671396738 0.215312561307
1336073819771219218 -0.871581018621
1336073819904546451 -1.08470579366
1336073820004671242 1.43815326484
1336073820138184273 3.41166086693
1336073820237913806 4.21418954601
1336073820371158140 5.21998472964
1336073820504627340 5.39899223615
1336073820604500669 4.26861622824
1336073820737891546 4.6078818459
1336073820871255608 4.68976842716
1336073821004583173 3.60624145851
1336073821104628302 4.31050281816
1336073821238046582 8.71170031487
1336073821371272221 7.06892731117
1336073821471306038 7.52196094587
1336073821604655946 8.62067922079
1336073821704773718 8.6003958303
1336073821837904137 9.46613333458
1336073821937849922 7.47327369037
1336073822071380575 11.9437781302
1336073822171277165 14.1759565372
1336073822271328691 15.4115337844
1336073822404707747 15.6950779324
1336073822538007244 13.0350906254
1336073822637983565 14.1353264899
1336073822771402520 13.0949270201
1336073822871272811 12.9312801221
1336073823004522723 15.1623316251
1336073823104587830 12.6648101984
1336073823237914877 14.3410557801
1336073823371283705 14.1056965132
1336073823504623440 13.5514921052
1336073823604655056 14.570566912
1336073823737915912 14.432375859
1336073823837954396 10.5883094549
1336073823973076232 13.1166026974
1336073824071257297 12.9401146542
1336073824204764214 14.7663918483
1336073824337918522 15.036491545
1336073824471416518 13.5710251093
1336073824604497161 14.7022733043
1336073824737942696 14.2260216744
1336073824871318416 15.2255969341
1336073825004581324 12.6609226009
1336073825137859195 14.4586246015
1336073825271285250 13.3698328976
1336073825371218706 14.0745023997
1336073825504685936 12.6698924921
1336073825604586621 13.4705428618
1336073825804573359 14.5698610058
1336073825937998026 12.9548220259
1336073826071347213 12.7558664029
1336073826171248804 13.1071718473
1336073826271190852 12.3700219764
1336073826404638465 12.0303656069
1336073826504653783 9.40852015566
1336073826637930404 10.9454975048
1336073826771196373 11.5460264519
1336073826871381863 10.2493136436
1336073827004698023 11.8598273948
1336073827138037074 11.9512076437
1336073827271356053 11.6734848592
1336073827404715522 12.4328848195
1336073827537943727 10.4548655703
1336073827637917713 10.7848514019
1336073827771185999 14.530094018
1336073827871420082 11.8823669571
1336073828004717133 12.7646295705
1336073828137869085 12.4474133474
1336073828237912394 13.4439824753
1336073828337900986 12.6094104747
1336073828471255902 13.644918371
1336073828571334733 13.012820891
1336073828704594985 13.9766120319
1336073828804581017 13.7747303937
1336073828937930683 11.6887756622
1336073829071361865 12.0586508853
1336073829237890139 12.5042736456
1336073829371318703 11.5942312136
1336073829504686010 12.6771040575
1336073829637930306 10.9925791013
1336073829771275986 9.5248764725
1336073829904638979 11.7988317373
1336073830004506834 10.2387206334
1336073830137910290 11.5596909807
1336073830271203797 10.9309379387
1336073830371209111 11.1818732898
1336073830504597545 13.2467801009
1336073830637913713 10.7210196362
1336073830771253333 12.1343303077
1336073830871140995 13.3291802191
1336073830971280132 12.2761541277
1336073831104633356 9.14034952387
1336073831204798733 9.90427067628
1336073831337925847 8.78198119804
1336073831471149054 8.64232645223
1336073831571230344 7.66559892925
1336073831704613182 5.56483724289
1336073831804640155 4.79243553394
1336073831938015222 5.17863512628
1336073832071247034 3.98370741648
1336073832171335465 1.41101468057
1336073832304636189 -1.29787208503
1336073832437935166 -0.11792857304
1336073832571304793 0.072354849285
1336073832738108471 0.759937155769
1336073832871302401 -1.21649920055
1336073832971386461 -1.43285604203
1336073833104616954 -2.83588253253
1336073833271473427 -4.38270421736
1336073833371306619 -4.65532619957
1336073833504780716 -5.04056620959
1336073833638008054 -4.06005424266
1336073833737930601 -2.16707465829
1336073833871240190 -1.46458931003
1336073833971508555 0.247008086791
1336073834104600139 0.00282135005066
1336073834204649759 0.887910597719
1336073834337861850 2.73663389968
1336073834437898298 5.28912054183
1336073834571264644 2.90807560156
1336073834671425335 3.21197417165
1336073834804715782 3.22213020517
1336073834904497580 0.303007789774
1336073835037962848 3.1907880303
1336073835137864133 1.17569870548
1336073835271296346 -0.234173912893
1336073835404637913 -0.671029691398
1336073835538006113 3.08187562973
1336073835671447839 4.75180229107
1336073835771291406 1.47354671706
1336073835871225904 0.980711995885
1336073836138137929 -0.299744914506
1336073836504624558 -1.28797329303
1336073836871477098 -0.790745720042
1336073840971088707 4.45734151158
1336073841171216213 8.58438072893
1336073841338137022 13.337907401
1336073841471141423 13.4160975667
1336073841604731552 12.8065845639
1336073841737797775 7.67684419827
1336073841871176220 -4.36873323271
1336073844538055877 10.7857612037
1336073844637989836 4.15489316108
1336073844771267657 11.3952873838
1336073845004578006 -2.65661615015
1336073849637897227 11.6959932344
1336073849771303254 11.2760353956
1336073849871282763 8.71273741819
1336073850004617847 10.7680008373
1336073850138009329 8.56438690225
1336073850238101303 10.9759402026
1336073850371240167 12.4249845043
1336073850537898099 12.0492612004
1336073850671211074 11.2618885155
1336073850838052585 11.8540370948
1336073850971192520 8.36798023544
1336073851137916716 10.9002006227
1336073851271304735 10.2056606203
1336073851404590692 13.2438810691
1336073851504621946 16.1402412418
1336073851637898297 13.1021514118
1336073851804779492 16.9620949784
1336073851904646806 15.0607255583
1336073852037858189 16.3831429742
1336073852204593381 14.2078958452
1336073852371317877 11.6905315549
1336073852537970492 13.5857793614
1336073852704622606 12.0894398443
1336073852837970318 10.5123678063
1336073852971450136 10.4474140632
1336073853104782709 11.7417096275
1336073853237979360 11.8430898044
1336073853371299731 8.90717715221
1336073853504622037 10.3683426116
1336073853638093987 9.99523866695
1336073853737855630 8.44145629329
1336073853871274232 8.97135184079
1336073854004516258 8.66960381019
1336073854137920852 6.45122727079
1336073854255423691 6.74968540042
1336073854355526429 6.1363404377
1336073854488831429 4.15582262152
1336073854588846647 5.05684187271
1336073854722338257 6.115433082
1336073854855738497 5.38674991865
1336073854955559964 10.7948480852
1336073855088850065 6.39279949721
1336073855222304197 4.4770333907
1336073855355556552 5.8648807773
1336073855455717232 5.24650316871
1336073855588932411 6.31406394481
1336073855722193445 6.71227399905
1336073855855528751 3.51191433846
1336073855955486075 4.23490730431
1336073856088915749 2.22104996734
1336073856222333507 3.49096515707
1336073856322386048 8.04878437373
1336073856455520035 10.9764332631
1336073856555548175 9.80963296916
1336073856688861272 12.1068459605
1336073856822425059 7.87679396912
1336073856922339288 11.8854779282
1336073857055613276 17.4682097633
1336073857188781291 19.1817729723
1336073857322243303 17.4424246038
1336073857488912896 14.8713733503
1336073857589002067 20.0684440902
1336073857722344477 18.2831739338
1336073857855498733 16.9834558724
1336073857988968048 13.0299774814
1336073858088952109 10.9867784779
1336073858222340943 11.9777948958
1336073858355470142 11.0474103694
1336073858488883292 14.2754437332
1336073858589002125 13.092945282
1336073858722262940 12.1093867553
1336073858855722907 12.8206093029
1336073858989042212 15.4302593161
1336073859088917412 12.2394801295
1336073859222238848 12.5888471302
1336073859355533638 11.4266276243
1336073859455654191 13.3093335815
1336073859588829156 10.190364166
1336073859688933149 10.8218790739
1336073859822395785 12.8870398111
1336073859955518949 11.3974397389
1336073860088928648 12.8004173421
1336073860222203217 12.7014077805
1336073860355576550 12.2043828027
1336073860455535473 10.9313804401
1336073860588840714 11.5726008933
1336073860755469881 10.6998592853
1336073860855487172 11.0649495634
1336073860988886175 11.9659332631
1336073861122239134 11.2310770386
1336073861255515511 10.9281346065
1336073861389033569 9.88020425283
1336073861522295942 10.1153793162
1336073861622424447 10.2799491559
1336073861755692223 9.89492482075
1336073861855419997 9.38793184948
1336073861988918690 10.3639641866
1336073862122258624 8.33098409448
1336073862222175404 5.60304860879
1336073862355574831 -9.33070199513
1336073862455694978 -11.2452613112
1336073862588875745 -10.8265291427
1336073862722322033 -12.503157448
1336073862822374322 -10.8671938142
1336073862955464050 -12.2645613418
1336073863055575459 -12.5133119738
1336073863222378943 -10.7735826758
1336073863355569217 -9.62453204794
1336073863455555760 -11.4372907457
1336073863589000409 -9.3966257591
1336073863688928615 -8.4343458656
1336073863822295800 -3.90595809426
1336073863922263618 -1.06086098229
1336073864055583857 -7.00086109115
1336073864188835722 -4.80431911022
1336073864288900743 -5.93586135237
1336073864389032568 -5.84502671642
1336073864488877388 -9.26456942292
1336073864622171742 -11.0647626924
1336073864722201150 -8.36510725136
1336073864822411356 -8.15276101607
1336073864955539406 -10.4696091787
1336073865055635955 -9.52615618607
1336073865188915820 -6.60151827266
1336073865288940767 -5.97404289513
1336073865388876225 -4.76586559976
1336073865522334362 -0.359563397919
1336073865655606606 -2.30327438733
1336073865822117949 -1.77559220059
1336073866155516489 1.42093472356
1336073866288928050 2.74490351779
1336073866455569739 2.31549262537
1336073866622117933 -0.32139165093
1336073866755469727 -2.122095254
1336073866888889012 -2.36007399827
1336073867055542445 -1.87311715678
1336073867188935807 -3.60412782011
1336073867322431677 -0.753475939148
1336073867455759446 -0.534093123942
1336073867588882518 -1.97529086422
1336073867722243478 -2.38593682835
1336073867855506751 0.14048160351
1336073867988903956 -0.770698832172
1336073868189048559 0.167840545968
1336073868322310378 2.42016102339
1336073868455508199 6.83709839566
1336073868588976465 2.62708587761
1336073868755621955 0.624911786262
1336073868888915086 2.4064756474
1336073869055488186 7.2461704403
1336073869155551003 -0.307559489372
1336073869322273478 2.97942390502
1336073869455566856 1.51427160138
1336073869588932342 1.76919784155
1336073869722287897 6.77354347056
1336073869855597811 1.86152165694
1336073869988841057 0.412603427121
1336073870122373726 2.05157601259
1336073870255540457 3.86644129035
1336073870422192811 3.22908737719
1336073870522284390 3.98217119824
1336073870655543418 4.40912722244
1336073870789180077 4.30471467742
1336073870922171013 4.01853730913
1336073871055601731 5.29594526332
1336073871155477981 0.0958644910166
1336073871288832084 5.5182488263
1336073871422326159 5.6257107125
1336073871555532822 7.08644292916
1336073871722252830 4.83596505834
1336073871888913068 6.17734693942
1336073872022226692 6.26592213913
1336073872155532179 6.72517177526
1336073872322253560 6.00892334409
1336073872455471680 5.32803899565
1336073872588814251 7.66474744671
1336073872722141120 11.4440876153
1336073872855559438 6.67604957866
1336073872988860338 7.26974449184
1336073873088843549 11.5447200495
1336073873189025703 9.11032476313
1336073873322140612 10.6234113428
1336073873455498878 11.8101076306
1336073873622165881 12.2708295424
1336073873755439034 11.6919158984
1336073873855490730 9.8417943271
1336073874022248231 13.7020736821
1336073874122177385 12.3414745299
1336073874255501316 13.1506680879
1336073874388854568 14.2086647079
1336073874522441661 15.6587153181
1336073874688926094 15.3181045085
1336073874822367297 14.6195834267
1336073874988837949 10.7172450219
1336073875122258354 16.264229819
1336073875255529221 18.8977670131
1336073875388922968 18.0014212403
1336073875522306146 15.686846569
1336073875655569673 11.607092344
1336073875788844252 12.1539174524
1336073875922246665 14.0716794089
1336073876055556580 12.6462521246
1336073876155702849 13.5719217301
1336073876288930587 11.1491447911
1336073876422272367 12.6179805397
1336073876588966296 12.8265834859
1336073876722440712 14.298108422
1336073876855437207 13.1831408969
1336073876988936868 13.5704677481
1336073879655512661 3.87479131093
1336073879788803502 1.23702899745
1336073879955508837 7.19085614039
1336073880155619591 3.96695945954
1336073880289014695 5.56732658082
1336073880488839553 4.35110836843
1336073880622554462 5.96757226987
1336073880755478732 5.51815444869
1336073880922161190 6.95748042026
1336073881089041058 5.76204500371
1336073881255504066 4.33258923045
1336073881388968443 4.02190445871
1336073881522200194 6.2788021624
1336073881688849784 7.61804810543
1336073881822273124 9.99106891447
1336073881955442011 10.5903471429
1336073882122417390 11.5313190187
1336073882288810646 11.0945205974
1336073882422316384 12.4368413461
1336073882555550890 12.2288233348
1336073882722242908 12.2565994567
1336073882855557157 12.7544436269
1336073883022216404 11.6700334104
1336073883188831473 12.6253522919
1336073883322254343 10.5102264222
1336073883455593352 11.1288103162
1336073883588868759 11.9176909469
1336073883755531039 11.4444672057
1336073883888766707 11.2322310121
1336073884022376286 10.8624189499
1336073884188901897 11.4009344702
1336073884322260486 10.5447412916
1336073884455525167 10.2238307593
1336073884588958282 9.24398893513
1336073884722256406 8.85107498821
1336073884855632157 9.30157433018
1336073884988903143 7.19689374926
1336073885088921748 2.91259639793
1336073888255530049 3.90484763956
1336073888522328842 6.46519898909
1336073888688888548 5.82187181744
1336073888855457675 6.90847672436
1336073888988904289 2.25407594486
1336073894888911584 -13.4378178775
1336073895055555185 -2.05867827008
1336073895188891564 4.2285101504
1336073895355534586 1.86048988795
1336073895555509972 9.14783239076
1336073895722269994 10.1623496297
1336073895822336611 10.5440698258
1336073896288863893 -8.10026840343
1336073896355521839 -1.03533076945
1336073896455504320 6.77920535343
1336073896555499457 8.22398851016
1336073896722268746 8.56985357558
1336073896888849559 2.981579048
1336073897055581035 5.80205528064
1336073897222186584 8.71628009888
1336073897388884580 7.77811821602
1336073897588774331 8.46169246353
1336073897722267484 8.114623544
1336073897855662368 7.9113104859
1336073898022741331 8.14560534434
1336073898155463579 -2.17564893577
1336073898288907094 3.63939968217
1336073898522441194 6.32652246959
1336073898688870038 -2.3799620186
1336073898855657851 12.4104597872
1336073899022330030 7.21848471399
1336073899222921466 9.57199523865
1336073899388843797 10.4055857473
1336073899555631064 8.1050084256
1336073899688937943 6.15239499887
1336073899855749898 9.61509636045
1336073899988833284 9.8724846401
1336073900155512281 8.24634398023
1336073900322510664 8.66464847846
1336073900455474699 9.14203513446
1336073900588873705 12.1187568677
1336073900722232013 10.6831603137
1336073900888773241 13.0188942384
1336073901055553608 10.4375867184
1336073901189021917 11.0794609814
1336073901355698169 9.10960800717
1336073901522415056 10.2288461455
1336073901655631446 11.0829470989
1336073901789117564 9.82209215037
1336073901922162570 10.6005394636
1336073902088885614 9.78820178424
1336073902289443523 11.4422367974
1336073902422313321 10.5220811156
1336073902588872118 9.46410145271
1336073902755558376 -1.32658396436
1336073902988880772 3.54804921192
1336073903155560885 5.50662567422
1336073903355586317 9.83355435343
1336073903755588553 6.98733817987
1336073903888987297 0.180073438199
1336073904022299959 9.43916584281
1336073904122188425 3.86467503398
1336073904289009422 5.42681179018
1336073904488829989 -0.717087436056
1336073904655582132 1.88214431478
1336073904855677110 4.12183904765
1336073905022394896 4.79997052917
1336073905188909478 6.48851848819
1336073905355556342 8.11066651292
1336073905522348759 2.1838877154
1336073905688885474 0.314823099834
1336073905855475900 1.15782791643
1336073906022184890 1.48071675896
1336073906188802662 1.2881676954
1336073906388833133 1.52999665822
1336073906555689435 2.00018775988
1336073906755543173 1.87956036186
1336073906955542050 2.50582719709
1336073907122341765 2.52358952865
1336073907288896815 2.83653782653
1336073907455594613 1.75312852764
1336073907622186325 1.15515330557
1336073907788885274 3.04195956492
1336073907955533221 2.44988179694
1336073908088912408 1.98664265617
1336073908255550354 1.798793128
1336073908388891509 1.17362031342
1336073908555554504 2.92057044212
1336073908722295689 0.119736565146
1336073908888852506 1.53207886304
1336073909022160619 3.17889997138
1336073909188868480 1.52254765337
1336073909355556565 5.11232441517
1336073909522217570 7.60758259704
1336073909655588746 15.4692450529
1336073909822354804 16.3631749469
1336073909988883128 18.218038693
1336073910155702529 18.8687633167
1336073910322380303 18.175381504
1336073910488970149 16.2583279611
1336073910655527565 16.6657895546
1336073910822702452 17.7041473445
1336073911055521814 17.1808709194
1336073911222302149 17.0785997114
1336073911355616604 15.543825325
1336073911522230558 17.1551022165
1336073911722304483 16.4440449042
1336073911888983886 13.5272935678
1336073912055487729 -14.6276269976
1336073912255697812 -11.8316098478
1336073912422337231 -11.7848530504
1336073912588952640 -12.8090332769
1336073912755491880 -12.8973217222
1336073912955509211 -11.3117445835
1336073913122374866 -11.533880208
1336073913288775916 -16.3314354155
1336073913455571609 -13.7374941465
1336073913622300516 -13.9755722419
1336073913788856318 -13.5525434847
1336073913955566318 -13.5035075241
1336073914155553744 -13.6959016691
1336073914322294352 -14.2896992023
1336073914489141433 -12.8806994958
1336073914655606301 -11.8426109764
1336073914822326376 -13.8470426884
1336073914988761261 -13.365893496
1336073915155555369 -15.1946157411
1336073915322361462 -13.0427388964
1336073915488736389 -13.6281021804
1336073915722231519 -13.5381911374
1336073915888766712 -12.9456530932
1336073916055710835 -8.81805133036
1336073916222225880 17.5644201782
1336073916388826750 14.8694290872
1336073916622214098 16.2365250405
1336073916788842189 14.7371569003
1336073916955690028 15.1619620468
1336073917155678063 18.7312547061
1336073917322289906 18.223931466
1336073917488793876 16.6884813014
1336073917689036619 18.0881744465
1336073917889117446 18.516772223
1336073918022246732 17.1582862297
1336073918188894859 18.225756339
1336073918355467464 11.2969913533
1336073918522280972 7.91005056099
1336073918655737451 3.44543593625
1336073918755497051 5.71376712106
1336073925155513122 -3.83613208519
1336073925255547528 -0.712916371721
1336073925455615724 -0.0918345037548
1336073925588938784 2.71037709597
1336073925688843888 -1.86538181549
1336073925822384775 2.69147224068
1336073925988870145 -1.55611464223
1336073926122255679 -2.1448669288
1336073926255512988 -1.26186360327
1336073926355510833 -1.80849801869
1336073926555593286 -3.67277363051
1336073926689133229 -0.791402227748
1336073926822344074 0.0628973365816
1336073926922182997 -1.72481226484
1336073927088808664 -1.75183178984
1336073927222319040 -1.6306351363
1336073927355552060 -1.83216668219
1336073927489005584 -0.611178934867
1336073927622189752 5.83792572889
1336073927755430012 5.89785534632
1336073927888902200 7.40263275734
1336073928022253137 6.23090808813
1336073928155523006 8.80455790355
1336073928288957616 10.9203948202
1336073928422166415 9.64998973912
1336073928555534254 9.78946751744
1336073928755533355 11.8638559768
1336073928922224586 10.5431251518
1336073929055543340 9.72592391151
1336073929189038942 11.7075133305
1336073929322175940 10.3895385071
1336073929455522726 8.9816407176
1336073929622245748 10.4019827322
1336073929788773559 8.8500526961
1336073929922416703 9.33350975069
1336073930055518599 9.79107863413
1336073930188802247 9.13184273859
1336073930322293317 9.61953034892
1336073930455706041 8.41851743752
1336073930588856039 8.50964184543
1336073930722213583 10.3287527203
1336073930855645066 7.86577508529
1336073931022217521 8.8798480714
1336073931155533366 12.9940239707
1336073931288970791 1.98606495592
1336073931422317902 -2.59994511779
1336073931555582292 -2.87532176744
1336073931688884539 -6.55389139781
1336073931855790338 -8.70143669635
1336073931988866265 -8.97474833254
1336073932122333188 -8.49883162048
1336073932255477596 -10.0443467161
1336073932388989468 -9.28540101592
1336073932522204760 -9.57804432909
1336073932655682336 -11.0088647822
1336073932755609302 -9.38486295615
1336073932922284997 -10.5268674468
1336073933055635526 -8.60057075264
1336073933222376580 -10.0869243488
1336073933322369654 -10.2090418925
1336073933522262437 -10.2896355633
1336073933655503694 -8.73752258935
1336073933788892283 -7.66529839292
1336073933888820329 -7.33342998854
1336073934022385180 -7.8977981365
1336073934188756247 -6.754590937
1336073934322129016 -4.69943420793
1336073934522221906 -5.09761714102
1336073934655465826 -1.43817833281
1336073934822437393 -2.1718959607
1336073934955655420 -4.19830902591
1336073935189013106 -5.15607880215
1336073935322224404 -4.02725792777
1336073935488859018 -6.22195549646
1336073935655586282 -3.42717264338
1336073935822247019 -0.287369830182
1336073935988848052 0.64030362894
1336073936189038120 -6.36547127874
1336073936355663002 -5.03529947377
1336073936522198937 -3.97379221637
1336073936688826901 -4.79768889852
1336073936855465808 -1.21622591433
1336073936988810249 -4.24462489844
1336073937122333333 -7.66869115434
1336073937488850995 -4.04312512804
1336073937889100034 -1.74219704252
1336073938022196318 -1.87237988413
1336073938125510964 2.24547228371
1336073938222276809 0.0212079055201
1336073938455541466 -2.87618156677
1336073938588896559 -6.22974038156
1336073938722275985 -3.63103065761
1336073938855588518 1.33980054347
1336073938955606585 1.5180112277
1336073939088981220 -1.55061975331
1336073939222245936 0.51945168705
1336073939355623846 1.20691843244
1336073939488848825 -4.65992245042
1336073939588932874 0.148804960665
1336073939755692093 -3.15881557174
1336073939855652801 -1.24291026907
1336073939988921752 -1.24037647541
1336073940088939001 -2.35700505508
1336073940222298427 -0.369240060063
1336073940355588277 1.57129730712
1336073940455557531 1.5449816572
1336073940589008394 2.97663574307
1336073940755441325 3.94824757086
1336073943188924854 4.4521873643
1336073943322221644 -0.625939001514
1336073943455536719 0.974228274309
1336073943622690325 4.39976344863
1336073943788839783 0.980517578193
1336073943955592805 -0.124294626377
1336073944122222772 0.180310017749
1336073944255458633 -0.376514312693
1336073944422182179 0.485900054258
1336073944555534699 -0.301398332079
1336073944689101900 0.663201203965
1336073944855537259 0.649043655298
1336073944988929335 -1.1266767555
1336073945122268130 -0.722339028928
1336073945289041581 -1.22756569085
1336073945422368240 -1.57723413553
1336073945588829350 -0.151334788971
1336073945722294214 -5.37693271112
1336073945888937850 -1.21350179342
1336073946022127693 1.24984565047
1336073946189070040 -2.44959306016
1336073946322262963 -2.62326654703
1336073946488877630 -2.89311575947
1336073946622233471 -0.957598506242
1336073946788912921 -0.0678886205421
1336073946955626863 -4.45566195837
1336073947122219004 -3.6137789353
1336073947288826057 -4.48804433974
1336073947422272869 -2.85139944665
1336073947588833708 -0.209137793809
1336073947722207369 -0.607384907257
1336073947855582672 -0.50317244031
1336073948022200924 -0.461641895039
1336073948155572875 0.892864036743
1336073948288879325 -0.713682777304
1336073948455568015 1.05073706979
1336073948622249903 -0.117580521999
1336073948755660281 2.85689252884
1336073948922128149 2.74201490323
1336073949122380372 0.16903166594
1336073949322809105 -1.50012216392
1336073949488859352 -2.74731803276
1336073949655538488 -2.1946114859
1336073949855499836 -1.15088309954
1336073950022282545 -2.170976645
1336073950155604874 -2.53598277074
1336073950322508100 -2.15664122275
1336073950489015621 0.39070894409
1336073950655609689 -0.0657337337403
1336073950822270666 -2.26549731893
1336073950988935207 -1.43763606641
1336073951155525717 0.771515379097
1336073951288952990 -1.87761749449
1336073951455580840 -3.35570332456
1336073951622268285 -2.58778204488
1336073951788884703 -5.19879102966
1336073951922405064 -1.74316158152
1336073952055549164 -2.91915777515
1336073952255544499 -3.5724421247
1336073952522365904 -2.96871864003
1336073952655630295 -2.90684936618
1336073952822224123 -2.67242514931
1336073953022461160 1.03238152503
1336073953188850625 5.65402994982
1336073953322275221 7.58308757919
1336073953522272949 8.06183659733
1336073953688817404 7.58392111199
1336073953855496545 8.46739290168
1336073954055497033 13.0899920285
1336073954222179006 12.8200471355
1336073954389036188 16.013838457
1336073954555677615 14.1698174234
1336073954722290738 14.6887502231
1336073955022189230 12.8153301601
1336073955188892672 8.98815398405
1336073955322360505 13.06085837
1336073955488893367 11.1976648982
1336073955655525231 9.85644357853
1336073955788875492 7.17433022291
1336073955955467144 7.3758665246
1336073956122252320 5.23714695242
1336073956288861845 5.99683739774
1336073956455559508 6.02221785053
1336073956588975094 5.56432411045
1336073956755562233 8.05943391027
1336073956922283615 8.79245230786
1336073957088965232 8.46348106521
1336073957288848171 7.33393386605
1336073957455550332 7.31705767458
1336073957622607418 6.22592213742
1336073957822066573 5.42141687793
1336073957988951532 6.38069389934
1336073958122095212 6.49473182135
1336073958288940570 5.76757713433
1336073958422212333 5.75689817937
1336073958588878838 7.01416421085
1336073958755689283 7.78746593165
1336073958988862226 4.12352173475
1336073959155676659 4.09128640776
1336073959289001288 6.49356357916
1336073959455718470 9.16730680372
1336073959588899528 10.3973013798
1336073959788945681 7.88047751349
1336073959955814553 8.66795687377
1336073960122302556 6.47230889136
1336073960288830908 5.766908235
1336073960488835822 7.31492095125
1336073960655558120 6.9369501843
1336073960822198449 6.81066402872
1336073961022200211 5.4789510384
1336073961188867249 5.8501511897
1336073961355576280 5.50103870994
1336073961522143950 7.07448776897
1336073961689143851 5.49159635313
1336073961922218824 5.96993217452
1336073962055801736 3.97348495458
1336073962222242137 5.59812925068
1336073962422537752 3.77243120741
1336073962588964524 5.45050813731
1336073962755518865 5.33447669643
1336073962955543068 3.48109396271
1336073963122178642 7.23497174693
1336073963322213721 10.0561615218
1336073963488815758 13.6992401774
1336073963688997531 15.9390159265
1336073963855559817 13.3199122923
1336073964022249410 15.7453683665
1336073964188977315 13.8587903333
1336073964355483693 10.4191789302
1336073964522233761 9.48534434126
1336073964688963692 3.09904572222
1336073964855639993 -6.00324904893
1336073965055631646 -8.30959995524
1336073965288932442 -8.46730084209
1336073965422232007 -8.33140598633
1336073965588837620 -7.98553400064
1336073965822548622 -9.38541474432
1336073965955758546 -5.63692700518
1336073966122293799 -10.7375597334
1336073966288897745 -5.58291966685
1336073966455552358 -7.14634224988
1336073966588838320 -5.12475557492
1336073966822283602 -9.4122532919
1336073966988783156 -7.59673466307
1336073967122286342 -8.13614503131
1336073967322328148 -5.47471224069
1336073967555589063 -4.32723199022
1336073967689029227 -4.21963435016
1336073967922200956 -3.17128677896
1336073968055534394 -1.36964075332
1336073968222227031 -3.8030107921
1336073968355536805 0.269593374257
1336073968522307214 0.140959371619
1336073968655526171 1.09525239407
1336073968855658295 3.60316069978
1336073968988975246 -0.107282789868
1336073969155529066 0.156282370899
1336073969322274388 1.86222557769
1336073969522214955 4.5666406294
1336073969722220304 5.48335255063
1336073969888900253 -0.471278310264
1336073970055586694 1.02648179543
1336073970188963611 1.28837904651
1336073970355709939 4.59614958494
1336073970488784206 2.80933511482
1336073970655606611 2.17651265858
1336073970855668607 2.33959332656
1336073971055466100 3.0144856049
1336073971222405115 0.349386712435
1336073971455432212 1.83099497342
1336073971722167523 -1.36661836493
1336073971922256012 1.23880527097
1336073972088871203 0.458710341318
1336073972188832633 0.834405923027
1336073972322142519 -0.542271413007
1336073972455476235 2.91677251942
1336073972555397322 2.79942368542
1336073972688986770 2.25609558846
1336073972788985970 1.37827925488
1336073972922212921 3.00032212658
1336073973022329974 3.08127678693
1336073973122445811 2.76390289899
1336073973255795889 1.37692001755
1336073973355625174 4.4322241027
1336073973488867273 1.39227963668
1336073973588894591 -0.00337272797981
1336073973688994175 -0.00269287095091
1336073973822390540 0.346329779166
1336073973922295478 0.0624750344198
1336073974055611299 0.820220897847
1336073974155505608 -0.857406740374
1336073974288945063 0.366762464216
1336073974422213410 0.423310380559
1336073974522381788 -0.39710962895
1336073974655543493 -1.08543755885
1336073974755560431 -0.675529255842
1336073974888815848 -1.39550942723
1336073974988942448 -0.110289156482
1336073975122177844 0.527859681701
1336073975222209951 -0.578027065788
1336073975388844588 -1.32516318922
1336073975488881820 -3.05916896373
1336073975622292302 -2.39632462087
1336073975722260859 -3.45687755976
1336073975822375788 -2.70278802617
1336073975955537366 -3.36539425992
1336073976055504313 -2.88951389705
1336073976188961155 -7.0688539768
1336073976322233306 -8.4273333566
1336073976455629573 -3.90220631384
1336073976555465394 -4.01303952718
1336073976722301175 -3.95535580151
1336073976822329828 -3.07963443552
1336073976922342338 -1.48623494711
1336073977055606507 -0.755436954435
1336073977155472370 0.133010024758
1336073977255647388 -0.302693562185
1336073977388939596 -1.01136122715
1336073983222457550 -2.78558276087
1336073983322089833 0.689824083845
1336073983455485936 0.89266261111
1336073983555459862 2.17827043731
1336073983655609388 1.07498433124
1336073983788835181 1.56515213021
1336073983888788478 0.607398485694
1336073984022139141 1.38945255452
1336073984155551910 2.40181482611
1336073984288922152 1.60830486628
1336073984422463451 1.02891603659
1336073984522272654 -3.96579725231
1336073984655510087 0.160159276918
1336073984788837039 2.87033939532
1336073984888925827 1.63907457374
1336073985055482287 3.35945428197
1336073985188939083 5.82300042724
1336073985288887248 7.5185968195
1336073985422271433 5.15463810547
1336073985555564653 4.16112267771
1336073985689117342 4.30691073306
1336073985788955154 0.855672030223
1336073985922244648 1.95695823288
1336073986055714433 -0.149000201415
1336073986155570248 7.95536012387
1336073986288984834 5.54949149179
1336073986422373190 1.93530964876
1336073986522204218 3.1342246584
1336073986655579936 3.64904177225
1336073986755492992 4.22987687707
1336073986888849514 2.33749260358
1336073987022201083 4.53007565439
1336073987122247653 3.55236500677
1336073987255635725 4.19642028292
1336073987388823807 4.26549634671
1336073987489025690 5.91925442403
1336073987622330811 4.71060942497
1336073987756506462 2.07512969002
1336073987889022015 6.49767765305
1336073988022171488 2.49542073782
1336073988122644098 1.75220476934
1336073988255571381 1.35099154617
1336073988355496299 1.12555302896
1336073988488837669 -4.46102745645
1336073988622320230 1.75385640183
1336073988755676231 3.81856356632
1336073988889249493 3.07610271425
1336073988989007287 2.89595345943
1336073989155598740 5.05208590055
1336073989288820557 5.04870615315
1336073989388767597 0.749107424449
1336073989522319072 4.94004030859
1336073989622169394 -2.13816996931
1336073989722494591 3.42708665445
1336073989855561049 1.48335864869
1336073989955415047 2.79385432384
1336073990088929073 2.55158148864
1336073990188927826 1.79525094016
1336073990355542899 3.29221927309
1336073990455805838 2.11039169396
1336073990588827021 -3.52926205092
1336073998255496683 -3.52737034012
1336073998422260817 -1.72341257496
1336073998555648622 -4.04209730349
1336073998688938178 -4.11758394885
1336073998822266136 -3.19823368037
