# Supplementary material for: Infants Time Their Smiles to Make Their Moms Smile
Source: PLoS One. 2015 Sep 23;10(9):e0136492. doi: 10.1371/journal.pone.0136492 (PMC4580458; doi:10.1371/journal.pone.0136492)
Supplement: S1 Data — (ZIP) [file pone.0136492.s001.zip › DiegoSmileRawData/smilenew_sub_28_mirror_2012-05-03-12-43-40.robotsmiles]

1 1336074231037507370
0 1336074236070952138
1 1336074242537584110
0 1336074244337628431
1 1336074246004029041
0 1336074260570792027
1 1336074262237509687
0 1336074267304186857
1 1336074269137366480
0 1336074274437308000
1 1336074276504039790
0 1336074283170834436
1 1336074298404065436
0 1336074302504113771
1 1336074312203989692
0 1336074316470850308
1 1336074322403981214
0 1336074325870886329
1 1336074332837419335
0 1336074334037419103
1 1336074335337856759
0 1336074339504097722
1 1336074345070858122
0 1336074346604049961
1 1336074351970837016
0 1336074357337464709
1 1336074364970875175
0 1336074368570766794
1 1336074373004342267
0 1336074375237496497
1 1336074390870978272
0 1336074395637294224
1 1336074407370817786
