# Supplementary material for: Infants Time Their Smiles to Make Their Moms Smile
Source: PLoS One. 2015 Sep 23;10(9):e0136492. doi: 10.1371/journal.pone.0136492 (PMC4580458; doi:10.1371/journal.pone.0136492)
Supplement: S1 Data — (ZIP) [file pone.0136492.s001.zip › DiegoSmileRawData/smilenew_sub_28_mirror_2012-05-03-12-43-40.subjectsmiles]

1336074228337281892 -11.7485304154
1336074228437270193 -11.0230879067
1336074228537236873 -10.3777589873
1336074228637213927 -12.7914829163
1336074228737297479 -10.0596533988
1336074228870691008 -12.6705714836
1336074229004037695 -9.05392573035
1336074229103957689 -10.043943562
1336074229237399803 -9.43307444042
1336074229337397354 -6.71037307716
1336074229470810796 -7.91116501807
1336074229570692336 -9.02360407542
1336074229703958968 -6.90720781161
1336074229837229902 -8.42551454466
1336074229937230918 -9.35539104321
1336074230070703969 -9.76099679446
1336074230170696782 -9.1175392242
1336074230303977120 -10.4472140917
1336074230503990585 -9.45494117776
1336074230637355402 -11.4701735437
1336074230770633645 -7.30865465995
1336074230904025872 2.28500572756
1336074231037416026 6.25943858927
1336074231137352228 6.24633099373
1336074231303996484 8.6709831658
1336074231437337277 9.43343934356
1336074231570801011 7.6834684435
1336074231670731918 7.59340990767
1336074231804014123 9.83813681603
1336074231937410885 13.2280660687
1336074232037412201 14.4644335507
1336074232170783470 16.2645411889
1336074232304072757 16.9226469783
1336074232404143430 17.1853173182
1336074232604007261 14.4070036199
1336074232703992804 15.47052817
1336074232803993497 16.6488259877
1336074232937309717 17.6893517126
1336074233037401644 15.7690968409
1336074233204177560 14.7095991537
1336074233304041587 17.3169998479
1336074233437303585 16.9030865223
1336074233570714019 14.9538339708
1336074233704151629 14.1847260157
1336074233837485575 15.287451133
1336074233970602037 14.0746274221
1336074234070648374 14.9285202175
1336074234204017796 11.4652827085
1336074234337413084 14.9440822542
1336074234470717277 13.0793373369
1336074234570657389 12.3396657323
1336074234704009315 13.9579274611
1336074234804148682 14.2237538947
1336074234937804817 13.4656972751
1336074235070647783 16.1979029679
1336074235170630107 17.5654294826
1336074235270626472 17.4239581429
1336074235437931368 15.353058086
1336074235537269401 13.366541938
1336074235704067297 11.8864736842
1336074235870868582 5.92864455652
1336074242170596711 1.51331878066
1336074242304156546 -4.36116542622
1336074242403994212 0.363109614186
1336074242537555644 2.55799771001
1336074242670722498 3.87436154594
1336074242803899914 4.84967683623
1336074242937360887 -0.32151607413
1336074243037517773 0.819517720653
1336074243170702961 -4.92418977387
1336074243303955492 -0.0582556020809
1336074243403994279 -0.310870786094
1336074243537746039 -0.779691408151
1336074243637414349 -2.00305346241
1336074243770605801 0.536767163142
1336074243870633660 -0.971505624321
1336074244004221196 -0.205313941897
1336074244104113603 -0.887883796087
1336074244204008063 -1.50364924433
1336074244337570629 0.598537583242
1336074244437346779 -0.53689843165
1336074244537573229 3.57716235328
1336074244670618872 2.87642608291
1336074244770582517 2.67352723828
1336074244870884784 4.37701661685
1336074245004007166 5.24793376426
1336074245104036971 5.03265593293
1336074245204079449 6.11434757677
1336074245304063257 4.16126600543
1336074245437446404 4.38700126495
1336074245570736738 4.24212926507
1336074245670638476 2.70961788583
1336074245804130790 0.681579983724
1336074245904034886 3.00358345525
1336074246003901768 0.149679914429
1336074246137513319 0.574057044673
1336074246237347897 0.272076978902
1336074246404046501 -0.839502366944
1336074246537309569 0.245305358455
1336074246670754084 -0.270888169842
1336074246770651166 -0.35287355528
1336074246904006642 -2.36380076823
1336074247004192210 -3.62866813581
1336074247137266442 -1.83841338645
1336074247237318534 -3.30668359175
1336074247370811549 -4.38541234701
1336074247470746176 -0.375172826761
1336074247604103255 1.85789663446
1336074247704125484 4.86413389916
1336074247837351137 7.43171053959
1336074247970638426 7.77101163037
1336074248070700191 7.02334452974
1336074248204238791 9.46270851039
1336074248303915390 13.2959455008
1336074248403967606 11.129072773
1336074248570698637 12.5935854044
1336074248670635775 13.6020073264
1336074248770670361 13.9036082872
1336074248937294551 16.5312945816
1336074249037327180 12.3504959926
1336074249170835977 10.8246219671
1336074249270571762 11.8097168269
1336074249437357885 11.0848080773
1336074249570633542 9.93748933897
1336074249670722945 12.7494240176
1336074249770708757 13.1316327542
1336074249904159842 12.2028836393
1336074250037328764 12.3126467632
1336074250137434410 12.302609165
1336074250237345215 17.4614986971
1336074250337437319 14.9552982547
1336074250470815669 16.1517415842
1336074250570791923 15.2167745895
1336074250703926229 11.5814273837
1336074250803984613 11.9083099866
1336074250937906114 12.9095357076
1336074251037287612 15.1324693475
1336074251170661823 11.0102136222
1336074251270689553 12.5064911742
1336074251403972011 12.6228902118
1336074251503906292 13.7818086461
1336074251670781233 12.1199656105
1336074251803987546 11.6705831545
1336074251904028895 11.168269875
1336074252003954022 12.1002744504
1336074252137397504 11.3829458414
1336074252237261755 11.8951507459
1336074252370650649 10.5105618313
1336074252504002040 11.8820418485
1336074252637209406 12.2673461531
1336074252770686370 12.3707610706
1336074252870980106 10.5898006147
1336074253004048306 13.1052903427
1336074253103967797 11.2791057783
1336074253237518029 10.9119861749
1336074253337320666 9.56512002298
1336074253437387576 11.1133180431
1336074253570794622 11.0083545273
1336074253670768917 12.1403821388
1336074253803971037 12.0693975615
1336074253903892013 13.4233201401
1336074254003966576 12.1046389167
1336074254137509624 11.2107747413
1336074254270773874 10.545399937
1336074254370717597 12.8398376516
1336074254470629451 9.60973129204
1336074254604658860 11.1071385526
1336074254704095435 9.67043700895
1336074254837288007 11.3417542849
1336074254970716970 9.31283909947
1336074255104048479 9.83126949636
1336074255204617191 6.76557796758
1336074255304142726 8.50554320383
1336074255437288548 9.23899391063
1336074255537250031 9.47928595316
1336074255637362607 10.3274894967
1336074255770665869 9.83854490261
1336074255870683080 9.35910766088
1336074255970654973 8.46902319891
1336074256104101236 11.8064890085
1336074256237317148 10.3581567581
1336074256337274248 8.14381382402
1336074256437292138 6.47855439145
1336074256570693126 7.69843546144
1336074256670667782 8.86998653099
1336074256770689986 7.78042708368
1336074256903998318 9.28716110292
1336074257070718608 7.41944101514
1336074257204020733 7.33710364519
1336074257303977437 6.44768660279
1336074257437419443 9.02612876921
1336074257537234329 6.66617233789
1336074257637373403 5.7862516232
1336074257770760977 4.80587355071
1336074257870770890 5.11786649004
1336074258004052321 3.41486757215
1336074258137361328 5.20347929333
1336074258239103109 2.96982657492
1336074258337380590 2.88792584892
1336074258470599765 1.62397795113
1336074258604001538 2.23730310759
1336074258704004793 -0.584981563872
1336074258837247899 2.62407113597
1336074258970768751 1.6724664694
1336074259104094523 3.59429557153
1336074259237285933 2.18979783251
1336074259372529125 7.78022857365
1336074259470764404 7.87089398252
1336074259604156343 4.94572350354
1336074259770778625 3.78389573986
1336074259870792443 0.444718875149
1336074260004080392 2.20203821808
1336074260070667095 2.14823847716
1336074260170830498 0.215391528653
1336074260304005822 2.57096295562
1336074260404024942 3.54912476797
1336074260470727204 0.772918151347
1336074260570713652 -2.3158626248
1336074260670600074 2.76283037704
1336074260804068927 4.11449992945
1336074260903968188 3.23813008044
1336074261005766360 0.730724158965
1336074261104057125 0.853465058753
1336074261204172214 1.11198387896
1336074261304027169 0.433145340447
1336074261437299973 2.14774399949
1336074261537291637 -1.65999768274
1336074261637359756 0.812147862639
1336074261737358323 -0.248902023287
1336074261870761161 -2.30967643762
1336074261970733311 0.598570235279
1336074262137393005 0.113763846425
1336074262237458874 0.995843872259
1336074262403897901 5.14726427103
1336074262504013512 2.24207542199
1336074262637556778 3.02373072787
1336074262770595800 3.73201768137
1336074262870864623 2.62111254472
1336074263004016665 3.29299610676
1336074263204056390 2.87236292815
1336074263304076465 1.87891631702
1336074263437518637 0.279575212754
1336074263537354719 1.64126701918
1336074263637399516 3.25342797724
1336074263737273195 0.880946247171
1336074263837310638 0.900564499313
1336074263937402938 4.85557906201
1336074264037249073 9.10201704725
1336074264170726665 6.45306263029
1336074264270793651 7.16048186184
1336074264403946328 9.65446087371
1336074264503920441 10.0646050559
1336074264604038449 10.4426121845
1336074264737309412 11.5206600004
1336074264837488170 8.79715422233
1336074264970659155 9.05409582024
1336074265070679883 6.83553906805
1336074265170869572 7.82282754255
1336074265304141068 12.1858542867
1336074265404037288 14.5578233088
1336074265537325475 15.8215228203
1336074265637452948 12.999434491
1336074265770744524 13.4005359479
1336074265870865614 12.5018949209
1336074266004125119 9.82902903506
1336074266104014344 6.80739766307
1336074266237350448 8.64829084963
1336074266370578410 2.24831720771
1336074266470705529 3.42895538707
1336074266604029222 7.23924313464
1336074266703995537 4.07267449938
1336074266837355799 2.43922947989
1336074266937300698 0.0839775654978
1336074267070729576 -0.930467072707
1336074267170685075 0.244733432286
1336074267304152074 -0.47489272293
1336074267404025840 -0.0302260952902
1336074267504304511 0.793925386839
1336074267637809170 2.07608131692
1336074267770713343 2.82787036579
1336074267904027094 0.928378865583
1336074268037510602 -0.0672699698086
1336074268137476715 -0.546444759357
1336074268270754473 1.95924473054
1336074268370702382 -0.0463142538252
1336074268504096439 -0.90232095639
1336074268604024574 -1.83001989928
1336074268737269328 -2.03889173989
1336074268870710929 0.741890986109
1336074268970734057 1.43339437233
1336074269137347591 2.7769132595
1336074269304111123 0.603169860225
1336074269403956562 -1.31838116586
1336074269537248929 -2.03418760393
1336074269670710735 -0.709836239741
1336074269803948308 0.550236954321
1336074269937290163 -1.52191090121
1336074270070719013 -3.190393107
1336074270170717786 -2.8117514437
1336074270304127632 -1.11505633968
1336074270437558183 3.59446960606
1336074270537319176 4.23302310328
1336074270670794106 4.44573948197
1336074270870739494 4.61502108128
1336074270970763462 3.4388406504
1336074271070638461 6.43066711933
1336074271170697342 3.60289247363
1336074271303959657 5.86222371895
1336074271403955815 5.60771828818
1336074271570624863 5.97263961
1336074271704239195 2.48965033519
1336074271904007570 4.02144984572
1336074272070673162 2.01923631973
1336074272237349516 3.69537907313
1336074272370654532 0.706329594056
1336074272537340039 2.79647124816
1336074272704085659 5.96117577375
1336074272837341671 3.37006124891
1336074273003932981 3.13609561932
1336074273170636524 3.74896259403
1336074273337374590 2.58775900622
1336074273504004030 5.05776437228
1336074273637262758 -0.338113372613
1336074273804024193 -0.874440117552
1336074274003973971 1.14723461224
1336074274137347159 2.50712665628
1336074274270680333 -0.898864648055
1336074274437233445 -2.01949843938
1336074274570827563 1.93072260815
1336074274737472711 3.20988955553
1336074274903966153 3.04713407205
1336074275037219083 1.45819117461
1336074275204188903 0.918652290263
1336074275303989043 1.29822918575
1336074275437325785 -0.837432533783
1336074275570673034 0.780585109502
1336074275704190651 0.0433108652154
1336074275837374280 0.980096782823
1336074276004085915 -0.492398411474
1336074276104199756 4.63153606436
1336074276270785733 3.67585907169
1336074276370713516 4.24376855321
1336074276503989000 4.77467217532
1336074276637450818 3.07524617288
1336074276770721359 5.31008084533
1336074276937249816 5.53984247271
1336074277070723756 2.89698019807
1336074277237479875 3.71943918889
1336074277404011479 4.99011204729
1336074277537374889 4.22178052369
1336074277703930387 4.632159599
1336074277837404796 6.56600011923
1336074277970635950 6.46045504795
1336074278103975335 5.61591319672
1336074278237370148 2.0639762517
1336074278403980909 0.835970907834
1336074278570787104 0.343159920763
1336074278737375280 1.02337191603
1336074278837318116 -0.763657120441
1336074279004148303 0.020949892774
1336074279137277283 2.4122575693
1336074279337390208 1.77145721593
1336074279503982178 -0.975727797604
1336074279637414501 1.76813197118
1336074279804061730 1.89298490769
1336074279970670849 0.663254354493
1336074280104135808 2.30869833678
1336074280237360798 1.85819469025
1336074280337321108 0.556912887396
1336074280470636999 3.71249382192
1336074280603954111 2.68896793503
1336074280737276619 6.16207077474
1336074280870752698 0.839142137339
1336074280970620205 9.64768924451
1336074281104043927 6.3764190743
1336074281204015093 8.77177731021
1336074281337382757 6.86017093157
1336074281470664225 6.17713555264
1336074281637353326 7.73782059116
1336074281737401955 2.56055330583
1336074281870898901 4.78610237938
1336074282003938444 2.40341399372
1336074282103943709 6.14638704588
1336074282237405610 4.76874977915
1336074282337391373 2.79808016639
1336074282470668697 6.30797120114
1336074282570705378 5.51090019959
1336074282703967838 5.58391231428
1336074282804122584 3.37035142141
1336074282937242873 0.119215898131
1336074283070624346 -1.27186255953
1336074283170681095 -0.689914217187
1336074283303913769 -0.309602222639
1336074283403985801 -1.49997808024
1336074283537182013 0.0127027490212
1336074283637354393 -0.324316683687
1336074283770870323 -1.80854493492
1336074283903936919 -3.02537758772
1336074284037450921 -2.88925149167
1336074284137304436 -6.05723868618
1336074284270716330 -1.64386208931
1336074284403945663 -2.55529146912
1336074284570648434 -2.17819692132
1336074284703963872 -2.71019707956
1336074284837531834 -2.1762033057
1336074284970658933 -4.33069520285
1336074285103977106 -3.07086184148
1336074285203999583 -2.61265140488
1336074285337541426 -2.01846409906
1336074285470624519 -3.8888595007
1336074285604070101 -2.27584443131
1336074285703974175 -0.846003185566
1336074285837411344 -0.542880672327
1336074286037335247 -2.87117214475
1336074286137446405 -4.40060780634
1336074286270710013 -4.04904727538
1336074286370571576 -10.3688639646
1336074286504069268 -12.0971136183
1336074286637332500 -10.6298314181
1336074286737377164 -12.0914897352
1336074286870776185 -11.0701026002
1336074286970669019 -13.1804192323
1336074287104051799 -10.4719010466
1336074287237325798 -12.409386888
1336074287404030126 -11.92170758
1336074287503936359 -12.6899619783
1336074287637369584 -11.0588058465
1336074287770657045 -8.95818708099
1336074287903957378 -6.99557979228
1336074288004097685 -7.50276286628
1336074288137322280 -9.67793578197
1336074288270604348 -11.2041881802
1336074288370751109 -12.9204534655
1336074288503958260 -12.5699437507
1336074288637371796 -10.6986994283
1336074288770705160 -12.0249268897
1336074288903990368 -13.0707512854
1336074289003887292 -11.7947295288
1336074289137250862 -12.8863403981
1336074289237571645 -14.1435240347
1336074289370715319 -14.3766732574
1336074289470789772 -12.6727934881
1336074289603924023 -12.1841214308
1336074289704007930 -9.57098993077
1336074289837364311 -10.8870450164
1336074289937410888 -10.216702423
1336074290070783359 -12.2773735253
1336074290204013449 -11.6236151548
1336074290304022249 -13.9067236984
1336074290437396992 -11.9437619989
1336074290637407331 -12.5482307335
1336074290737233885 -11.3286712178
1336074290870736389 -13.1804252701
1336074291004054078 -12.1718683902
1336074291137415798 -12.4210546925
1336074291237397080 -11.7738285515
1336074291370646349 -11.4827879047
1336074291470694700 -11.6631654193
1336074291637291568 -13.3896872451
1336074291737300992 -12.6797676995
1336074291870725942 -12.8123366754
1336074292003937067 -11.9093174676
1336074292137465907 -11.1337944904
1336074292270705260 -11.8677628039
1336074292403944040 -9.36144906998
1336074292537425411 -12.4361052695
1336074292670649168 -13.3945392153
1336074292770633188 -12.3053519014
1336074292904010927 -8.03648089559
1336074293004163554 -11.494768913
1336074293137315722 -11.9681750363
1336074293237368500 -10.4164906374
1336074293404074142 -10.2541180418
1336074293537391381 -5.85471321571
1336074293637348247 -6.95966723046
1336074293737392713 -7.01389988967
1336074293903939348 -6.71690025669
1336074294037423031 -0.65302273824
1336074294271091364 -9.17141357436
1336074294437278562 -3.99845710165
1336074294603928499 -6.36785711021
1336074294770649866 -5.17809333415
1336074295304023897 -7.24816066568
1336074295437323572 -7.37549377283
1336074295604053079 -4.39177764662
1336074295737219190 -10.3720716232
1336074295870637754 -8.3031275277
1336074296003995153 -4.30372652889
1336074296170654321 -7.85278133907
1336074296270605101 -6.66937963919
1336074296370738704 -12.4134318947
1336074296504114008 -9.27424028913
1336074296637408627 -12.1571257965
1336074296770582104 -14.6863177122
1336074296904134606 -6.567789002
1336074297037338856 -6.35982352739
1336074297170636951 -7.95309230286
1336074297304031007 -7.19830509892
1336074297437390042 -6.80218812852
1336074297537530602 -7.47932277308
1336074297637418611 -14.1504366819
1336074297770889309 -8.01390267886
1336074297904106721 -7.15831055214
1336074298037443890 -9.05657886051
1336074298170716320 -9.51344226072
1336074298270618681 3.93382231542
1336074298404043390 6.91371007516
1336074298537349399 6.2630533503
1336074298637514662 7.74560514727
1336074298770885714 7.82653543167
1336074298903890770 5.84677193537
1336074299004085325 6.66037346875
1336074299137513022 9.30035638045
1336074299237366367 6.8065147149
1336074299403940286 8.06650679182
1336074299537305204 8.74886346398
1336074299637341105 9.14962893836
1336074299770855622 7.53597901408
1336074299903926221 8.67783404159
1336074300004004384 9.77645344524
1336074300137271333 9.2873126808
1336074300237334369 9.2617259492
1336074300370694114 7.93542905472
1336074300470733355 8.8253312982
1336074300670672928 7.04958194366
1336074300770664623 16.2736705712
1336074300904103892 14.8491325298
1336074301003988090 16.194783118
1336074301104174325 16.5803961
1336074301237286423 13.4800487518
1336074301370649792 10.5982162227
1336074301504094615 5.96180046687
1336074301604579544 12.3194990464
1336074301770743255 12.8223000778
1336074301904052347 13.4657590369
1336074302037312241 5.90106591649
1336074302204165978 9.94662833305
1336074302504057272 -7.90593369375
1336074302670593302 -6.91742599657
1336074302803971614 -8.011545479
1336074302903907211 -11.5821756044
1336074303037282282 -10.1808656083
1336074303170646527 -8.72094446793
1336074303270747916 -8.36677259515
1336074303370666746 -12.2070174843
1336074303470696375 -7.70776051537
1336074303603990794 -7.63333928106
1336074303737293206 -8.07036094396
1336074303870676919 -10.5313976155
1336074304004150301 -4.76662164216
1336074304104053700 -6.31769249824
1336074304203970599 -7.88384317393
1336074304337328636 -8.1765793727
1336074304470634260 -9.66595779581
1336074304570782843 -9.70509416197
1336074304770694447 -8.01745264562
1336074304870701046 -6.83925085477
1336074305004076715 -9.68402517227
1336074305103957804 -9.90191486049
1336074305203889499 -9.42490410139
1336074305337443007 -8.23986255361
1336074305470721000 -9.26804593261
1336074305603965134 -11.0811631445
1336074305770710017 -17.8369964049
1336074305903969249 -12.4080128402
1336074306104068260 -10.979751011
1336074306270717839 -9.68368661802
1336074306437379757 -8.28820712236
1336074306604028759 -10.2097218299
1336074306803955526 -9.39848358714
1336074307037409126 -9.37499024576
1336074307171361903 -9.68511987796
1336074307337371110 -9.80959112127
1336074307470875756 -9.436883611
1336074307637397215 -9.90430572688
1336074307803988652 -11.9478021758
1336074307937355393 -13.0344013919
1336074308103898911 -12.2540787563
1336074308270742710 -12.2714480026
1336074308404089348 -10.4763566558
1336074308537292062 -11.3436955838
1336074308670735913 -10.9631941353
1336074308837500639 -12.3105485106
1336074308970654856 -12.0637917126
1336074309137362040 -11.9301417416
1336074309270707572 -13.069697025
1336074309403938890 -11.0214688225
1336074309537402412 -10.361953422
1336074309670619756 -12.0318973663
1336074309837256123 -11.4652423381
1336074309971091417 -10.8895447976
1336074310137338304 -11.0497293395
1336074310304047252 -10.6811070092
1336074310437472283 -11.6906663461
1336074310604336631 -10.0485527605
1336074310737255133 -10.1221684747
1336074310904115708 -11.000679478
1336074311037599461 -9.24254210935
1336074311170964182 -10.619931984
1336074311370724054 -11.7196124018
1336074311504114116 -10.496629633
1336074311670808756 -11.5362454304
1336074311837476822 -10.7243377002
1336074312037326019 9.85102368028
1336074312203932484 10.7931264513
1336074312337310922 10.9540441067
1336074312470720613 13.1590169432
1336074312670665352 11.8735108131
1336074312804050600 12.0872342868
1336074312970761715 11.980522596
1336074313103929528 11.2200171433
1336074313270842198 13.9699106668
1336074313437387358 15.4544939445
1336074313603877865 8.88403798567
1336074313737450823 14.0841950989
1336074313870712023 14.7579177136
1336074314004005476 15.0264736549
1336074314204081879 12.7072372082
1336074314337340438 14.9686554821
1336074314504102077 15.2269942188
1336074314637466746 13.4983371063
1336074314770796220 13.4102672591
1336074314904100490 11.3624717769
1336074315070720847 14.9090281942
1336074315270822924 13.6154369351
1336074315437885255 14.081898064
1336074315670661370 15.9436067672
1336074315870742941 14.0517796269
1336074316037656860 10.4918841906
1336074316170843345 2.12926886291
1336074316337385704 -7.01701060822
1336074316470838303 -7.1375577221
1336074316637359693 -10.0674881491
1336074316804001151 -8.41329493544
1336074316970924030 -9.02491625618
1336074317103989376 -9.65256880984
1336074317303954460 -7.19230441232
1336074317503935320 -10.3303283677
1336074317670683426 -8.11789319957
1336074317804157283 -12.0432503891
1336074318004055270 -10.2004697874
1336074318137248277 -12.1204934854
1336074318270833985 -11.9476113211
1336074318437355826 -11.2014090557
1336074318570646973 -12.4129467145
1336074318703999160 -11.7099714861
1336074318870677257 -10.1669479071
1336074319004072715 -11.3065753101
1336074319137232185 -10.672734931
1336074319270697789 -9.85192514497
1336074319437303789 -11.1971487223
1336074319570687413 -8.74228333526
1336074319704124099 -11.2980691293
1336074319870695637 -10.1889847168
1336074320003932286 -10.5167929215
1336074320137396533 -10.6685000553
1336074320270676126 -9.89801408883
1336074320437442882 -10.4493955381
1336074320603957808 -11.0063513829
1336074320770658038 -10.8517762198
1336074320904024469 -10.9905730441
1336074321037469021 -11.1826680207
1336074321204006809 -11.2881304491
1336074321370947473 -10.1449438852
1336074321537367042 -10.6190576433
1336074321670618466 -9.96173195611
1336074321804027996 -7.97685447391
1336074321938043674 -10.0835501886
1336074322104202646 -11.2737352289
1336074322270580267 -9.05476266109
1336074322403961633 10.7386152233
1336074322570664176 14.3035237729
1336074322704057835 15.42690107
1336074322870688474 12.9466726309
1336074323004036344 14.2539117914
1336074323137412070 13.2380635849
1336074323304045602 8.34372015574
1336074323437498037 13.1670427592
1336074323604091312 16.1368710734
1336074323737304871 11.8957587832
1336074323870772059 13.4565106644
1336074324003999378 12.8763056813
1336074324170702053 13.335978989
1336074324370738727 11.6908025297
1336074324504034294 11.32010787
1336074324670614237 18.2394633192
1336074324804058481 21.9581558072
1336074324937338400 17.9519967712
1336074325104027406 19.4064141169
1336074325237359665 17.7156294096
1336074325437562795 6.27942882106
1336074325570663498 1.82644419094
1336074325737263607 -5.87809928508
1336074325870826270 -4.95241295585
1336074325970657365 -7.59063906412
1336074326104360585 -10.1431749835
1336074326237242727 -9.02960977588
1336074326370706533 -10.6382436184
1336074326503952294 -7.84834448526
1336074326637275372 -7.62694109113
1336074326770819895 -7.23892480878
1336074326904139200 -7.63529313521
1336074327037319506 -7.93020895698
1336074327170770131 -7.43851038137
1336074327303999444 -8.15544876226
1336074327437466638 -5.2511776344
1336074327637374355 -3.20006113869
1336074327770774924 -6.23233863687
1336074328004051609 -11.9917450651
1336074331337368818 -3.47171260496
1336074331504037113 -2.62998038734
1336074331637262763 -4.84989073809
1336074331837250173 -0.319050257809
1336074332004038687 -2.36975708635
1336074332137236281 -4.17953823331
1336074332337357212 -5.21143106013
1336074332470584466 -2.99354870274
1336074332670800115 1.21485948927
1336074332837337316 4.37808017081
1336074333003895366 6.98465682393
1336074335337835943 9.30658965746
1336074335570764315 7.34281928664
1336074335706678326 7.59101693405
1336074335937323906 7.97005402785
1336074336070781416 8.20675418736
1336074336204211522 2.67954572563
1336074336370629221 5.04404609084
1336074336537416689 6.99670174177
1336074336703981277 4.36950392617
1336074336837290941 4.53196734204
1336074337004011175 5.61749263043
1336074337137386772 8.06571793587
1336074337270709278 6.17451925302
1336074337404183055 5.3764580678
1336074337537284485 8.47756331814
1336074337703980206 1.54748696151
1336074337837400651 3.43784405101
1336074338070714699 7.33978417042
1336074338237269238 10.1772052631
1336074338370584325 6.4676036828
1336074338537604093 3.55343607271
1336074338670763742 1.61506042189
1336074338803978142 -0.466854192982
1336074339004034166 1.3347281131
1336074339170648133 -0.073592824586
1336074339370608588 -0.426284137045
1336074339504062674 -2.17170961007
1336074339670660739 -4.1758290944
1336074339837356594 -3.06389910658
1336074340003988146 -6.59406286976
1336074340170746502 -6.11957354348
1336074340337397361 -8.74512923281
1336074340470673479 -5.83486605049
1336074340604048233 -3.3304385194
1336074340770638778 -3.60944399067
1336074340904078578 -1.28728794809
1336074341070822101 2.82996788224
1336074341204160784 0.127409233711
1336074341337348019 1.10793038864
1336074341470859486 -0.813594889059
1336074341603978981 0.181330781136
1336074341737386600 -1.75546356266
1336074341903992978 -1.75400730911
1336074342037369394 -0.278525351407
1336074342170758986 -1.93458108838
1336074342303965995 -4.08991664461
1336074342403947885 -5.69283204279
1336074342537378232 -5.38817724152
1336074342670621290 -6.411431757
1336074342803905855 -7.33734942015
1336074342970807685 -6.35328549151
1336074343137248514 -6.51691624955
1336074343270774659 -5.96016374717
1336074343437308633 -7.9446379545
1336074343570566039 -7.41700308916
1336074343703959736 -7.11257627162
1336074343837233917 -7.87768921137
1336074343970742122 -5.18972213807
1336074344137278784 -10.4371591897
1336074344270717540 -7.32788664791
1336074344370696011 -14.9689753844
1336074344504003393 -9.31236779259
1336074344670789452 -5.93385599998
1336074344804168759 -1.25703971755
1336074344937583899 0.50181851847
1336074345070838678 3.50582537137
1336074345204085244 2.33464593956
1336074345304172571 -1.76778524536
1336074345437331598 -4.53154540001
1336074345537344707 -2.54259247072
1336074345637370820 1.24880872058
1336074345803946193 -1.8904106994
1336074345904090207 -4.95877685956
1336074346037317929 -5.47554484296
1336074346170693662 -3.31171515002
1336074346370609493 -0.412344907899
1336074347037347551 -2.61626098472
1336074347170629592 -2.08208778187
1336074347337385138 -1.08339250396
1336074347470677527 -2.87287084766
1336074351970804280 10.0377307049
1336074352137400988 11.6195736602
1336074352270669662 13.089735948
1336074352403961172 15.156462352
1336074352604034536 14.4802387972
1336074352737365058 14.2262799525
1336074352904059135 10.6845752034
1336074353037294094 0.207908119214
1336074353170699665 1.8599707211
1336074353304161129 -0.378197361891
1336074353437380898 1.87926622343
1336074353603918840 0.878095396772
1336074353737286952 2.15683764605
1336074353870674895 2.24928460254
1336074354003939043 3.65540167223
1336074354137351535 0.405461778536
1336074354270802858 4.04485305763
1336074354437332822 6.37504856049
1336074354570691882 4.49641890253
1336074354703988841 5.6460713893
1336074354970790493 5.85186318658
1336074355137395156 5.55595960162
1336074355270714050 6.29111594204
1336074355403963250 5.9482611355
1336074355537334897 2.61138721816
1336074355670708219 3.24461227294
1336074355870731127 1.83341796907
1336074356037435219 2.30019910635
1336074356204098801 -0.532776308487
1336074356370733696 3.26054018389
1336074356537540893 1.39086838827
1336074356670691471 3.18138548521
1336074356804371131 -0.0918395155305
1336074356970813357 -0.144279854618
1336074357104028162 0.184986503806
1336074357337448095 -2.40899524552
1336074357470692615 -5.6791571063
1336074357603965302 -0.30945464975
1336074357770713242 -1.3421715211
1336074357904110277 -2.18157861243
1336074358104069181 -2.93856242187
1336074358237374408 -1.62257734684
1336074358370933980 -5.49462028636
1336074358537292134 -4.89897200491
1336074358670627858 -0.871656855168
1336074358804053346 -1.71057622611
1336074358970730759 -2.09297557192
1336074359137218744 -0.212413860543
1336074359303975829 -6.03304164609
1336074359470671804 -4.63561257242
1336074359603913915 -6.1597568388
1336074359770795271 -9.08138000219
1336074359937243629 -8.68488047921
1336074360104185174 -10.5750413507
1336074360237372349 -8.53454864695
1336074360404200696 -9.46650708061
1336074360537324080 -9.84130418965
1336074360670698382 -10.5389132779
1336074360770837005 -10.7772924204
1336074360904007051 -10.4400040508
1336074361003920747 -10.0914273401
1336074361137333608 -10.0017117733
1336074361270660489 -12.9157608255
1336074361370682894 -12.5360316528
1336074361504071292 -9.47591502098
1336074361637342246 -10.4106811088
1336074361770782557 -9.7695709803
1336074361904090939 -11.2400987741
1336074362070887400 -10.1341248998
1336074362170838589 -10.5689120966
1336074362304064816 -11.0585594705
1336074362437387652 -10.8070615168
1336074362604000467 -10.4406565321
1336074362704082167 -8.62133375121
1336074362870799009 -12.2026400132
1336074362970651349 -11.465554257
1336074363104248014 -9.9518200023
1336074363337352606 -11.1847465536
1336074363470688106 -13.8870542826
1336074363603948885 -14.062450229
1336074363737354274 -10.8833826169
1336074363870762483 -13.0019686155
1336074364004035568 -13.2282479812
1336074364137306847 -11.9466819306
1336074364270721139 -12.6259900805
1336074364403983324 -11.2874401217
1336074364537610765 -12.5836892234
1336074364670650730 -10.6002413724
1336074364804055729 6.18911120252
1336074364970646093 9.80489043659
1336074365170773950 7.14770222428
1336074365270610822 7.97934177943
1336074365437343457 10.1359729885
1336074365537288329 11.2837456327
1336074365670724947 9.35696147543
1336074365803991056 11.0773920081
1336074365904158527 11.4078615059
1336074366037469193 10.0627908666
1336074366170874664 8.92199322051
1336074366304022546 10.0581900691
1336074366437260768 10.8592406332
1336074366570877230 9.2641526041
1336074366670804043 9.20209922605
1336074366804040949 8.78600028231
1336074366937351671 6.49113431772
1336074367037572129 9.91022150445
1336074367204189528 10.0837069197
1336074367337362723 9.89681950285
1336074367470752801 8.61720111081
1336074367604092748 9.48205106154
1336074367737286140 11.0596733911
1336074367904014701 9.22446128061
1336074368004049549 10.3308748482
1336074368137377078 7.32055164534
1336074368270795939 1.20418034448
1336074368403948301 -2.8974216912
1336074368570720552 -8.8158527553
1336074368704124736 -10.0633950659
1336074368870676417 -11.5384901857
1336074369003954639 -10.1611706977
1336074369137312586 -9.94658523387
1336074369270783330 -10.1214781479
1336074369404059297 -8.90663704158
1336074369503965933 -10.7407799967
1336074369637240310 -10.0934466502
1336074369770687622 -10.3933460352
1336074369870689046 -11.1231212808
1336074370003979321 -11.4512997422
1336074370104088177 -10.0411083941
1336074370237312263 -10.7302078787
1336074370370643887 -9.69348469847
1336074370504236499 -8.69276101148
1336074370637331441 -10.5825254004
1336074370803973962 -9.07234335779
1336074370903985910 -9.71939071658
1336074371070641743 -10.097769935
1336074371237378679 -10.1862174392
1336074371337466785 -11.4168288229
1336074371504050687 -10.6950299134
1336074371637307394 -9.33067013495
1336074371770774980 -9.68887908764
1336074371904040481 -10.8693546856
1336074372004094998 -11.4457942861
1336074372137454197 -8.95228817553
1336074372270837389 -11.0829815397
1336074372403956816 -10.6972269135
1336074372570673885 -9.74346464747
1336074372704034606 -10.3800228582
1336074372870746796 -6.77260864823
1336074373004282762 10.7671638297
1336074373137388474 15.3508676826
1336074373237443000 15.3984827974
1336074373370700610 14.9968180252
1336074373504048344 15.9656234848
1336074373637455539 16.4611102172
1336074373770734744 17.2370715139
1336074373937424314 13.3498235035
1336074374070660392 14.784514785
1336074374204042641 15.7350758519
1336074374303988445 18.0242826988
1336074374437452148 15.9371662072
1336074374604198987 9.59993239609
1336074374704090832 12.3969451232
1336074374837353551 11.8236112572
1336074374970671974 14.510591016
1336074375104043021 2.75475418116
1336074375237323138 -12.5254895655
1336074375337287941 -9.53799710627
1336074375470704762 -8.66042824191
1336074375603940512 -7.90142266135
1336074375703944215 -9.98601500381
1336074375837439991 -8.94381767774
1336074375970599525 -9.67595953472
1336074376103990784 -9.18497349653
1336074376237207378 -9.3188920123
1336074376404046890 -8.0110497665
1336074376504014756 -9.40876844593
1336074376670727265 -11.1962845224
1336074376804394308 -10.3815267984
1336074376937317537 -9.91330614735
1336074377070776558 -13.3003713053
1336074377204111134 -11.4774611768
1336074377337455186 -10.3956840506
1336074377470792259 -11.1893268512
1336074377604211290 -8.57969981467
1336074377737299018 -9.8263757113
1336074377870711036 -11.0301827056
1336074378004061420 -9.73809600147
1336074378137529191 -10.7990924633
1336074378237337870 -10.5786999918
1336074378370677422 -9.75908458513
1336074378503936104 -9.39265656291
1336074378637351419 -10.2725063832
1336074378770626727 -9.77983075299
1336074379004128635 -9.41393776482
1336074379137378481 -13.2374867517
1336074379270627503 -10.9905609717
1336074379404234718 -11.6975185653
1336074379537336294 -11.5998568339
1336074379637295740 -11.5408982921
1336074379770770648 -11.3220569229
1336074380005814001 -11.1523730044
1336074380137386359 -7.18415102444
1336074380237354958 -7.4801853843
1336074380404433948 -5.26564575289
1336074380537394323 -4.08833962108
1336074380637468710 -5.95600287964
1336074380770680023 -6.42538702658
1336074380870532515 -8.39118293955
1336074381004394040 -6.42115414818
1336074381137477417 -4.91005324802
1336074381270584237 -6.42178807856
1336074381370633897 -6.65301009446
1336074381503980121 -6.12833174328
1336074381637265178 -5.41820673168
1336074381803998289 -6.1959251895
1336074381937490025 -6.91323312362
1336074382037601843 -5.72884423209
1336074382170815371 -5.84228909394
1336074382304081793 -6.69614910091
1336074382470803431 -6.61790899
1336074382604059042 -10.5463888362
1336074382770658132 -12.6755075372
1336074382904087350 -12.1086256493
1336074383037273658 -8.89808935168
1336074383137317311 -9.41223377141
1336074383270563897 -10.2144512445
1336074383437313978 -11.7207182836
1336074383570733737 -12.6528701262
1336074383737399872 -11.5696192821
1336074383837388201 -10.3274711312
1336074383970730834 -8.47417225672
1336074384104120799 -8.43899538502
1336074384203984317 -8.90710712961
1336074384337457492 -8.65485322161
1336074384437226094 -8.23473133034
1336074384570769789 -9.64293123085
1336074384704404771 -9.87722628273
1336074384804293304 -9.31456720001
1336074384970809840 -9.98059585121
1336074385070697162 -9.99235891947
1336074385204217523 -9.20624314378
1336074385337294630 -8.76508185548
1336074385470813964 -9.56917422815
1336074385604014058 -13.4114522694
1336074385737375883 -11.361065878
1336074385903960217 -12.8076511795
1336074386037271220 -11.2631938336
1336074386204545722 -11.3452418841
1336074386337445342 -12.7857822161
1336074386470736032 -11.5437990339
1336074386603931652 -12.4072344392
1336074386737297422 -10.9156108165
1336074386837311723 -11.8799720618
1336074386970627140 -11.0768177687
1336074387104053224 -10.4626134795
1336074387204048863 -13.2773213176
1336074387337344966 -11.6113787623
1336074387470743189 -11.521009429
1336074387604145039 -12.3257980888
1336074387737391125 -8.31419514661
1336074387837331626 -7.7794540299
1336074387970658147 -8.36845007565
1336074388104039050 -9.27418454872
1336074388237315434 -8.98620196946
1336074388337375974 -7.70427016565
1336074388470789661 -9.22759862458
1336074388604028442 -7.50315940838
1336074388737299116 -8.88648617694
1336074388870660269 -7.68906105031
1336074388970705191 -7.31601466898
1336074389104033118 -9.27091329737
1336074389237357821 -11.2349155853
1336074389370702431 -10.0765179136
1336074389537412521 -11.8789807721
1336074389637508573 -13.1110944399
1336074389804037791 -11.5268102363
1336074389937314246 -11.5412275785
1336074390037674815 -10.5215190972
1336074390204500515 -11.9716722759
1336074390337373670 -9.29667998071
1336074390471657304 -10.6533474829
1336074390604087586 -11.0077491476
1336074390737291690 -2.11655043277
1336074390870916070 12.6786878063
1336074391004394184 13.1584867703
1336074391137369732 15.3947619105
1336074391270761216 14.8260595886
1336074391404005952 15.423182238
1336074391537333389 15.6189708982
1336074391670711969 12.5478587803
1336074391803944297 11.4607925292
1336074391937256692 15.7101429112
1336074392037563945 14.811103378
1336074392170707948 12.5091515435
1336074392303982202 12.1716728889
1336074392403940814 12.1182251419
1336074392537345926 14.3670624966
1336074392670634001 16.2059321694
1336074392804029979 14.2915879126
1336074392904027820 13.556563948
1336074393037347196 15.1423096361
1336074393170702398 13.170702505
1336074393303924816 13.8815317283
1336074393437341417 15.4069782812
1336074393537278926 14.784000396
1336074393670704825 14.8513753838
1336074393804473943 14.4245733073
1336074393937501798 14.0218704537
1336074394037415249 16.1902460353
1336074394204119319 12.2019446142
1336074394337384456 13.3092898911
1336074394470760109 15.6110072431
1336074394570709487 15.7365768467
1336074394704212510 14.4773503231
1336074394837362784 15.0172253726
1336074394970710771 11.6271110774
1336074395070657389 13.1421021954
1336074395204024181 15.1388311315
1336074395337403663 -0.955421284042
1336074395537332922 -5.449801285
1336074395637273157 -6.3608253817
1336074395804009037 -12.6767790377
1336074395903996687 -11.1327143711
1336074396037501143 -11.0905252235
1336074396170918263 -11.3997553323
1336074396303983053 -12.7737639469
1336074396437281857 -9.0015544657
1336074396537365910 -8.10288545849
1336074396670711929 -13.2427969309
1336074396837313910 -11.7596801224
1336074396970706884 -12.08773335
1336074397137377967 -8.97331452763
1336074397237255843 -9.98829174719
1336074397404028297 -10.8516124426
1336074397570653663 -8.89929896189
1336074397704152768 -7.45676782153
1336074397837466049 -9.36312758516
1336074398004166500 -11.5334309871
1336074398103966699 -9.21760601755
1336074398303927240 -10.2887601964
1336074398404128711 -13.344189032
1336074398537266418 -12.1422982421
1336074398670703326 -12.0919198977
1336074398837319453 -12.9694811126
1336074399004238237 -10.8246468933
1336074399104118371 -11.5015186673
1336074399237383160 -13.7248819357
1336074399370659454 -11.4427249332
1336074399504062253 -11.620063718
1336074399604167428 -12.8396346564
1336074399737291164 -13.2747862763
1336074399870694946 -12.7818693275
1336074400003896903 -11.1699786287
1336074400203969262 -11.611007718
1336074400337296527 -13.273790508
1336074400470727571 -14.4985667274
1336074400603963720 -11.6713749105
1336074400737455422 -11.7638092903
1336074400870768793 -12.7561075741
1336074401003951882 -12.864764708
1336074401103984214 -11.2210287609
1336074401237281347 -12.2224553302
1336074401370789092 -13.0259498619
1336074401504007741 -11.6349682208
1336074401603968949 -8.60983376403
1336074401737516285 -6.59120635961
1336074401870676327 -7.25406089373
1336074401970732029 -10.139056292
1336074402103999072 -11.9364059424
1336074402204200651 -12.6788311127
1336074402337299613 -6.0209144448
1336074402437327289 -14.6191911468
1336074402570699059 -6.421681765
1336074402704114472 -6.73016364758
1336074402837265376 -15.5762202724
1336074402970711314 -11.6054881065
1336074403103953278 -4.86018330712
1336074403237246541 -11.33743826
1336074403337555147 -4.8553089983
1336074403437466898 -5.06358279869
1336074403572042123 -1.59277370875
1336074403737636997 -7.31399799276
1336074403904037184 -7.32180608467
1336074404070751998 -4.80932497716
1336074404203908526 -12.1342785852
1336074404304176292 -5.9134781796
1336074404403977199 -7.34036589168
1336074404504137226 -7.22887073517
1336074404603999117 -13.172670194
1336074404737309722 -10.5892354283
1336074404870690405 -11.3057091812
1336074405004064070 -13.6211226413
1336074405137653772 -4.550881145
1336074405270679826 -12.2143571719
1336074405437292592 -5.38009400116
1336074405570713532 -3.61554999218
1336074405670642964 -8.99924726299
1336074405837385695 -8.54763763697
1336074406003970596 -10.8464831033
1336074406104069721 -11.0848396586
1336074406237251782 -13.4406268366
1336074406337397216 -10.2676928255
1336074406470644135 -6.3160131734
1336074406603986999 -12.4416058565
1336074406770717006 -11.8767211737
1336074406870879661 -13.2934834255
1336074407004049974 -11.0573334376
1336074407137329569 -5.07705074894
1336074407237341760 6.2893593737
1336074407370795998 6.78716020448
1336074407537300973 11.3789044185
1336074407670708712 12.2746147737
1336074407837322357 12.3527326636
1336074408004001305 13.8555354707
