# Supplementary material for: Infants Time Their Smiles to Make Their Moms Smile
Source: PLoS One. 2015 Sep 23;10(9):e0136492. doi: 10.1371/journal.pone.0136492 (PMC4580458; doi:10.1371/journal.pone.0136492)
Supplement: S1 Data — (ZIP) [file pone.0136492.s001.zip › DiegoSmileRawData/smilenew_sub_28_yoked_2012-05-03-12-55-40.robotsmiles]

1 1336074952759680175
0 1336074955026101140
1 1336074956559457836
0 1336074960192662581
1 1336074966126035019
0 1336074968459326291
1 1336074971159344251
0 1336074973059544893
1 1336074974692722579
0 1336074978526173952
1 1336074981559557114
0 1336074985859332420
1 1336074988726134601
0 1336074991892570010
1 1336075000892732096
0 1336075003725981791
1 1336075018226088824
0 1336075022526277818
1 1336075028992711951
0 1336075029992655710
1 1336075038426251938
0 1336075041526320682
1 1336075044625992526
0 1336075047225961249
1 1336075052826214928
0 1336075055492840686
1 1336075058026128470
0 1336075065359394703
1 1336075083859394509
0 1336075085725982882
1 1336075092892668456
0 1336075095059526590
1 1336075108325949632
0 1336075111325883089
