# Supplementary material for: Infants Time Their Smiles to Make Their Moms Smile
Source: PLoS One. 2015 Sep 23;10(9):e0136492. doi: 10.1371/journal.pone.0136492 (PMC4580458; doi:10.1371/journal.pone.0136492)
Supplement: S1 Data — (ZIP) [file pone.0136492.s001.zip › DiegoSmileRawData/smilenew_sub_28_yoked_2012-05-03-12-55-40.subjectsmiles]

1336074947624584725 -14.343147588
1336074947758106988 -11.036203573
1336074947891559676 -13.212213347
1336074948024622719 -11.4341618809
1336074948157910653 -13.5211139306
1336074948291291730 -12.8141418133
1336074948391243796 -9.97263329569
1336074948524650387 -9.11500542503
1336074948691345157 -4.16736358039
1336074948824773164 -5.53812505805
1336074948958017050 -4.45306232076
1336074949057897374 -4.62790835809
1336074949191387715 -4.43397551388
1336074949324685077 -5.62119153628
1336074949424626977 -6.37644435034
1336074949557871882 -4.02437550884
1336074949691375261 -3.08324781517
1336074949791286708 -4.07231572006
1336074949924645543 10.6766612848
1336074950024584639 12.4921487499
1336074950158036482 12.6645124766
1336074950291314818 13.3293754287
1336074950391275145 14.105674187
1336074950524596513 13.9347538874
1336074950657990340 14.7441204728
1336074950757880005 15.0288631415
1336074950891344081 14.0618612383
1336074951024555036 13.0391230332
1336074951124665410 13.6678136096
1336074951258018965 11.5058602672
1336074951357936443 11.8711684763
1336074951491333711 12.4200408213
1336074951624638342 12.6319978908
1336074951757939183 10.7881189702
1336074951891230710 9.4880217393
1336074952024583065 7.06421843617
1336074952124604621 5.81602526701
1336074952258001158 6.36810485351
1336074952357953307 4.52598744069
1336074952491228976 4.39973869179
1336074952624571703 3.93752645023
1336074952724667307 2.80209052587
1336074952857953212 2.89864234493
1336074952957921318 2.64237759291
1336074953124750926 4.24542206595
1336074953224787028 6.34206511459
1336074953357925134 3.71735650191
1336074953457912814 3.4787834901
1336074953591311210 3.4898772011
1336074953724617920 2.52441046684
1336074953824576677 3.78726625368
1336074953957962907 3.63261604169
1336074954091545177 5.5273355137
1336074954191349174 4.6969137633
1336074954324605558 5.99587669554
1336074954424759330 5.19606994523
1336074954558239218 5.0923769425
1336074954691272412 4.62715620497
1336074954791244120 6.47165513509
1336074954924596489 2.89971114257
1336074955058042021 -1.6174736702
1336074956691326116 -1.42546078775
1336074957257935680 3.13790683425
1336074957391443263 0.323607125688
1336074957491437486 0.411957816948
1336074957624824423 1.43269461076
1336074957757948035 -2.23058932799
1336074957858091103 0.498992864706
1336074957957989332 0.165385791809
1336074958091306818 -2.05119740989
1336074958224685012 -0.491913514217
1336074958357895808 -0.784476322484
1336074958458104164 -1.08684768018
1336074958557872579 -1.04217136933
1336074958691288629 0.267140504168
1336074958791314604 -0.178822729975
1336074958924753281 -0.404907175333
1336074959024644998 -0.341705210803
1336074959157954772 -2.09680865439
1336074959324692290 -1.86939229076
1336074959457984273 -1.97792941028
1336074959591332565 -2.48856072327
1336074959724705563 -2.53041574224
1336074959824548148 -4.93402104974
1336074959958036349 -1.48424134426
1336074960091367993 -0.0340379211994
1336074960224855655 1.32285530336
1336074960391228713 0.180374308211
1336074960491265306 -3.07853174535
1336074960624604646 -5.516146954
1336074960791350678 -5.7356242585
1336074960924799383 -3.25626776234
1336074961091301326 2.20421840157
1336074961258114222 -2.82867141156
1336074961491237995 -3.88740751792
1336074961658010687 -4.41693545169
1336074961791301686 -3.77951437363
1336074961957848306 -5.01730103221
1336074962124572989 -3.06690027985
1336074962257897469 -1.52918617836
1336074962424557081 -3.75905455601
1336074962557901934 1.66286059936
1336074962724606001 3.26960687217
1336074962858001965 2.05942887174
1336074963024609105 2.38569232272
1336074963191306000 5.28860313879
1336074963324635227 3.7776574468
1336074963457938503 3.56423541407
1336074963624665612 3.25872022973
1336074963791314685 2.52968328488
1336074963924690064 4.03738292007
1336074964091317123 1.92557684189
1336074964258036839 -10.2048355824
1336074964391413998 -8.60641049449
1336074964557985161 -8.07805494518
1336074964724596661 -9.94360790307
1336074964857883786 -9.34752992763
1336074965024651921 -8.58419866091
1336074965191314519 -7.20600726533
1336074965324623103 -8.82568906977
1336074965491479022 -12.5417792187
1336074965657839176 -10.0075250646
1336074965824650268 -17.2141624162
1336074965957974643 -12.3613610474
1336074966124742812 -15.2102474362
1336074966258031420 -12.9762505923
1336074966391263934 -15.5894593291
1336074966524629064 -15.196994215
1336074966724581369 -12.1806984421
1336074966857989776 -13.8805485375
1336074966991256474 -13.6681479212
1336074967124684396 -15.8615418889
1336074967224638162 -13.0368684033
1336074967357934486 -13.4747871624
1336074967491327616 -12.1536395522
1336074967624582972 -12.5471485025
1336074967724609918 -10.7025627587
1336074967858203557 -10.1358767913
1336074967957998274 -12.1087791246
1336074968057981089 -12.2453018871
1336074968191301931 -13.4211023914
1336074968324707801 -13.4529496033
1336074968458013037 -12.7631193467
1336074968591353699 -12.3310442901
1336074968691352615 -12.8458232722
1336074968824616737 -11.6458239279
1336074968924750983 -10.291363749
1336074969057896066 -9.44710624677
1336074969191289911 -12.3651910803
1336074969291299602 -12.8920415042
1336074969424619967 -12.1005331026
1336074969524612758 -10.8878979734
1336074969658072167 -12.5083735879
1336074969791357750 -11.9378377911
1336074969924649145 -12.1177200317
1336074970057977096 -11.8155226144
1336074970191401840 -12.1519810108
1336074970324555559 -12.9952872172
1336074970457896982 -9.97615383079
1336074970591242287 -12.4966868291
1336074970724640600 -11.6266390164
1336074970824601532 -11.9135660782
1336074970957882651 -11.1347297915
1336074971091315219 -10.4504768479
1336074971191251124 -12.4075139415
1336074971324609774 -11.7294179496
1336074971457993678 -11.6661847181
1336074971591403698 -12.818252903
1336074971691407337 -12.8699586344
1336074971824676631 -13.26012323
1336074973824581975 -11.8086615588
1336074973957909477 -11.2763291666
1336074974091310021 -12.1692179302
1336074974224596539 -11.7570089441
1336074974357994482 -12.9729996534
1336074974457929445 -11.1594594662
1336074974591403672 -10.9332146076
1336074974724520581 -11.2905637948
1336074974857921902 -8.41223988539
1336074974991412249 -11.3564836216
1336074975191400656 -11.4583957354
1336074975324731835 -9.36383604192
1336074975457979207 -10.2628788884
1336074975591392590 -13.004794739
1336074975724691590 -10.7663769047
1336074975857972099 -12.3127294439
1336074975958027842 -12.3308099237
1336074976091282357 -11.9703034887
1336074976191324405 -11.282699842
1336074976324643131 -10.7813579365
1336074976457912599 -11.0900899707
1336074976558074281 -12.0630998003
1336074976691323008 -11.4618534014
1336074976824641247 -12.4910475617
1336074976957971804 -6.26643551829
1336074977124657100 -5.56751532305
1336074977291341991 -8.60849886853
1336074977424830235 -5.54741176103
1336074977624707277 -5.3612478825
1336074977792154044 -11.1672853701
1336074978024611360 -8.84205615816
1336074978191206047 15.0607549612
1336074978391220260 18.6364731636
1336074978557954583 17.8459849133
1336074978758059854 16.7035750156
1336074978924646277 14.37392205
1336074979124699292 14.0095014246
1336074979324632153 15.5484796318
1336074979524616507 17.9658259334
1336074979691273872 13.9751670066
1336074979924495696 15.901588685
1336074980124749031 15.9486491256
1336074980291403629 12.2848551937
1336074980491320562 17.3451132372
1336074980691579898 17.2762220551
1336074980857950023 17.1709727764
1336074981024612710 15.5170975204
1336074981224609834 16.3663315944
1336074981424776532 13.9985723638
1336074981624605468 16.1153828055
1336074981791352746 14.2825467737
1336074981957917319 -6.91052421348
1336074982124639686 -6.2957721285
1336074982324674918 -9.64762048157
1336074982491267169 -9.09489596833
1336074982691308686 -11.0877687076
1336074982857965578 -12.918364054
1336074983057997426 -5.68763719998
1336074983257955764 15.7756674893
1336074983424706023 16.2977874609
1336074983591231862 19.7483944708
1336074983791371435 20.5995501104
1336074983991282967 20.1929833926
1336074984157997328 18.4795335846
1336074984324680971 20.0950940411
1336074984524627902 17.0179664928
1336074984724654669 19.9565495604
1336074984891234444 16.9662586552
1336074985091376126 18.258169991
1336074985291165835 16.5369417298
1336074985457930510 17.7308436179
1336074985691282973 18.0696806514
1336074985857924575 14.6418324824
1336074986058027017 15.9057149068
1336074986258056317 17.2199613997
1336074986457902231 16.5331144089
1336074986624619982 8.63362218201
1336074986791342091 5.74239061892
1336074988624664946 -6.12092716493
1336074988824766764 -5.90240063192
1336074988957869254 0.933833758457
1336074989157917963 6.69433125461
1336074989324791628 9.2585236922
1336074989491430111 4.20932126661
1336074989658122083 -0.415982702286
1336074989857911174 -1.72093476045
1336074990057954238 -1.17323968951
1336074990257945262 0.375562147006
1336074990424859449 3.74825338012
1336074990591269306 1.00245610548
1336074990791380956 3.36243827837
1336074990991285323 2.36510467058
1336074991158095994 0.372505877862
1336074991324623521 -0.829026782259
1336074991524606040 -4.701329518
1336074991724674896 -4.51613472919
1336074991957987320 -3.11763103318
1336074997624742182 -6.2031388801
1336074997791207839 -13.8054554214
1336074997991351820 -11.2840199606
1336074998157904285 -10.5183140488
1336074998357933832 -9.02558596363
1336074998524568687 -10.3259420153
1336074998757966561 -9.74576247548
1336074998924508578 -10.7363001902
1336074999124754310 -10.6891239671
1336074999291288174 -11.7213053483
1336074999458091375 -6.64916576515
1336074999691205409 -8.66710339617
1336074999858073021 -12.6611817934
1336075000024659719 -12.2477454893
1336075000191385455 -10.1728951515
1336075000391455085 -8.8831787099
1336075000557863693 -10.242451818
1336075000757918856 -4.91722455128
1336075000958002765 -6.32883512425
1336075001158057718 -5.95676525183
1336075001358083108 -6.89633695296
1336075001558052186 -6.52019366717
1336075001724644594 -8.91791097829
1336075001924574108 -8.2447458569
1336075002124655700 -11.5493916907
1336075002324684671 -8.85028196759
1336075002491314101 -14.9157071041
1336075002691334642 -10.8091830931
1336075002857966231 -8.09543574859
1336075003124590684 -9.74469982574
1336075003291308780 -10.0769768583
1336075003457926800 -8.38599767046
1336075003624781062 -7.99949545517
1336075003857949949 -9.1853052153
1336075004024623801 -8.38587975309
1336075004224564808 -9.93218608496
1336075004424712366 -10.7479946382
1336075004591358862 -11.0255516008
1336075004757920073 -10.7295100403
1336075004924552352 -10.9000285904
1336075005091223668 -10.6900320393
1336075005291550763 -10.8340156752
1336075005458013331 -9.69745756608
1336075005657926552 -11.6854401233
1336075005824829938 -9.67823301207
1336075005991277144 -9.94750720492
1336075006158050019 -10.7461929284
1336075006358019687 -9.6825949809
1336075006557995104 7.40304780682
1336075006724579190 15.0234352916
1336075006857882315 15.00657824
1336075007024756849 17.2474491905
1336075007291418825 18.3430677493
1336075007491280462 18.1980057144
1336075007657916735 16.7796346648
1336075007859575619 16.8964168829
1336075008057959977 16.9595465631
1336075008224608943 17.3901493316
1336075008391300083 16.1224416982
1336075008557977025 17.0671148891
1336075008791186872 16.6897029714
1336075008958013321 17.223909956
1336075009124658470 16.8098883533
1336075009324605970 15.9205675737
1336075009524585278 17.0387259266
1336075009691315383 15.9445079932
1336075009891381305 17.4891818002
1336075010057937950 15.7990446633
1336075010224660258 18.1983784825
1336075010424807445 17.0931594366
1336075010624545044 16.4357884974
1336075010791300352 17.2834318361
1336075010991314367 16.2756051694
1336075011191446800 13.8930035601
1336075011360135817 15.5624012551
1336075011524588564 13.906479771
1336075011724650664 14.8217589652
1336075011891351920 10.9118978693
1336075012091407582 7.10778350561
1336075012291382052 10.2423361823
1336075012424651984 -0.687353516556
1336075012558033416 -1.03053192592
1336075013091260947 -6.34390699683
1336075013224699159 -8.11666205541
1336075013457955404 -9.66759377037
1336075013624629160 -16.2635744192
1336075013824586093 -14.0531635876
1336075013957995370 -11.7224156942
1336075028124643743 1.01084920662
1336075028291279218 -13.9467197376
1336075028491218056 -0.941427058727
1336075032224647531 2.53031340915
1336075032457970427 -10.0059427694
1336075032657846381 -9.80030757605
1336075032824562764 -11.1813418895
1336075033057956368 -12.935972575
1336075033224543533 -12.8487291327
1336075033424559306 -10.5221764559
1336075033591211342 -10.3359533732
1336075033724622674 -10.118781056
1336075033958056165 -9.31350020347
1336075034124644150 -10.0153969741
1336075034291498542 -9.96399423485
1336075034424536368 -12.5561922915
1336075034591257751 -9.9645480407
1336075034791327162 -10.9225096724
1336075034924609850 -10.6777862758
1336075035124617700 -14.0350081325
1336075035291410845 -15.1378572148
1336075035458038605 -9.4429340269
1336075035624613232 -15.1109990827
1336075035791299301 -9.98244618964
1336075035991196682 -11.2448600858
1336075036158031448 -13.7214948592
1336075036358040574 -10.1107942357
1336075036524810006 -15.7426620753
1336075036724688658 -11.988748531
1336075036924605398 -13.6365907672
1336075037124609121 -10.7233043066
1336075037291318228 -9.79901985985
1336075037457960505 -8.83274768459
1336075037558013793 1.95479318324
1336075037991368782 -14.2474686315
1336075038158043485 -13.1108360556
1336075038357897415 -11.6822317251
1336075038557929465 -8.56340909195
1336075038724714632 -12.4625630075
1336075038924627365 -13.4702084663
1336075039124706598 -10.3855245311
1336075039291200217 -13.5597319224
1336075039458036339 -10.1460740188
1336075039691347670 -13.0237046066
1336075039857916579 -11.6430739286
1336075040091405353 -12.7999005936
1336075040291255011 -14.3235258477
1336075040457936197 -9.58787400866
1336075040624570676 -10.9695544498
1336075040791316129 -8.54367780604
1336075041257929979 -3.37414520993
1336075041424891048 -11.6294921534
1336075041591270560 -11.2880133445
1336075041757945434 -9.67401202963
1336075041924814606 -10.8194008727
1336075042091353400 -15.0643529608
1336075042224621802 -12.5761714785
1336075063191289700 -7.6943192902
1336075063391245782 -12.6510733967
1336075063591292220 -14.5655591291
1336075063791292977 -10.8400391573
1336075063958038020 -11.8157246068
1336075064157977247 -12.8096807226
1336075064324671533 -11.7621247123
1336075064491316098 -5.31588955592
1336075064657926520 -5.71996755081
1336075064791285988 -6.73158806473
1336075065091342518 1.61698247617
1336075065224597095 -11.8672837285
1336075066024638947 -12.7513229995
1336075066124629419 -16.5744384598
1336075066557991663 -12.6559535881
1336075066757990051 -9.81019425009
1336075066957911155 -11.5913803812
1336075067191338905 -10.6862964534
1336075067391333893 -10.1953970384
1336075067591246318 -8.37273607669
1336075067825027080 -6.93248104859
1336075068024750969 -5.53665411342
1336075068191377643 -8.08398544067
1336075068391280596 -7.38501608387
1336075068591304944 -7.98176108249
1336075068757949883 -6.01763930672
1336075068958137271 -5.99123427468
1336075069157943320 -6.83819918625
1336075069324600315 -5.95199476889
1336075069524560695 -4.45354913146
1336075069724603082 -4.468116747
1336075069957891753 -7.49878931111
1336075070191406020 -4.43311598554
1336075070391344099 -7.67427575041
1336075070591339337 -4.31238272844
1336075070824642342 -6.72884286879
1336075070991278988 -6.32580771804
1336075071191390717 -6.12427696322
1336075071357991576 -2.34370973242
1336075071557840351 -6.641544085
1336075071724629310 -5.88331210609
1336075071957952674 -6.36923611451
1336075072124593730 -7.14778670281
1336075072291348723 -6.91278273951
1336075072491315841 -9.06745702839
1336075072657894482 -8.32439331388
1336075072824592919 -8.22672720719
1336075073024643279 -8.17599069717
1336075073191313688 -8.81264187858
1336075073391394723 -8.96853483545
1336075073557908352 -8.01388647436
1336075073724614210 -7.45737770626
1336075073924641193 -7.40789253741
1336075074091331735 -8.77087288277
1336075074291328898 -10.3173912419
1336075074491366912 -7.48519345673
1336075074624608529 -8.10922129773
1336075074824834756 -8.94438242898
1336075074958033637 -10.2643733594
1336075075324712429 -1.68495131341
1336075077124568915 -8.04568659367
1336075077257911886 -7.18462062871
1336075077457985834 -10.421845795
1336075077657951943 -9.56201669859
1336075077891241905 -12.9422866608
1336075078024682749 -9.25780337014
1336075078291289168 -5.04474868565
1336075078391413136 -4.48938397017
1336075078457992677 0.683523652225
1336075078524604232 -0.758750421233
1336075078624596993 1.48432035745
1336075078857960093 2.57097494809
1336075079091419688 2.37399306203
1336075079324602259 -2.07227153812
1336075079558012683 -0.970457543275
1336075079724676485 2.96749788926
1336075079924566471 -8.87644493968
1336075080091430889 -12.5750554287
1336075080257886457 -13.6038128705
1336075080424892875 -11.5083480941
1336075080657852202 -8.09321076645
1336075080857969598 -9.03733583319
1336075081024603457 -5.0875283301
1336075081258028683 -5.67392059494
1336075081424736588 -7.34340670947
1336075081557924113 -9.19347390747
1336075081691199289 -8.13371620113
1336075081824722613 -10.9183199582
1336075081924726547 -10.1493109837
1336075082024756233 -15.2518455593
1336075082124573603 -10.1326470075
1336075082224667923 -10.856823466
1336075082324674272 -10.949017845
1336075082424619383 -8.60088673551
1336075082524604732 -11.2891799057
1336075082657985157 -10.0069494854
1336075082757999662 -8.4684795624
1336075082857911640 -9.13210442296
1336075082957918371 -8.57454544115
1336075083091266759 -8.33792707781
1336075083191333459 -9.98610546049
1336075083324891213 -8.09355136608
1336075083458048371 2.78795307572
1336075083558023072 12.1558519357
1336075083691351117 14.3354754558
1336075083824665141 14.1223376239
1336075083957953726 11.9909346709
1336075084057911353 14.215154114
1336075084191307395 13.5406442273
1336075084291291888 14.2589791572
1336075084424641813 11.4780825849
1336075084524657168 13.335360394
1336075084624585392 11.7779392436
1336075084758064777 12.9063188789
1336075084891322972 11.8367254913
1336075084991343220 12.212967851
1336075085124531291 10.694137872
1336075085224604572 13.1978260248
1336075085358072374 11.914190187
1336075085457986279 11.9342716677
1336075085591434068 13.2252071696
1336075085691374926 9.96612087176
1336075085824801902 9.15508400546
1336075085924649055 9.09379112914
1336075086024728548 -0.646387155691
1336075086124709206 10.5555251163
1336075087691356968 5.49934419931
1336075087824562839 3.71647427289
1336075087958035098 2.14327233376
1336075088058073323 4.7905272178
1336075088157973490 4.31628169082
1336075088324617527 6.22801120711
1336075088424672669 3.96800837792
1336075088557900858 3.36286353919
1336075088691299664 3.15297650699
1336075088791378637 2.2473367723
1336075088891394006 3.41372421352
1336075088991464317 3.571369243
1336075089091278266 4.00771778657
1336075089224661775 1.41246136851
1336075089324562477 2.44420492498
1336075089424545495 5.3281371699
1336075089557968305 4.39677740192
1336075089691356469 3.66035421795
1336075089791424320 2.66461513786
1336075089924761135 2.84551306532
1336075090024954460 1.80489345688
1336075090158035168 3.91361721704
1336075090291176950 3.08733097574
1336075090391359222 5.22677314554
1336075090524635819 3.69030549139
1336075090624605429 4.97622631427
1336075090724590627 4.53291600774
1336075090858107593 2.41236598333
1336075090958065388 2.55866204138
1336075091091325408 2.99970365805
1336075091191407432 3.59952355724
1336075091324684790 2.67918342015
1336075091424593043 3.01835180946
1336075091558064881 3.75622200812
1336075091657969419 2.87641139835
1336075091757914930 4.15151440086
1336075091958100355 2.84231479522
1336075092057981126 3.18379540054
1336075092157993536 0.895293251726
1336075092257976612 1.24252370376
1336075092391448961 1.02615973826
1336075092491334533 2.39437119794
1336075092591193929 0.96569563358
1336075092758033105 0.74629194683
1336075092857959322 2.34604152973
1336075092991289280 -0.87985901117
1336075093124570250 -1.60533729406
1336075093224695223 -1.24883362523
1336075093358177116 5.53120827656
1336075093491452184 11.4425768647
1336075093591382539 12.7323365047
1336075093691307891 14.5124362598
1336075093824649995 13.2403937233
1336075093991322875 13.3062632245
1336075094124675424 13.2325340567
1336075094224630013 12.0106278855
1336075094391395727 14.6623775773
1336075094491231240 12.5638450711
1336075094624570234 10.6913984477
1336075094724629554 11.2557789309
1336075094824640808 13.0003670599
1336075094958126654 12.5570436296
1336075095058006736 10.4202330029
1336075095191413460 9.97556512937
1336075095291317884 11.9302437011
1336075095424973876 10.820887286
1336075095524771315 10.8123375027
1336075095658036281 13.0768579259
1336075095757877942 12.5787367591
1336075095891319339 12.6024315049
1336075095991495683 13.2392793041
1336075096125326972 11.5001051592
1336075096257999138 13.4972220402
1336075096358105225 10.3882550545
1336075096491348259 6.0432890034
1336075096591377123 10.2567459698
1336075097757968886 3.42614394314
1336075097857916716 2.96103967284
1336075097991182178 1.28382957514
1336075098091282976 2.02005651889
1336075098224633359 1.85852942178
1336075098358037227 1.63899609055
1336075098457965776 2.55522642933
1336075098557938685 3.07564972536
1336075098691314539 1.55351890198
1336075098791344369 2.85263906557
1336075098924637727 1.84573779639
1336075099058014246 1.46123245338
1336075099158045165 -7.11253165664
1336075099291162813 -10.3103525406
1336075099424610695 -11.8631967174
1336075099557908131 -11.5787697101
1336075099657900710 -12.9100072103
1336075099791215518 -11.6875463603
1336075099924616369 -11.2173668867
1336075100058076678 -12.88598412
1336075100158021677 -7.08951729555
1336075100291201284 -13.9798957497
1336075100424684499 -11.5806325017
1336075100524664190 -11.2997511212
1336075104324597607 -11.5842511449
1336075104457935521 -10.0628028908
1336075104591363608 -8.7541937812
1336075104691257749 -9.73356018213
1336075104824686736 -9.89386045589
1336075104924633995 -10.5254531034
1336075105058035536 -9.8967361112
1336075105157923348 -11.2089461331
1336075105257894449 -11.8328435668
1336075105391346427 -11.9755708403
1336075105491212605 -10.8492958336
1336075105624600303 -11.6217359506
1336075105724549479 -11.0239979499
1336075105891249879 -11.878721341
1336075105991257949 -10.5537729604
1336075106124579892 -12.5806786053
1336075106224542330 -11.2633007568
1336075106324618463 -11.4585027106
1336075106457987347 -10.9272295334
1336075106558038090 -10.2896678254
1336075106691276425 -10.9525805216
1336075106791308336 -10.6502669891
1336075106891521931 -11.7748782068
1336075107091304165 -9.58773885154
1336075107191330175 -11.7958735064
1336075107324493101 -11.5387426003
1336075107457960478 -11.4347419294
1336075107558070738 -11.9290922068
1336075107691273263 -11.4782658204
1336075107791352921 -12.0319429022
1336075107924611777 -11.0918306196
1336075108024563957 3.51558228098
1336075108158042947 9.58823247256
1336075108291393381 12.5826386576
1336075108391364687 10.3020000637
1336075108524612782 10.9322411028
1336075108624626141 9.83584568937
1336075108724673628 12.4541092955
1336075108891347624 13.1740962166
1336075108991348099 12.9941193078
1336075109124745268 12.7828629519
1336075109224602053 13.7951205019
1336075109358053808 13.6211220736
1336075109491284114 14.6277156241
1336075109591354028 14.928778532
1336075109724562078 12.5725766409
1336075109857940244 13.6397389391
1336075109957943272 14.0853023768
1336075110058052757 14.1142636986
1336075110224678695 13.4276263365
1336075110324622018 13.737959616
1336075110424633213 11.8679556102
1336075110557940229 12.0551432002
1336075110691401211 12.1362933862
1336075110791423627 11.9040480191
1336075110924635249 10.419352403
1336075111024805708 6.64171187118
1336075111124734604 3.17357564954
1336075111224631510 6.25622970378
1336075111357938259 8.5871514708
1336075111458043739 6.46728580365
1336075111557911388 2.97381355095
1336075111691381045 2.71250270559
1336075111791286461 -0.138765774925
1336075111924695601 -0.585340175178
1336075112024559988 -2.48595419579
1336075112124714125 0.640024965161
1336075112258029724 -0.0905561390159
1336075112357892627 -1.01954154601
1336075112491310123 -2.48912246937
1336075112591316708 0.120988348293
1336075112691271783 -0.608938188954
1336075112824578796 -11.7431409212
1336075112924566707 2.94465202898
1336075113058007911 0.798904377278
1336075113191264979 -13.2400848236
1336075113324694336 -15.18788837
1336075113424610435 -10.0513648481
1336075113558057615 0.844635349536
1336075113691402370 -10.3021597498
1336075113791288394 -9.17237018661
1336075113957936103 -7.13752982955
1336075114091388117 -8.87869739076
1336075114257913033 -1.46133937218
1336075114424564314 -8.07549998053
1336075114524656470 -3.50686536724
1336075114658059349 -15.0977079645
1336075114858042918 -13.714073929
1336075114957920283 -1.0767351767
1336075115057893118 -1.53542941672
1336075115191280181 0.967235296942
1336075115291304347 0.63541257113
1336075115424744964 1.5103875808
1336075115524658011 1.76735338713
1336075115657907651 0.896711024734
1336075115757939157 0.976085743479
1336075115857883683 0.118540166686
1336075115991335245 2.46090740058
1336075116091360110 -0.111450221796
1336075116224535038 0.543778091476
1336075116357946166 -3.39626471314
1336075116491239474 -2.46196687294
1336075116624588658 -2.31905653129
1336075116757956486 -2.62494091046
1336075116924546122 -2.56913714162
1336075117024538417 -4.24849195776
1336075117157974749 -5.86985002759
1336075117291335961 -6.07293170118
1336075117424682437 -8.47600583801
1336075117558040036 -8.49716353309
1336075117691295461 -8.73778342566
1336075117924524730 -5.69514008914
1336075118058004756 -8.61663844625
1336075118157994160 -5.17088015751
1336075118291437822 -5.8835854407
1336075118424892908 -7.37753436447
1336075118558025315 -3.83756268091
1336075118724565641 -4.15591177751
1336075118824662312 -5.60901456676
1336075118957984036 -4.2234406454
1336075119091312128 -3.7192206526
1336075119191256609 -5.01375810434
1336075119324611134 -4.40531968387
1336075119457946187 -2.96472500031
1336075119558039642 -5.54653610583
1336075119691425774 -5.37965817167
1336075119791216117 -5.86708489662
1336075119924795550 -4.08021415774
1336075120091422701 -4.99924849745
1336075120224685634 -6.22690580979
1336075120324714395 -7.99011355665
1336075120457926347 -8.35267529995
1336075120591422526 -9.62589247678
1336075120724651919 -9.20772684433
1336075120824612992 -8.16388960037
1336075120958002857 -10.3638365561
1336075121091259338 -10.9156854602
1336075121224595599 -8.42436471102
1336075121324586677 -8.24217695994
1336075121458012961 -11.1712889922
1336075121591457632 -8.69580811929
1336075121691350305 -7.07717769897
1336075121824598539 -8.76842283633
1336075121957938182 -10.2062132743
1336075122057930538 -10.4931897413
1336075122191254430 -8.73133336624
1336075122324559001 -7.93272400794
1336075122457937153 -7.84785548123
1336075122591449889 -9.07529311091
1336075122691278638 -9.16760901676
1336075122857877565 -9.44152748671
1336075122957940723 -10.1166206345
1336075123091209596 -9.29965455434
1336075123191416927 -10.4744444174
1336075123291318477 -8.53455249999
1336075123424631170 -10.0298782628
1336075123557957831 -5.445902242
1336075123691263041 -8.39879294322
1336075123791324323 -11.3709596141
1336075123924607503 -10.9718455424
1336075124024619027 -10.5044201743
1336075124124656463 -12.4707415249
1336075124224554681 -10.7872300222
1336075124324726246 -12.4760875478
1336075124424622137 -15.0351317623
1336075124558100211 -13.0025191939
1336075124657900252 -11.5288229786
1336075124791331877 -13.428962037
1336075124891747173 -13.2894462104
1336075125057999939 -11.5113241576
1336075125191327989 -10.1252441598
1336075125291333622 -8.87446008582
1336075125391326718 -12.4555747877
1336075125491303766 -12.4851374817
1336075125624592464 -14.1546839844
1336075125724665827 -12.2864584463
1336075125824578702 -12.5062271511
1336075125958040450 -11.1741794944
1336075126058102869 -11.5244658149
1336075126191497676 -9.51587541191
1336075126291256225 -12.0213395351
1336075126424634463 -11.9205337032
1336075126524640097 -13.5322004049
1336075126658093434 -12.5330508326
1336075126758033789 -13.1164795193
1336075126857997449 -13.5567127848
1336075126991273851 -9.6064444271
1336075127091289304 -10.3715480519
1336075127191413675 -11.2660027238
