# Supplementary material for: Infants Time Their Smiles to Make Their Moms Smile
Source: PLoS One. 2015 Sep 23;10(9):e0136492. doi: 10.1371/journal.pone.0136492 (PMC4580458; doi:10.1371/journal.pone.0136492)
Supplement: S1 Data — (ZIP) [file pone.0136492.s001.zip › DiegoSmileRawData/smilenew_sub_29_actual_2012-05-03-13-47-57.robotsmiles]

1 1336078085059090734
0 1336078087025795641
1 1336078092092475695
0 1336078094792346671
1 1336078153941863108
0 1336078156475060547
1 1336078168875171848
0 1336078170475113762
1 1336078173241759655
0 1336078175675360201
1 1336078225775024994
0 1336078230108359485
1 1336078233641768816
0 1336078236008512139
1 1336078241969535125
0 1336078245969498311
1 1336078249169589670
0 1336078250769578738
1 1336078252869482946
0 1336078258436371406
1 1336078261169570856
0 1336078261936248683
