# Supplementary material for: Infants Time Their Smiles to Make Their Moms Smile
Source: PLoS One. 2015 Sep 23;10(9):e0136492. doi: 10.1371/journal.pone.0136492 (PMC4580458; doi:10.1371/journal.pone.0136492)
Supplement: S1 Data — (ZIP) [file pone.0136492.s001.zip › DiegoSmileRawData/smilenew_sub_29_actual_2012-05-03-13-47-57.subjectsmiles]

1336078085059088816 -5.52583065326
1336078085158994962 -4.63911862928
1336078085259079625 -4.56013468313
1336078085359067810 -3.3637655845
1336078085459066507 0.319448864962
1336078085559217178 3.80879984484
1336078085659077085 5.78930842202
1336078085759041205 3.64617932384
1336078085859228926 -0.356321863823
1336078085959098498 -0.345874895866
1336078086059232416 -1.00590074157
1336078086159037814 -0.577325256602
1336078086259101005 1.23447939588
1336078086425953907 2.85882378619
1336078086525867295 4.41055224634
1336078086625865563 3.02363129538
1336078086725839129 6.23150565382
1336078086825673719 7.74021932088
1336078086925712284 9.10573580803
1336078087025830798 10.2471304822
1336078087125674138 8.69064574932
1336078087259082243 9.89167079852
1336078087359181044 11.0602034534
1336078087459148262 8.86960212427
1336078087559052367 9.348653489
1336078087659020525 11.3000695497
1336078087759142599 8.51942221518
1336078087859067347 8.442554157
1336078087992617015 6.3403483839
1336078088092388104 -4.59518959383
1336078088192447560 -7.33472113889
1336078088292438313 -3.1187209299
1336078088392397765 -6.70886518735
1336078088492614776 -9.33943162412
1336078088592421003 -6.3701625186
1336078088692378287 -6.28329757818
1336078088792409575 -4.50601586017
1336078088892490884 -4.66563537697
1336078089025674677 -7.15780735708
1336078089125904582 -6.52352055133
1336078089259082355 -7.786634055
1336078089359105852 -8.34789358473
1336078089492398291 -6.16691348614
1336078089592327846 -4.6659813169
1336078089692378443 -5.54539481859
1336078089792356681 -5.96982024328
1336078089892441374 -4.88258176987
1336078089992441697 -5.60573104609
1336078090092357709 -5.68012803553
1336078090259056762 -4.07150190145
1336078090358948014 -0.628119895294
1336078090459123267 -1.42845690893
1336078090559290304 1.20110483428
1336078090659080200 1.50614745988
1336078090759078771 2.31621264992
1336078090859114541 11.6477137506
1336078090959122479 8.17020171296
1336078091092412919 8.31633441619
1336078091192490314 8.66099580748
1336078091325762154 10.1796572654
1336078091459121983 9.38308109303
1336078091559079303 11.7904504155
1336078091659173212 9.66908860181
1336078091759103065 10.2802600838
1336078091859190511 8.15948918416
1336078091992500088 9.7932245969
1336078092092620712 8.15106150347
1336078092192271830 9.05545732738
1336078092292538738 10.8775906909
1336078092392389866 9.52719015562
1336078092492302370 9.08926052262
1336078092592343366 7.16016458746
1336078092725823773 8.6390865739
1336078092792320027 8.18108221734
1336078092925780404 8.9992532586
1336078093059392809 10.8690585329
1336078093159076410 13.2444542698
1336078093259122650 11.9103856289
1336078093359039013 11.1340686893
1336078093459210363 11.5319276528
1336078093559133942 11.5115507725
1336078093659167980 11.7781120018
1336078093759023500 11.1771434407
1336078093859139728 11.4548916008
1336078093959131192 11.4214160167
1336078094059080398 12.0342333979
1336078094159149412 11.4689429307
1336078094259124984 3.89621370186
1336078094392522617 -6.74083650906
1336078094559032957 -3.83586898602
1336078094692469893 -2.2331116635
1336078094792498059 -2.4301643459
1336078094892557722 0.507673597631
1336078094992384254 0.745525014927
1336078095092378421 -0.788752173271
1336078095192449529 -1.11183709482
1336078095325760136 -3.99772159499
1336078095425723676 -6.04003734125
1336078095525743512 -2.46060960538
1336078095659059591 -2.49848362167
1336078095759168630 -3.22441207539
1336078095859189113 -1.55337733796
1336078095992463504 -1.98076137535
1336078096092240102 -1.84932744805
1336078096225747382 -2.56489749353
1336078096325820410 -2.59390222246
1336078096459147166 0.161109975254
1336078096559139428 -1.74333162961
1336078096692409629 -2.72520541324
1336078096792805722 -4.23066200403
1336078096892433815 -2.09528765409
1336078096992352792 -2.81305860718
1336078097092345468 -3.09165974535
1336078097192326739 -3.33760098808
1336078097325770479 -2.81733920788
1336078097459203522 -4.07500931229
1336078097559066952 -3.73553630381
1336078097659023588 -3.77755950602
1336078097759091259 -3.80700573333
1336078097859060645 -4.91823384718
1336078097959095961 -2.81662530386
1336078098059337279 1.35538306046
1336078098159010481 1.01593175481
1336078098259026395 -0.17261268722
1336078098359198035 -1.90245202516
1336078098459032984 -0.375588282985
1336078098559166781 -1.36256008142
1336078098659038670 -1.98306186323
1336078098792344765 -4.55151156975
1336078098892394815 -2.92307451303
1336078098992358130 -1.67374885971
1336078099092390711 -2.91343490268
1336078099192375538 -1.45391277095
1336078099325710699 -2.39099501608
1336078099425722643 -1.77946666276
1336078099525774005 -1.09278653403
1336078099625738167 0.650133095829
1336078099725855203 2.41240469271
1336078099825752034 1.44253504335
1336078099925784708 0.691048722939
1336078100025731572 0.125788057687
1336078100159120444 1.27251541259
1336078100259113018 0.800809653244
1336078100359035828 0.00182023128788
1336078100459075287 1.59529945465
1336078100559278589 1.7974920022
1336078100659134256 5.00576873071
1336078100759082892 11.7610583247
1336078100892520070 13.0032028127
1336078100992427475 14.4117342022
1336078101125896498 15.2766232235
1336078101225828075 15.6896992108
1336078101325791010 14.9682480414
1336078101425740254 14.7798119315
1336078101525753160 15.9004237726
1336078101625747308 16.634720737
1336078101725825544 15.9214137509
1336078101825763264 14.1690633189
1336078101959064684 15.0302109818
1336078102059077873 14.7815347534
1336078102159138600 14.3808185197
1336078102292429188 14.1250502123
1336078102392419056 13.8837866293
1336078102492351562 14.4675505131
1336078102592380442 14.0271565898
1336078102692451096 16.5730195585
1336078102792312423 14.0369964891
1336078102892379384 13.1330920564
1336078102992351380 15.2708060759
1336078103092380966 13.7115925909
1336078103192481934 11.9197489067
1336078103292358309 14.4033582599
1336078103392421767 13.7796702439
1336078103492321282 13.4295733092
1336078103592433469 13.6044773799
1336078103725726376 13.2918167535
1336078103825824023 12.6840369145
1336078104025787215 14.4023348194
1336078104125898701 12.9035628096
1336078104225824051 14.0951270152
1336078104325806707 12.444866225
1336078104425722076 10.401062639
1336078104525798867 11.4707452488
1336078104625781665 10.4110741663
1336078104725747666 11.2341863425
1336078104859137227 10.6379954951
1336078104959099016 10.0337908063
1336078105059150720 10.8263824394
1336078105192440776 9.12575162483
1336078105359248229 9.31434525111
1336078105459141655 9.03272351274
1336078105559129708 7.64969153333
1336078105692405740 10.8712207662
1336078105792318986 2.56759639417
1336078105925660974 -0.386424164456
1336078106025707425 -1.71321940844
1336078106125753973 1.19023086687
1336078106225852863 1.26779725447
1336078106359164289 3.57193484641
1336078106459034823 3.33251262505
1336078106559213306 3.20106580818
1336078106659058430 2.71926428798
1336078106759067039 2.67476516023
1336078106859020509 0.704715395059
1336078106959065498 1.16624736793
1336078107059063507 1.91931857829
1336078107158998769 2.96646073591
1336078107259086942 3.1552287806
1336078107359061488 6.00915842065
1336078107459088010 10.2046747508
1336078107559187266 10.0970447658
1336078107659015301 10.6680111344
1336078107759089343 8.64556408172
1336078107858979331 10.6024558775
1336078107959047323 11.6151094434
1336078108059205619 11.0761448876
1336078108159024654 10.151428453
1336078108325660892 11.8801286997
1336078108459142588 10.2191301162
1336078108559205788 10.0003703609
1336078108659097784 10.787383526
1336078108792375711 10.5470566073
1336078108892687892 10.392865587
1336078108992510699 7.9968284409
1336078109092361814 8.58745570629
1336078109192381938 9.13107730637
1336078109292407909 8.20084584097
1336078109392426594 7.88560735623
1336078109492427951 6.11473154073
1336078109592541011 7.07783433997
1336078109692540034 6.92460501311
1336078109792398069 6.24657433445
1336078109859087606 5.85161064056
1336078109992431194 7.25666750215
1336078110092397757 4.52794060961
1336078110192522342 6.59938091898
1336078110292451371 5.77443481003
1336078110392286546 5.69476393606
1336078110459040281 5.53372648481
1336078110559109257 4.79654950824
1336078110692466011 2.54424636871
1336078110792407941 -1.06959534016
1336078110892440131 -1.81171045345
1336078110992295122 -1.41509616151
1336078111125753708 0.304712190533
1336078111225705205 0.506304089795
1336078111326061330 0.123757738014
1336078111425709914 -0.131914330838
1336078111525746989 0.0829311909845
1336078111625769684 -0.267159430213
1336078111725925232 1.53268728607
1336078111859133955 0.0352881474698
1336078111958964938 1.62353239357
1336078112059338405 1.33878131828
1336078112192350853 0.433313812893
1336078112292470536 0.338873263972
1336078112392536422 -0.58014676211
1336078112492480059 -0.312055165708
1336078112592342365 0.246459536251
1336078112692398147 -1.17156473394
1336078112792445798 -2.65668495923
1336078112892565184 -1.81463724592
1336078112992395698 -1.64098429274
1336078113092400285 0.346711557786
1336078113225759738 -0.699016061345
1336078113325626202 -3.71953744002
1336078113425769466 -0.896879891606
1336078113525702463 -0.795333321755
1336078113659210458 -3.59152413209
1336078113759072200 -5.33904835056
1336078113859088372 -5.68334457685
1336078113959084189 -2.35599133292
1336078114059070941 -2.06924711235
1336078114159036295 -3.67527732944
1336078114259036408 -3.89047966369
1336078114425814249 -3.04187673432
1336078114525733849 -0.266274496979
1336078114625709829 -3.19672006327
1336078114725726771 -2.03781816555
1336078114825727740 -3.10098042047
1336078114925964325 -2.68161961664
1336078115025728450 0.781445972604
1336078115125749899 -2.2776535935
1336078115225827730 -1.57653342062
1336078115325754016 -2.44775309556
1336078115425819551 -1.76540668602
1336078115525737227 -0.441891272002
1336078115625828657 -1.15855285175
1336078115759242934 -0.854181684714
1336078115859168964 -0.504168607806
1336078115992362969 0.955393185976
1336078116092435432 -0.0206137066582
1336078116192403972 -2.2468250096
1336078116292380852 -1.87297303111
1336078116425712118 -0.946029104709
1336078116525726738 -2.08935889096
1336078116625791468 0.912634014046
1336078116725587895 -2.24835212287
1336078116825724512 -0.624927954986
1336078116925762307 -0.75822262147
1336078117025690416 -0.89223395768
1336078117125813010 -1.26726244487
1336078117225803315 -0.334302957839
1336078117325713201 0.550155109532
1336078117425749393 -0.404728320483
1336078117559270393 0.698798242669
1336078117659091844 3.6169691788
1336078117759142123 4.55442348093
1336078117892490162 7.0223222847
1336078117992370182 5.55253379206
1336078118092438881 7.8976329819
1336078118192336085 6.4617964086
1336078118292399049 8.21929160208
1336078118392441598 11.0566465188
1336078118492436013 8.91824522172
1336078118625734249 9.20978411934
1336078118725834986 8.25034813158
1336078118825764909 9.92802688354
1336078118892403811 8.33711010693
1336078119025652366 8.4903780805
1336078119092486056 6.5471263351
1336078119192437845 7.81177198754
1336078119325726238 8.08698947264
1336078119426061171 8.72437972963
1336078119525739848 7.52698691609
1336078119625817331 7.75711267738
1336078119725728431 8.65203732391
1336078119825714999 10.8511573839
1336078119925881092 11.186249258
1336078120059055937 10.1728316362
1336078120159116278 8.26295230195
1336078120259157358 5.16636837899
1336078120392311589 10.868511463
1336078120525741338 7.06088610123
1336078120625688200 6.13490294765
1336078120725782402 2.60771757201
1336078120825985533 2.50538739111
1336078120959100038 2.54425462192
1336078121059533705 4.02714743666
1336078121159053353 6.35975719583
1336078121292471629 6.68837216373
1336078121392413362 6.46547582815
1336078121525813363 6.88657652298
1336078121625745760 9.86208294819
1336078121725743800 10.0273032256
1336078121859135284 11.7759365273
1336078121992320184 9.33795923507
1336078122092390459 6.4243092191
1336078122225855687 7.0936965561
1336078122325739819 8.94844615837
1336078122425723047 8.65837237791
1336078122559139877 7.84729027174
1336078122659214212 6.77113117669
1336078122792352600 8.5289790567
1336078122892337679 7.06469348704
1336078122992382916 7.66831219614
1336078123125677463 8.46149716315
1336078123259071662 11.3071387451
1336078123392385745 9.59379228566
1336078123525761474 9.82945577539
1336078123625832762 9.62388701619
1336078123725870317 7.87129274339
1336078123870267872 7.94997908286
1336078124003534204 6.74608045902
1336078124103601392 -0.391698557131
1336078124203621433 -7.61186647032
1336078124303586537 -5.40173659948
1336078124403502028 -4.41385977112
1336078124536891032 -3.7954221631
1336078124636851489 -7.17330662635
1336078124736866490 -3.17457132987
1336078124836933765 -4.63076539846
1336078124936930494 -5.37048887331
1336078125036887634 -4.98982163928
1336078125170285695 -4.48924807826
1336078125270254552 -6.98356991323
1336078125370386416 -4.25775422017
1336078125470272578 -6.62598530404
1336078125570308042 -5.00250263823
1336078125670235115 -6.10010710432
1336078125770308511 -6.18620494103
1336078125903525520 -2.38813897684
1336078126003654125 -3.97206162323
1336078126103682185 -3.80811007204
1336078126237021688 -6.45440855943
1336078126336877518 -4.96327516759
1336078126436832545 -3.90936153834
1336078126570262287 -5.92746868477
1336078126670788985 -6.69868345461
1336078126803656778 -5.36592409102
1336078126903589359 -3.74247747838
1336078127003543436 -9.73422983128
1336078127103767273 -5.86302382351
1336078127237008853 -6.82818590213
1336078127403569972 -5.8927966619
1336078127536846876 -6.44101968224
1336078127636924536 -6.24766493571
1336078127736860017 -7.28211738114
1336078127870389717 -6.59384558704
1336078127970353860 -6.66250649154
1336078128103765592 -6.99058305581
1336078128203670218 -5.92454754367
1336078128336974913 -6.86319255715
1336078128537158178 -5.86152612173
1336078128703592065 -5.97818270692
1336078128803659425 -4.48900077281
1336078128936901309 -1.74203421137
1336078129071407294 7.41196410521
1336078129175014019 10.2055236966
1336078129308481735 13.7309653716
1336078129408368794 10.5142425326
1336078129508472686 13.8404889397
1336078129608435143 12.5442797126
1336078129741671375 15.1916463889
1336078129841688979 14.0050218532
1336078129975096032 14.7248726073
1336078130075249445 13.3410990816
1336078130175112152 14.5691311266
1336078130275773355 14.4729978169
1336078130408408011 13.5086916423
1336078130508509908 17.3967220095
1336078130608522092 15.0707979781
1336078130708438354 14.274345957
1336078130841767159 15.1314208589
1336078130941755124 13.3445205211
1336078131041650043 15.1466003261
1336078131141682365 15.0001430032
1336078131241684168 12.6813602941
1336078131375248994 13.6915359786
1336078131475014863 14.6791767194
1336078131608482070 13.370217981
1336078131708493513 12.0647978642
1336078131808469646 15.5775851958
1336078131941681832 15.6881973443
1336078132041697806 13.013983959
1336078132141612540 14.9634780327
1336078132241747672 14.9019149965
1336078132341748298 13.6468097082
1336078132441772135 13.7698556987
1336078132541718624 14.1172267336
1336078132675043394 13.656921617
1336078132775063537 13.2429294573
1336078132875020726 11.450589684
1336078132975002057 8.70520804936
1336078133108448936 -4.30634018877
1336078133208409208 -6.56125858988
1336078133308333976 -2.45743700053
1336078133408354433 -2.2719567624
1336078133541660804 -3.04558696631
1336078133641782651 -3.72358593892
1336078133741734678 -7.17212304824
1336078133841670921 -7.43327787684
1336078133975099945 -6.95682359456
1336078134075026848 -6.99465915664
1336078134175105435 -7.30736437228
1336078134275102847 -7.22972677803
1336078134408398299 -7.53434280959
1336078134508415058 -7.81137146693
1336078134608257685 -7.13302225654
1336078134708523402 -5.99631792499
1336078134808936220 -7.87045034864
1336078134941653093 -8.20367929794
1336078135041658908 -7.48600529402
1336078135141657389 -7.23650710574
1336078135241780765 -8.32169892259
1336078135375116754 -8.10956905408
1336078135541633404 -7.98468426472
1336078135641903920 -10.7435904189
1336078135775115381 -7.95407120685
1336078135908544523 -7.89896566773
1336078136008351025 -8.3873879518
1336078136108508045 -8.38573775892
1336078136241836814 -8.66332742112
1336078136341826735 -8.96427246462
1336078136441756248 -8.31058454242
1336078136608371308 -8.19271037189
1336078136708528117 -6.60204872376
1336078136808436298 -6.77416534061
1336078136941747362 -6.71369096384
1336078137041929837 -6.01289334993
1336078137141841818 -4.93962149833
1336078137241817250 -6.24769810332
1336078137375108121 -5.90016750244
1336078137475058296 -4.64178726168
1336078137574997314 -4.09165541434
1336078137675254811 -4.7534358349
1336078137808462871 -4.26803133951
1336078137908338869 -6.29314756824
1336078138041900577 -6.48685543573
1336078138141779237 -6.0763044088
1336078138241687166 -6.39988343607
1336078138341899586 -4.75781579244
1336078138442044894 -1.54662538221
1336078138541788008 -5.92804268525
1336078138675028414 -7.45957068743
1336078138775091144 -6.21876544399
1336078138875240245 -4.20887235142
1336078138975001384 -6.12736211577
1336078139141773066 -3.85883074711
1336078139241731168 -1.82603793685
1336078139341729933 -2.00908395326
1336078139475032804 -0.975053766876
1336078139608464350 -0.230199828567
1336078139741791701 -1.80370509506
1336078139841926657 -2.66992668374
1336078139941757602 -1.79507907534
1336078140041813483 -2.12030236342
1336078140141709928 1.80814883316
1336078140241793379 4.53717618162
1336078140375177058 5.62270442881
1336078140475155586 5.80514892127
1336078140575148202 7.60805348519
1336078140675120564 6.86874522873
1336078140808488516 5.74411280636
1336078140908380443 8.2193206651
1336078141041716676 9.69233886413
1336078141141877057 9.09081133132
1336078141275109463 8.22090692812
1336078141375162090 10.0423518795
1336078141475007898 9.75004736964
1336078141574947639 10.9074341354
1336078141708451629 8.08915487869
1336078141841764743 9.54384639987
1336078141975087171 7.68412583941
1336078142075125071 7.88339670303
1336078142174990815 9.23665707018
1336078142275071931 10.0496505317
1336078142375150515 7.14017097938
1336078142508358999 8.10550043205
1336078142608368449 8.38446394574
1336078142741710541 9.23384979853
1336078142841653491 8.04997835722
1336078142941819061 6.76580192416
1336078143041694845 8.50143322439
1336078143175001084 8.84402990714
1336078143308467607 8.20460485403
1336078143408630418 5.23360587605
1336078143508374395 -5.92373170293
1336078143608562732 -5.75059736788
1336078143708397925 -4.55715358988
1336078143808312256 -1.7791791402
1336078143908349676 -4.36271721511
1336078144008539547 -3.35367049779
1336078144141812999 -4.18769362276
1336078144241848537 -0.863136624506
1336078144341796017 -1.15567815249
1336078144441699240 -0.00863970526647
1336078144541619181 -1.30631926671
1336078144675498471 -0.253180632149
1336078144775034402 -0.823451288694
1336078144874991906 -2.62655906861
1336078144975011703 -3.75209809567
1336078145075079131 -0.706821231398
1336078145208420574 -2.12498119393
1336078145308367214 -0.250338477752
1336078145408424029 -0.476122154426
1336078145508450083 -1.14874326784
1336078145608516292 -2.51150971099
1336078145708362363 -2.43811593465
1336078145808343058 -1.92164519447
1336078145941741770 -1.4446432272
1336078146041789232 -1.74863699708
1336078146175282966 -2.65079107197
1336078146275083070 -3.22497255022
1336078146375029295 -4.54410938186
1336078146475118679 -3.60451504137
1336078146575024768 -2.48245712325
1336078146675050324 -3.1866024632
1336078146774982814 -2.58104901202
1336078146908444918 -3.46778824821
1336078147008380695 -5.95391822354
1336078147108621403 -5.78464477046
1336078147241802949 -4.90615447297
1336078147341865322 -5.91425960873
1336078147441699380 -6.05195774088
1336078147541847946 -5.3807202746
1336078147641682903 -5.89143363071
1336078147741691064 -6.12242728387
1336078147841814110 -6.48727219018
1336078147941762219 -6.63981224184
1336078148041744941 -0.202635258269
1336078148141723642 3.9045977487
1336078148275145420 6.8918841809
1336078148375155520 7.9086955635
1336078148475012969 6.96084926865
1336078148608303496 7.23653056913
1336078148708297322 7.19403594778
1336078148808466936 8.25228237462
1336078148941783773 8.03092096045
1336078149041985076 9.6596440354
1336078149141699050 8.71027528771
1336078149241737505 8.54310420815
1336078149341787153 8.43189931575
1336078149441836799 8.8245253919
1336078149541698881 8.99463458673
1336078149641672488 8.67922396614
1336078149775053500 9.57378966503
1336078149908333744 9.49297228893
1336078150008499246 8.73529866299
1336078150141727130 9.25695166987
1336078150275035540 7.17681109849
1336078150375184842 9.45871536333
1336078150475018951 9.28231102302
1336078150575021464 9.53934348939
1336078150675056413 10.0340404197
1336078150775066872 7.79397051522
1336078150908489188 7.51551833905
1336078151008962890 6.15227577163
1336078151108471980 5.05855347081
1336078151241727901 3.62389796937
1336078151341799203 4.94148023233
1336078151441788585 3.02571368695
1336078151541771186 3.92811083537
1336078151641642553 -1.69348289754
1336078151775096302 -3.81710404907
1336078151875112338 -3.27766249363
1336078151975088849 -4.26489884456
1336078152075062401 -3.62649521385
1336078152208471446 -3.01350147818
1336078152308406921 -4.44925880713
1336078152441997586 -4.68856425782
1336078152541658307 -4.45205986227
1336078152641613870 -3.35894485238
1336078152741849506 -4.3903556096
1336078152875208670 -5.00131553406
1336078152975077237 -3.92217767739
1336078153075118414 -2.10647549407
1336078153208377499 2.90503281686
1336078153308469008 9.54039092494
1336078153408443808 13.1058805239
1336078153508640415 13.1753826002
1336078153641720329 14.7451542651
1336078153741841615 15.6830763812
1336078153841771336 15.7742100718
1336078153941876917 14.3165922554
1336078154075072518 14.1464139257
1336078154175150068 14.456557225
1336078154308341140 14.6772453286
1336078154408390878 15.3437558183
1336078154541698192 13.250748957
1336078154641652536 13.2714973253
1336078154741708700 13.6410277709
1336078154875066678 13.4035097502
1336078154975227123 13.9549813431
1336078155108439092 13.7848566772
1336078155241686322 14.1243808741
1336078155375027933 13.8016882953
1336078155475087651 13.6012635671
1336078155575087136 13.546972312
1336078155675067122 11.6797858146
1336078155808530190 12.89526764
1336078155941787206 15.0722236497
1336078156041720835 12.4261232194
1336078156141724433 13.391742949
1336078156241818728 9.56785175765
1336078156341846003 11.2374423808
1336078156475188531 8.16398396161
1336078156575031657 10.7191914593
1336078156675201716 -1.71842320816
1336078156808528255 -3.84963544772
1336078156908429963 -0.57392583044
1336078157008380896 -1.92668329185
1336078157108338803 0.388190036858
1336078157208361969 -0.980955009439
1336078157308516194 -1.17465636212
1336078157441717435 -1.24705481702
1336078157541684302 -0.764599702435
1336078157641802834 -2.10389194631
1336078157741781067 -2.51780220466
1336078157875103851 -1.05317668475
1336078157975046736 -2.00488035506
1336078158075306231 -0.82780995379
1336078158175037629 -1.4307209127
1336078158275020147 -0.0147621881291
1336078158375000862 -1.8296465973
1336078158475077367 -0.316410286749
1336078158574992718 -2.28123021645
1336078158708458931 -1.5359194128
1336078158808474268 -1.51851089024
1336078158941766993 -1.2219375427
1336078159041721864 -2.83011367958
1336078159141934503 -3.20839134473
1336078159241724073 -2.16137850608
1336078159342039088 -2.06520997161
1336078159474996133 -1.80954182948
1336078159575078875 -2.91278144899
1336078159675097087 -2.64350849639
1336078159775264981 -2.5942476415
1336078159908576499 -5.67946521658
1336078160008388318 -7.70176851777
1336078160108361947 -7.06705444857
1336078160208386218 -4.64766070823
1336078160308464135 -3.64837988438
1336078160441712155 -2.34369308516
1336078160541994702 -2.66258928619
1336078160641893134 -3.56252536119
1336078160741962530 -3.13561030864
1336078160841700266 -5.23454071612
1336078160975089733 -4.963329825
1336078161141742203 -2.88941572223
1336078161241694197 -4.41860716298
1336078161341758555 -4.81317037053
1336078161475135209 -2.92436959432
1336078161541731691 -1.34943674236
1336078161641779789 4.79555230288
1336078161741753926 7.18999596904
1336078161841730456 7.7352886131
1336078162008445504 8.55317208658
1336078162108383555 7.23895400914
1336078162208445150 6.87296695033
1336078162308377720 7.14925990026
1336078162408583769 6.2443356363
1336078162508356380 7.60549807247
1336078162608340962 7.37860332276
1336078162741721117 6.61370728838
1336078162841612912 6.33446120696
1336078162941832271 4.74539956983
1336078163041698361 5.70503451963
1336078163141670438 5.85088467177
1336078163241720670 5.04197892579
1336078163341661823 4.35458950587
1336078163441706146 4.74884443768
1336078163541795456 3.86833674368
1336078163641965716 4.73129304167
1336078163774985622 3.20414752984
1336078163874950227 5.71030082632
1336078163975107835 4.36975320191
1336078164075109626 5.06649425209
1336078164175074465 5.02471149372
1336078164275102964 5.56658580665
1336078164375073728 4.69357601968
1336078164475141075 3.38284661878
1336078164575034993 4.95638682319
1336078164675227690 4.76629015257
1336078164808475912 2.75397591184
1336078164908344092 -2.60017515203
1336078165008574476 -3.14084768065
1336078165175071522 -4.62766681773
1336078165275219291 -5.06672473965
1336078165375078744 -3.83902114558
1336078165475039143 -2.58933129748
1336078165608395554 -2.91473827506
1336078165708465987 -4.67226120325
1336078165841928549 -4.3923172601
1336078165941801531 -3.01345814317
1336078166041662046 -5.73052882241
1336078166141665090 -3.73539493753
1336078166241844181 -3.30467247852
1336078166341715483 -5.28492221863
1336078166441826962 -4.55705382133
1336078166541780891 -3.19972241136
1336078166641850714 -3.486064939
1336078166741788010 -2.79162334338
1336078166841779884 -3.53358020205
1336078166975071840 -6.64967043382
1336078167075287555 -3.84173425501
1336078167175102664 -4.48434580551
1336078167275001938 -4.7580212134
1336078167375025988 -3.70125144381
1336078167474999947 -3.5982034158
1336078167575095107 -2.18450804282
1336078167675021379 -0.902451883724
1336078167775014182 -2.56564140782
1336078167908448357 -1.8752968848
1336078168008373315 -1.9924053549
1336078168108372330 -2.37895446625
1336078168241717343 -2.03184098068
1336078168341924924 -1.7372460202
1336078168441882935 -1.45128610273
1336078168541876171 -1.52844453657
1336078168641682769 -0.436293844357
1336078168774999623 -0.106089220312
1336078168875187581 -0.542362094833
1336078168975224253 0.286415120292
1336078169075263477 0.647748951545
1336078169208642316 -0.0515620529732
1336078169308375632 1.78380078112
1336078169408487654 2.01000199787
1336078169508492487 4.68697280624
1336078169641790776 5.17643869108
1336078169775126067 5.17527628432
1336078169874938857 5.74000567333
1336078169975232665 5.22761674145
1336078170075061760 7.62499151174
1336078170175043416 4.72991399658
1336078170275044934 5.45470978621
1336078170375057674 6.18505710909
1336078170475219696 6.64509757307
1336078170575018970 6.17370723618
1336078170675024154 6.58228233937
1336078170775061837 4.03202178847
1336078170908416627 4.42419623511
1336078171008623761 3.3142598142
1336078171108362873 3.48567116896
1336078171208402883 1.91149363087
1336078171308460964 -5.32701778943
1336078171408343107 -4.26912784624
1336078171541699489 -5.58327644558
1336078171641787370 -4.69442489413
1336078171741697081 -5.38458850115
1336078171875043065 -6.62954484645
1336078172008365125 -4.63142204765
1336078172108459446 -6.52244030309
1336078172208397070 -5.11138702555
1336078172308382656 -5.43378977382
1336078172441673652 -5.81191089902
1336078172574970379 -5.31873874128
1336078172675052680 -6.15785115139
1336078172774954049 -2.6966400184
1336078172875152693 1.70653774547
1336078173008575723 6.62455809216
1336078173108463660 7.75039561763
1336078173241960781 8.93714182795
1336078173375074668 6.97962473514
1336078173475075369 9.09799443397
1336078173608344080 8.06925610019
1336078173708377406 6.86992945089
1336078173841775875 7.09451363572
1336078173941792223 6.95593787686
1336078174041637462 6.63731435601
1336078174141663282 6.33783747803
1336078174241772354 8.37137488537
1336078174341782454 8.69219332692
1336078174441712386 9.78254415491
1336078174541753196 8.05949553594
1336078174641695123 9.74431724958
1336078174741935759 7.76286757209
1336078174841831828 10.1484198835
1336078174941715055 5.69988306097
1336078175041630557 7.83163249488
1336078175141675526 9.47000236533
1336078175241768955 9.20090761007
1336078175375229618 6.51099248281
1336078175475015269 4.37642618345
1336078175575008822 1.15054520102
1336078175675486319 -6.5360084622
1336078175808525892 -8.80032968999
1336078175908421369 -6.30380816934
1336078176008428826 -4.63261481014
1336078176108455026 -6.54735938753
1336078176208506211 -5.86997597558
1336078176341762908 -3.82681915758
1336078176441692107 -2.26925694295
1336078176541687409 -3.30896936502
1336078176641674535 -2.23167070941
1336078176775128749 -3.38493564235
1336078176875015027 -2.76123913908
1336078176974952724 -1.52172300008
1336078177108323433 -3.0031063284
1336078177208473515 -2.96536875553
1336078177308441685 -2.81162332519
1336078177441747032 -4.12789997043
1336078177541656671 -4.43227329422
1336078177675192180 -5.33612780663
1336078177775093585 -7.68825542227
1336078177875099329 -6.4864873688
1336078177975002871 -8.53176939706
1336078178075070379 -8.71321742156
1336078178175275561 -10.2570686371
1336078178275022661 -8.51101018625
1336078178408374786 -8.67883138501
1336078178508561454 -8.58318784377
1336078178608367146 -9.13925438343
1336078178708446039 -7.50394195714
1336078178841922889 -8.63032874238
1336078178975035476 -8.19453949075
1336078179075032057 -8.05521369097
1336078179242013363 -6.90341852052
1336078179341794378 -6.65375516258
1336078179475000458 -7.9991282629
1336078179575187288 -5.45291921075
1336078179675445136 -3.91721280782
1336078179808359064 -6.43809968411
1336078179908415751 -5.84432227124
1336078180008641456 -4.0597092756
1336078180108464887 -3.5214125092
1336078180241701200 -4.3043010323
1336078180341830994 -5.30871031885
1336078180475086383 -3.69842598138
1336078180575211062 -3.94846021289
1336078180675191022 -5.24660397749
1336078180775060048 -5.14922257153
1336078180908421275 -5.85078787457
1336078181008473483 -7.0996493095
1336078181108486821 -6.4143534252
1336078181208467854 -4.49053939345
1336078181341866897 -5.01947151699
1336078181441788641 -4.15135079462
1336078181541703305 -5.13487791882
1336078181641778391 -6.29419504459
1336078181741699578 -5.36289741687
1336078181841761213 -5.09330238403
1336078181941808880 -5.77646918228
1336078182075029067 -5.30813190648
1336078182175153330 -5.7054096041
1336078182275242935 -5.18491962647
1336078182375115012 -4.97178953724
1336078182475169364 -6.12500348624
1336078182575091682 -5.57312618735
1336078182674933679 -6.28756548146
1336078182775080102 -4.64467014545
1336078182908367582 -6.47290922363
1336078183008418399 -4.59667837611
1336078183141703410 -5.84324256554
1336078183241733900 -5.92878028036
1336078183341684168 -3.13819123837
1336078183441960921 -4.29359556434
1336078183541703694 -3.23509658007
1336078183641813438 -3.89253031938
1336078183775206601 -4.85858886361
1336078183874969104 -6.70710520173
1336078184008501713 -5.10607681205
1336078184108447724 -4.86071016504
1336078184208287870 -4.11666385991
1336078184308467114 -4.51995654536
1336078184408290170 -3.63783416456
1336078184508414865 -3.31120081751
1336078184641717843 -5.84949779903
1336078184741841923 -4.75937713209
1336078184875161530 -3.23360482261
1336078184975092506 7.26914777656
1336078185075088430 9.75480611568
1336078185175088843 8.52591074575
1336078185308332165 8.15574307695
1336078185408349145 7.42816305839
1336078185508461438 7.05101563731
1336078185641712313 5.79608385239
1336078185775068916 5.93939806891
1336078185875342363 6.04597392639
1336078185975051387 4.74386819257
1336078186075182124 8.09940978646
1336078186175267138 4.93587582973
1336078186275215031 5.6998525112
1336078186375074845 4.78231341553
1336078186475049907 7.3387510002
1336078186575261606 5.39407092831
1336078186709822052 4.97322276548
1336078186808603867 7.07171589316
1336078186908494943 5.10357460541
1336078187008604245 6.0706189659
1336078187141859259 4.19979578532
1336078187241726749 4.86339790956
1336078187375134207 6.68289539745
1336078187475237682 4.97528102662
1336078187575000533 9.06493979117
1336078187675879307 6.46377686017
1336078187775018018 8.00909858827
1336078187875082817 6.62202706721
1336078187975107735 8.98099206086
1336078188075118279 9.95507638512
1336078188175057456 9.09773081135
1336078188274983043 8.59253304342
1336078188375105727 6.38510410686
1336078188475020698 7.92718480131
1336078188575207696 6.52478677855
1336078188708515239 6.85133613976
1336078188808398097 7.83320990327
1336078188908433370 7.15886946968
1336078189008501171 9.09748743482
1336078189141947634 8.20801463185
1336078189242673058 9.86248372315
1336078189441866619 10.61974692
1336078189575040726 11.1096608625
1336078189675507207 10.528120192
1336078189808522003 13.2167755098
1336078189908350625 10.7634091336
1336078190008387534 12.6128535771
1336078190108469301 11.0050200392
1336078190208423912 12.6583997356
1336078190308450866 11.0437181214
1336078190408442920 12.7343453027
1336078190508460165 9.56037129724
1336078190608279997 11.1488067529
1336078190708401443 9.72422581295
1336078190808349731 9.92417585247
1336078190908373850 10.3819955315
1336078191008621981 6.67414848051
1336078191174957917 6.954497927
1336078191275042401 6.16092726031
1336078191375409019 -4.70549603776
1336078191475147084 -5.42298642698
1336078191574957915 0.494916801715
1336078191741842461 2.17180334425
1336078191841774572 -0.0813423669321
1336078191975195740 1.45816941641
1336078192075005380 1.64996903995
1336078192175299536 1.17852887734
1336078192275037776 5.02799309717
1336078192375094908 2.1405031596
1336078192475444310 -0.72274461971
1336078192641688210 3.47861144382
1336078192741898453 0.786351314795
1336078192841852787 0.795980909267
1336078192941653141 0.513222268272
1336078193041779905 1.00349952507
1336078193175243546 0.997284857769
1336078193274982306 1.58424409229
1336078193441851787 5.38786385039
1336078193575069775 5.63867819793
1336078193674984965 6.45930814717
1336078193775085322 8.81150247586
1336078193908394628 8.12855963732
1336078194008505180 6.40745526248
1336078194108656045 8.75531329356
1336078194208477825 10.6836681561
1336078194341826139 8.75595006303
1336078194441669317 8.80768367253
1336078194575115065 8.16143124839
1336078194675033735 9.42578113169
1336078194808476837 9.61880955016
1336078194908471718 8.74454779258
1336078195008482553 9.82735730726
1336078195141767456 9.33739412987
1336078195241667126 9.55420865253
1336078195341808180 8.85507268995
1336078195508378753 10.2674774687
1336078195608529859 9.35596070721
1336078195708385035 10.0807542934
1336078195841713639 10.3691669139
1336078195941726437 8.42708102963
1336078196041902718 6.89185555833
1336078196141739874 6.53226691287
1336078196241715753 7.77031248947
1336078196341666289 5.89851981358
1336078196441671820 6.05234751403
1336078196575377204 5.28603251162
1336078196674978633 2.09650807786
1336078196775034987 -5.10477389902
1336078196875212877 -4.13923743045
1336078196975106424 -0.670554923829
1336078197075052719 -0.00671297435781
1336078197208423951 0.181634093716
1336078197308384195 -0.842983372417
1336078197408308103 1.38065784695
1336078197508477169 6.43897580206
1336078197608380386 7.93358985619
1336078197708386088 8.91215495159
1336078197808465202 12.0306166116
1336078197908355908 11.5950205636
1336078198041782179 11.9459332138
1336078198141743233 10.8272012841
1336078198241817331 11.8052991728
1336078198341739085 12.8799607521
1336078198508381082 10.9476096677
1336078198675142053 11.5080761485
1336078198775066257 11.6309540587
1336078198875107717 11.4840886013
1336078198975113353 12.8697739933
1336078199108388359 13.9220932018
1336078199208834453 9.60722405136
1336078199308445568 10.739616468
1336078199408443854 10.73443467
1336078199508547049 12.075304536
1336078199641816872 11.198851548
1336078199741713775 10.9083323056
1336078199841857893 9.95690718778
1336078199941808107 9.73506834064
1336078200041647172 12.0397499157
1336078200141720989 10.8686618383
1336078200241679739 10.094884879
1336078200375102183 11.3649989244
1336078200474990984 11.2522965936
1336078200575188635 11.9991203929
1336078200675100458 12.1116139332
1336078200775081526 9.04336003082
1336078200875132517 9.45208487515
1336078201008427907 9.12611377928
1336078201108415725 7.31666955847
1336078201208405056 6.86346220272
1336078201341727317 8.91260578479
1336078201441767205 6.22397317322
1336078201541804268 3.29422451157
1336078201675134776 0.965295380854
1336078201775048486 0.14249343353
1336078201874990916 -1.69558449671
1336078201975142810 0.102506990713
1336078202108363715 2.8194055489
1336078202208385125 1.00545325416
1336078202308361100 1.49069645951
1336078202408428087 2.31263413511
1336078202541647633 2.08621011011
1336078202641780745 1.65550316075
1336078202741886017 3.14864506286
1336078202841810976 2.69560233024
1336078202975037898 2.30175832042
1336078203075163496 2.35031538393
1336078203241723186 2.0513332116
1336078203341780661 4.00244550473
1336078203441909379 8.10199731616
1336078203575099919 6.85187588736
1336078203708728719 8.79813155725
1336078203808457345 5.47990453458
1336078203908304107 5.27160131411
1336078204008496017 5.96741273569
1336078204108400747 6.10660225383
1336078204208321948 4.91371611451
1336078204341767872 3.57379573083
1336078204441701286 7.20732978133
1336078204541721981 7.91436218239
1336078204708441659 8.8172846759
1336078204808316793 9.75079814025
1336078204908287256 8.19437789958
1336078205008422404 7.06483142715
1336078205108418361 7.40827154003
1336078205208446499 8.44899083184
1336078205341803525 9.01351644984
1336078205441897504 8.24112064534
1336078205575138941 8.48724821361
1336078205708321638 7.16046611258
1336078205841714419 5.81756500522
1336078205941704107 2.6091356844
1336078206041988837 4.0752465478
1336078206141750646 4.29603152278
1336078206241643311 0.912994320923
1336078206375046156 0.0348335091256
1336078206475079001 0.862354639121
1336078206575022902 0.429419816967
1336078206675145452 1.10910386753
1336078206808410959 1.57755243249
1336078206908403582 -0.505657992718
1336078207008970048 -0.315769579291
1336078207108430941 -1.38743675134
1336078207241710724 2.09578345725
1336078207341937238 0.534658649684
1336078207475009149 -1.05316444371
1336078207575170708 3.42385086611
1336078207675056835 0.592813052312
1336078207808457800 4.04479539917
1336078207908310022 4.77146090025
1336078208008574528 6.94870591326
1336078208108329968 7.54498191581
1336078208241788344 8.46895873693
1336078208341788498 9.79230525961
1336078208475127633 11.1478382905
1336078208574998888 13.1387940334
1336078208708584295 13.451768954
1336078208808606176 13.4240401869
1336078208908459618 12.5966522459
1336078209008349447 13.3401882649
1336078209108500093 13.4981338398
1336078209241809328 11.5966357985
1336078209341715644 11.4580982271
1336078209475234960 8.07842352686
1336078209575099047 -3.69212010577
1336078209708445914 -4.57207463706
1336078209808573043 -3.15598563876
1336078209908427350 -4.51802849075
1336078210008553991 -2.58033475756
1336078210175061537 -2.91239413727
1336078210275150276 -1.7768119264
1336078210375011037 -2.94797248477
1336078210475171081 -3.22778310165
1336078210575033392 -2.62907202417
1336078210675129959 -4.88519521815
1336078210808474870 -2.95814355204
1336078210908430361 -2.82893393099
1336078211074997813 -2.6511005841
1336078211175187512 -2.26947579497
1336078211275091777 -2.11613747024
1336078211375055270 -2.29450495173
1336078211575390485 -1.92880621261
1336078211675281122 -1.25764753909
1336078211808359189 -3.23175383307
1336078211908603517 -1.47927869858
1336078212008685261 -0.570845045282
1336078212108404529 -0.89104698298
1336078212241709091 -2.09532954008
1336078212341779000 -1.05900016586
1336078212441694732 -2.00677590657
1336078212575136915 -2.85824564328
1336078212675083064 -0.797029759458
1336078212775083282 -2.38193744545
1336078212908408086 -3.23994759758
1336078213008461382 -4.02911403698
1336078213108385135 -2.11295525808
1336078213208506287 -3.98166051159
1336078213341770641 -4.58097655483
1336078213441854684 -1.02682346301
1336078213541653071 -3.06650280725
1336078213675601230 -2.96922606205
1336078213774975914 -2.71948403671
1336078213875035326 -2.14026896648
1336078214008554575 -1.80656439792
1336078214108643850 -2.82568460984
1336078214241736195 -4.78187602409
1336078214341668828 -4.6141569691
1336078214475020236 -3.50730885184
1336078214575277178 -3.5074403631
1336078214675163884 -4.01854427303
1336078214808307234 -2.96002849403
1336078214941810866 -1.40714368265
1336078215041876844 3.01789896906
1336078215141850918 6.69583122058
1336078215241746755 6.04351873562
1336078215341774412 6.75144268281
1336078215441741431 7.71344957286
1336078215575115271 6.64011966734
1336078215675200729 9.22785675198
1336078215808410549 11.4506139345
1336078215909005572 10.9496017959
1336078216008409567 11.0242041135
1336078216108530341 11.7110542591
1336078216208403512 12.2218568464
1336078216308432291 13.0260908537
1336078216441670398 13.1433370041
1336078216541662056 13.4790185436
1336078216641723859 12.6379775493
1336078216774974507 14.4243969705
1336078216875100786 14.3962633207
1336078216975022751 14.8154845449
1336078217075079892 14.0678028474
1336078217208542799 13.3271791783
1336078217308484716 11.5114740376
1336078217408339786 12.4361840473
1336078217508429896 12.5180513926
1336078217608322899 12.7258755514
1336078217708430761 9.86060472166
1336078217808466608 1.67513896587
1336078217908407857 -0.433504991463
1336078218041683803 0.528031608216
1336078218141761317 0.573317731095
1336078218241711504 0.780302992194
1336078218341768064 0.216281338743
1336078218441796995 1.73038036714
1336078218541727948 1.21807692057
1336078218708353934 0.95218320653
1336078218808329998 1.0648596517
1336078218941731287 -0.784694304825
1336078219041643652 -1.19338495393
1336078219141808965 -0.0800493798874
1336078219275059653 2.52195790808
1336078219375114768 3.08279503644
1336078219475179493 3.05772771273
1336078219575129805 0.946643368782
1336078219708498606 2.02693291284
1336078219808479845 2.38481689649
1336078219941655765 0.797371102964
1336078220041752828 2.05691696649
1336078220141661527 0.105048754505
1336078220241725514 0.882945745485
1336078220341913596 -0.00131720758614
1336078220475026555 1.16662917835
1336078220575296271 2.04852610142
1336078220708366728 2.00678739844
1336078220841827816 3.33329010249
1336078220941648953 10.6801310472
1336078221041745278 12.8911905547
1336078221141718310 12.8158666057
1336078221241698137 11.421210019
1336078221375182142 11.3171578394
1336078221475107394 11.5192207729
1336078221575095424 13.4840710279
1336078221708402501 14.5879340578
1336078221774959449 4.04720203316
1336078223308609440 -5.53535839299
1336078223408372673 8.21293475132
1336078223508369096 7.50229327209
1336078223608320824 7.78085356482
1336078223708393306 8.16789615558
1336078223808391878 9.10753700572
1336078223941789632 2.63457921024
1336078224041690762 2.11466725974
1336078224141704691 -1.57896668208
1336078224241650852 0.507577312244
1336078224375085965 0.278503112655
1336078224475030927 0.633094404027
1336078224574973891 0.777203042915
1336078224708470910 1.58879105434
1336078224808477270 -1.1603974514
1336078224941739025 -1.00458371508
1336078225074925189 -1.0044010751
1336078225208398197 -1.15413329201
1336078225308556390 -0.529465332746
1336078225441704864 0.0300377225641
1336078225541760867 0.434964564972
1336078225641859566 1.39691276013
1336078225775073350 0.823792147285
1336078225874941589 -1.65458810073
1336078225975012837 -7.14703930796
1336078226108388273 -8.66675626228
1336078226208385128 -7.17705888843
1336078226308498386 -7.81690083386
1336078226408517605 -1.08352918422
1336078226541706791 1.69921405804
1336078226641686196 8.79051584523
1336078226741704873 13.8351774959
1336078226841851657 13.8295598178
1336078226975054175 13.7347584897
1336078227075098949 10.3377293617
1336078227174971512 10.981698246
1336078227275154014 12.8707660549
1336078227375050277 10.7829752174
1336078227475173992 8.93025710645
1336078227575151637 7.46113633205
1336078227708408252 7.62813795946
1336078227808299765 6.12354793268
1336078227908436505 4.10518839498
1336078228008436599 3.05340861305
1336078228141799518 5.50305548982
1336078228241655322 5.37209716564
1336078228375097680 6.06648392128
1336078228475036456 7.56157621742
1336078228575088433 7.969824196
1336078228675068248 6.94983932851
1336078228775038199 7.37028267062
1336078228875094056 9.75506815856
1336078228975161042 9.0196609616
1336078229108559820 9.58767584734
1336078229241774871 7.96197819654
1336078229341761532 9.79759330274
1336078229441893195 7.7798128175
1336078229575020005 7.69830394233
1336078229675062198 7.88486149988
1336078229775308745 6.69036608997
1336078229875060108 6.57754617879
1336078230008352476 5.89212943717
1336078230108362249 3.02299987875
1336078230208482186 0.883334936115
1336078230308447947 0.925932414214
1336078230408465482 2.07834101496
1336078230508703123 1.10718915488
1336078230608434927 0.906406827792
1336078230741788601 1.31385057141
1336078230841703741 2.42990621034
1336078230975014385 3.3328936065
1336078231075009505 3.43546041012
1336078231175110971 0.819685556599
1336078231275042744 1.35994281732
1336078231375115196 0.800398986475
1336078231474991176 -0.295977502162
1336078231575019859 1.37239155652
1336078231708274329 1.27546918284
1336078231808496363 3.03401188996
1336078231908393966 4.63095499613
1336078232008476907 3.75807815822
1336078232141814339 4.40946174211
1336078232241612914 2.43633732975
1336078232341866180 3.06641637792
1336078232441648233 2.66635844264
1336078232575281225 1.66711470182
1336078232708486181 -0.117016411699
1336078232808384461 0.867528407435
1336078232908469275 1.12629482443
1336078233008587716 -0.102334155581
1336078233108418609 -0.273143253998
1336078233208399305 3.09209190847
1336078233308499706 3.64937782253
1336078233408421913 3.3531441924
1336078233508561575 2.77415041163
1336078233641781658 2.55459258272
1336078233741874715 4.79300377339
1336078233841793453 3.56253492353
1336078233941736781 3.74297221043
1336078234041828277 3.09101604121
1336078234108624725 5.48190346243
1336078234208470286 4.86373253695
1336078234375015177 6.58549824113
1336078234475019155 5.20845564594
1336078234575425436 6.45427352552
1336078234708471747 6.43953141344
1336078234808416649 4.93914464811
1336078234908592829 7.20860590915
1336078235008457670 6.77324155375
1336078235108515454 4.70786624263
1336078235208385577 5.56443530988
1336078235308303344 4.05743307007
1336078235441753575 2.73430709941
1336078235575324421 4.23867704588
1336078235675199886 2.73599331041
1336078235775117798 2.49315122538
1336078235908422620 3.18692027176
1336078236008509341 4.87400165655
1336078236108393962 6.13471611304
1336078236208471157 4.04533714004
1336078236308539090 -0.33788424272
1336078236441732605 -0.74229943491
1336078236541725952 -0.237304346303
1336078236641917333 0.673097510677
1336078236741833405 -1.33836131326
1336078236841650671 1.38423440077
1336078236941697898 1.87046086382
1336078237041726512 1.05147036168
1336078237175026082 2.10360550034
1336078237275037131 3.51010475177
1336078237408377359 2.6381888474
1336078237508304993 1.69016398235
1336078237608501197 3.13039290939
1336078237741911587 3.32805222913
1336078237841716724 1.29970884443
1336078237941684291 1.60252320985
1336078238075059127 1.1573806381
1336078238175221015 0.793811691409
1336078238275010633 2.70446232194
1336078238375157689 2.31529560367
1336078238475052119 4.65209880807
1336078238608418237 5.87205006721
1336078238708436877 7.63625228096
1336078238875028953 5.46053493565
1336078238975037923 5.33873809904
1336078239075015324 5.93353749084
1336078239175065450 3.45649224829
1336078239274965632 5.87653174025
1336078239374962825 5.05172689379
1336078239508496492 5.50866041839
1336078239608432009 4.83942398486
1336078239708413605 6.43530638508
1336078239842482555 3.85753410797
1336078239941736765 3.66525962134
1336078240103117890 3.06663810823
1336078240169604128 0.461152491048
1336078240269573737 -4.68642466626
1336078240402909717 -7.53892684197
1336078240536180257 -4.94446137089
1336078240636346075 -3.49883691763
1336078240736251688 -2.26823797382
1336078240869662988 -2.7229753725
1336078240969543323 -1.10512681025
1336078241069640971 -0.806978852588
1336078241202835347 -2.73685839771
1336078241303058887 -0.855791690916
1336078241436411373 -0.017958030885
1336078241536229967 -3.11445190322
1336078241636191813 -4.99843555527
1336078241736286951 -3.61690520511
1336078241836200788 -3.21735174031
1336078241969678748 -2.7362997297
1336078242070012312 -3.57351441523
1336078242169575714 -1.05946983569
1336078242269816518 -3.7171953994
1336078242403030583 -2.93619182009
1336078242502857058 -3.46319935885
1336078242636290333 -0.95019108163
1336078242736222747 -1.70954271089
1336078242836404016 1.04677500987
1336078242936248766 -1.2451267686
1336078243036165282 -3.23589471657
1336078243169568850 -0.870881108323
1336078243269632023 -0.136211845469
1336078243369637242 0.458968907672
1336078243469538013 1.47323025458
1336078243602878726 0.934509411795
1336078243702927972 0.369509140687
1336078243802921877 1.2628574536
1336078243903011865 -0.13981826249
1336078244069706414 0.553023246101
1336078244169577662 0.425988385197
1336078244269571254 -1.12681416873
1336078244369675094 0.791414586946
1336078244469583378 0.346626037158
1336078244569627353 0.674749756005
1336078244703173696 -0.0935451166891
1336078244803125627 0.0073294507919
1336078244969536532 1.29264087584
1336078245069479782 -1.8759870097
1336078245236295655 1.68696788605
1336078245336393307 0.513055315995
1336078245436170073 -0.300574404173
1336078245536462129 -1.46340599018
1336078245669607233 -0.300413170433
1336078245769629647 0.355312193779
1336078245869487581 0.138043336662
1336078245969698995 0.0686284038285
1336078246069640198 -0.0941143307594
1336078246169640289 1.43478742074
1336078246269516240 -0.131268105465
1336078246369723626 -1.61573123052
1336078246502989861 -1.59386390272
1336078246603057631 2.12776805242
1336078246736336647 0.253885710402
1336078246836251928 -0.219043620222
1336078246936164429 -2.37595147121
1336078247036193686 -3.07710346505
1336078247169574644 -2.07700338117
1336078247269607984 -1.26432527908
1336078247402892335 0.516454033168
1336078247502909548 -0.581937158871
1336078247602915885 -0.0156896696024
1336078247702968336 -1.53687909655
1336078247802858068 -0.542597502222
1336078247936286740 -1.78159293605
1336078248069676006 -4.10476563616
1336078248169573152 -1.9899609137
1336078248302949205 0.00562004037701
1336078248403036064 -6.03289355726
1336078248502988003 -4.52290029343
1336078248636348225 -2.36796525127
1336078248736215025 -0.977008770662
1336078248836341220 -1.92446743619
1336078248936329181 -1.33666934157
1336078249036249526 0.991610671512
1336078249169736186 -1.763765348
1336078249302857122 0.354207880706
1336078249402951327 -0.610754296338
1336078249503014780 0.586564049351
1336078249636224697 1.38706722864
1336078249736254790 1.52620359884
1336078249836265633 3.63494343836
1336078249936245139 4.79495968098
1336078250036206865 7.45971299782
1336078250136147934 5.04479467286
1336078252136189959 -6.7650372338
1336078252202840862 -4.22525250812
1336078252302900657 -3.39610085034
1336078252402914481 -1.56920446378
1336078252502928045 -3.64320793024
1336078252602873595 -5.14556524663
1336078252736183042 -1.66286504523
1336078252869502306 -2.68391992786
1336078252969542557 -1.57527451093
1336078253102868526 -2.76644333755
1336078253202879627 -3.61968402888
1336078253302780300 -2.36766179913
1336078253402973620 -2.57024454402
1336078253502813666 -3.67178814488
1336078253669680629 -2.02525854715
1336078253769542923 -3.17003118685
1336078253869457117 -2.00792770048
1336078254002824747 -2.58848836973
1336078254102871392 -5.11555599203
1336078254169602341 -0.260751685721
1336078254269605736 0.372105371702
1336078254369543114 -0.174976011328
1336078254469606914 0.698304235098
1336078254602892633 1.07209949732
1336078254702838891 0.0566879002322
1336078254803065582 0.379332271828
1336078254902934036 1.45560699245
1336078255002779959 2.11146782956
1336078255103024095 1.75279215356
1336078255202860366 2.19315446923
1336078255302935302 2.57205346099
1336078255436205823 2.76014584088
1336078255536292856 2.36965348772
1336078255669616527 2.18499145393
1336078255769474878 1.7065856687
1336078255870238125 2.03452320262
1336078255969632329 1.4589353637
1336078256102841876 2.71676202867
1336078256202909086 3.77711634046
1336078256302858499 3.91057261183
1336078256403104763 3.43062970239
1336078256536286437 3.32752884939
1336078256636183168 6.45207310041
1336078256736211886 9.41463363415
1336078256869791309 8.52875588159
1336078256969566707 6.22771489585
1336078257069559817 7.60779621037
1336078257202865739 6.1226354551
1336078257302957814 6.19562450177
1336078257402970909 8.51187966489
1336078257502962817 6.42626668712
1336078257602783870 8.23979204695
1336078257702901257 5.5566038548
1336078257836281059 5.39155764068
1336078257936279587 5.63399058614
1336078258036123485 5.83630036712
1336078258136137914 3.92040480819
1336078258236374913 4.38401276417
1336078258336413870 1.67739856881
1336078258436447134 -4.31908101062
1336078258569722357 -3.72127448538
1336078258669526332 -4.6664317843
1336078258769670628 -3.64279525838
1336078258869590632 -4.86918313767
1336078259036222930 -4.79821850837
1336078259136169681 -4.76215650246
1336078259236199085 -3.08481549747
1336078259369794324 -4.92994065263
1336078259469670534 -5.56608230405
1336078259569692299 -6.41989277092
1336078259703003025 -7.40223074101
1336078259802911706 -12.0874968197
1336078262369742840 -7.3462052152
1336078263002815201 2.05326906839
1336078263102877587 3.36448561525
1336078263236465398 3.32721792175
1336078263336220203 3.35962655718
1336078263436303327 6.98323283617
1336078263569659447 7.73151561286
1336078263669530629 5.60279730827
1336078263802859636 6.50882762742
1336078263902854614 3.8744110354
1336078264002912586 3.80424559483
1336078264102845084 5.25624485707
1336078264236374842 5.42075546674
1336078264336281508 5.37312286123
1336078264436304812 11.6726506721
1336078264536130392 15.6907834543
1336078264702995739 15.4356357369
