# Supplementary material for: Infants Time Their Smiles to Make Their Moms Smile
Source: PLoS One. 2015 Sep 23;10(9):e0136492. doi: 10.1371/journal.pone.0136492 (PMC4580458; doi:10.1371/journal.pone.0136492)
Supplement: S1 Data — (ZIP) [file pone.0136492.s001.zip › DiegoSmileRawData/smilenew_sub_29_babyplus_2012-05-03-13-40-17.robotsmiles]

1 1336077631040816598
0 1336077634974075250
1 1336077638874189953
0 1336077640307623849
1 1336077642640978278
0 1336077648240784281
1 1336077657574198636
0 1336077659107727150
1 1336077662074114881
0 1336077663807509255
1 1336077665440830950
0 1336077667792354416
1 1336077671358791582
0 1336077673858785536
1 1336077675925607387
0 1336077679192055060
1 1336077681192117365
0 1336077683525720567
1 1336077685925523786
0 1336077689525671846
1 1336077691992211717
0 1336077695158774137
1 1336077697525574578
0 1336077699525565185
1 1336077704392111782
0 1336077705358740151
1 1336077706525565287
0 1336077709858837553
1 1336077711858791687
0 1336077713592149599
1 1336077722358797012
0 1336077724292343929
1 1336077729892185056
0 1336077731892537503
1 1336077735346337839
0 1336077737712815777
1 1336077739746241022
0 1336077749813119005
1 1336077751679457671
0 1336077755246292100
1 1336077760346217989
0 1336077762712786691
1 1336077777379683882
0 1336077780512923423
1 1336077785246285061
0 1336077787212995390
1 1336077793212933005
0 1336077796646261325
1 1336077798879569110
0 1336077800146437316
1 1336077803146200970
