# Supplementary material for: Infants Time Their Smiles to Make Their Moms Smile
Source: PLoS One. 2015 Sep 23;10(9):e0136492. doi: 10.1371/journal.pone.0136492 (PMC4580458; doi:10.1371/journal.pone.0136492)
Supplement: S1 Data — (ZIP) [file pone.0136492.s001.zip › DiegoSmileRawData/smilenew_sub_29_babyplus_2012-05-03-13-40-17.subjectsmiles]

1336077625507770105 -12.275959186
1336077625607627659 -13.8858044064
1336077625707390141 -17.1415656101
1336077625807327925 -16.3218403327
1336077625907513635 -15.8740583673
1336077626007419198 -15.1646747074
1336077626107622898 -14.393209735
1336077626240824828 -16.0833005408
1336077626340847164 -12.8204932674
1336077626440748442 -9.73970764352
1336077626540784530 -9.66356602119
1336077626640810011 -7.2161268694
1336077626740720214 -8.39280596616
1336077626840779612 -10.3635407106
1336077626974146461 -13.7869265018
1336077627107388087 -11.2554648768
1336077627207386388 -9.20980414704
1336077627307464596 -9.96096758981
1336077627407316262 -9.73402401656
1336077627507442794 -7.9279233301
1336077627607451161 -9.15388902274
1336077627740832920 -9.21817219316
1336077627840700822 -4.73379472207
1336077627974060392 -4.47594293189
1336077628040908720 -4.98622647643
1336077628140679066 -5.7749643051
1336077628240723177 -6.62213238509
1336077628340877647 -5.29681027279
1336077628440797033 -2.04115284062
1336077628540810215 -1.88539734981
1336077628707501674 -5.4576997586
1336077628807683771 -5.3174261914
1336077628940726373 -3.57460240242
1336077629040699580 -6.11645727404
1336077629174075707 -8.51935742953
1336077629273989144 -7.5738262309
1336077629374215766 -7.22456392709
1336077629474352887 -5.00801519427
1336077629574319664 -4.16484904884
1336077629674121190 -7.81776022014
1336077629774108958 -6.19582530456
1336077629940823818 -7.52484088309
1336077630040927536 -8.23973652954
1336077630140875167 -7.43374618595
1336077630241000364 -7.32454212398
1336077630340829595 -6.00762458454
1336077630440800239 -5.52413981143
1336077630540716779 -3.2754261726
1336077630640804600 -0.223647053734
1336077630740795823 1.64260419271
1336077630874176437 5.13045491822
1336077630974149336 3.94031625805
1336077631040731907 3.15922506495
1336077631174155378 3.66187081831
1336077631240893682 2.50410030513
1336077631340822894 0.98163058212
1336077631440938889 1.99466831123
1336077631540901501 1.61583366134
1336077631674168912 1.91503135147
1336077631774126370 3.91491614558
1336077631874013312 5.46735796827
1336077631974335266 5.01183763771
1336077632074203986 7.00591783024
1336077632174071670 8.40150392058
1336077632307682562 10.4150206457
1336077632407421166 9.12418985439
1336077632474137331 14.2474115066
1336077632574260509 10.9304068463
1336077632674110911 12.2577266613
1336077632774004076 11.286626598
1336077632873962030 10.9673711953
1336077632974063427 11.1126191762
1336077633074057459 13.48218101
1336077633174138131 12.2563147866
1336077633274097477 14.7784786873
1336077633374341859 13.1653551846
1336077633474229272 12.2785647575
1336077633574215744 13.0808947542
1336077633674192770 13.9160558381
1336077633774205135 14.2259556404
1336077633874307599 14.5263675693
1336077633974293984 13.1777252048
1336077634074115723 8.51236869532
1336077634174190724 -2.47752575882
1336077634274152480 -4.14277132528
1336077634373990020 -6.77141828129
1336077634474228090 -9.47757807571
1336077634574108492 -8.82213504685
1336077634674040117 -8.95913851939
1336077634774131509 -8.31398821964
1336077634874043806 -7.68244025161
1336077634974061624 -7.308129336
1336077635074118631 -7.51216352519
1336077635174090126 -8.18361090552
1336077635273975200 -6.07399189873
1336077635374009278 -7.08561575253
1336077635474322504 -10.4289606807
1336077635574119242 -9.28811829415
1336077635674149960 -10.356482872
1336077635774197683 -8.07378094596
1336077635874130370 -6.57202672812
1336077635974112263 -8.74171288162
1336077636074196727 -7.53252000054
1336077636240740701 -6.1356882504
1336077636340783638 -8.41251522325
1336077636440718780 -7.55514953872
1336077636540836209 -7.54416903353
1336077636640910530 -8.17098017111
1336077636740775027 -7.13258325265
1336077636840948382 -9.43697904356
1336077636974145569 -9.49680260959
1336077637074218186 -12.1836384245
1336077637174138913 -10.942000034
1336077637274046075 -12.6111927957
1336077637374176550 -13.2456128002
1336077637474111339 -13.132810518
1336077637574677230 -12.6473139323
1336077637674150204 -12.0158724569
1336077637774067256 -11.956993553
1336077637873934230 -13.5892116145
1336077637973993361 -12.3486528014
1336077638074022819 0.283455473652
1336077638174141070 6.28238460737
1336077638274026321 10.2015975577
1336077638374016424 11.1717954527
1336077638474004894 12.0709951146
1336077638574132295 12.3716179608
1336077638674083367 10.9295159595
1336077638774376656 14.0562186375
1336077638874045413 12.7668337965
1336077638974237925 12.6840894779
1336077639107373767 13.8453469979
1336077639207441613 14.169149472
1336077639307502839 13.6979378619
1336077639407425087 14.8033394584
1336077639507420701 12.3217876522
1336077642107358415 3.43610839864
1336077642207358783 2.03693442445
1336077642307532224 3.27523770474
1336077642440866579 1.88175737488
1336077642540708356 0.726722829746
1336077642640864471 -2.30043369684
1336077642740783069 -2.60751991548
1336077642840728669 -3.80822874294
1336077642940800807 -7.97369682206
1336077643074162886 -8.73130428315
1336077643174232939 -7.39954760047
1336077643374079562 -7.69315312948
1336077643474007919 -6.32187877548
1336077643574156668 1.06761193203
1336077643674187126 6.25978345996
1336077643774258736 9.71704821081
1336077643907414275 9.3497142615
1336077644040874733 8.57086562928
1336077644140779511 10.9328789704
1336077644240876740 10.6196635138
1336077644340747355 10.9297073684
1336077644440752590 12.4824200485
1336077644540714214 10.3219399845
1336077644640671090 11.1212042828
1336077644774040833 9.89405406051
1336077644874023789 9.74128709256
1336077645040993145 10.2945445857
1336077645174243110 13.8826020114
1336077645274187162 10.4715060634
1336077645374139212 11.1658514942
1336077645507447289 11.8720639632
1336077645608119505 2.8084738538
1336077645707596175 -5.48332058603
1336077645807444279 -7.51576265549
1336077645907415720 -4.94323398631
1336077646007354854 -4.87904817134
1336077646107348651 -5.35065373777
1336077646207480476 -6.0715588162
1336077646307354642 -7.68875577139
1336077646407515046 -6.96910134605
1336077646507438239 -6.44335431655
1336077646607790953 -6.44519586158
1336077646707477339 -5.40754927049
1336077646807733891 -7.08480208513
1336077646940692031 -7.56008373769
1336077647040891951 -8.00856102327
1336077647140794494 -8.24563673315
1336077647240791797 -6.80222301429
1336077647340774976 -8.41273940164
1336077649240681319 -6.25691392921
1336077649374227826 -10.0334425151
1336077649474137282 -10.6805643138
1336077649574011256 -8.07227792943
1336077649707462174 -8.47939560151
1336077649807576551 -9.41051973272
1336077649907439040 -8.15024301692
1336077650007314998 -8.84270625184
1336077650107371803 -8.27501583176
1336077650207638363 -11.4355413094
1336077650307595046 -9.55011600551
1336077650440846678 -9.66765261507
1336077650540785573 -9.54857199558
1336077650607396347 -9.72299701493
1336077650707515436 -10.2736180434
1336077650840765454 -8.33213368464
1336077650940778570 -9.63762179054
1336077651040800639 -7.15927588343
1336077651140859855 -5.07138567377
1336077651240977903 -3.56796474774
1336077651341069288 -4.52831804343
1336077651440755256 -2.46793223176
1336077651574348760 -2.45731215078
1336077651674223392 -2.54892283104
1336077651807537917 -2.92691264754
1336077651974276181 -3.46886388156
1336077652074010640 -2.81037209063
1336077652174008869 -4.89169990861
1336077652274138271 -4.49269616196
1336077652374117064 -5.77169497141
1336077652474038371 -2.79162745775
1336077652607572851 -5.14711527882
1336077652707293193 -5.11572728719
1336077652807377412 -3.31803461491
1336077652907530070 -5.02645748952
1336077653007336263 -5.65165675147
1336077653107511281 -4.79854127363
1336077653207439409 -4.84266430714
1336077653307452196 -4.38953352947
1336077653440679959 -4.62269401436
1336077653540736957 -5.15108816406
1336077653640791063 -3.16373454999
1336077653740712592 -3.00149809008
1336077653841004780 -4.39163185326
1336077653974040531 -4.65648719275
1336077654074041702 -5.15484323672
1336077654207391747 -1.21581434581
1336077654307487310 8.76199130729
1336077654440801220 7.9789257019
1336077654540667171 9.82204147445
1336077654674246645 8.14307405431
1336077654774093651 8.21370963276
1336077654874207867 11.619170568
1336077654974223773 8.81910639681
1336077655107387542 8.57704363291
1336077655240902228 8.32457016281
1336077655340845136 7.20400627746
1336077655440747083 7.45237537961
1336077655540801945 8.37548331867
1336077655674041447 7.23788711223
1336077655774092517 7.2322816255
1336077655907402558 7.16510342356
1336077656007379202 5.56356283397
1336077656107566121 7.00020445558
1336077656207467103 6.81428036831
1336077656307456537 6.57209613822
1336077656474195168 6.61014561957
1336077656574045087 7.58151847986
1336077656674155719 9.14650771265
1336077656807372310 8.24769845087
1336077656907501396 4.68510790382
1336077657007543000 -3.62887838131
1336077657140764353 -4.48146581256
1336077657240824452 -5.30350277362
1336077657340822250 -3.53780228696
1336077657474091928 -3.7479293508
1336077657574186279 -1.45048030767
1336077657674175652 0.5317373239
1336077657774052198 1.28815682847
1336077657874345511 1.40344480581
1336077657974178662 2.68112073566
1336077658074125687 3.40038985115
1336077658207352821 1.6495732471
1336077658307428983 5.32177596571
1336077658407431662 6.51661914033
1336077658507432573 7.04355746566
1336077658607352964 7.98830618809
1336077658740720010 6.23462329973
1336077658840867655 7.00475572555
1336077658940831090 1.30894278919
1336077659040809506 2.89332663025
1336077661307444507 -3.10985129263
1336077661407491130 -2.96696804526
1336077661540793055 -5.2325260759
1336077661674082924 -3.65180316786
1336077661774189953 -6.2413119388
1336077661874148550 -6.60625034318
1336077661974033765 -6.70729649685
1336077662074094620 -6.04420300422
1336077662173987959 -5.24015590837
1336077662274069233 -4.8673309724
1336077662407495140 -6.78937958304
1336077662507490753 -7.00911686857
1336077662640715446 -7.20909796861
1336077662774134312 -5.93924192672
1336077662874040806 -5.18956837254
1336077663007446360 -4.92109984044
1336077663140846317 -1.55829685312
1336077663240872199 1.6984222678
1336077663341027696 0.0617672192596
1336077663474060586 1.84052499443
1336077663573974099 1.05488969099
1336077663674118507 1.07505019772
1336077663807495575 -0.316990206545
1336077663907445179 -2.84181366382
1336077663974072036 -3.46645098377
1336077664107395554 -4.22956687475
1336077664207415370 -6.40744111715
1336077664307502474 -5.26377064336
1336077664440871106 -5.44404260822
1336077664540902317 -7.55345387642
1336077664640906136 -6.21619851994
1336077664774109716 -6.16901222193
1336077664874135456 -5.30152889629
1336077665007397452 -8.19283699802
1336077665107544687 -7.67460464992
1336077665240847771 -8.88769337458
1336077665340845789 -7.09133610058
1336077665440816543 -7.7003256898
1336077665540917412 -9.18452367342
1336077665674068084 -7.45581993886
1336077665774047469 -6.98476511123
1336077665874046085 -7.39026762901
1336077666007323837 -7.71004193525
1336077666107525639 -7.51218653271
1336077666207375921 -5.42742244839
1336077666307570388 -5.80442028206
1336077666407397692 -4.97890481292
1336077666540921824 -5.04004670687
1336077666640789706 -5.17216554936
1336077666774195088 -4.86202624735
1336077666874215173 -5.64352781663
1336077666974052369 -5.46616975334
1336077667092079206 -6.32774009497
1336077667192172307 -6.5835948053
1336077667292004239 -6.36138526992
1336077667425343568 -6.55993342507
1336077667558875570 -2.64986829766
1336077667692035877 -3.69523603495
1336077667792310932 -3.30903539803
1336077667892117726 -4.69115609643
1336077667992094660 -5.27019289486
1336077668092170584 -5.08154338012
1336077668192009949 -5.93842920365
1336077668325397022 -5.01616534339
1336077668458916517 -6.61097285626
1336077668558787186 -8.31934648585
1336077668658974574 -6.37656638827
1336077668758762567 -6.83629978564
1336077668892078449 -6.85258401338
1336077668992119258 -8.61691386689
1336077669092064578 -7.41967463167
1336077669192172911 -7.69368735681
1336077669292063912 -9.0403969418
1336077669392146321 -7.77593764589
1336077669525438181 -8.27373398671
1336077669625382936 -7.6814953218
1336077669758682124 -7.89450627226
1336077669858781836 -7.19701558568
1336077669958997676 -6.28279285187
1336077670058736346 -6.72582597258
1336077670158967907 -7.56341237922
1336077670292057772 -6.37216047197
1336077670392051826 -7.34116643945
1336077670492106634 -7.3729655858
1336077670592139776 -7.77986264761
1336077670692209549 -8.57933403031
1336077670792435372 -7.58281390325
1336077670892077801 -4.87634391329
1336077671025470293 -7.03400119432
1336077671158864603 -6.44140496843
1336077671258864995 3.39745624581
1336077671358778452 5.03916043245
1336077671492182834 6.70884932184
1336077671625517908 8.99039349573
1336077671725708091 8.78488379009
1336077671825624608 8.00187604813
1336077671958703728 7.08241756602
1336077672059492842 9.70099973641
1336077672192082446 9.39507124984
1336077672325505844 10.8809695234
1336077672425565721 11.4162109314
1336077672558873720 10.5646801811
1336077672692128185 11.4785739259
1336077672792184653 10.806970386
1336077672892046828 10.1199719703
1336077673025343314 7.43483794553
1336077673158835589 3.85721621691
1336077673325404264 5.29943878916
1336077673425571591 8.2393009851
1336077673525542589 -1.79133522189
1336077673625343075 0.138307525682
1336077673758696201 -3.71805430283
1336077673858858810 -2.95253044321
1336077674025437309 -5.68809207584
1336077674125614770 -5.51065176027
1336077674225400706 -5.90302494565
1336077674325528197 -3.89685735671
1336077674492013360 -5.3701768301
1336077674592138606 -5.94339402513
1336077674692167852 -7.71020320188
1336077674792133557 -6.90456891641
1336077674925557944 -7.30953163436
1336077675025470278 -6.76531771559
1336077675158789768 -6.51254788947
1336077675258768753 -4.99155749175
1336077675392109601 -7.70697156619
1336077675491970092 -6.53544063344
1336077675592117239 -6.61047354207
1336077675692061288 -6.57461362075
1336077675825488742 -5.75466107041
1336077675925329927 -5.83712154565
1336077676025338046 -6.65300359256
1336077676158796259 -7.25077284974
1336077676258744004 -8.51581517576
1336077676392148808 -8.18903515216
1336077676492330041 -6.70900749638
1336077676592064678 -7.00830897573
1336077676725502603 -4.98810058268
1336077676825404926 -7.13144201774
1336077676925311328 -3.09213923758
1336077677092185278 -3.95444204207
1336077677192072626 -4.53181127564
1336077677325360409 -4.00470535266
1336077677425513671 -2.42090506645
1336077677558946525 -3.17942226033
1336077677658887560 -4.02489144051
1336077677758670029 -3.39437290877
1336077677858871423 -2.84115117689
1336077677958878420 -4.03378143975
1336077678058792565 -3.20364829923
1336077678192051335 -2.74120241521
1336077678291964984 -2.80836684266
1336077678392016582 -7.11981238295
1336077678525505460 -4.09873699487
1336077678625516930 -3.91681211709
1336077678725415909 -3.78719854406
1336077678825383369 -4.7217611179
1336077678958739839 -5.37625307444
1336077679092103796 -4.66633922956
1336077679192047292 -6.31241117236
1336077679292092665 -3.60198025412
1336077679425402998 -4.58116677436
1336077679558785807 -5.36026023491
1336077679692119961 -4.15486805801
1336077679792146715 -6.53957776193
1336077679892169063 -5.4174196921
1336077679992101539 -5.91933923119
1336077680092134415 -2.36858981368
1336077680192171370 0.850618827545
1336077680325402800 7.71031726111
1336077680425409380 9.16194953353
1336077680525405921 11.0761734804
1336077680625375541 7.95314422698
1336077680725281532 8.50952482333
1336077680825403562 8.82353935901
1336077680958785265 9.13086104442
1336077681058864668 7.56777064336
1336077681191965335 8.16280110755
1336077681292121362 9.06025177314
1336077681391970509 8.19509874424
1336077681492135277 8.35097175843
1336077681592045611 6.4720001162
1336077681692074762 8.64479505015
1336077681858680351 7.25490239834
1336077681958748940 7.11126652586
1336077682058778071 6.73361481084
1336077682158779420 9.48295788372
1336077682258797113 10.7617999737
1336077682392100916 8.01908603849
1336077682492110067 6.61883534891
1336077682592134693 7.51952450352
1336077682692085578 7.57243720169
1336077682825549161 6.29420588256
1336077682925404483 4.25982154778
1336077683025358989 3.49149090826
1336077683125698487 5.3992581347
1336077683258967677 5.16708812083
1336077683358751263 -3.63652563844
1336077683458686875 -4.08780815321
1336077683525640071 -6.58596072955
1336077683625450357 -5.7362277375
1336077683758890797 -2.24800189628
1336077683858705856 -4.71095307656
1336077683991959049 -3.4750127162
1336077684092207524 -4.44037861205
1336077684192049055 -6.45091611171
1336077684292153522 -5.3953803846
1336077684392016434 -3.6593196451
1336077684525655120 -6.10537048542
1336077684625366438 -6.86048001026
1336077684725348883 -5.32094111049
1336077684858732059 -5.25500708064
1336077684958766965 -5.99143433437
1336077685058955132 -5.61583921277
1336077685158707059 -5.86642373719
1336077685292038221 -5.47226236293
1336077685392064197 -4.28465792299
1336077685525456801 -1.96741603513
1336077685625511478 -3.57551318432
1336077685725394379 0.109108455388
1336077685825448901 -0.698876110696
1336077685925506161 1.01469749264
1336077686025516377 0.568239576356
1336077686125342601 2.74328119791
1336077686225402700 0.753560266128
1336077686358907872 0.593925051804
1336077686458689207 0.651458673756
1336077686592011415 1.21732871188
1336077686692052232 2.79605667596
1336077686825401627 4.68251020147
1336077686925405493 4.66367491645
1336077687025461744 5.04087179908
1336077687125365504 3.42598114289
1336077687225457283 4.74946652562
1336077687325410406 4.70193585985
1336077687425463806 5.8210284613
1336077687525356624 6.8946858536
1336077687658739895 6.13175442385
1336077687758700965 3.63793760406
1336077687858823897 4.86593357671
1336077687958853561 3.04097287586
1336077688058774465 -4.16538746366
1336077688158849225 -8.31772694856
1336077688292093537 -6.99328637524
1336077688458740168 -4.37679333241
1336077688592032559 -5.16169233067
1336077688692198900 -5.29310926113
1336077688825424897 -4.9995179294
1336077688925473344 -4.35832368297
1336077689058724389 -5.00468214897
1336077689158875528 -4.62544060603
1336077689292151737 -3.59010353936
1336077689392078425 -2.43808313595
1336077689525662445 -1.34393471193
1336077689625409022 -1.50774683718
1336077689725529511 2.74685510086
1336077689925536087 6.33350791483
1336077690025411176 9.0396585176
1336077690158865866 9.53842656015
1336077690258705052 8.07675329502
1336077690358714945 9.79956784726
1336077690492035445 10.424917077
1336077690592132069 9.9082157097
1336077690692028632 10.4838830929
1336077690792067044 9.49029721269
1336077690892109465 7.34014295454
1336077691025371664 5.18086714025
1336077691125532225 3.29084413297
1336077691225407298 6.62075506051
1336077691325349475 4.86293065692
1336077691425410576 4.96790097596
1336077691525497625 3.41353329477
1336077691658882585 2.4689055869
1336077691758777977 4.90876696004
1336077691858792475 4.93708410792
1336077691992050593 5.77537895636
1336077692092032623 2.88898952568
1336077692192054812 4.90773308364
1336077692325389395 5.61035622739
1336077692425531407 4.33944313278
1336077692525401392 5.37947022005
1336077692625460384 5.11753083438
1336077692725461145 6.51990574757
1336077692825604623 5.05511607527
1336077692925381002 5.33277696789
1336077693025508197 4.24905807381
1336077693158852737 5.98246005976
1336077693258649402 4.09436944855
1336077693358785509 4.87177121448
1336077693525320070 6.73120700675
1336077693658814078 3.89587481661
1336077693758818731 4.31186930247
1336077693858868199 -3.22757608707
1336077693958844538 -5.25968476681
1336077694092209037 -5.50820878119
1336077694192048023 -4.6456501532
1336077694292001931 -4.40226871899
1336077694425378932 -5.06626608848
1336077694525376275 -3.62696311724
1336077694625422739 -3.71185880461
1336077694725446433 -3.21513712342
1336077694825595175 -1.00211859633
1336077694958703394 -2.93506788119
1336077695058817622 -2.8706121015
1336077695158753831 -3.16092473604
1336077695258903148 -2.90600138368
1336077695358785290 -3.26570403943
1336077695458835590 -2.2340928916
1336077695558922612 -3.41635133455
1336077695658772505 -3.34405855361
1336077695792112939 -3.4799890668
1336077695892038656 -4.31968918266
1336077695992005592 -3.98892840311
1336077696125542816 -1.24691957304
1336077696225341368 -3.83196345304
1336077696325334958 -3.83736013653
1336077696458861708 -3.61864420463
1336077696558845205 -6.53851178928
1336077696658914764 -6.087813607
1336077696758812912 -3.81845032581
1336077696858746725 -4.44665972957
1336077696992074464 -4.76656927306
1336077697125379648 -4.14932877052
1336077697225581368 -3.57509278857
1336077697325407019 -4.49312600462
1336077697425357710 -4.71464523445
1336077697525481920 -3.00709184442
1336077697658659821 -3.94184900348
1336077697758737408 -5.21727996654
1336077697858783422 -5.31347955226
1336077697958848275 -4.52288088401
1336077698058744202 -5.19060425587
1336077698225567344 -5.20466011427
1336077698358823219 -4.99973377838
1336077698458851826 -2.75289055725
1336077698558680324 -3.03651352232
1336077698658765731 -2.72127900665
1336077698758839487 -2.49379665847
1336077698892052279 -2.66378691031
1336077698992178696 -0.972483435945
1336077699092293470 -1.46524760608
1336077699192262237 -0.953608570874
1336077699292138644 0.371824007832
1336077699425589145 -0.328803988309
1336077699525524170 -0.468090192102
1336077699625465536 0.00085866672149
1336077699725409676 0.789701003607
1336077699825449295 0.106372172617
1336077699925424620 0.397222639414
1336077700025288633 -0.782872297629
1336077700125447883 -1.18014583818
1336077700258664592 0.29819783726
1336077700358777720 0.992185633331
1336077700458719778 0.798370550821
1336077700558741965 0.326372855029
1336077700692100673 0.817754372846
1336077700792195015 -0.031769951718
1336077700892097364 -0.411195412629
1336077701025494016 0.431864771503
1336077701125654930 -0.929612442656
1336077701258795328 0.45414660205
1336077701425359703 -0.611865254484
1336077701525402282 -0.347202929719
1336077701658769068 -0.982517546099
1336077701758870919 0.522232871027
1336077701858762175 -0.655829236274
1336077701958693343 -1.57077721664
1336077702058749772 -1.94265770914
1336077702158821746 -1.87786699735
1336077702258870226 -2.95536291609
1336077702358788583 -3.17524197679
1336077702492081364 -1.51482401028
1336077702592153136 -2.47888220071
1336077702692251426 -2.53562552422
1336077702825475446 -1.45281608668
1336077702925563808 -3.0543146437
1336077703025422437 -3.04707997323
1336077703125640490 0.0399332546825
1336077703258921843 -0.778867445388
1336077703358842598 0.00987979097204
1336077703458793215 -2.01383688267
1336077703558738142 -1.09768596889
1336077703658719174 -2.29802156534
1336077703758741094 0.989433323214
1336077703858769388 2.28202863789
1336077703992183928 4.01166902598
1336077704125520553 5.14424250223
1336077704225476743 8.04774169629
1336077704325523029 -0.0136441859304
1336077706125765946 2.7723679009
1336077706191992835 1.97852231308
1336077706292120002 0.884866723473
1336077706392134100 3.16830439514
1336077706525544593 0.43064828255
1336077706625321791 1.33701797277
1336077706725921382 1.95571053403
1336077706825353034 3.27364651259
1336077706958669547 2.0257080738
1336077707058812589 2.93878039325
1336077707192065863 -0.748071574029
1336077707292142523 5.94084881621
1336077707392117701 0.261531684349
1336077707525481345 0.620451480365
1336077707658845186 2.40899285804
1336077707758922769 2.9898699897
1336077707925500820 3.61695203732
1336077708058752234 0.516345007972
1336077708192034442 2.16022647837
1336077708292172253 3.19773740726
1336077708392018100 2.2051167923
1336077708492501157 2.81787303656
1336077708625542272 3.05002973875
1336077708725562247 4.42218369344
1336077708825364077 3.320730616
1336077708925404571 3.63059339283
1336077709058806522 2.72289651012
1336077709158775620 4.49481591257
1336077709258847365 4.75265210514
1336077709358721746 3.9442236917
1336077709458780292 -2.5571536887
1336077709558710098 -5.75655145928
1336077709658721712 -9.41197643967
1336077709758755944 -7.21440604605
1336077709858820791 -1.85751533005
1336077709958835225 -0.716583531967
1336077710092118076 -2.17504722966
1336077710225376327 -2.32289252234
1336077710325350314 -1.81960640684
1336077710425399490 -4.2501544702
1336077710525410347 -1.96664914148
1336077710625450242 -2.22858205391
1336077710725546216 -4.29121198409
1336077710858870056 -4.83288192504
1336077710959656687 -6.38786679157
1336077711058793273 -6.42103663847
1336077711158867913 -5.98165394513
1336077711292220451 -5.21070073876
1336077711392062001 -6.61896417837
1336077711525597637 -9.95691803849
1336077711658805188 -13.9236998973
1336077711758614454 -15.0120623603
1336077711858778656 -8.34120735728
1336077712058787833 -4.3886644436
1336077712192088421 -1.1454934865
1336077712292111572 -2.23908511684
1336077712392053661 -3.58305735603
1336077712491993170 -2.77287918678
1336077712625559902 -1.09283658401
1336077712725653961 -2.07981847575
1336077712858715011 -1.58205922622
1336077712958779330 1.75403984169
1336077713058798323 4.18877868714
1336077713158840091 5.05232449894
1336077713291970629 5.67290368556
1336077713392199346 4.15459599581
1336077713492188251 4.51523693597
1336077713592094695 5.06338805843
1336077713692199596 3.32703950992
1336077713792038750 5.40654772522
1336077713892101157 6.92691674468
1336077713992133753 5.03600573081
1336077714125629425 5.07354934115
1336077714225407256 5.25475658482
1336077714325364400 6.96971579136
1336077714425529674 3.98404659777
1336077714525524415 5.85773543412
1336077714625539997 4.96683474405
1336077714792124877 4.16407774556
1336077714891977763 -1.76730038853
1336077714992006629 -4.85399256986
1336077715092090445 -4.86202714131
1336077715225551238 -6.06212983994
1336077715325539125 -4.05256563375
1336077715425517692 -5.69453376842
1336077715525330768 -4.45097153349
1336077715625415292 -5.52751363484
1336077715758793009 -4.71639121639
1336077715858709832 -4.67512862048
1336077715958734651 -2.78967604007
1336077719158890330 -0.063132794701
1336077719325360240 0.0326507747893
1336077719458829270 -0.0304716305394
1336077719592149584 -3.59743155062
1336077719725426464 -4.12345754467
1336077719825522499 -4.1769851712
1336077719958749195 -2.08616916049
1336077720058862559 4.90694480781
1336077720158661395 10.0866911411
1336077720258710812 11.2641938684
1336077720358819981 11.8156182259
1336077720492119666 11.6847438592
1336077720592103475 11.0417856254
1336077720692112055 9.95595887357
1336077720792064767 10.3340818099
1336077720925414021 9.48904164926
1336077721025538339 10.4599169379
1336077721125472765 11.695469669
1336077721225599846 9.13034158719
1336077721325504498 10.4811431366
1336077721458878573 9.23032160227
1336077721558765419 9.52157331322
1336077721658688474 8.86150146613
1336077721792097313 9.80376069919
1336077721925417146 8.41494261592
1336077722025463756 8.54867860983
1336077722125600643 8.35719614544
1336077722225306434 8.29759292711
1336077722358681600 6.98404315794
1336077722458822226 6.51337280937
1336077722558713266 7.3423658695
1336077722658854012 7.25792889937
1336077722758788858 7.35840072316
1336077722892041104 6.30022375097
1336077723025357988 6.94318081191
1336077723125531884 6.98932122104
1336077723225421189 4.96618162861
1336077723358672046 7.1396080193
1336077723458757916 6.38640507389
1336077723558862023 7.74336001228
1336077723658948374 7.96847898968
1336077723758969993 7.33291660349
1336077723892188926 8.29682104776
1336077723992080334 7.41327444055
1336077724092030511 6.56138910115
1336077724192008309 6.7160092129
1336077724292333478 8.31802686128
1336077724425367930 10.3149503276
1336077724525367586 8.51944047921
1336077724658695442 7.81344837485
1336077724758927072 7.1853466908
1336077724858648938 6.60213400805
1336077724958715049 -2.66537405552
1336077725058697950 -9.50364899701
1336077725158793044 -8.51319886424
1336077725292082389 -7.36229077416
1336077725392075793 -7.73116318192
1336077725492062907 -6.23103975439
1336077725592137023 -7.23502385482
1336077725691979538 -4.96203104671
1336077725792043038 -5.82210460383
1336077725892182030 -6.39648628334
1336077726025387301 -6.58858367709
1336077726125387812 -5.93442009829
1336077726225489602 -6.81472456402
1336077726325520345 -5.93649177548
1336077726458963394 -5.59292283564
1336077726558678810 -6.29234558704
1336077726658920072 -6.64535621799
1336077726792104374 -6.03351648859
1336077726892101606 -5.78906659182
1336077726992066564 -4.77011015773
1336077727158793323 -4.3199798732
1336077727292110628 -3.311287336
1336077727392084647 -2.77728737464
1336077727492007866 -2.74575646834
1336077727592023296 -3.63432218319
1336077727725509552 -4.94666291242
1336077727825380112 -1.36873386191
1336077727925530332 -0.935118665583
1336077728058795129 3.2422645598
1336077728158776804 7.22650446176
1336077728325452348 5.90955433805
1336077728425661239 5.7850687048
1336077728525565976 7.08993700718
1336077728658699633 9.93890960259
1336077728792095210 9.71943998353
1336077728959139847 11.8464604681
1336077729058786655 11.2075739804
1336077729158699099 10.8480410899
1336077729258690138 10.5993408047
1336077729358836419 10.9849402036
1336077729458903897 10.2391054198
1336077729558855530 9.83288591548
1336077729658799199 11.7266832643
1336077729792071894 11.0443690197
1336077729892091946 11.5922427616
1336077729991997829 11.8496917587
1336077730092260495 10.7051410961
1336077730192006681 10.4273024934
1336077730292185169 11.8056580411
1336077730425499657 9.93565249194
1336077730592054472 7.39718974087
1336077730692085049 8.40783957667
1336077730825452988 10.1726236223
1336077730925421605 12.3438779335
1336077731025562649 9.31099316779
1336077731125352388 9.46250230683
1336077731225469426 7.7253987273
1336077731358830339 8.04688205868
1336077731458856226 10.6735539907
1336077731592155585 9.92219488634
1336077731692161735 4.47568745448
1336077731792141672 -1.66687068254
1336077731892113512 -2.0271320497
1336077732025444576 -5.07459734705
1336077732125583790 -6.91612290593
1336077732525976249 -10.9239754069
1336077732658759662 -10.8223722342
1336077732758844441 -5.22045767416
1336077732858856011 -6.26734413113
1336077733058731797 -5.48184545696
1336077733146207675 -4.04752991043
1336077733279559077 -3.53895022345
1336077733379520074 -3.36587420377
1336077733479470006 -2.71756839074
1336077733579563416 -2.46154922618
1336077733779583680 -1.73417969893
1336077733912741214 -2.582288126
1336077734012929767 1.52523502863
1336077734112790932 0.2054348755
1336077734212866470 0.40362334567
1336077734346140343 -2.51012952455
1336077734479631162 -1.89427232038
1336077734612825085 0.755063156924
1336077734712863128 1.23859578906
1336077734812862938 1.24966018467
1336077734912705619 0.384072687111
1336077735012804381 1.95402983916
1336077735112779957 0.0293986249465
1336077735246155123 0.199466036958
1336077735346257577 -1.19742761768
1336077735446225173 -0.203560894178
1336077735579583576 2.53361332325
1336077735712949313 0.0888030569063
1336077735812853785 2.26069240749
1336077735912826858 2.61083859798
1336077736012766130 0.833484085634
1336077736112802056 0.507826875205
1336077736212711166 0.863047261978
1336077736346077119 -1.04516305358
1336077736446197305 -1.87288010388
1336077736579480387 -3.47496151205
1336077736679439709 -4.24373037611
1336077736779566589 -3.39682586199
1336077736879647787 -3.56844759225
1336077736979438617 -2.90556802813
1336077737079345217 -2.1611424702
1336077737179499189 -2.58734635967
1336077737279532958 -1.1111222355
1336077737379531946 -0.74223991304
1336077737479576145 -0.807182800404
1336077737579523523 -1.10959416458
1336077737712797384 -0.172621171299
1336077737879527498 -0.0822871628077
1336077738046158906 -0.189543406352
1336077738146184309 -0.489053084771
1336077738246150745 -1.39628869343
1336077738346229554 -1.38615192825
1336077738479515136 -1.12580478235
1336077738579591181 -0.415510520737
1336077738680043262 -1.44608662133
1336077738846342455 1.21648371129
1336077738946209876 2.98713659185
1336077739046261289 7.15413293607
1336077739146244666 6.77207199119
1336077739246253396 3.3396790661
1336077739346217078 1.57453191005
1336077739446137087 1.57460089557
1336077739546326105 2.38433469096
1336077739646316569 6.18084140446
1336077739746144978 -0.0913311466066
1336077739879476078 1.31640660635
1336077739979426416 -0.226015407349
1336077740079638357 -1.30826448054
1336077740212834102 1.07216390164
1336077740312919384 0.426180484634
1336077740412738066 0.335280110296
1336077740546237756 1.15806519021
1336077740646357274 1.49410293017
1336077740746152556 -1.11926095681
1336077740879616569 2.53328142554
1336077740979518331 2.19440259045
1336077741079541429 3.42206188421
1336077741212782087 5.27787884296
1336077741312818146 5.18453410254
1336077741413457644 9.7417061356
1336077741512936382 6.29237638853
1336077741612841526 6.15340491959
1336077741712860193 3.07469122563
1336077741846136675 3.94377115809
1336077741946254948 3.98246243134
1336077742046279193 5.91351076708
1336077742146109313 6.67718627714
1336077742279479786 8.58004509482
1336077742379554888 11.2729873414
1336077742480299662 7.97497619385
1336077742612968349 10.5814578655
1336077742712743524 10.3285049617
1336077742812976323 7.11894736339
1336077742912978789 12.071491714
1336077743012791861 7.38590289668
1336077743112794823 8.39168762651
1336077743246083438 8.87494955177
1336077743346072019 7.39396409012
1336077743446151085 4.66022856975
1336077743546139477 5.98247840123
1336077743646192580 5.92914886459
1336077743746243683 4.33834432309
1336077743879403502 8.56636571283
1336077743979526573 7.6812695451
1336077744112954315 10.5302088333
1336077744212835164 10.3340142578
1336077744312868412 14.8969010777
1336077744412836427 13.8276061751
1336077744512878705 15.2257437517
1336077744612808055 13.860868039
1336077744779468894 13.4344170773
1336077744879476688 12.069209058
1336077744979462101 13.333302223
1336077745079557708 12.353448837
1336077745212963563 12.5990810637
1336077745312844869 11.1055845121
1336077745446155826 12.524288722
1336077745579497988 8.75169028631
1336077745679766109 8.36388053682
1336077745779604326 6.52816772343
1336077745879496184 8.3530490875
1336077745979645499 6.45147849095
1336077746112850216 6.37165980989
1336077746212829835 9.68041990197
1336077746312923218 3.32728764767
1336077746412922972 3.58128655095
1336077746512880767 0.141258388286
1336077746679507015 0.410337026468
1336077746779749393 -0.791687848137
1336077746879461382 0.407540942329
1336077746979525450 0.34344344297
1336077747112904025 2.28129309591
1336077747212808575 3.97110896547
1336077747312722638 0.583367989817
1336077747412824080 1.86544321074
1336077747512833820 2.57523314911
1336077747612770468 3.57280062659
1336077747712761843 3.71719685779
1336077747812795472 1.45670571798
1336077747912903991 3.05287896217
1336077748012879303 2.47490649099
1336077748146303374 1.75917944139
1336077748246195283 3.27847819435
1336077748346130427 2.52041383963
1336077748446220810 4.04616025822
1336077748546213369 5.99898118313
1336077748646237849 6.62477257988
1336077748779576556 6.24791078674
1336077748879532285 6.37130104625
1336077749012752143 8.35907910204
1336077749112737417 10.0583186532
1336077749279479286 10.3914607332
1336077749379603845 11.5087677639
1336077749512940182 12.7843262746
1336077749612806801 10.4742968613
1336077749712825803 10.5040294788
1336077749812899890 11.9524013511
1336077749946129665 11.1766202833
1336077750046302473 12.6568618055
1336077750146170736 12.3358170385
1336077750246538910 10.2870376738
1336077750346171835 11.0861828622
1336077750446173678 9.62297709699
1336077750546220258 10.700849374
1336077750646282411 11.4628433188
1336077750779507439 8.72776747124
1336077750912851746 9.9509403188
1336077751046231889 10.9619194799
1336077751146187643 9.69377915931
1336077751246292896 9.51757425312
1336077751346157244 6.74990063334
1336077751446286284 -2.54530986492
1336077751579374153 -2.1947036936
1336077751679441734 -2.9211976814
1336077751779488532 -2.87369733029
1336077751912920420 -3.09066404988
1336077752012871611 -2.08832522286
1336077752146268371 -2.18146260023
1336077752279720665 -2.40452822678
1336077752379521480 -2.69758282706
1336077752479456410 -1.83016150849
1336077752579452748 -0.094004163305
1336077752712808229 2.59951046019
1336077752813018909 3.98223879498
1336077752912883716 5.81603626403
1336077753012826033 7.70013715902
1336077753112811425 6.55535581256
1336077753212843484 9.49875021354
1336077753312820819 10.2165691777
1336077753412816332 7.80046584528
1336077753512844497 9.07445689757
1336077753612958152 11.9524180543
1336077753712852242 9.01884178226
1336077753812854603 7.64298974983
1336077753912899486 8.46037895551
1336077754012937572 9.38954837777
1336077754113067758 8.34188834676
1336077754246231397 10.076866326
1336077754379567063 8.64592552317
1336077754479487199 7.03372513699
1336077754579717548 5.88255911678
1336077754679581080 8.69229456713
1336077754812912641 8.64074657031
1336077754912848358 4.9145134195
1336077755013054897 3.60233503012
1336077755112774988 6.40825567983
1336077755246274564 5.83359115227
1336077755346177279 8.97410611742
1336077755446375450 7.04718664532
1336077755546203837 6.04345770764
1336077755679472120 6.57510235141
1336077755779410514 7.01178007962
1336077755879595059 6.41830353789
1336077755979401774 6.71785526821
1336077756079555075 5.68606486865
1336077756179489182 6.25230306989
1336077756312855138 7.7330256746
1336077756412795303 9.57985101287
1336077756546139847 12.4178173299
1336077756646186382 7.23832831885
1336077756746227987 3.62416062037
1336077756846257692 -1.02671733611
1336077756946186821 -1.89247034788
1336077757046155066 -0.741281286393
1336077757146101186 -1.30031702083
1336077757246139995 -1.02664044791
1336077757379580328 -2.01275902075
1336077757479411732 -1.80017628816
1336077757579563667 1.05216552419
1336077757712876199 -0.269345297532
1336077757812981092 0.152925653855
1336077757979765693 -0.0275484072554
1336077758079597195 -1.7180068524
1336077758179605181 -1.41267408514
1336077758279599110 -1.30176330294
1336077758379607760 0.720373610344
1336077758512831807 1.49809205255
1336077758646133261 2.52024626657
1336077758746232656 2.04312307451
1336077758846352365 2.79033202522
1336077758946171187 3.32690931904
1336077759079427144 0.313119489147
1336077759179577626 0.375873021718
1336077759279604590 2.08754599515
1336077759379503835 0.746511471116
1336077759479399540 0.690312283723
1336077759579500882 0.949406021062
1336077759712768730 0.635403836438
1336077759812917369 2.36495039058
1336077759912813164 1.2274163769
1336077760046478765 0.324883230948
1336077760146191343 1.59434098742
1336077760246265592 0.562835491345
1336077760346161207 1.5576435998
1336077760479460543 0.018180936773
1336077760579446590 0.927570532473
1336077760712856090 0.833491618831
1336077760812801713 -0.524441843685
1336077760946194315 0.814075164004
1336077761046126899 0.246557238685
1336077761146195192 1.12471602386
1336077761246172494 -0.781998734155
1336077761346235579 -1.58736604995
1336077761479493506 0.159923424048
1336077761579516504 -0.47314478373
1336077761679483568 0.21237089951
1336077761779540880 1.26339396589
1336077761912781654 -0.027197815834
1336077762012804437 -0.0673922270902
1336077762112795737 0.526388801899
1336077762212884681 -0.449149216847
1336077762312786251 -0.834904654008
1336077762412864034 0.730987732699
1336077762546132775 0.231122570502
1336077762712760114 1.20616293458
1336077766212921281 -3.2352314699
1336077766312852842 -6.52851828227
1336077766480039624 -7.50075569743
1336077766579577791 -5.25850747067
1336077766679784610 -6.68174950409
1336077766812896843 -6.84649849434
1336077766946145814 -8.46268949902
1336077767046164828 -6.67555047376
1336077767179652148 -8.2138483571
1336077767312738335 -7.25709491207
1336077767446239342 -5.37297359221
1336077767546057561 -8.47396194972
1336077767646108478 -7.06735194611
1336077767779506244 -7.09415665585
1336077767879547693 -8.17156854994
1336077767979651845 -7.42438814412
1336077768079512073 -8.81080587919
1336077768179533306 -7.25837403869
1336077768279504219 -6.48493926908
1336077768412803221 -8.47866209696
1336077768512784988 -7.15633441738
1336077768646202574 -6.95788577775
1336077768746140434 -7.72108938541
1336077768879689389 -6.65199480901
1336077768979521365 -2.86049547559
1336077769079541536 -0.856265651692
1336077769212816070 -0.508507057477
1336077769312818555 -1.07521629102
1336077769412789847 -1.01274992527
1336077769512770268 -1.82275344705
1336077769612858274 -2.47801167926
1336077769746266248 -3.12500863846
1336077769846186863 -2.42586267637
1336077769946206637 -3.5180464127
1336077770046140393 -2.17581520745
1336077770146155632 -2.39141370142
1336077770246181754 -3.71257857685
1336077770379478655 -3.29997306437
1336077770479644768 -2.36987435785
1336077770546159636 -0.91649534803
1336077770679711641 -1.21464487285
1336077770779599305 -0.665688041756
1336077770879998506 -1.77651838705
1336077770979439063 -2.42129630605
1336077771079646163 -2.10499300901
1336077771179608706 -3.41710072458
1336077771279565984 -4.14808680285
1336077771412827293 -2.80506829856
1336077771512803238 -7.26779866859
1336077771612843910 -6.77983447201
1336077771712800638 -6.42972260179
1336077771812823059 -5.66639773343
1336077771946073500 -6.01117867034
1336077772046082363 -7.08502667177
1336077772146143649 -5.00554685749
1336077772279490848 -6.37446167156
1336077772379600826 -7.41162960511
1336077772479501135 -7.1802283521
1336077772579615093 -8.23598196892
1336077772712848346 -9.6666144069
1336077772812824033 -7.87614664175
1336077772912839858 -5.48442662405
1336077773046338784 -0.481221388417
1336077773112827102 -2.57627097205
1336077775712769305 0.466784615191
1336077775812771606 0.814446333622
1336077775912695156 -5.36833610735
1336077776012912896 -3.97994022452
1336077776112835970 -1.26701268658
1336077776212880882 -0.670031761681
1336077776312784909 0.480045636943
1336077776412702040 0.293941094532
1336077776512850179 2.32420903761
1336077776646200575 1.23461380358
1336077776779711746 0.381973085741
1336077776879466655 0.75348767111
1336077777012878847 5.30188058456
1336077777112836351 10.1616798967
1336077777246180475 10.9054838743
1336077777379546740 10.8832922064
1336077777479645992 11.3000357078
1336077777612865024 9.28014344768
1336077777679595494 7.11672723029
1336077777779569470 10.9796338652
1336077777879542738 9.34390480493
1336077777979522850 8.18334147737
1336077778112846091 10.124979359
1336077778212774449 11.0843946717
1336077778312852353 7.39831326378
1336077778412928796 8.74053879706
1336077778512835944 6.30246583279
1336077778612766594 8.12531999068
1336077778712933982 6.96464832497
1336077778846264208 8.46589806747
1336077778946169464 9.15141986422
1336077779046241921 8.74092011297
1336077779146118323 7.23863869832
1336077779246205388 5.61170393257
1336077779346205207 6.57715463093
1336077779479544016 8.36922294372
1336077779546135280 8.31618739642
1336077779646103597 8.92754070909
1336077779779529818 5.59718254155
1336077779879633509 4.78769653931
1336077779979431947 8.36030572922
1336077780112790421 -4.34746663276
1336077780212823823 -11.049635346
1336077780312768167 -8.71721086182
1336077780412971016 -6.4852979419
1336077780512901876 -5.42566835468
1336077780612808990 -2.09030486986
1336077780712776421 -1.90508955398
1336077780812870082 -1.96251293334
1336077780913023198 -3.37195037015
1336077781046346163 -1.80260365565
1336077781146230507 -1.15574654968
1336077781246360442 -1.30512570045
1336077781346099975 -5.02318851761
1336077781446068905 -4.3027076081
1336077781546068828 -3.49443207203
1336077781679602072 -2.24543053993
1336077781779463398 -3.42004245246
1336077781912865231 -4.58470572626
1336077782012761427 -3.84802947586
1336077782112773609 -4.22676461474
1336077782246150502 -2.96980021048
1336077782312698493 -3.82321041161
1336077782412807625 -5.00976518157
1336077782546163188 -2.53550498745
1336077782646055905 -3.84347151561
1336077782746230719 -4.16923071425
1336077782879457593 -2.99174186168
1336077782979486589 -2.2396153726
1336077783079549495 -2.45293319245
1336077783179503801 -1.51408424019
1336077783312814895 -1.75945824283
1336077783446167771 -2.59217831757
1336077783546204200 -2.2136392202
1336077783646140297 -4.01267402417
1336077783746221440 -2.71070463229
1336077783846106420 -1.56639010593
1336077783946137394 -1.97147547611
1336077784079405595 -2.16683532809
1336077784212871254 -4.25577112178
1336077784379482724 -1.7775685858
1336077784479465150 -2.59785618877
1336077784613001569 -1.97958999044
1336077784713034561 -1.56275458869
1336077784812912104 -3.70618905049
1336077784912709387 -1.60817612444
1336077785012879322 0.674817572517
1336077785112952628 4.20665300258
1336077785246260044 4.45272737977
1336077785346198515 4.78326851926
1336077785446235091 5.53695497696
1336077785579445267 4.06086900003
1336077785679405918 4.88076917088
1336077785779434130 5.15761960325
1336077785879475303 5.96790209833
1336077785979491793 5.25460863211
1336077786079516600 4.93026337807
1336077786212873935 4.9713332654
1336077786312778609 5.12882766399
1336077786412844911 2.9544618612
1336077786512732498 4.22717390863
1336077786646155516 4.0904566206
1336077786746283889 4.05990317032
1336077786846276240 3.56954040613
1336077786946143771 5.35450457476
1336077787046329551 3.89755824531
1336077787146183630 5.42920740182
1336077787212984524 5.68377234523
1336077787312857546 2.22173591543
1336077787446162972 5.10691002371
1336077787546142486 4.66905756516
1336077787646200571 2.44292760005
1336077787746178249 5.04178097012
1336077787846063875 3.18173321194
1336077787946121704 1.44585116732
1336077788079557111 -2.96713276682
1336077788212816870 -2.80435809742
1336077788312765733 -2.94906743734
1336077788412794297 -3.65578173055
1336077788512817578 -2.85031782816
1336077788612789582 -4.76707516248
1336077788712792749 -1.64370771916
1336077788812871631 -2.8967071489
1336077788946082384 -1.88812099267
1336077789046349599 -2.80900962288
1336077789146246021 -1.15643253994
1336077789246267787 -1.69468689045
1336077789346206096 -4.69962879309
1336077789446352999 -3.2852752763
1336077789546158321 -1.80738762947
1336077789646141683 -0.583061223086
1336077789746129831 -1.23551172516
1336077789879627021 -4.13522068207
1336077789979541059 -3.87761743398
1336077790113093250 0.4659044774
1336077790246169479 0.300334242627
1336077790379399101 0.000409584377714
1336077790479560943 2.60862037447
1336077790612909460 4.13533762494
1336077790712796590 8.13623731891
1336077790812743065 4.80724273603
1336077790912860832 4.51129472052
1336077791012875657 4.76085437061
1336077791146231119 6.12543906267
1336077791246264218 4.72629404768
1336077791379453531 4.39891409821
1336077791479420407 4.759743779
1336077791579510151 4.32565916498
1336077791712936398 5.18211206
1336077791812726632 4.61450953858
1336077791946174941 3.9751017052
1336077792046118431 3.85428037485
1336077792146235941 3.70263484821
1336077792246167920 3.31582084051
1336077792346261658 3.81228744062
1336077792446245189 3.59169273647
1336077792546197705 3.52077282423
1336077792679506017 5.10115139783
1336077792779496271 3.79434034763
1336077792879740171 2.96784844091
1336077793012967980 4.69125171026
1336077793112871235 4.75718394239
1336077793212849077 2.74980792604
1336077793312880836 4.41395929581
1336077793412914342 3.03659578342
1336077793513603397 3.31929648563
1336077793612838914 4.00136652895
1336077793712802044 4.0742000787
1336077793812836456 3.04404352055
1336077793912859055 2.88285291003
1336077794012939390 4.06282660243
1336077794112785178 4.18904563276
1336077794212883683 4.28677349739
1336077794312806634 5.55194206304
1336077794446255554 7.41210065927
1336077794546128629 5.59215973889
1336077794646152001 6.64406578644
1336077794712780045 5.09283438934
1336077794812804922 5.07518075067
1336077794912786027 5.08672304307
1336077795012769861 5.98181833751
1336077795112758076 5.46014126685
1336077795246072126 5.56742592688
1336077795346209590 5.5487607036
1336077795446279052 3.89583257039
1336077795546131514 4.17498618353
1336077795646111750 1.36469339004
1336077795746197721 -0.354551498987
1336077795846102524 -5.29194599622
1336077795979449102 -3.24933468025
1336077796079506171 -1.90133396165
1336077796212808207 -1.47862961701
1336077796312893137 -1.48230915585
1336077796412847053 0.0722734892837
1336077796546114937 0.772354335669
1336077796646081130 1.39316803952
1336077796746128629 0.187663197559
1336077796846064543 1.37057369074
1336077796946213833 0.586402522582
1336077797046176931 -0.847883765282
1336077797179482884 0.0549703118884
1336077797279712724 -0.488698111064
1336077797379518794 0.93640564417
1336077797512766236 0.948065407117
1336077797612796050 2.32324007945
1336077797712974991 1.15260868023
1336077797812887035 1.79888750462
1336077797912760429 1.2467726543
1336077798046311983 1.6091481451
1336077798179618039 1.6609806431
1336077798279777213 2.59180400531
1336077798446233378 3.63259854016
1336077798546158801 1.16432848006
1336077798646210433 2.59663364247
1336077798779459064 1.79306005425
1336077798879523646 -2.75980011111
1336077803046399596 -2.27554064889
1336077803146181282 3.2438630334
1336077803246187986 -3.23387620431
1336077803346205575 -1.60401789813
1336077803446121181 -1.23779931075
1336077803546177938 2.73083671138
1336077803646240659 1.62704208304
1336077803779601170 5.50900592095
1336077803913186925 3.97424185307
1336077804012977959 4.64604682788
1336077804146153457 4.2539195871
1336077804279471733 4.00794014539
1336077804379578042 4.16375234107
1336077804512813563 4.1011634448
1336077804646269127 7.82135357715
1336077804746246395 4.77664587518
1336077804848685679 5.12669887012
1336077804979565178 5.82855906821
1336077805079515155 5.11234775398
1336077805179512985 2.77294324492
