# Supplementary material for: Infants Time Their Smiles to Make Their Moms Smile
Source: PLoS One. 2015 Sep 23;10(9):e0136492. doi: 10.1371/journal.pone.0136492 (PMC4580458; doi:10.1371/journal.pone.0136492)
Supplement: S1 Data — (ZIP) [file pone.0136492.s001.zip › DiegoSmileRawData/smilenew_sub_29_mirror_2012-05-03-13-34-02.robotsmiles]

1 1336077250936373891
0 1336077253269729933
1 1336077254936247330
0 1336077257503086038
1 1336077259169782689
0 1336077262369630944
1 1336077264136395417
0 1336077271703196447
1 1336077278102987877
0 1336077281369709910
1 1336077288836271807
0 1336077292336218894
1 1336077294836315163
0 1336077301436327598
1 1336077303802912438
0 1336077309636261824
1 1336077311336560488
0 1336077314336509964
1 1336077317969783570
0 1336077321869716585
1 1336077323569649746
0 1336077326102979903
1 1336077330936274040
0 1336077334769665908
1 1336077337969857516
0 1336077342236326130
1 1336077345469650007
0 1336077349503109281
1 1336077355469790593
0 1336077358869603635
1 1336077361303109721
0 1336077364402982243
1 1336077368736352684
0 1336077373136413856
1 1336077375769831591
0 1336077379169767466
1 1336077382202930123
0 1336077385903018898
1 1336077388369709088
0 1336077392536374606
1 1336077396403276234
0 1336077399903209635
1 1336077402636322080
0 1336077407003003180
1 1336077411236459273
0 1336077415902953453
1 1336077422591615904
0 1336077425691885794
1 1336077429024990410
