# Supplementary material for: Infants Time Their Smiles to Make Their Moms Smile
Source: PLoS One. 2015 Sep 23;10(9):e0136492. doi: 10.1371/journal.pone.0136492 (PMC4580458; doi:10.1371/journal.pone.0136492)
Supplement: S1 Data — (ZIP) [file pone.0136492.s001.zip › DiegoSmileRawData/smilenew_sub_29_mirror_2012-05-03-13-34-02.subjectsmiles]

1336077250403026673 -8.58920958848
1336077250502874273 -5.54971372804
1336077250603385055 -2.17661577071
1336077250702962680 1.34722429208
1336077250803023396 0.0421278177598
1336077250936384094 2.11228285775
1336077251036517561 5.23950624484
1336077251136530912 7.14507583813
1336077251236316455 7.00915956166
1336077251336494480 5.54990528341
1336077251469668752 3.96037437324
1336077251569662255 2.38672579136
1336077251669733715 4.29495021042
1336077251769746924 3.85356667447
1336077251869655424 8.5510737135
1336077252003090187 8.4097537474
1336077252103079438 8.39607517918
1336077252203085841 8.11600846871
1336077252302991344 9.79038777321
1336077252436441362 11.2255568617
1336077252536386456 8.96335065457
1336077252636406194 8.97846565394
1336077252736306660 9.79992129664
1336077252836405563 10.5203157183
1336077252969745446 5.57144683869
1336077253069768902 2.77082749787
1336077253169718976 6.72764562476
1336077253269721401 -6.43817476235
1336077253369659334 -6.26712402123
1336077253469714013 -5.46446833211
1336077253569646044 0.602554863226
1336077253669764752 -1.74451022462
1336077253803034173 0.604859387607
1336077253902991961 3.00253295677
1336077254036442028 5.16584899103
1336077254136588291 6.05885913843
1336077254236422592 9.94099032987
1336077254336354198 8.80875797101
1336077254436339194 8.52540878062
1336077254603047831 7.44869687785
1336077254703091809 9.48755366679
1336077254836332195 9.35431771515
1336077254936398850 6.54191444336
1336077255036287243 -0.192464977522
1336077255169722540 -1.22732752024
1336077255269887862 -1.22721083247
1336077255369668078 -2.43508577013
1336077255469716364 3.92918697832
1336077255569729371 9.99125486178
1336077255669805687 6.9917908096
1336077255769772695 10.0176428238
1336077255936407967 10.254111425
1336077256036601190 9.50808441826
1336077256136415998 11.0062352888
1336077256303136303 7.47706354855
1336077256436386647 9.28326803803
1336077256536332124 10.1783127769
1336077256636444776 7.71441872606
1336077256736436758 8.72613013945
1336077256836364230 10.3084623638
1336077256969925947 10.5516519608
1336077257069647818 7.53617582923
1336077257169716415 8.39312037586
1336077257303054439 7.68797010766
1336077257403124304 -3.62685938966
1336077257503087926 -4.71822864665
1336077257603005488 -2.15578377046
1336077257702956924 -1.90812666924
1336077257803040363 -1.11264177877
1336077257902954753 0.562539046682
1336077258002960505 1.21846106271
1336077258136401416 3.51324428484
1336077258236333924 1.91256233455
1336077258336317412 1.26388896603
1336077258469740666 0.342756429268
1336077258602999895 4.27814518168
1336077258703096026 3.35918029179
1336077258836322292 2.04531683944
1336077258969746074 5.11838860261
1336077259069713835 3.41458020241
1336077259169892183 2.60673116886
1336077259302942508 -1.85942559406
1336077259403085009 -0.326795479962
1336077259503167693 1.62002140371
1336077259636340064 6.40212955462
1336077259802986559 7.54618051829
1336077259903035622 9.20530746222
1336077260003102254 10.3197587904
1336077260103147712 11.7939879942
1336077260236491920 11.5664408699
1336077260336343840 13.3227905192
1336077260436512287 12.4401524939
1336077260536468020 10.824704963
1336077260636375184 13.4720959109
1336077260769661018 12.1477485944
1336077260869757149 12.1672982878
1336077260969683002 11.4929247529
1336077261069721725 12.6083736155
1336077261236366506 11.8632153245
1336077261369741168 11.5502203756
1336077261469768835 11.4691148325
1336077261569912033 10.0721121724
1336077261669886851 11.0958375597
1336077261769726096 11.0030765251
1336077261903000236 10.8336754711
1336077262003017397 9.00150446997
1336077262136324745 3.67813014223
1336077262269766200 -5.74201824186
1336077262369659838 -3.31763872946
1336077262469761438 -2.67696829374
1336077262602948825 0.20469703193
1336077262703617823 1.02389385192
1336077262803072809 0.726206297322
1336077262903000885 1.80935892088
1336077263002936602 -0.253112032819
1336077263136533079 -1.53274351156
1336077263269895901 0.47623756827
1336077263369739457 1.98362986442
1336077263469693383 1.11111740434
1336077263603035516 0.882718199759
1336077263703078192 -0.314211357917
1336077263803009113 -3.34511029049
1336077263936354687 -0.577372793954
1336077264036503734 0.33613460995
1336077264136302202 1.09910618167
1336077264269623871 1.59596003451
1336077264369766307 1.4493828087
1336077264503051033 2.17720928097
1336077264603319338 1.6846691367
1336077264703024007 1.59693452441
1336077264802957611 -1.28078078637
1336077264936413527 2.47089573293
1336077265069666089 3.59807720718
1336077265203034214 6.31544824256
1336077265303074623 4.07308838354
1336077265403083087 3.22261450782
1336077265503131433 3.3599387488
1336077265602987963 3.07035966125
1336077265703016028 7.56753695248
1336077265803132855 5.64809094279
1336077265936380519 6.39573044814
1336077266036394927 5.14746339265
1336077266103044801 6.26101216292
1336077266203042017 7.88666818693
1336077266303058781 8.2475445663
1336077266403191204 8.0144420931
1336077266502983373 6.73159666885
1336077266603243524 7.84813945697
1336077266703013219 8.54817526509
1336077266803059803 11.7451764492
1336077266902934939 11.4296767061
1336077267036494374 11.8117051247
1336077267136409457 9.23025672042
1336077267236561342 7.56960570515
1336077267369914365 5.43784246507
1336077267469733554 4.13506578466
1336077267569813094 1.90540712305
1336077267669842772 1.90753412257
1336077267803082144 2.14645198622
1336077267902960644 2.47858951657
1336077268003031508 3.79633203385
1336077268136473098 1.14759894547
1336077268236418038 0.892927352784
1336077268336344587 2.37497639606
1336077268436494685 0.313536287086
1336077268536402452 3.82510462749
1336077268636365390 0.736318697376
1336077268736382379 4.69047223621
1336077268836286386 4.02366702365
1336077268969786633 7.90957537126
1336077269069740027 8.24219405836
1336077269169666237 8.02655619113
1336077269269762370 10.1333570494
1336077269369637930 12.0090475288
1336077269502934640 11.5624627583
1336077269603042711 12.0142385436
1336077269703341454 14.6389944769
1336077269802951166 14.3200734144
1336077269903120372 12.5909894368
1336077270036310786 12.4860387175
1336077270136461481 14.1240232173
1336077270236460962 13.5096721151
1336077270336485964 14.9824450976
1336077270436368971 11.7418175512
1336077270569721006 12.3236510207
1336077270669773729 11.1724144059
1336077270769817358 10.7926816344
1336077270869747317 13.9230462496
1336077271003044890 13.4844547918
1336077271102981566 11.8517844571
1336077271203053180 14.3473007292
1336077271302973290 12.8025310152
1336077271403105324 10.4914687113
1336077271503168343 3.12391249471
1336077271603068982 -3.96564930054
1336077271703188417 -6.81814503153
1336077271803002853 -6.77499999087
1336077271936332613 -5.07400961514
1336077272036420827 -5.62563769325
1336077272136481907 -6.12868467931
1336077272236402155 -6.20705399178
1336077272402982225 -5.99449020454
1336077272503065605 -7.25634979917
1336077272636609413 -8.40042524186
1336077272736448412 -9.38514674761
1336077272836380563 -10.1992365046
1336077272936392721 -9.64286291453
1336077273036494746 -9.45402989732
1336077273136409657 -8.4365962325
1336077273236321802 -8.96220623143
1336077273369690731 -9.09430861151
1336077273469716039 -9.49003491055
1336077273569643118 -11.6833598082
1336077273669701978 -13.6405522941
1336077273769817851 -12.1894553455
1336077273903067687 -12.519983257
1336077274003028192 -14.3424514908
1336077274136394573 -12.0858127082
1336077274236366290 -11.1106734306
1336077274336508868 -8.64480893647
1336077274469758774 -9.31244005359
1336077274569688530 -11.2003121771
1336077274669911234 -10.9350119883
1336077274769741163 -8.71582445684
1336077274903022334 -13.9013791669
1336077275036312889 -13.1741322734
1336077275169703243 -13.1540157529
1336077275269766955 -13.4981704361
1336077275369826685 -14.3631955291
1336077275469755056 -13.2011746647
1336077275602970526 -11.7622679145
1336077275702968464 -10.1272145525
1336077275802992718 -12.9258615145
1336077275903277680 -8.98232995284
1336077276036434786 -8.73754674723
1336077276136322448 -9.73184396171
1336077276269800917 -8.22525400923
1336077276369648260 -8.32004712709
1336077276503155261 -3.83933920604
1336077276636373611 -6.30595173387
1336077276769670071 -5.94719399685
1336077276869653725 -4.94143135114
1336077277003038712 -5.0450241021
1336077277103102795 -5.05734612838
1336077277203137883 -7.96156552531
1336077277303002195 -6.22838690777
1336077277403557848 -8.25829602732
1336077277536355026 -7.13989198481
1336077277669964110 -7.05061367243
1336077277769816166 -5.63673982692
1336077277869657299 -5.69604626298
1336077278003007599 -0.460149308027
1336077278103102927 7.85447842107
1336077278203019356 12.2066209437
1336077278336300049 13.4412772211
1336077278436422223 13.4466548984
1336077278569830621 13.9603249932
1336077278669722939 13.0636447847
1336077278769735134 15.5106204358
1336077278869722056 13.1509379547
1336077278969747399 13.5057867198
1336077279069672943 14.7786024382
1336077279203970037 17.5383672198
1336077279303072183 16.8848036833
1336077279402973470 15.6836589007
1336077279502974339 14.0914030549
1336077279603044392 13.6657468443
1336077279736344455 14.6273183901
1336077279869625355 13.4004691383
1336077279970460285 14.3504605338
1336077280069791573 14.6907006347
1336077280236355561 14.3954226149
1336077280336426337 13.9645574968
1336077280469724889 11.6928775639
1336077280603082864 12.5253922659
1336077280736431557 11.3432637263
1336077280836468077 13.9649869578
1336077280969887179 13.5403365016
1336077281069764787 2.10118264928
1336077281169800521 -2.21065280942
1336077281269728678 -1.28946068093
1336077281369711946 -2.50399480612
1336077281502945474 -3.15192914284
1336077281603089018 -2.03968226596
1336077281736858234 -2.97830621752
1336077281836363334 -2.29037736885
1336077281936383703 -3.89157246621
1336077282036368210 -2.78141632408
1336077282136438054 -4.17029742076
1336077282269695305 -5.1624288531
1336077282369802224 -6.94096242046
1336077282502990284 -3.79312634045
1336077282603000641 -3.91055695582
1336077282703032955 -4.67432340517
1336077282836682949 -3.43686570588
1336077282936490896 -4.91340344002
1336077283103158779 -6.64060957573
1336077283202912221 -5.67408306839
1336077283336583891 -10.3573633475
1336077283436418293 -11.6729300786
1336077283536316149 -14.5100160328
1336077283636404064 -17.0110600632
1336077283736383542 -17.340153434
1336077283836327403 -15.5021715671
1336077283936416160 -15.0787205308
1336077284069675009 -14.204279617
1336077284169680159 -14.8265649394
1336077284303062764 -14.5817672201
1336077284469948416 -13.7810228552
1336077284636505389 -13.4176234641
1336077284769730832 -13.0480022981
1336077284869870671 -11.4657991541
1336077284969747448 -10.3711194897
1336077285103046734 -10.3336437745
1336077285236381762 -11.4186625243
1336077285336462243 -10.2677840299
1336077285436503951 -10.5868460763
1336077285569740922 -11.0308842047
1336077285669891053 -10.8396514869
1336077285769724582 -11.6418150506
1336077285869844235 -11.0120352847
1336077285969900099 -11.4519663804
1336077286069807972 -11.7804958966
1336077286169775411 -10.489206601
1336077286269692717 -11.6857634731
1336077286369742697 -10.7892901372
1336077286469922259 -10.7176025852
1336077286570265835 -9.50412687
1336077286702940849 -9.80557888099
1336077286803009374 -9.02351600338
1336077286902927631 -8.49274812632
1336077287004060836 -9.22170351037
1336077287103057106 -8.95829338374
1336077287236459348 -9.54005743317
1336077287336432273 -11.1628738461
1336077287436362645 -10.9628489431
1336077287536481298 -12.0031189699
1336077287636287365 -12.9953307812
1336077287736462698 -12.0226950035
1336077287836320808 -10.3617609247
1336077287936305335 -12.3528577623
1336077288036432168 -12.2925306369
1336077288136498769 -11.9508831534
1336077288236338838 -11.9752821902
1336077288336513609 -10.5828124337
1336077288436375420 -10.7314877384
1336077288569733808 -6.43174918637
1336077288736367931 3.26965818218
1336077288836287539 9.96174335473
1336077288936371653 11.3196918301
1336077289036319744 12.7130886127
1336077289136360522 11.7862854528
1336077289236415591 12.3492026288
1336077289336433722 12.7468093531
1336077289436321540 9.95072949342
1336077289536336061 14.0667102848
1336077289669720282 14.4020929356
1336077289769799666 13.5347686691
1336077289869652772 11.4725582476
1336077290002934754 12.4326956941
1336077290103064246 13.468594624
1336077290203222539 12.0208150513
1336077290336718216 12.7012668839
1336077290436398922 13.5580170613
1336077290536437486 13.0971277552
1336077290636434227 13.9794012059
1336077290769816428 12.8544228814
1336077290903232152 12.310658056
1336077291036447997 13.5800425101
1336077291136386651 11.4991295179
1336077291236454430 12.2080379813
1336077291336445709 11.9323799744
1336077291503039459 12.7336857841
1336077291603001427 13.0565273719
1336077291769830816 10.7876829992
1336077291869818385 12.9106698576
1336077292003069292 9.56446810141
1336077292102975356 7.79781767014
1336077292236367045 -6.1784024927
1336077292336334821 -2.50405556923
1336077292436314626 -2.1143426571
1336077292536367427 -0.0850868171488
1336077292636271425 0.152893690489
1336077292736283938 -0.600912662296
1336077292869784455 -2.30193497269
1336077292969667795 -3.76021236381
1336077293069666371 -5.62465200083
1336077293236333927 -4.37945013052
1336077293336403094 -3.84629684141
1336077293436587325 -2.05444400515
1336077293536403311 -1.00556404509
1336077293669688971 -2.35030240275
1336077293769798204 -4.31884299018
1336077293869614214 -3.58342883757
1336077293969875307 -4.72012723105
1336077294069614330 -7.10116421656
1336077294169832626 -6.60024842452
1336077294303117109 -5.33752065754
1336077294402994337 -6.53719666053
1336077294502990334 -5.26337519587
1336077294636222909 -4.22908148803
1336077294736406769 2.90334146414
1336077294836433466 6.45948889564
1336077294936375682 11.4119591748
1336077295036352455 10.552847885
1336077295136465101 10.2481448315
1336077295269798108 11.0504047839
1336077295369786251 11.6872545216
1336077295502963846 10.6745082982
1336077295603486148 8.73072296536
1336077295703000758 13.8947036309
1336077295836390060 11.7579956492
1336077295936323350 12.5899898311
1336077296036406285 14.5051052201
1336077296136358455 11.8626713429
1336077296236304395 11.9037576366
1336077296369775760 14.2720302105
1336077296469669852 15.398962543
1336077296603032084 10.4252502767
1336077296702974066 12.9968472222
1336077296836414853 13.7401353118
1336077296936491489 14.0661625233
1336077297036321064 13.7959231687
1336077297136421603 12.0595426996
1336077297269687025 11.5844441847
1336077297369966698 12.4766243378
1336077297469631838 13.5373799363
1336077297569682274 13.677741348
1336077297669827216 13.0516051826
1336077297769712315 13.4683339806
1336077297902979952 14.606446817
1336077298002994145 13.2702317391
1336077298103061795 12.530645591
1336077298203004762 12.3834356487
1336077298303068094 13.2212326811
1336077298436361287 14.5912785557
1336077298569875275 13.5565003919
1336077298669769644 12.7626511112
1336077298769795108 9.41312642166
1336077298902985627 12.5260958196
1336077299036360071 12.1826394467
1336077299136371998 9.59276533489
1336077299236322347 10.1521802448
1336077299336404804 9.60443553515
1336077299469674423 9.19518434435
1336077299569689675 10.8686415214
1336077299669715083 14.9203747715
1336077299769633282 11.4009789606
1336077299903144020 12.1014811402
1336077300003224353 14.358059983
1336077300103479828 13.3452785684
1336077300236438162 12.3677214012
1336077300336276713 14.6708050994
1336077300436267863 13.365009722
1336077300536309939 13.4221352116
1336077300636290078 14.1089146568
1336077300769617970 12.2421914471
1336077300869769451 12.2178339174
1336077300969721381 13.5416761696
1336077301069798209 10.2290403787
1336077301169801837 0.134316068255
1336077301269791926 -1.62749112432
1336077301436330132 -4.32298566294
1336077301536363688 -3.95574467216
1336077301669791747 -1.86134597821
1336077301769699196 -2.3308604626
1336077301869700478 -3.15365572071
1336077302003045752 -2.20491293882
1336077302103059540 -1.03838538887
1336077302236311258 -3.90454361142
1336077302369736708 -1.56715542042
1336077302469714667 -1.75851119046
1336077302569692960 -3.69581263848
1336077302703052978 -3.91072244622
1336077302802920875 -4.90195834405
1336077302936319059 -1.14330358293
1336077303036334828 -3.57171623547
1336077303170111391 -2.38850437734
1336077303269773959 -3.9933932787
1336077303369722663 -3.11815335679
1336077303469661034 -2.73618871149
1336077303603077407 -1.5685595847
1336077303703190359 0.585313429531
1336077303803101190 4.62193236555
1336077303936309360 6.59683901733
1336077304036418090 5.06687465686
1336077304169624203 8.94768642045
1336077304269730397 8.29013668734
1336077304402990847 7.47534668035
1336077304503232103 9.00658534798
1336077304603221907 7.03848350838
1336077304702973348 11.9311632456
1336077304803021850 11.7200091042
1336077304903052653 10.4108051666
1336077305003362992 10.5572189344
1336077305136309669 12.4870431533
1336077305236306928 10.9729609965
1336077305336306367 12.8451948658
1336077305436372138 13.4775528555
1336077305636277235 14.6017360544
1336077305736381016 13.4781492099
1336077305836445607 12.3556252556
1336077305936288412 11.9067142473
1336077306003056306 14.6525902979
1336077306103082368 15.6830000082
1336077306236396753 13.2502219549
1336077306336443407 13.0247096458
1336077306403026588 12.4073930117
1336077306503027980 13.2092933371
1336077306603082565 11.6215097626
1336077306702993117 11.7085933639
1336077306802997146 13.4604653325
1336077306903111125 10.9792981053
1336077307069725397 11.7680348618
1336077307169727941 12.8672741926
1336077307269812281 11.4878067251
1336077307369823130 10.4757209488
1336077307469758743 14.3555152787
1336077307603113388 13.1878739048
1336077307702978573 11.8067446782
1336077307802987177 11.5065000187
1336077307902961600 13.4264971995
1336077308003009548 11.6745706841
1336077308103492162 14.1019188669
1336077308202973252 14.2346057119
1336077308269971121 15.5601326897
1336077308403020914 13.4108410603
1336077308503008239 13.6251303914
1336077308569712334 12.0584787704
1336077308702998059 16.5007468645
1336077308803069663 15.1902322519
1336077308902982019 12.4845424071
1336077309003123128 12.895439414
1336077309103032371 13.6664406594
1336077309202947413 13.8475573096
1336077309303056391 11.8268538238
1336077309403010583 10.3209428552
1336077309502992348 -3.69332074474
1336077309636273266 -4.58185494441
1336077309736387569 0.272145362263
1336077309836330648 0.647135820419
1336077309969857393 0.821951310295
1336077310069718122 2.010734635
1336077310203135853 0.384063955623
1336077310336309878 -0.819134787988
1336077310469753518 1.90442422156
1336077310569643538 2.18379269407
1336077310669734455 -0.601427040031
1336077310769638060 -0.308757050256
1336077310869747228 1.34605957974
1336077311003068435 2.01981754097
1336077311103069357 3.75399168474
1336077311236495369 1.76337251729
1336077311336475499 -0.271179965281
1336077311436343550 0.304608436663
1336077311569686542 -0.997083274316
1336077311669757457 -1.60336337234
1336077311769693199 -4.69756312279
1336077311869658311 -5.6083281769
1336077311969751467 -4.24112272988
1336077312136319768 -3.8674898225
1336077312236450459 -4.2876019963
1336077312336386742 -4.35638281776
1336077312436372867 2.85392252943
1336077312536317500 5.9824150046
1336077312636376652 7.23891739675
1336077312802988289 9.01055021541
1336077312903021703 8.54514635444
1336077313003101353 9.31282934359
1336077313103050131 10.3832506388
1336077313203099939 11.7668961904
1336077313303018085 10.284921675
1336077313403033151 10.1493030468
1336077313503090079 10.2304635523
1336077313636357922 10.0993545826
1336077313736408932 9.9718418306
1336077313836380064 11.6930618119
1336077313936580024 10.5178869405
1336077314036434773 11.3958222682
1336077314136382326 1.87796383967
1336077314236298966 -5.33624560622
1336077314336458916 -6.17887533118
1336077314436453551 -1.64095646678
1336077314536220379 -4.4160322997
1336077314636343586 -2.21176106516
1336077314736380008 -3.23053512767
1336077314869802855 -3.09029712711
1336077314969807821 -3.25228990622
1336077315069729555 -2.60192252331
1336077315169648179 -3.63487236642
1336077315269726551 -7.58879321494
1336077315369626564 -6.19756778749
1336077315503036423 -5.49872856479
1336077315603023007 -5.83124532317
1336077315736294000 -5.7000775693
1336077315836476091 -7.05255060531
1336077315969927290 -6.41288787783
1336077316103226719 -5.09817988672
1336077316203039758 -6.12336046332
1336077316303090503 -6.85885319202
1336077316436315785 -5.66890028829
1336077316536359257 -6.02213784606
1336077316636382679 -6.34178665581
1336077316769673047 -10.264638921
1336077316869779779 -11.3611444068
1336077317003096653 -4.86973215039
1336077317103025115 -4.7465790219
1336077317203230906 -4.14678666199
1336077317336355264 -3.25684384212
1336077317436453800 -3.43757323773
1336077317569682281 -3.63637420881
1336077317669811613 -1.44127185446
1336077317769738988 -1.58031823697
1336077317869770607 -0.113889800177
1336077317969817429 6.22648407828
1336077318102957535 8.01187768276
1336077318202967786 12.8609813198
1336077318303013476 13.8613834431
1336077318403065567 13.925759826
1336077318503110019 12.6730945899
1336077318569767243 12.1798697958
1336077318669693467 11.7136908218
1336077318769935473 13.7179357748
1336077318869700268 17.2333895349
1336077319036379574 17.6033756053
1336077319136409893 15.6301226047
1336077319236340815 13.7774770698
1336077319336374658 14.7030335308
1336077319436288347 13.4570583138
1336077319536425919 13.3270376899
1336077319636282767 12.7185478164
1336077319736354480 10.7118612035
1336077319836259470 15.38333689
1336077319969728732 14.4044635981
1336077320069712027 10.8821005382
1336077320169642388 12.2194462701
1336077320269829240 12.6405587212
1336077320369681503 11.3414485469
1336077320469699026 15.9002544275
1336077320569558590 16.3244137489
1336077320669796312 13.6884812735
1336077320769622853 16.5336262292
1336077320869668513 18.8968980715
1336077320969645715 15.8601384781
1336077321069776927 19.1875449078
1336077321169610479 16.9233827762
1336077321303063927 16.2995706343
1336077321403027619 13.2025455394
1336077321502989510 8.98561194457
1336077321669879946 -4.78765747165
1336077321769673884 -2.25029807498
1336077321869723112 -4.03387137541
1336077321969818858 -3.42075743288
1336077322069639722 -0.858624039468
1336077322169850898 -1.37950311205
1336077322302999805 0.52788806905
1336077322403741925 -0.565058623597
1336077322503365004 0.189831117947
1336077322602975202 -0.520964183917
1336077322703113718 -4.93370902043
1336077322803330775 -2.32459085056
1336077322903064895 -1.86641165651
1336077323003070230 -2.71590394884
1336077323103058652 -2.14558357733
1336077323236474205 -0.636313320455
1336077323336391046 -0.107085167022
1336077323436438670 0.434041153121
1336077323569795541 0.213298567979
1336077323669760300 -1.98940134148
1336077323803087041 -3.60195483748
1336077323903184661 -5.29429737285
1336077324003016094 -6.54806748226
1336077324102996508 -6.06665457723
1336077324236418801 -5.05990762545
1336077324336483559 -0.180242154868
1336077324436378434 11.0996015153
1336077324536316376 13.7244983029
1336077324636332480 15.2238944242
1336077324769626079 11.3091176273
1336077324936479272 11.3929971445
1336077325036298393 12.5340684288
1336077325136312221 11.4083769825
1336077325236384979 14.2267557705
1336077325336569690 12.9240586358
1336077325469707842 11.4512986619
1336077325569724567 12.2889236216
1336077325669689057 10.349269386
1336077325769654770 9.76517770147
1336077325869729160 10.4172648682
1336077325969656097 -0.0373146161486
1336077326103019140 -7.91547823344
1336077326236320004 -8.20578456621
1336077326336433145 -5.02854674997
1336077326436339586 -4.33641100861
1336077326536363114 -5.53170348019
1336077326702962300 -4.58513750859
1336077326802935229 -7.99480107951
1336077326903034351 -9.48101241646
1336077327036365882 -8.46294284573
1336077327136320197 -4.51117190616
1336077327336699839 -6.39364995851
1336077327436317770 -6.63364762797
1336077327569805841 -5.18211846129
1336077327736345053 -5.45497677465
1336077327836292212 -5.34295786221
1336077327969879708 -5.95168516489
1336077328069770561 -3.71959983338
1336077328169720150 -5.18917160591
1336077328269754891 -6.13017498924
1336077328369669177 -4.62166243701
1336077328469748512 -4.77987446987
1336077328603021893 -4.71262390259
1336077328703061192 -5.71672328927
1336077328803138298 -6.18623628893
1336077328903001728 -5.46901497751
1336077329003169546 -6.19837788453
1336077329103075774 -6.20505597546
1336077329269742686 -4.71141033576
1336077329403052325 -3.95653120987
1336077329503118509 -2.9252415244
1336077329603030460 -2.79999616246
1336077329703152156 -1.99828262782
1336077329836469527 -0.822735955635
1336077329936257641 -2.43001299959
1336077330069832819 -1.88377261937
1336077330169698534 -0.570278816924
1336077330269714814 -1.09551079836
1336077330403088408 -2.60979181436
1336077330503122762 -0.936177688303
1336077330603279533 -2.82194029961
1336077330736346162 -0.255193168274
1336077330836352382 1.11533954511
1336077330936524111 1.44840322767
1336077331069825426 1.15006875194
1336077331169824501 4.9004474752
1336077331269672905 7.56578841962
1336077331369744876 10.7898203962
1336077331469758621 9.94920596832
1336077331569674174 9.82137061263
1336077331669899266 10.8272252462
1336077331769736574 12.2428372153
1336077331903043512 13.214630402
1336077332003071618 15.9741335702
1336077332103129027 13.366599482
1336077332202899727 11.6045828325
1336077332303102948 10.0968713542
1336077332403090155 13.329670272
1336077332503201332 13.0742320558
1336077332603083394 13.4980487114
1336077332703327608 13.7683731433
1336077332802939155 13.2551025224
1336077332902998733 11.9082899692
1336077333003318192 13.0988639062
1336077333069861715 15.2945795334
1336077333203034731 14.2948552252
1336077333269850868 15.8401581184
1336077333436409073 12.6104658384
1336077333536479349 14.650435857
1336077333669760688 13.452633693
1336077333736286282 10.6934952949
1336077333836289731 13.8213978444
1336077333936346760 12.3205946314
1336077334036287510 12.0767681478
1336077334136492108 11.5500909573
1336077334236368361 11.1478333771
1336077334336355848 11.3629531566
1336077334436375863 10.3722984829
1336077334536227308 8.84241781547
1336077334669853602 -1.08906138955
1336077334769665767 -4.41767166288
1336077334869986484 -2.3084974114
1336077334969686546 -3.17840161232
1336077335069651811 -1.94948176432
1336077335169652706 -3.31742465714
1336077335269668503 1.10096555023
1336077335369805917 3.04765229941
1336077335469770898 3.71122717145
1336077335603119512 1.47158498442
1336077335702957807 1.29420889485
1336077335803063024 1.71707065418
1336077335902979199 1.51439701391
1336077336003292414 1.20716439492
1336077336203221108 -0.0419033042546
1336077336303025696 -0.152026298604
1336077336402954605 -1.75069808971
1336077336536505122 -0.393682428116
1336077336636446736 -3.70252067005
1336077336736422424 -4.3385294952
1336077336903039967 -4.6006849551
1336077337036392249 -3.98757215428
1336077337169610339 -2.94239666609
1336077337269772400 -4.66946304702
1336077337369743012 -3.56587701866
1336077337503603919 -4.48651295658
1336077337636319958 -1.58091866266
1336077337736334256 -0.878263205738
1336077337869803579 0.901881950831
1336077337969656384 1.45708221694
1336077338069696375 2.80039559712
1336077338169606181 7.79143526402
1336077338269737013 8.19134520432
1336077338403063025 7.79144887091
1336077338536354239 11.1492188116
1336077338636362637 10.4708903983
1336077338703092943 8.85759760173
1336077338836307042 13.1528180692
1336077338936383238 12.0960754514
1336077339036286450 10.960973033
1336077339136537359 10.9759591265
1336077339236365974 12.0643846937
1336077339336342758 10.9802691231
1336077339436311759 11.5327211449
1336077339536380536 12.7208129779
1336077339636245826 13.0453127928
1336077339736436356 14.8793761034
1336077339836405181 13.595283703
1336077339936377028 13.2618935981
1336077340036363971 13.8187732478
1336077340136267396 12.4024394512
1336077340236265799 14.3774507933
1336077340336392935 12.3099735435
1336077340436500442 12.6027794961
1336077340536333726 13.4823695083
1336077340636353411 13.499115684
1336077340736357687 10.0679503543
1336077340803022704 12.3922635156
1336077340903050642 10.0386583183
1336077341036339069 11.5217266994
1336077341136409703 11.6994284528
1336077341203090113 10.3256928165
1336077341336310263 11.9943233912
1336077341436402396 9.60506948075
1336077341536316508 11.6720282632
1336077341636429825 11.8873046405
1336077341736472828 10.8488649562
1336077341836466383 10.19035617
1336077341936424414 11.9527217692
1336077342036255682 5.06007534748
1336077342136478839 -1.25130817804
1336077342236332107 -5.28630793677
1336077342369619489 -6.7286818064
1336077342469762481 -8.62241642082
1336077342569614949 -6.84049387119
1336077342669737815 -5.71749088392
1336077342802927710 -5.02740876996
1336077342902983548 -4.00047281756
1336077343037145621 -3.84470880516
1336077343136342651 -2.98411629495
1336077343236473476 -4.63343595782
1336077343369700681 -7.48493262423
1336077343469797340 -7.20911766586
1336077343569781046 -5.33697281623
1336077343669787615 -5.56741877395
1336077343769804620 -4.29005497894
1336077343869665362 -5.89473855374
1336077344003065240 -4.95062729148
1336077344102993540 -5.43412287721
1336077344203097155 -4.9824527713
1336077344336378370 -4.6914076666
1336077344469773046 -4.23480301807
1336077344569725404 -6.09133516489
1336077344703070252 -5.48387250394
1336077344803000984 -1.83681914615
1336077344903101363 -1.40773553852
1336077345002961089 -2.66225936341
1336077345103129950 -0.87024555374
1336077345203038891 -0.653161890913
1336077345336486996 0.350779791835
1336077345469647156 2.19071528242
1336077345569731264 9.45948391321
1336077345702946486 10.2870406285
1336077345803022885 11.4864467347
1336077345903026952 10.6145170879
1336077346003896850 12.5362104099
1336077346103010395 10.9698833724
1336077346202998512 10.7440342801
1336077346303103739 11.4569250168
1336077346403087707 10.3458270221
1336077346503112511 10.2312713988
1336077346603020438 9.38275392969
1336077346703003680 12.4590826864
1336077346803071230 10.8486323122
1336077346903038233 11.2806394642
1336077347003042021 11.0247465155
1336077347169884454 12.595083771
1336077347303119914 8.42220346959
1336077347403184454 10.0777085442
1336077347503129730 10.4662171547
1336077347603044974 10.3256681668
1336077347703026891 11.2748356176
1336077347802981172 10.6628347024
1336077347903004047 13.8348984613
1336077348003111067 12.7286614708
1336077348103011753 13.1283117429
1336077348236384986 12.847731469
1336077348336482294 11.1244786717
1336077348436336440 11.6139415516
1336077348569886224 12.5349182605
1336077348636814211 10.8206710401
1336077348769757760 9.75323765922
1336077348869767583 10.1689117707
1336077348969793840 13.711532782
1336077349069687429 11.0988516616
1336077349169744856 13.0302464912
1336077349269810387 12.8757149091
1336077349369648528 -1.03665874753
1336077349503347820 -6.00895856838
1336077349636638448 -6.17711457905
1336077349736380837 -6.84120475524
1336077349836440390 -7.8887857304
1336077349936415527 -6.7210113604
1336077350036522704 -6.71431383714
1336077350136369746 -6.48530668929
1336077350236765838 -4.98921365019
1336077350369744350 -5.43308789818
1336077350469727264 -7.41794669499
1336077350603184561 -5.69578765836
1336077350703013201 -5.99147529561
1336077350837009837 -5.64646173457
1336077350936368831 -5.77380727597
1336077351036428800 -3.68091151509
1336077351136515558 -5.32980101102
1336077351236346553 -5.83699215197
1336077351303057881 -6.18788837952
1336077351469765412 -6.95811698533
1336077351569786308 -6.24626759173
1336077351669859112 -7.18120971205
1336077351769765856 -5.18068810976
1336077351869690013 -4.9739581838
1336077352036428582 -5.30432088941
1336077352136618369 -8.02223946598
1336077352236504248 -5.54097170483
1336077352336920151 -6.11962692374
1336077352436282175 -5.17316871911
1336077352569764007 -5.16208691466
1336077352669771981 -5.70260444829
1336077352769803746 -6.29063575687
1336077352903253799 -5.35803314555
1336077353003126029 -5.51530722656
1336077353136617312 -7.11576299051
1336077353236436638 -7.29756741006
1336077353336356697 -5.98610677918
1336077353436506782 -5.1921046997
1336077353569737570 -5.47491046579
1336077353669801232 -4.14461974927
1336077353770175281 -6.86884445411
1336077353903052271 -5.16394786268
1336077354003111559 -7.10256786317
1336077354103025418 -5.70992444597
1336077354203011675 -7.28565558214
1336077354302973776 -5.71370234148
1336077354436330631 -5.09368886742
1336077354536421139 -5.67608748776
1336077354636362086 -2.93313589201
1336077354736370233 -2.81265037177
1336077354836259916 -1.54822795738
1336077354936397830 -2.72462321173
1336077355036334741 -2.49142968002
1336077355169834799 -2.55343413201
1336077355269866237 -2.34177602712
1336077355369664578 0.219114230518
1336077355469767195 1.69308207121
1336077355602980710 5.14853545745
1336077355702965240 7.61280624429
1336077355836314467 8.84548678382
1336077355936519229 10.1968336713
1336077356036314505 10.7295308511
1336077356136340498 12.1580976914
1336077356236305235 13.627520578
1336077356336565405 10.5318075178
1336077356469749128 10.7871752438
1336077356569826631 14.2321437651
1336077356669669053 12.4891942896
1336077356769772276 11.0625069384
1336077356869691296 9.76640241809
1336077356969664259 14.0527628287
1336077357103021666 14.8680709438
1336077357202959211 15.5080450321
1336077357336427268 15.8546783928
1336077357469719401 11.835674378
1336077357569678681 12.1783606398
1336077357703054643 15.7930215596
1336077357802942041 18.1050291677
1336077357903050572 13.5784402321
1336077358003053753 14.5986370588
1336077358103031256 15.6324472221
1336077358202989881 13.8588260499
1336077358336482262 15.0676604385
1336077358436455705 14.3255017811
1336077358536472215 11.799950338
1336077358636304031 -3.16519880426
1336077358736347393 -2.49554656129
1336077358869616165 -3.84543237147
1336077358969735072 -3.59340563346
1336077359103058977 -3.34660984452
1336077359203023196 -0.102391347095
1336077359303061966 -0.745607322448
1336077359403026565 -3.32430526959
1336077359503020539 -4.32246987003
1336077359603098494 -6.02860686166
1336077359736396011 -2.85395742675
1336077359836525019 -3.44309197739
1336077359903112985 -5.50442036306
1336077360003162261 -3.95603690657
1336077360103106397 -5.12694812314
1336077360203167829 -5.39737324028
1336077360336278225 -7.52077529381
1336077360436274003 -8.3909618445
1336077360536386785 -5.08907275267
1336077360636350364 -6.0880758193
1336077360736426364 -5.84899722037
1336077360869876738 -4.48573587663
1336077360969745701 -1.39838341214
1336077361103571686 -0.969199427114
1336077361203086634 1.99125706964
1336077361303106820 3.10920723233
1336077361402897816 1.8463512174
1336077361503149945 3.18644070764
1336077361603138308 2.4457053889
1336077361703136161 3.62693897727
1336077361802999183 2.21412214273
1336077361903038123 4.08606021326
1336077362036315102 3.2650474136
1336077362136658870 7.17054249112
1336077362236380309 8.1232565404
1336077362336519733 9.09706083331
1336077362436337715 7.79839840138
1336077362536923160 9.36632907697
1336077362636402187 10.3667443667
1336077362736449366 12.5393795628
1336077362836330632 11.3676772654
1336077362936466082 10.7999597028
1336077363036351212 10.2186654915
1336077363203277837 9.84543598773
1336077363303019311 10.5819026732
1336077363403026485 11.2647948329
1336077363503073775 10.2065502158
1336077363636410997 11.7204041078
1336077363736304027 10.1274970013
1336077363869669889 10.7695042774
1336077364002994421 10.2802836354
1336077364103063296 10.5700627717
1336077364203051343 4.16920678307
1336077364302984009 -4.94498317442
1336077364402998705 -4.46320300529
1336077364503427040 -1.38301315408
1336077364636382260 -0.457701487821
1336077364769740927 -2.22221338772
1336077364869692947 -1.17114282354
1336077364969930618 -1.23792935402
1336077365103047990 0.337370097477
1336077365202968312 -1.83282143184
1336077365303002040 -0.330987044214
1336077365470061181 0.323825959255
1336077365636386493 -0.551776568914
1336077365769815037 -2.18361109239
1336077365869890639 -1.3170766766
1336077365969835328 -1.79294851967
1336077366069764702 -2.81743998068
1336077366203039887 -2.69055896413
1336077366302936269 -2.30781221863
1336077366403122337 -2.03413827502
1336077366536377739 -2.19887450717
1336077366636263094 -2.50045778872
1336077366736452956 -2.70221412517
1336077366869688908 -3.06036853887
1336077366969795418 -3.19877706408
1336077367069740253 -2.85288880366
1336077367169743558 -2.24125961831
1336077367269647065 -2.15119009192
1336077367403259138 -1.78768636589
1336077367503051515 -1.77137865872
1336077367602979706 -3.72495336912
1336077367703069568 -2.19242891294
1336077367836598642 -1.79941038091
1336077367936431659 -1.77571895003
1336077368036303195 -0.460648319685
1336077368136519231 -1.18703901712
1336077368236337899 -1.43836154741
1336077368336421086 -2.64867660406
1336077368436417392 -1.06073054731
1336077368536484727 -0.183864824168
1336077368636479899 0.453856715134
1336077368736398607 2.08155122869
1336077368836452046 1.61519429003
1336077368936487928 1.68721139225
1336077369069609128 1.68890457601
1336077369203030263 2.35650017064
1336077369302995350 5.67847632485
1336077369369745668 6.18513010713
1336077369469742305 6.68291540823
1336077369569712458 3.70802593163
1336077369669915665 7.80817117414
1336077369803124377 6.41647118989
1336077369902985752 7.21044008293
1336077370003226274 7.39345931847
1336077370136304619 8.16382952374
1336077370270016035 8.27612933235
1336077370369716098 9.34952127214
1336077370469769482 8.52186855423
1336077370569670469 9.48991684352
1336077370669719807 9.30973213013
1336077370769741793 8.97208204002
1336077370869730706 9.02348030855
1336077370969698792 8.38498328693
1336077371136371181 10.781038381
1336077371269677242 9.28587286884
1336077371369667520 6.72894723277
1336077371469598144 8.54950196197
1336077371569705864 1.19705145239
1336077371669795358 8.76037741809
1336077371769701387 7.72368640384
1336077371869763072 9.10819869188
1336077371969677761 10.6506965832
1336077372103068931 8.43855389394
1336077372203024236 8.0244629374
1336077372303113090 8.86151451642
1336077372402997031 9.21088379568
1336077372503125565 8.67286360014
1336077372603093250 8.29570836576
1336077372703036909 13.0039069162
1336077372803096874 11.3350791792
1336077372903011416 6.15882967109
1336077373003370140 -1.72903876991
1336077373136632122 -9.1543805177
1336077373269650131 -8.64422994174
1336077373369637393 -10.0968301064
1336077373469624493 -8.82536208042
1336077373603035199 -8.66737025278
1336077373703147711 -9.43036373063
1336077373803077927 -10.8662767605
1336077373903123260 -11.0543778398
1336077374003077844 -9.52315506223
1336077374136632743 -9.862581586
1336077374236349948 -6.96522832797
1336077374336370493 -5.38622889598
1336077374436361665 -9.08396085328
1336077374569835432 -7.90692321219
1336077374736504385 -8.45350795254
1336077374869623882 -7.67205612903
1336077374969696908 -8.37194880634
1336077375069792138 -8.50963801195
1336077375169687251 -7.77182984701
1336077375303011250 -9.02098255909
1336077375436326410 -7.45956477319
1336077375536475371 -0.763549592046
1336077375636359704 -0.191903936347
1336077375769819017 2.52751464255
1336077375869802870 5.74869512161
1336077375969825382 7.14222243017
1336077376069906912 7.70189064735
1336077376169754395 8.57063266506
1336077376269669889 8.25194679997
1336077376403041741 7.73278000602
1336077376503059858 10.9308367985
1336077376602997304 13.0925760008
1336077376702962927 12.2789022709
1336077376803063114 15.6685231772
1336077376903118785 9.54589198598
1336077377036358873 15.6763341556
1336077377136564601 14.5463214507
1336077377236239859 14.0582077361
1336077377369687381 13.4886654187
1336077377503069982 12.0819182966
1336077377603068680 10.4287102938
1336077377702944542 13.0389268046
1336077377803186899 15.1124606601
1336077377903111649 14.3178386663
1336077378036433621 16.1378052482
1336077378136440232 14.1219805759
1336077378236347649 13.2871837594
1336077378336420960 11.1691262652
1336077378436380087 13.1738846149
1336077378536385408 14.6971260504
1336077378636388598 11.9242774246
1336077378736295304 14.599682987
1336077378869910664 13.5973489812
1336077378969739593 0.168404272298
1336077379069569569 -6.62740293014
1336077379170116979 -5.04072977724
1336077379302998986 -5.60098128167
1336077379403009770 -1.80643741299
1336077379502946915 -1.69398234872
1336077379603003348 -1.67435253677
1336077379702957756 -1.55437258513
1336077379803023239 -0.11505907464
1336077379902986388 -1.79249583928
1336077380002989351 0.522485354025
1336077380103041042 -2.58308848688
1336077380236355722 0.217038745896
1336077380336435563 -0.0317778529557
1336077380436317090 -0.662442347826
1336077380536368579 -2.82042206033
1336077380636410734 -3.04167664166
1336077380736426420 -1.69803936062
1336077380869636051 -4.21569812874
1336077380969720596 -1.94345333799
1336077381069837594 -2.09486973497
1336077381169784295 -0.962758603308
1336077381303036357 -3.06291394962
1336077381403057994 -2.02131426362
1336077381503020152 -0.570051953857
1336077381636359951 -2.30555967686
1336077381736436600 0.69004048529
1336077381869702144 -1.08794355106
1336077382003053206 -3.03510766639
1336077382102950262 -1.27963731478
1336077382202915773 1.8109318363
1336077382303016916 8.42138959582
1336077382436349271 14.5416394902
1336077382536460255 12.123459544
1336077382603070317 13.5772128083
1336077382703073505 16.5997966181
1336077382802932457 16.1541295659
1336077382936440366 13.9398689286
1336077383036339522 15.9949250132
1336077383136505023 18.1718120269
1336077383236973250 18.2293241144
1336077383403191299 14.8450345534
1336077383503030170 15.9978287341
1336077383603003710 18.772543942
1336077383703093538 14.3461327448
1336077383803028974 14.497064209
1336077383902989063 14.7199797086
1336077384003000390 10.6419696191
1336077384136367652 13.7360423598
1336077384236386502 9.84179361619
1336077384369697110 11.8631110536
1336077384469673568 10.5760810704
1336077384569795466 10.7275981555
1336077384669806138 11.6351000289
1336077384803007026 8.7387433696
1336077384902972602 9.70380597105
1336077385003071330 8.05663925284
1336077385102985046 8.52544514095
1336077385236256725 8.78143087823
1336077385369708398 7.87204280529
1336077385469636049 5.74294890434
1336077385570040484 7.12554088093
1336077385703018696 3.56462773988
1336077385803021402 -1.25565434862
1336077385903035761 -4.91195595783
1336077386003109717 -4.00961230358
1336077386136434440 -4.63920645085
1336077386236362298 -3.49463982952
1336077386336340640 -3.27878257251
1336077386436372550 -5.33874876747
1336077386569761363 -3.64506924398
1336077386670032698 2.8792681069
1336077386802966780 0.681393185251
1336077386936467627 0.109379131644
1336077387036418525 0.330122747437
1336077387136428276 0.724338947339
1336077387236579054 0.303903252849
1336077387336434434 -0.487807669434
1336077387469734816 -0.784808017893
1336077387602977238 -0.139034919676
1336077387703057482 -0.907045010261
1336077387803008376 -0.226037310878
1336077387936349314 -2.00758088294
1336077388036312013 -1.23730269531
1336077388169704490 -1.06606273468
1336077388269675747 1.12156871233
1336077388369718454 1.72512602151
1336077388469767820 0.329065602016
1336077388569769491 -0.862482983781
1336077388703026228 0.0834691355958
1336077388836433992 7.90280685611
1336077388969693014 8.59735862409
1336077389136372154 9.97404116515
1336077389236328888 9.71513198075
1336077389369719533 8.71789089193
1336077389469663219 9.96516325982
1336077389569628997 12.5262355293
1336077389702974995 11.0743361594
1336077389803041414 11.347318029
1336077389903112137 9.27205496841
1336077390036396945 9.46074763023
1336077390169641955 11.840174973
1336077390269852081 10.8908934688
1336077390369713189 9.28016834345
1336077390469748276 9.03648396631
1336077390569803685 8.47883973807
1336077390669680204 11.3926923433
1336077390769606614 10.7606434731
1336077390869657185 11.1979924097
1336077390969657382 10.7290104496
1336077391103005175 10.571401047
1336077391202951176 9.04605627994
1336077391303110839 10.3070307014
1336077391403094653 10.1715304519
1336077391569737914 9.51985600322
1336077391669826531 9.3952855865
1336077391769750099 10.5430723747
1336077391902996003 9.94578262484
1336077392002965882 10.0172541455
1336077392103216767 10.7331564965
1336077392203008976 9.74206732605
1336077392336464023 2.63325412746
1336077392436368941 -5.10296709569
1336077392536398139 -6.22172544398
1336077392636479699 -5.5407608687
1336077392736459097 -6.95143059477
1336077392869843359 -5.54713157139
1336077392969733774 -5.95191524623
1336077393069730720 -4.02355116114
1336077393169644145 -4.25663371229
1336077393269690291 -4.01664393907
1336077393369726821 -4.25804730628
1336077393503214886 -3.56956484512
1336077393669766073 -3.6294498715
1336077393836424779 -2.99246565339
1336077393936496042 -3.03369373881
1336077394069665771 -3.96662994971
1336077394169729982 -3.26917716013
1336077394269601703 -2.18131458242
1336077394369706442 -3.50209582356
1336077394503136961 -4.4159809301
1336077394669830602 -3.70568349409
1336077394803026707 -3.33542553498
1336077394902997676 -2.27379019672
1336077395003026693 -3.82338156484
1336077395136388801 -4.11869797422
1336077395236396476 -2.30329226846
1336077395336360985 -1.93184300823
1336077395436352012 -2.7376738177
1336077395536881844 -4.57378849441
1336077395669907553 1.51892010612
1336077395769689330 0.904915874894
1336077395902946619 -1.89415866714
1336077396003141738 -4.18462699533
1336077396102973209 -4.11565335277
1336077396203032235 -3.2334448175
1336077396303060361 -3.19975398017
1336077396403051063 3.92298291518
1336077396502921908 7.371855804
1336077396603013165 9.49407899091
1336077396703011726 11.118608826
1336077396803156577 10.6836934825
1336077396936364150 10.6608593393
1336077397036364365 11.9058488016
1336077397169692662 12.0139563897
1336077397269718113 11.8104745309
1336077397369641150 12.0659911858
1336077397503109980 12.7264977495
1336077397636377714 14.0858533055
1336077397736456673 14.3234701185
1336077397836444246 11.8913229135
1336077397936384239 13.1993649052
1336077398036311694 14.335296869
1336077398136510997 12.8655059728
1336077398236312347 12.1884827856
1336077398303087269 12.7280414775
1336077398403006590 12.3680258513
1336077398503125486 12.1068219444
1336077398603036295 12.1508800972
1336077398702925141 11.3897326452
1336077398802993881 12.3647143226
1336077398902985555 13.5517067802
1336077399003197612 12.8858450143
1336077399103059397 11.8423632034
1336077399236458278 11.842626142
1336077399336432742 12.1505263346
1336077399469781373 10.5783825641
1336077399569649741 11.0560786135
1336077399669757854 9.67501732896
1336077399802992300 -3.12425739527
1336077399903103815 -5.76409256033
1336077400002994455 -3.69080614203
1336077400102993090 -3.09380254813
1336077400236388051 -1.20736802833
1336077400336426313 -0.268096164629
1336077400436273056 -2.49007348835
1336077400536341726 -0.562099560433
1336077400636409048 -6.14315989756
1336077400736445404 -2.34459690565
1336077400836383719 -0.558720621237
1336077400969688900 -4.54644981893
1336077401069865470 -6.58175406531
1336077401169614469 -2.70930191345
1336077401269808869 -4.11666751179
1336077401369763410 -4.32494804372
1336077401503295406 -4.32442423204
1336077401603093883 -1.47982757505
1336077401703060552 -3.60835971332
1336077401803126372 -3.73632790259
1336077401903014553 -3.96263139284
1336077402003081642 -4.93090585587
1336077402103055018 -4.61344803136
1336077402203080583 -2.18845846325
1336077402302956346 -3.00404133781
1336077402436364539 -1.01524453742
1336077402536281785 0.612696282264
1336077402636339897 7.70206324576
1336077402769679803 9.81100744924
1336077402869671851 8.7141734683
1336077402969721922 9.97329586456
1336077403069610316 11.2832636474
1336077403169873203 11.0246931474
1336077403303086917 11.1394222573
1336077403403092544 11.8635339799
1336077403503007653 11.865939575
1336077403603081383 11.2126362482
1336077403703057371 12.1760201646
1336077403803081948 13.1942246615
1336077403903016962 12.4220300839
1336077404003268915 13.1023902866
1336077404102985919 12.509911007
1336077404202985329 13.8536180205
1336077404303066985 11.7882463317
1336077404403035546 13.6598125377
1336077404503027910 11.8039189173
1336077404636381831 11.3998898574
1336077404736369748 11.2090407571
1336077404869720247 10.8228652335
1336077404936461884 14.686907014
1336077405036299181 11.4820860264
1336077405136409887 10.1809279884
1336077405236390367 12.6118878319
1336077405336307195 10.4343408629
1336077405436400728 12.6720514102
1336077405536261993 10.9641048596
1336077405636482397 10.3648548682
1336077405736595776 10.343762501
1336077405836301267 11.2512338768
1336077405936309763 10.3051736745
1336077406036578304 11.576251091
1336077406136329829 9.84180249399
1336077406236385576 3.46304995618
1336077406336281637 3.19199315527
1336077406436406268 4.49971432344
1336077406536356977 4.80924914838
1336077406636314322 5.35041557593
1336077406769733789 4.94472981263
1336077406869840924 -0.667932326672
1336077407003177507 -5.10195805121
1336077407102953908 -2.96373147666
1336077407203253913 -2.95818294383
1336077407302957305 -1.36754265196
1336077407436669614 -1.71435716619
1336077407569635893 -2.07724178899
1336077407702965136 -1.46917639862
1336077407836635354 -1.93974547923
1336077407936364220 -0.953376006609
1336077408069795070 -0.247344260764
1336077408169739449 -1.36369243365
1336077408269778221 -2.72816843926
1336077408369739924 -1.38306356738
1336077408469660374 -4.3719227942
1336077408569803591 -3.68677980159
1336077408703015151 -2.32301800536
1336077408803082780 -3.3763754027
1336077408903064924 -2.92239938021
1336077409036322768 -3.07284514917
1336077409136485599 -1.77364068841
1336077409236373097 -1.43078479925
1336077409336388450 -0.236647193482
1336077409436354426 -1.30717289171
1336077409636565866 -5.78395385514
1336077409736392460 -13.290253602
1336077409869856279 -11.2290401773
1336077409969686765 -8.81709844071
1336077410069667631 -9.54060925276
1336077410203031400 -7.6555038589
1336077410303057476 -8.67325755239
1336077410436463215 -7.58505996521
1336077410536403328 -5.91476646237
1336077410636437761 -1.62845022254
1336077410769711761 -1.3075560185
1336077410869743252 -0.971171540551
1336077411002974180 -0.755711305331
1336077411103000920 0.00799134259031
1336077411236633931 0.686801543616
1336077411336327439 -0.318959017969
1336077411470030975 0.58411296114
1336077411569649105 0.630630897856
1336077411702955935 -7.61782839493
1336077411836640367 -6.60606093872
1336077411903051875 0.624552338837
1336077412002987880 5.79880898951
1336077412169915928 6.07485123553
1336077412269712557 8.5589960927
1336077412369748312 9.19258103742
1336077412469640022 10.754557735
1336077412602983963 9.74700199359
1336077412703030034 10.4487699987
1336077412803135576 10.3925541453
1336077412903033843 9.52057923256
1336077413003069611 13.518079844
1336077413103149176 12.4323653673
1336077413202894726 11.4808527859
1336077413303009779 10.7455468393
1336077413402990365 12.6117937484
1336077413503037707 11.1202224713
1336077413603028640 12.7487935147
1336077413702932723 11.633618558
1336077413836352494 12.9096047759
1336077413936398219 13.9217728022
1336077414069671146 13.9300806204
1336077414169772008 14.8324279702
1336077414269643174 15.1307657891
1336077414403052741 17.1321583554
1336077414503006073 16.0818592726
1336077414603056225 12.6384090622
1336077414702976742 9.1094518731
1336077414803093273 10.2824960366
1336077414902952848 9.23991877149
1336077415036442673 10.4990677009
1336077415136346457 13.4555147491
1336077415236393558 15.7964850361
1336077415369702781 12.4046614179
1336077415469775326 10.52301214
1336077415569695652 12.0263660637
1336077415703011875 -0.162192213666
1336077415803004516 -5.56933537934
1336077415902994396 -4.80996389383
1336077416003153165 -7.33344781402
1336077416102977091 -6.24099503045
1336077416236369813 -5.20155848606
1336077416369673957 -7.23449569546
1336077416469799099 -6.86205944613
1336077416569756347 -6.59270929937
1336077416703000003 -6.36377242735
1336077416803028652 -6.20101026589
1336077416903008542 -5.88677520966
1336077417003069118 -6.75427945807
1336077417103156867 -6.95589374455
1336077417236780016 -4.47173323154
1336077417336314399 -5.40915343054
1336077417436429044 -6.47125906044
1336077417536352504 -4.30245656107
1336077417636506681 -5.41137577043
1336077417736514166 -4.94248995489
1336077417869694732 -4.90988033122
1336077417969842556 -4.94876491255
1336077418103066764 -4.48338174477
1336077418203014001 -5.58157522281
1336077418303066464 -5.75785128983
1336077418436365865 -5.22553143046
1336077418536255382 -5.96321363681
1336077418636819049 -6.87781042525
1336077418736394779 -5.67818924859
1336077418836485688 -4.98942193861
1336077419024975236 -5.41320317625
1336077419091716119 -3.84350431845
1336077419191860965 -4.13157395104
1336077419325850766 -2.07879542553
1336077419458548192 -1.12906020686
1336077419591672874 -3.29275079299
1336077419691737936 -3.99468301807
1336077419792055226 -3.06538309467
1336077419892042726 -5.76601593659
1336077419991844088 -1.85488716095
1336077420091873491 -4.24754155018
1336077420191703269 -2.37458641675
1336077420325132687 -2.73879690466
1336077420425113313 -4.33605081304
1336077420558614065 0.282121001955
1336077420691871719 -2.28193682713
1336077420791665039 -3.35810536911
1336077420891777215 -3.8284208917
1336077420991783402 -7.14998045836
1336077421091829711 -4.85043801033
1336077421258424553 -3.43346461714
1336077421358320579 -2.99688850007
1336077421458459123 -7.21895335592
1336077421558540816 -5.31715873306
1336077421691789891 -4.08563273528
1336077421791769907 -5.453255137
1336077421891855599 -3.27374843403
1336077422025048129 -2.83337586329
1336077422125037528 -4.29844652941
1336077422225076072 -4.41603349777
1336077422324979220 -0.775117284854
1336077422458496502 1.38428755571
1336077422591645106 1.10844489802
1336077422692011015 11.3859113882
1336077422791771415 11.2139018882
1336077422891895794 9.80160395994
1336077422991909000 12.9201500993
1336077423091716178 10.9790925006
1336077423191774738 10.8216972274
1336077423325119872 11.7821792638
1336077423425164535 12.7362317187
1336077423525117239 13.1500496365
1336077423625211905 14.0511024989
1336077423725072531 14.8914310507
1336077423825057412 11.875896577
1336077423925268452 12.7161502326
1336077424025079138 12.4825422851
1336077424125055139 11.5619870722
1336077424225098208 11.2286074308
1336077424324998486 10.449710921
1336077424458390968 11.8931455887
1336077424558555861 12.4525632485
1336077424658428811 14.9359829715
1336077424791794301 11.4966950185
1336077424891702162 13.3122975586
1336077424991765211 12.3352970861
1336077425125106250 11.5926003091
1336077425225060776 12.8912827615
1336077425324962479 10.3942388149
1336077425458299150 2.8746970681
1336077425591773442 -3.70703963385
1336077425691977450 -6.55750873417
1336077425791720959 -7.75222110111
1336077425891797297 -6.76493436157
1336077425991961906 -7.75704553948
1336077426125066411 -7.17320053988
1336077426225032273 -9.69167104276
1336077426325172849 -7.37177053719
1336077426425127869 -6.82531362287
1336077426558593874 -7.99983104034
1336077426658368156 -6.38263376133
1336077426791659186 -6.69809934753
1336077426891816874 -6.39577622514
1336077426991699085 -7.14500884645
1336077427125183677 -8.25156160418
1336077427224985039 -6.57163734357
1336077427325203809 -7.195561274
1336077427425102079 -7.51250109812
1336077427525013765 -7.42014142833
1336077427625329795 -6.63872527744
1336077427725083605 -6.7042078619
1336077427825037515 -8.06492522391
1336077427958349454 -7.36789159992
1336077428058448271 -9.37064745391
1336077428158359732 -8.96313742283
1336077428291785491 -6.49592123815
1336077428391895737 -6.18151145596
1336077428491778983 -2.7495125523
1336077428625079670 -3.77463162316
1336077428725042851 -3.11126541765
1336077428825001906 -2.67311874857
1336077428925075807 1.92535272207
1336077429025005050 1.01414009348
1336077429125011192 0.401545653199
1336077429258494899 1.66618750553
1336077429358698524 2.41903467614
1336077429458403810 4.62575484093
1336077429558422594 10.5498861595
1336077429658421910 10.1135565615
1336077429791747048 10.5101851625
1336077429891831526 14.3219368794
1336077429991875504 13.9298296768
1336077430091701313 14.2218693483
1336077430158445923 13.9936638785
