# Supplementary material for: Infants Time Their Smiles to Make Their Moms Smile
Source: PLoS One. 2015 Sep 23;10(9):e0136492. doi: 10.1371/journal.pone.0136492 (PMC4580458; doi:10.1371/journal.pone.0136492)
Supplement: S1 Data — (ZIP) [file pone.0136492.s001.zip › DiegoSmileRawData/smilenew_sub_29_yoked_2012-05-03-13-23-36.robotsmiles]

1 1336076624803400557
0 1336076628569836715
1 1336076634436567762
0 1336076637969838794
1 1336076640336856612
0 1336076642436537663
1 1336076646803273258
0 1336076648836656433
1 1336076658903477481
0 1336076661869745731
1 1336076687269779443
0 1336076693003148551
1 1336076702403163214
0 1336076707503104961
1 1336076710270056262
0 1336076714569848360
1 1336076718636716434
0 1336076722903257048
1 1336076733836482120
0 1336076737169720894
1 1336076741303292927
0 1336076747803198739
1 1336076749336633458
0 1336076750503249273
1 1336076778803043202
0 1336076781470015638
1 1336076795603269897
0 1336076797636741977
