# Supplementary material for: Infants Time Their Smiles to Make Their Moms Smile
Source: PLoS One. 2015 Sep 23;10(9):e0136492. doi: 10.1371/journal.pone.0136492 (PMC4580458; doi:10.1371/journal.pone.0136492)
Supplement: S1 Data — (ZIP) [file pone.0136492.s001.zip › DiegoSmileRawData/smilenew_sub_29_yoked_2012-05-03-13-23-36.subjectsmiles]

1336076624198428883 -6.66841851963
1336076624265133649 -6.31260592698
1336076624398422410 -6.08710579249
1336076624498506034 -6.56069025869
1336076624631662387 -3.6540846449
1336076624731746110 -7.56075431443
1336076624831947963 -3.97454210265
1336076624931864544 -3.25332426745
1336076625031825536 0.750107897685
1336076625165032407 2.34676646552
1336076625265096748 4.2419915052
1336076625364995677 2.86726343892
1336076625498356681 7.55180656905
1336076625598401274 9.24918265638
1336076625698350839 10.0789070281
1336076625831764382 8.27299408547
1336076625931793862 7.9180607003
1336076626031681841 9.00267577219
1336076626165013406 8.0303874135
1336076626264957537 9.92394358002
1336076626365020441 8.2380703417
1336076626465127210 5.87395571158
1336076626565070782 1.41335045888
1336076626665113376 0.37144874207
1336076626798401979 1.85169488643
1336076626898303624 3.69490519879
1336076626998333971 4.27558569935
1336076627098476079 3.74791574765
1336076627198315679 3.6737532627
1336076627298458285 5.12278393035
1336076627431737411 4.88905948222
1336076627565129568 5.15427782745
1336076627665120996 3.99619955918
1336076627798449269 3.57687231276
1336076627898483547 5.06647475478
1336076628031868539 5.52074402689
1336076628131784479 3.81988743219
1336076628231758976 9.32208083044
1336076628365015398 9.98095496606
1336076628465018403 10.3178464977
1336076628598429321 9.87936146098
1336076628698406796 10.7024896646
1336076628831719144 8.41777567425
1336076628965041168 8.22411343288
1336076629098368568 8.3973739509
1336076629198359906 10.7415579024
1336076629331686641 11.0823469002
1336076629431926530 9.4694821876
1336076629565024498 8.43114342576
1336076629698435448 8.24622761343
1336076629798379530 8.21375755813
1336076629931740661 8.6221031101
1336076630065014773 8.87153449129
1336076630165064127 6.462431375
1336076630298481685 2.10342255871
1336076630431806325 -0.939444653815
1336076630531784689 1.80950307509
1336076630665100956 0.189484587663
1336076630765080684 0.125847864427
1336076630898411671 1.01289616449
1336076630998467227 0.589703948523
1336076631098420823 1.24445089374
1336076631198430975 0.417071865922
1336076631365028283 -0.557021679555
1336076631465051221 -1.01337281066
1336076631565120407 -0.473541522957
1336076631665350880 -0.218268694631
1336076631765219253 0.690852168017
1336076631898486755 -1.06293578393
1336076631998429649 0.820631452589
1336076632098457076 2.00560187008
1336076632198364905 1.79895051213
1336076632331837191 2.2169320758
1336076632431735332 2.23459319308
1336076632531730762 1.02503976847
1336076632631871070 3.09674943431
1336076632731748840 2.83376739387
1336076632865302141 0.653036912497
1336076632965074923 -0.195488899549
1336076633098376476 -0.735518394546
1336076633198388390 -1.05778147943
1336076633298441659 -2.113307103
1336076633431768272 -1.66869221458
1336076633531964565 -0.537860010695
1336076633665054817 -1.96848444472
1336076633765111309 -0.08810291937
1336076633865045256 -1.9170310154
1336076633965042215 -1.73015256831
1336076634064984667 -2.0797790996
1336076634198317580 0.252324245573
1336076634298443256 1.91167166482
1336076634398485715 2.93475961169
1336076634531708941 3.04105787209
1336076634664940062 4.43116751063
1336076634764996958 5.6903037067
1336076634865089619 4.68120946817
1336076634965185210 5.44964375107
1336076635065089487 3.93877056514
1336076635198388411 4.42274193281
1336076635298548445 4.00111467209
1336076635431844106 5.19379592356
1336076635531961599 6.52885107595
1336076635665148746 5.72634666602
1336076635765076797 5.60980148604
1336076635865155284 5.31231649528
1336076635998427506 6.01835807037
1336076636098414447 7.43283547072
1336076636198461887 7.32567544379
1336076636298443990 7.91642173421
1336076636398405765 10.4958925914
1336076636531778340 9.41645151259
1336076636631851005 8.10541958511
1336076636731815999 10.0166551316
1336076636831749259 9.719850495
1336076636931818982 9.58176419671
1336076637065087351 10.9071446781
1336076637165144085 11.0893860564
1336076637265189369 11.5238131988
1336076637398569895 11.3035459982
1336076637531689292 9.70652794262
1336076637631703339 10.6788684496
1336076637731776987 11.8012160842
1336076637865032946 10.1857825473
1336076637965196948 10.709671907
1336076638065017670 10.7442001758
1336076638198279612 12.2435254579
1336076638298443271 10.9494396194
1336076638398267394 11.6178606632
1336076638498519311 11.3948062524
1336076638631754906 11.2699532504
1336076638765032624 5.89379838562
1336076638865051336 6.76322655825
1336076638965035284 9.57119763149
1336076639065074745 9.63225982657
1336076639198427997 8.25808720233
1336076639331723319 7.90969592537
1336076639431847823 6.43288344437
1336076639565072275 8.51673744257
1336076639665071336 8.49093849304
1336076639765114030 10.6553259603
1336076639898515756 6.19443400868
1336076639998439979 9.70447032572
1336076640098339865 5.9854364123
1336076640198350524 8.37980102288
1336076640298435492 10.3349337405
1336076640431823352 8.81181210569
1336076640531839779 9.91441624889
1336076640731671674 8.30822560298
1336076640865024651 7.19781334561
1336076640965393363 7.57342070608
1336076641065002527 10.4253281689
1336076641198538386 6.7373833416
1336076641298338291 6.13258337698
1336076641398602213 8.6661126093
1336076641498413985 9.80515770405
1336076641665048055 7.25438991375
1336076641765044520 8.84513562584
1336076641865158668 10.7846947742
1336076641998415484 9.84670516354
1336076642098391951 10.1515193719
1336076642198378743 9.49198371078
1336076642298429745 8.47266450861
1336076642398483006 8.52420953605
1336076642498293071 11.237558457
1336076642598475823 9.53886409002
1336076642698386456 10.7379227049
1336076642798389409 10.8804338975
1336076642931781486 9.90977992105
1336076643031881227 8.91246756285
1336076643132020493 10.2756760485
1336076643231734275 8.9797883999
1336076643365083501 5.08195957056
1336076643531852965 10.8726737622
1336076643664997904 9.52511860245
1336076643798377963 11.5205938686
1336076643898477503 10.1290697588
1336076643998423714 9.85440092053
1336076644098457104 8.42251326639
1336076644198502911 -3.48573916203
1336076644331818503 -10.2814528805
1336076644431659544 -8.8252666789
1336076644531844927 -9.54152931468
1336076644631725354 -8.17646141787
1336076644765023251 -7.81784298463
1336076644865368901 -6.61703616391
1336076644998516184 -5.67297847399
1336076645098547573 -4.79315365892
1336076645198482983 -5.92540993763
1336076645365083828 -7.32967210303
1336076645465041276 -4.28218855446
1336076645564969845 -4.93691191476
1336076645698379087 -5.5140200512
1336076645798363555 -6.2631114982
1336076645931827179 -7.51759884175
1336076646031843784 -5.19788798707
1336076646131752288 -5.7162086691
1336076646231810794 -6.1843256153
1336076646398509575 -6.56546319192
1336076646498425321 -6.1829844324
1336076646698415813 -6.75834890664
1336076646831785703 -5.95634983701
1336076646931752949 -6.63929708337
1336076647065014356 -4.99875052737
1336076647198387770 -5.38066727792
1336076647298428945 -4.40660116816
1336076647398405982 -5.7588618119
1336076647531904975 -4.32445358794
1336076647631716072 -7.1041717138
1336076647731772441 -6.85346056739
1336076655565046023 -6.5225347203
1336076655665011242 -1.59813720843
1336076655765081514 1.07469296016
1336076655865214938 1.59778286456
1336076655965087404 3.70442998123
1336076656065064554 10.7220108594
1336076656165012000 8.94136320288
1336076656264991487 2.00348741109
1336076656364961765 -3.41215949901
1336076656464991215 -3.31537522522
1336076656565042027 -4.20507470663
1336076656665105811 -3.44119360445
1336076656764961519 2.47424308795
1336076656865085256 8.27355942385
1336076656965065107 14.2707463869
1336076657064986012 11.3476899081
1336076657198358832 12.4174953176
1336076657298350349 12.494923618
1336076657398416277 12.6725504277
1336076657498439875 12.8499744601
1336076657598486993 11.9089828881
1336076657731931033 12.7544338948
1336076657831800014 12.462172462
1336076657931721223 12.3970380193
1336076658031902530 12.908512568
1336076658165185696 14.2078924079
1336076658265066818 13.7268392395
1336076658365143849 13.1613651311
1336076658464957216 14.3996353142
1336076658598522159 12.3898639332
1336076658698415263 12.002706362
1336076658798377539 10.9461317429
1336076658931681900 15.9731490246
1336076659064983582 13.2478645673
1336076659164983985 14.1085247239
1336076659298320584 14.7579847335
1336076659431673693 13.0593904744
1336076659533088232 13.6734984583
1336076659665010635 14.9134904858
1336076659765091906 12.6543564566
1336076659865004925 12.3788619822
1336076659965016559 14.4316272798
1336076660098367824 14.5749975761
1336076660231853122 13.3491527948
1336076660331722544 15.0793596328
1336076660465009090 12.9981550721
1336076660565069986 14.848818589
1336076660665563548 13.49939757
1336076660798387745 12.9879692371
1336076660898447782 11.0934732431
1336076660998386092 14.7691939918
1336076661098465086 16.836789953
1336076661231853932 15.1937110498
1336076661331869477 12.9678288658
1336076661431947399 15.1613987488
1336076661565020796 14.1207995044
1336076661665181254 11.1698007472
1336076661765052936 11.7219495918
1336076661865134678 11.2730382516
1336076661965049773 13.8612791306
1336076662098316031 13.1904681419
1336076662198453872 12.0676558752
1336076662331814082 12.2394234759
1336076662431751470 12.9437219726
1336076662565179614 11.3950467296
1336076662665031536 3.10934056474
1336076662765116628 2.76968009157
1336076662865031411 2.13585202919
1336076662965038659 4.19295273208
1336076663098516245 1.71048539104
1336076663198422434 0.00830692482749
1336076663298402556 -0.38002179353
1336076663431774324 2.07368929193
1336076663531875857 4.74982172336
1336076663665066833 4.09156961639
1336076663765014668 0.578187561254
1336076663898429127 0.74415509859
1336076663998321899 0.811001954121
1336076664098540404 1.98544043129
1336076664198406172 1.09729525528
1336076664298364837 0.0991840309313
1336076664398508170 1.06256368897
1336076664498375420 1.30799733993
1336076664598426882 2.24942792343
1336076664731779357 0.828528830423
1336076664831705702 1.4704843214
1336076664965120185 0.37204177998
1336076665098419681 7.04251595214
1336076665198423912 4.23795752187
1336076665331760466 4.32012387929
1336076665465052511 5.0635187444
1336076665565097071 6.3917877999
1336076665731841512 4.93757946261
1336076665864959159 2.67569113992
1336076665998327361 3.62540740365
1336076666098461930 4.46332538035
1336076666231913212 5.959569363
1336076666365056894 5.30588727379
1336076666465010619 4.58519898161
1336076666598433754 3.39010218254
1336076666731700471 4.39000805983
1336076666831792339 7.67448107793
1336076666998359349 8.20484023687
1336076667098416161 6.48779748182
1336076667198469410 3.79109942703
1336076667331625561 6.94481273619
1336076667431664608 6.96867139055
1336076667565078365 5.60927075552
1336076667665122002 7.43292856152
1336076667765076984 9.42203215112
1336076667864998407 7.93502239265
1336076667965056611 9.93828066456
1336076668131721400 8.63437690059
1336076668265100047 10.0255002488
1336076668365075314 11.2733231696
1336076668498350555 11.3498364188
1336076668598388157 11.0626307994
1336076668698385709 10.5836092792
1336076668798376448 10.0405624978
1336076668931900578 9.96352510731
1336076669031789993 11.6560148976
1336076669131923944 12.7242694924
1336076669231807142 12.4939825504
1336076669331815514 12.2634902097
1336076669498263895 12.6415148814
1336076669631732703 12.0488517966
1336076669731829591 11.445588415
1336076669831919821 11.3284816842
1336076669964968026 11.5996879783
1336076670065115320 11.9804915926
1336076670165032720 12.090864566
1336076670298322387 9.96768968656
1336076670398372532 12.2437044797
1336076670498298242 11.9426248391
1336076670598366067 12.1986659146
1336076670731628951 12.5061006056
1336076670831811260 12.4898973413
1336076670931739499 10.684897223
1336076671031747519 10.572944945
1336076671165016872 7.25925520779
1336076671298424214 10.3357699477
1336076671398456435 9.69974274473
1336076671498325337 9.36486166952
1336076671598366246 10.8215255112
1336076671765116259 9.92930923705
1336076671865040805 11.2917087511
1336076671964992322 10.5310156069
1336076672064994230 11.8320781192
1336076672198335191 12.1858496423
1336076672298496751 12.0953448313
1336076672431812047 11.8091006161
1336076672531679621 12.493694103
1336076672631708302 11.8102845224
1336076672731700537 12.4948696964
1336076672831743448 11.577092543
1336076672965058194 12.6360396213
1336076673065071585 12.0605482911
1336076673231842277 13.2583090605
1336076673331821289 12.2088515737
1336076673431753842 12.6004615649
1336076673531824377 13.0177065031
1336076673631808437 12.5830690829
1336076673731774249 13.0359275262
1336076673865042806 12.1195984297
1336076673965123020 11.163955437
1336076674098357714 12.9977321706
1336076674198525885 12.5001601448
1336076674298429801 14.1709414274
1336076674398377166 12.6194568084
1336076674531867830 11.4100746576
1336076674631883961 12.0238665327
1336076674731665688 8.9016879123
1336076674865086253 3.50100965335
1336076674998440866 -0.498621998001
1336076675098398442 2.65694789379
1336076675198405589 2.43247193075
1336076675365054857 1.63535025848
1336076675465075794 -0.763758608469
1336076675565151688 1.18592109284
1336076675731738353 0.123082083392
1336076675864995074 -1.00300838436
1336076675964995340 -7.63230052152
1336076676065064453 -9.13648796135
1336076676198345190 -8.31303493755
1336076676298382423 -7.57157637472
1336076676398353603 -9.33533759554
1336076676531913840 -8.57274573035
1336076676631755561 -10.2449809788
1336076676765202914 -7.62710374595
1336076676865097476 -8.23528812388
1336076676998351972 -6.98982205664
1336076677098442977 -5.54184623016
1336076677198345969 -5.35622993168
1336076677331797664 -4.69218874099
1336076677465047816 -1.37873247441
1336076677565003004 -4.66238808605
1336076677665237086 -3.95698210554
1336076677798456080 -4.56747621296
1336076677898393164 -6.04271467092
1336076677998426335 -4.7715569515
1336076678098471583 -3.78623728082
1336076678231841514 -3.24244522573
1336076678332068935 -3.27737521596
1336076678431713149 -2.32277912569
1336076678531932664 -2.16943767646
1336076678698496773 -3.03374807412
1336076678798426625 -2.02391578016
1336076686531706551 0.223939358463
1336076686598479542 1.81271184369
1336076686731870516 1.44106322693
1336076686798483508 0.845838981819
1336076686898437898 1.52746814798
1336076686998392326 1.93621308989
1336076687098427945 1.83381875809
1336076687198408504 1.30182873801
1336076687298336114 1.39947566383
1336076687398398952 2.39895216375
1336076687498490083 1.37599631374
1336076687565039347 0.370350299064
1336076687665111873 0.710544960111
1336076687765046217 1.97822242273
1336076687865004073 1.3904041243
1336076687965043708 2.31381297362
1336076688098345271 3.25231212184
1336076688198368699 4.24056710541
1336076688331811739 5.29757366309
1336076688431956871 5.87717431032
1336076688531633767 8.2594647319
1336076688631872893 7.21363872061
1336076688731753826 8.68970518044
1336076688831801009 8.11278701872
1336076688965089616 7.12016757986
1336076689065045252 6.28523633857
1336076689165084363 7.45555697131
1336076689298318475 6.92190389172
1336076689365022878 5.99133596356
1336076689465067502 6.5540135355
1336076689598449825 4.29759515535
1336076689698357526 5.80387760213
1336076689798392811 7.3902841832
1336076689898460917 5.30021645504
1336076690031800131 6.72806582994
1336076690131861185 2.26108921432
1336076690231940817 5.1387951614
1336076690365059399 6.18995576596
1336076690465023479 7.26701327428
1336076690565020790 8.28763911404
1336076690665087190 9.79914608914
1336076690831638897 10.1718513498
1336076690931721425 12.3738250856
1336076691031746318 11.8005999727
1336076691131780090 12.7996652596
1336076691265021534 9.71734918821
1336076691365193015 9.28759016182
1336076691498397676 9.65734050905
1336076691598493981 7.80781204092
1336076691731759369 9.15253225763
1336076691831687459 9.38682889277
1336076691965056177 7.8910633956
1336076692098466372 10.954576506
1336076692198443683 10.5970285613
1336076692331729193 8.80590213247
1336076692465204529 10.3373935391
1336076692598416308 12.4798858862
1336076692731738143 11.8975443573
1336076692931922794 10.5040983926
1336076693031895193 12.7972147789
1336076693131840701 14.7706987969
1336076693265042108 19.3380672727
1336076693365096553 17.894583254
1336076693465022697 12.5337545544
1336076693565004532 9.02207545038
1336076693698435848 9.56123081133
1336076693831751736 10.5561975158
1336076693931760783 9.32649059508
1336076694031815811 11.9262101011
1336076694165000418 10.928807689
1336076694265118515 12.0498525515
1336076694398406593 12.5508225244
1336076694498342014 14.2836705675
1336076694598445847 -0.35392373412
1336076694731853717 -0.428067451334
1336076694831721013 6.59305245305
1336076694931900844 3.53286144851
1336076695031732415 7.42557937201
1336076695131789567 6.93412199858
1336076695231753495 2.92265269282
1336076695331639619 3.7159640817
1336076695465089237 5.50651067863
1336076695565032510 8.90205374051
1336076695731799091 8.73477751496
1336076695831842943 3.1357912512
1336076695965122534 1.29013602747
1336076696098526853 0.327811880834
1336076696231811990 1.16716864706
1336076696365058542 -0.0472674916031
1336076696465105871 2.25192843622
1336076696565057585 1.81869472754
1336076696665080775 3.30549777659
1336076696798391003 3.75322693759
1336076696898326321 4.17906742618
1336076696998366259 3.24846469022
1336076697165089943 2.33278008928
1336076697265164153 2.72568796442
1336076697398534249 2.39248403974
1336076697498469919 5.63459566264
1336076697598422075 4.12911517544
1336076697731840235 5.62714224395
1336076697831642958 6.02359701417
1336076697965024204 5.0943537198
1336076698165024147 6.49445665834
1336076698265026175 3.40214917559
1336076698365099299 4.61502833943
1336076698498464181 4.97835978734
1336076698598526373 5.1908455248
1336076698698563810 3.2049517927
1336076698798499386 4.40422739817
1336076698898469731 5.61020422847
1336076699031697310 5.21713950072
1336076699165059362 7.26251669207
1336076699265162629 6.97140448175
1336076699365111552 7.00213561886
1336076699465118995 6.63955453534
1336076699565063472 5.38390761881
1336076699698334320 2.94463351776
1336076699798487232 -6.72145514009
1336076699898411527 -5.68318955201
1336076699998402782 -1.49278979319
1336076700131813139 -3.5116002286
1336076700231679207 -2.28979843779
1336076700331753548 -4.27888788028
1336076700431964126 -6.85655975197
1336076700598384046 -3.4330083069
1336076700698358838 -3.14980850832
1336076700798429776 -3.26402685772
1336076700931678928 -5.96020495952
1336076701032049021 -3.18590318423
1336076701131650668 -2.22253979099
1336076701265002655 -3.5738963636
1336076701365084052 -5.29584678053
1336076701465126394 -3.76477699195
1336076701565034899 -3.97421547716
1336076701698387754 -6.60210125915
1336076701798367464 -7.16477971187
1336076701898411296 -4.90819451234
1336076702031662055 -4.67897509033
1336076702131769716 -4.97127180968
1336076702265028457 -4.61716533245
1336076702365088001 -4.75515104055
1336076702464992351 -4.15233622103
1336076702565045203 -4.08602498259
1336076702698375944 -3.3260449036
1336076702798444544 -6.56798109443
1336076702898474538 -3.98112043052
1336076702998406087 -4.26459587029
1336076703098412651 -4.43755018601
1336076703198405205 -4.85261807984
1336076703298654706 -6.36017940509
1336076703431642544 -7.45452407894
1336076703598402218 0.566509396533
1336076703698325124 9.06603995672
1336076703798317150 11.0661537617
1336076703931845669 11.5070153924
1336076704031765153 9.56469309729
1336076704131788868 11.1137850609
1336076704231770478 11.6800685231
1336076704331728243 11.6372499316
1336076704465033885 12.9976682311
1336076704565112346 11.1716983608
1336076704665164410 7.39834595211
1336076704765049058 10.6817757257
1336076704865181459 8.5248516218
1336076704965028962 9.67136099024
1336076705098571790 10.8534866699
1336076705198439448 10.3273032024
1336076705298364607 8.36985374485
1336076705398376465 10.864596486
1336076705498440939 10.5476168049
1336076705598353090 9.86072589642
1336076705731719214 9.9690083334
1336076705831689854 11.2458291882
1336076705964997356 11.3850948469
1336076706065171685 10.5005747731
1336076706164984787 11.5658887052
1336076706264915591 12.4087583923
1336076706365029411 11.255913748
1336076706498541505 12.3111967842
1336076706631670676 12.4539044239
1336076706731747110 12.4062820986
1336076706831842028 11.1944362496
1336076706931774068 13.3029600511
1336076707031730792 12.9493968457
1336076707131720170 11.2968538973
1336076707265021707 10.798953844
1336076707398597575 13.9144482197
1336076707531791748 12.8553315762
1336076707665064987 12.7485855138
1336076707765085971 12.8952160562
1336076707864987867 11.4274909245
1336076707965024134 12.1354181425
1336076708065066271 10.5351927355
1336076708198483577 11.3452915732
1336076708298363762 5.09286390461
1336076708398448527 5.08425278923
1336076708498332315 5.2784926732
1336076708598424498 6.53045911039
1336076708698369272 10.0371318822
1336076708798370206 12.0798709082
1336076708898347732 12.4617584722
1336076708998502371 12.361205167
1336076709098592380 10.9558072936
1336076709231718942 7.18977661092
1336076709331740794 -2.55154164696
1336076709431822307 1.20728596497
1336076709531694107 -1.25298122027
1336076709631810302 0.600143110962
1336076709731761022 1.34545119751
1336076709865062574 2.19556706254
1336076709965194287 -0.0160915010309
1336076710064987974 -0.626774052501
1336076710165030493 -4.60044633551
1336076710265002553 -3.88081492015
1336076710365051685 -1.81439040837
1336076710465089842 -1.02497340356
1336076710598353396 -2.35062096176
1336076710698389773 -0.654558608523
1336076710798367508 -0.972152882104
1336076710931672322 -1.86193202143
1336076711031804871 -0.990758935615
1336076711131774316 -0.978664486993
1336076711231862363 8.22819427063
1336076711365066327 13.0021085831
1336076711464996280 14.7261670033
1336076711565192248 14.0545854023
1336076711665030923 14.5457643801
1336076711765250437 14.0374597405
1336076711865008276 14.1943951706
1336076711965060554 14.5656904461
1336076712065290236 12.761706677
1336076712198368267 12.6417256136
1336076712298449334 13.8083497197
1336076712398423625 13.0541335789
1336076712531681930 13.4950489678
1336076712631826267 12.5708322965
1336076712731715016 14.0000339942
1336076712831850178 13.8646468347
1336076712931856191 12.4039750289
1336076713031759954 14.6717427375
1336076713131895066 11.2437121176
1336076713265054034 11.233611978
1336076713365156079 13.2324661719
1336076713465004498 10.4086225629
1336076713565080386 5.75270093972
1336076713665018722 2.27679316355
1336076713765272097 -3.1136545164
1336076713865501742 -5.4164055829
1336076713998393545 -3.48054184208
1336076714098369296 -2.09595288674
1336076714198454485 0.272312636597
1336076714298389209 -1.10331432953
1336076714431737479 -0.186754817583
1336076714531612302 1.69611508973
1336076714665048139 -0.146035358528
1336076714765091489 -0.545696236342
1336076714898472075 -2.53160937635
1336076714998334045 -2.78092839353
1336076715131791334 -4.29413133703
1336076715265014790 -2.75253457193
1336076715365006729 -5.74153120892
1336076715465185909 -6.6325850292
1336076715565241533 -5.46786129082
1336076715698648848 -3.33671563218
1336076715798404358 -6.93448105249
1336076715898372380 -6.25523656052
1336076715998486435 -6.8114992413
1336076716131715255 -4.88298270654
1336076716231711195 -3.66995270715
1336076716365031013 -5.32952436577
1336076716465055574 -4.6863411158
1336076716565014073 -4.85946655662
1336076716665121206 -5.90622768809
1336076716765008983 1.63581897571
1336076716865018575 9.31525177907
1336076716998451176 12.8384813942
1336076717098455030 13.3751814405
1336076717198429573 14.3730167828
1336076717331901086 14.5376007844
1336076717431872497 12.4394573777
1336076717531735793 13.6197710025
1336076717631804182 14.0316706219
1336076717765128830 14.0819319704
1336076717865177071 13.1480289546
1336076717965089440 12.7296270111
1336076718064953665 12.3791762166
1336076718198471857 14.0539755031
1336076718331733724 12.5598299169
1336076718431740077 10.676652348
1336076718598458557 11.8872778774
1336076718698430620 12.0939130055
1336076718798439959 14.0439974362
1336076718931779822 13.3583359027
1336076719065088804 10.6301053585
1336076719165044838 11.5211371152
1336076719265114620 14.2603418916
1336076719364989456 11.8340135958
1336076719465100354 13.3234974528
1336076719598465464 13.9243848671
1336076719731902201 14.4142571129
1336076719898374576 13.3927710015
1336076719998407961 15.5113282717
1336076720131740818 14.2889693493
1336076720198399796 14.2646215284
1336076720298492336 13.171995492
1336076720398439154 13.492090292
1336076720531872588 11.4864672678
1336076720631812396 13.4376576569
1336076720731841807 10.9179174663
1336076720831890912 10.5521972041
1336076720965007394 6.70190325795
1336076721064992701 -1.55169614569
1336076721165174428 -0.718020975197
1336076721298373506 -1.00702618675
1336076721398494049 -1.36374787489
1336076721498417965 -3.11779474431
1336076721598416962 -4.62568116457
1336076721731783237 -3.72868022746
1336076721831857360 -1.16696083285
1336076721965213671 -5.20743951198
1336076722065054461 -2.7932422465
1336076722165215576 -0.844082088477
1336076722265105255 -1.29777776251
1336076722365164348 1.08686790405
1336076722500176471 -1.80168529109
1336076722598557361 -1.31727291218
1336076722698303802 0.624358569396
1336076722798416459 0.374351341037
1336076722931859592 0.369708566124
1336076723031758355 -0.124780040485
1336076723131725109 -0.671337740711
1336076723231763648 1.14317151659
1336076723331688947 0.566060168298
1336076723465040699 0.561497407078
1336076723565120212 3.93760959219
1336076723698416217 9.7405996305
1336076723831862014 9.64108783876
1336076723931701504 8.93775672116
1336076724065023556 4.81771814102
1336076724165194737 4.37103269035
1336076724265142833 4.82466202126
1336076724398478195 0.112203488171
1336076724498383347 -1.06077822601
1336076724598373323 -0.517481074774
1336076724698396936 0.399646965993
1336076724831798277 -1.0907703841
1336076724931747572 0.0430920161208
1336076725031689159 0.955765393235
1336076725131653246 1.74495780674
1336076725231821742 0.365054354652
1336076725365123371 1.43894604346
1336076725498415974 2.2986160526
1336076725598360034 2.01160908467
1336076725698408602 0.60743382248
1336076725798406889 1.8594442271
1336076725931812995 1.12801391873
1336076726065034786 1.78764511871
1336076726165029805 -0.522107280458
1336076726265084063 -1.22349229603
1336076726398525268 0.239109683632
1336076726531745046 0.133029669985
1336076726631744776 2.05804168953
1336076726731619042 6.84752456426
1336076726865076316 9.43275774707
1336076727031613060 11.5113314766
1336076727131728606 12.7315387043
1336076727231775877 13.446459932
1336076727365062668 7.34707336114
1336076730198442938 -7.64683240151
1336076730298376138 -1.58141856315
1336076730398338100 -2.04347559001
1336076730498580821 -0.605187080321
1336076730598538445 -0.0569570631664
1336076730698304503 -0.318785368925
1336076730798390142 -0.948391371552
1336076730898367474 -0.28772626638
1336076730998395764 0.105773276768
1336076731098319567 -0.85166231176
1336076731265088952 -0.522464284397
1336076731365104234 -1.00145395963
1336076731498344420 0.682591033844
1336076731598368337 0.450727949133
1336076731698502117 2.94586193387
1336076731798470530 0.794285110588
1336076731898335939 1.47056805788
1336076731998352461 2.41410029014
1336076732131736003 2.8807133697
1336076732231792374 9.1377610573
1336076732331755242 9.8198989484
1336076732431913288 12.6096426591
1336076732531703830 12.6451254703
1336076732665228789 12.5487192819
1336076732765042070 12.9704972165
1336076732865104888 11.8996059397
1336076732965074733 12.9126280574
1336076733098406823 12.1656762549
1336076733198535799 11.3493292791
1336076733365092193 11.9128301514
1336076733465065011 10.1229331248
1336076733565125627 11.2276452775
1336076733664948091 11.6788582764
1336076733765105630 11.6990467058
1336076733864999211 10.868193107
1336076733998444168 11.8557910942
1336076734098341265 12.772366373
1336076734198393705 12.9332371217
1336076734331781935 9.7077071993
1336076734465012440 10.8542197367
1336076734565164081 13.1594135296
1336076734665020450 14.0986736473
1336076734798417206 12.6941469049
1336076734898364066 14.5270010879
1336076734998428681 12.9293172869
1336076735131803475 14.2633604455
1336076735231807298 12.6331094131
1336076735365076928 14.0694698054
1336076735465141263 11.7880344346
1336076735631885448 11.810647954
1336076735731769604 11.5336084226
1336076735831784036 9.55143146514
1336076735931685116 12.8926270298
1336076736098374279 11.9852019027
1336076736198474599 12.3905242801
1336076736298412630 11.3719688156
1336076736398460911 9.34911364562
1336076736498369246 11.3982132913
1336076736598338248 10.5210370496
1336076736731645328 10.5545874226
1336076736798316294 10.5602436529
1336076736931830789 11.3131478503
1336076736998357628 11.4542920705
1336076737131735026 9.84231309377
1336076737231883521 10.4406930129
1336076737331837910 6.21336893966
1336076737432017772 0.0162835107717
1336076737531686373 -7.61052039116
1336076737698387059 -5.3005333806
1336076737798264126 0.817091884323
1336076737898287808 1.54548827625
1336076737998390078 -3.30300701018
1336076738098370182 -0.332459143191
1336076738231776622 -0.220592417405
1336076738331929744 -0.416940435506
1336076738431697940 -0.332008159842
1336076738565110587 0.0752853478866
1336076738665026146 0.805486416428
1336076738765051540 2.0577189816
1336076738864996141 1.63778011547
1336076738965023133 0.740925565255
1336076739098494229 0.810276076794
1336076739198376923 -1.42915457777
1336076739331639494 -3.16632742372
1336076739431880256 0.0231428529676
1336076739531779551 -1.01595077941
1336076739632217405 -0.401505516018
1336076739731705371 -1.64350473448
1336076739831789368 -0.673408545869
1336076739998524852 0.581733449097
1336076740098410090 10.3468804361
1336076740231811580 9.877176902
1336076740398457305 11.2632779597
1336076740498431376 12.1394595627
1336076740598555490 12.5214044335
1336076740765180242 10.9595003032
1336076740865082783 10.3376001415
1336076740998370835 10.0225178519
1336076741098352745 10.4302686654
1336076741198332579 8.99194024973
1336076741298424429 11.0083165368
1336076741431779060 7.49515699003
1336076741531759053 8.56835963828
1336076741631790541 7.38718412391
1336076741765055434 10.8818130521
1336076741865032634 9.06768901489
1336076741998492290 10.8341246092
1336076742098369754 9.81710150089
1336076742198338923 11.8475436002
1336076742298382111 12.8020472964
1336076742398354825 11.8279018608
1336076742531725085 13.7968249067
1336076742632009766 13.4992966972
1336076742731733642 13.8449903506
1336076742865291807 13.4110349878
1336076742965038456 12.3966117873
1336076743065064835 12.143180958
1336076743165070262 13.0764931599
1336076743265117702 12.4446451605
1336076743365002456 13.1091119427
1336076743498558485 11.8356589821
1336076743631879316 10.222687907
1336076743731733109 7.52848959021
1336076743831578451 8.44477343438
1336076743965106634 7.2244389179
1336076744098343098 1.75682321998
1336076744231708944 0.510668777114
1336076744331732696 5.81815391648
1336076744431932865 5.44273737939
1336076744531665004 8.1250026142
1336076744665209855 7.13520975414
1336076744765083645 1.86973505291
1336076744865231605 4.17464805041
1336076744965235691 1.38587753538
1336076745065083387 2.70138389828
1336076745231836370 2.91251767922
1336076745331705200 1.48849692562
1336076745431901527 1.67727577839
1336076745565105017 3.0216805787
1336076745665063612 2.26758133243
1336076745765141756 1.72292892725
1336076745898506433 -1.4843662156
1336076745998454564 1.9189807382
1336076746098451417 -2.13040386024
1336076746265078724 -3.29897026453
1336076746398383125 -1.18146952349
1336076746531733921 -3.09680532296
1336076746631723844 -0.936371665172
1336076746731710403 0.690546505137
1336076746831778510 -1.24307325879
1336076746965122394 -2.89629894688
1336076747064977256 -1.92052239867
1336076747165072959 -3.41194071305
1336076747298469236 -1.84809633357
1336076747431932632 -1.15418349056
1336076747531783910 -3.00799483348
1336076747665035854 -1.1072571553
1336076747798417781 -2.26763849742
1336076747898356554 -2.47908659913
1336076748031829922 -1.82024573573
1336076748131818281 -0.300288965825
1336076748232048341 -0.481637048042
1336076748364991693 -0.0593161960432
1336076748465022466 0.00682445884783
1336076748598423138 2.14635488527
1336076748731793888 -5.79807328127
1336076754298360812 3.77331930361
1336076754765052086 1.62172800189
1336076754865092163 3.27447190144
1336076754998356691 4.21815734267
1336076755098416057 4.18803406681
1336076755198361998 4.83866262568
1336076755331822556 6.3798832677
1336076755465045504 5.54245544589
1336076755565104933 6.22354599383
1336076755665105639 10.1530257499
1336076755798484971 10.2604488133
1336076755898458745 11.2511710574
1336076755998414686 10.827963152
1336076756098410184 10.2909308234
1336076756231786057 10.4178211365
1336076756331727783 9.73528545608
1336076756431738358 9.16179139849
1336076756531664356 11.2496050524
1336076756631795022 10.8160713065
1336076756765041094 12.5346776244
1336076756864975117 12.2765603881
1336076756965082015 8.6685194704
1336076757065047548 10.1708518404
1336076757198418977 9.92630610385
1336076757298456168 8.01378729261
1336076757398387469 10.8679551943
1336076757498521773 9.6700260133
1336076757598367422 8.52791798635
1336076757731733311 8.31621435733
1336076757831865446 10.3559498163
1336076757965077553 11.3887971921
1336076758064977812 10.3288264059
1336076758165034832 13.5787555128
1336076758265048051 11.3667676669
1336076758365085138 12.801828687
1336076758498519956 12.7650881881
1336076758598408197 13.6499863564
1336076758698301429 11.9130069704
1336076758798337337 13.079385565
1336076758898406862 12.4541671878
1336076758998321098 10.3100127288
1336076759098409126 11.0435420745
1336076759231894700 10.8035553879
1336076759331784372 8.8771103575
1336076759432403170 9.66554824964
1336076759565099183 11.235794694
1336076759665217714 12.8284759878
1336076759765056160 12.5770943611
1336076759898413567 13.0082707125
1336076760031848000 10.4862551926
1336076760131702671 7.43493891527
1336076760265166417 -3.26991422958
1336076760431907845 -3.35334342347
1336076760531844053 -2.61229616344
1336076760631684026 -1.64209319645
1336076760731791227 -7.40558199739
1336076760865109866 -4.01397767548
1336076760965070920 -2.29181103838
1336076761065183181 -2.22582771954
1336076761198727192 -2.88430615901
1336076761298449351 -3.52606017889
1336076761398431027 -3.21184719937
1336076761498389845 -3.3354059411
1336076761598416825 -0.856531751209
1336076761698441809 -2.42986077906
1336076761798356759 -3.13627847467
1336076761898351090 -3.49458743271
1336076762031870250 -5.59666092873
1336076762131857173 -1.85147014821
1336076762232030835 -3.6351500613
1336076762365173554 -3.29578094486
1336076762465054365 -2.31761998267
1336076762565073592 -2.43955586688
1336076762698414171 -1.63059556122
1336076762831906519 -3.12317361918
1336076762931948411 -3.76179407465
1336076763031789665 -3.5920478851
1336076763198515123 -6.26481913562
1336076763298433589 -3.89471807075
1336076763398376061 -5.21276319105
1336076763498294484 -4.49540075578
1336076763631820958 -1.87002614812
1336076763731784668 -3.4774227693
1336076763865149224 -3.96823071844
1336076763965144354 -3.30190513498
1336076764165051786 -1.63802035888
1336076764265143917 -1.08298607947
1336076764365025883 -3.82970260009
1336076764465018007 -5.29371097479
1336076764598412377 -2.6418331947
1336076764731916553 -1.80393645295
1336076764832063555 -2.07355073837
1336076764998379066 -1.5226442289
1336076765098426406 0.278386318507
1336076765198419113 -0.912422880257
1336076765331701185 -1.95931164256
1336076765431807941 -1.42194289668
1336076765531672092 0.360147133244
1336076765631794342 -0.137016422622
1336076765765065634 2.77948427147
1336076765865012078 2.50564809604
1336076765965017405 2.14653370231
1336076766065261424 2.68644176572
1336076766164984618 7.78513329304
1336076766265021454 8.82511336163
1336076766431710626 9.992901164
1336076766531831776 10.7423388276
1336076766665029798 10.7855928719
1336076766765026183 11.3064278965
1336076766898454958 11.65361115
1336076766998528392 10.8727500213
1336076767098432989 9.58897134016
1336076767198405901 10.2377725252
1336076767298320068 8.63912598387
1336076767398460390 8.25822469299
1336076767498452063 10.1589443477
1336076767598437287 10.0858278606
1336076767698422995 8.64805423751
1336076767798356507 9.35704677623
1336076767931784641 10.1032195412
1336076768031901816 9.30660688344
1336076768198559337 11.0349365076
1336076768365031818 9.9355766028
1336076768465024630 9.32539892428
1336076768565043032 7.14161225384
1336076768698381415 10.880544679
1336076768798342552 9.170699386
1336076768898449788 8.98797722563
1336076768998360030 9.20505777985
1336076769098486002 8.76506370837
1336076769231918662 9.1024074564
1336076769331698295 8.89933596582
1336076769431868594 8.68649591663
1336076769531792158 9.75074183889
1336076769631915781 9.60361626128
1336076769731813461 8.04523764852
1336076769865068535 9.20008642306
1336076769965130277 10.4902228286
1336076770098360094 7.68577681544
1336076770231763067 10.9090128686
1336076770331882102 11.7173781118
1336076770431794995 10.1315409765
1336076770531708881 9.89532925625
1336076770631684757 8.65276427929
1336076770731734925 6.32809883324
1336076770865109971 9.87565917503
1336076770998623380 8.49233139341
1336076771131694415 8.13045573594
1336076771231777404 10.9636226321
1336076771332023223 10.6597941092
1336076771465015017 10.8157023479
1336076771565184744 11.658057895
1336076771664981431 8.65059536078
1336076771798476900 -2.27632615553
1336076771898438568 -1.47654976874
1336076771998427172 -1.63385858135
1336076772098370263 -2.42612559427
1336076772198468920 -3.28278904569
1336076772298388267 -2.84826935729
1336076772398382842 0.111749847015
1336076772498393394 -3.0763797971
1336076772631706869 -1.7467784159
1336076772731801233 -2.49625220174
1336076772831671354 -3.43488090584
1336076772965185678 -2.83447856961
1336076773065086405 -3.09677305932
1336076773198418011 -3.10093972972
1336076773298547162 -0.866161326078
1336076773431850515 -0.991326776271
1336076773531866448 -0.048167631419
1336076773665027576 -1.36428197131
1336076773765041582 0.172177568825
1336076773898341474 -0.713334115891
1336076773998375298 0.413918025443
1336076774131743952 -0.240717714072
1336076774231716281 0.51666268865
1336076774331712289 0.707017427805
1336076774431945883 0.620480513653
1336076774531823182 2.34852662915
1336076774632004618 0.924858926632
1336076774731696491 2.22025519968
1336076774831730536 1.35116113461
1336076774965180489 0.0262456132222
1336076775065219655 -0.153379510743
1336076775165162978 0.732906181055
1336076775265094886 2.55055474814
1336076775364991382 0.621713073932
1336076775465132943 -0.331705966809
1336076775565079919 0.25993891598
1336076775698364124 2.02378198887
1336076775798431068 2.3368790988
1336076775898353179 4.77451487637
1336076776031721529 4.00511387999
1336076776131719700 3.72882415692
1336076776231682909 0.391639472346
1336076776331679042 1.80267539366
1336076776431805879 3.5680621358
1336076776531884044 2.69560920794
1336076776631829886 3.01280882382
1336076776731633682 5.99023906007
1336076776865014346 7.8912957856
1336076776965046404 9.58037559798
1336076777065133049 9.3619440188
1336076777231689010 9.98176244899
1336076777332058434 10.7410638084
1336076777531973206 10.5179159893
1336076777631668118 10.3517654842
1336076777731744441 11.318510878
1336076777831695246 10.6453356009
1336076777931812430 11.2524414608
1336076778031702242 10.3045496092
1336076778165078186 11.273436498
1336076778265046578 7.24050987111
1336076778365010445 10.5372928941
1336076778498437813 11.5320878045
1336076778598374926 10.8039335062
1336076778698444495 10.466968039
1336076778831820849 7.86828158799
1336076778931688019 9.27848234073
1336076779065008809 9.70281233112
1336076779165047778 6.88835964317
1336076779331809524 7.67136756494
1336076779431696027 6.74966210562
1336076779531708390 7.91270666844
1336076779631803379 9.36080807375
1336076779731618792 10.9755282507
1336076779865029746 9.17751316033
1336076779965104262 13.3709569272
1336076780098396834 13.8326602316
1336076780198488514 11.4217170912
1336076780298399586 11.4845561572
1336076780398697021 10.572178744
1336076780531812959 10.8643675907
1336076780631851062 10.7063830411
1336076780764994291 11.1040122154
1336076780865161693 9.30792602076
1336076781031914662 10.6950175586
1336076781131926894 12.3561439679
1336076781265150905 11.6371756277
1336076781365164611 12.4409101052
1336076781465021876 11.3041640191
1336076781565066337 12.1176951223
1336076781698477320 12.6732789717
1336076781798523200 12.6128743735
1336076781934109214 12.6292571153
1336076782031924608 10.9032429608
1336076782131810692 11.5838619837
1336076782231877004 5.20076923253
1336076782331861020 6.93949428609
1336076782498443205 7.75458843154
1336076782598438866 4.39561788442
1336076782698426728 6.50334673111
1336076782831757721 3.88066712683
1336076782931917399 3.74599702307
1336076783031828014 1.74061540314
1336076783165011199 4.14746043878
1336076783265068351 2.50717616594
1336076783365044889 3.7149087639
1336076783465091939 -0.178319673259
1336076783565207879 3.75734940669
1336076783698401537 1.98456649869
1336076783798517320 -0.0933725121188
1336076783898385844 0.240760913281
1336076783998361342 -0.183237532371
1336076784131732799 0.656763097055
1336076784231772490 0.114404490645
1336076784331777932 0.294384624604
1336076784464980963 1.26605670474
1336076784564999977 -0.023565416604
1336076784698445098 0.0931090170751
1336076784798418285 -1.04185853301
1336076784898416443 -0.969898675208
1336076784998361355 -0.0892404413637
1336076785198381054 -1.75812238027
1336076785331735464 -1.63024563166
1336076785465089570 -1.14619012
1336076785565145625 -0.412535256907
1336076785665036644 4.4404208199
1336076785798469864 7.5516363495
1336076785898358330 11.242334979
1336076785998308120 10.7265837997
1336076786098321759 10.8672035919
1336076786198389324 10.4120262803
1336076786331677077 10.397474647
1336076786465135574 9.56435995992
1336076786565134485 9.26295070335
1336076786665122943 11.4477854629
1336076786798441873 10.0794765506
1336076786898533582 9.84607008687
1336076786998377493 3.10239689906
1336076791065203723 -1.81630188787
1336076791165073454 -2.09752841279
1336076791265050870 -0.533299016832
1336076791365092258 -0.204944088693
1336076791465084130 -1.21930681129
1336076791565084128 2.98722546619
1336076791698432413 0.216977962317
1336076791798559551 0.682607217422
1336076791898402488 -0.8679487508
1336076792065016829 -0.784338998333
1336076792165037586 2.36378673331
1336076792298409808 0.252401196142
1336076792398385201 1.02657139928
1336076792498305945 1.42800199855
1336076792598426049 0.434967174597
1336076792764981518 4.77255611315
1336076792865142481 6.91907396848
1336076792965097339 6.18900547268
1336076793065052436 8.55268049872
1336076793165141644 10.2799200352
1336076793265150887 10.800424064
1336076793365045787 8.57939373273
1336076793498313720 9.13630848464
1336076793598448119 8.16160772437
1336076793731861033 9.55912938622
1336076793831785370 8.708881791
1336076793931841599 8.09676428166
1336076794065148442 9.70334940773
1336076794165117546 7.30425051543
1336076794265117732 4.37023260621
1336076794365197604 5.94649558732
1336076794465181788 0.410149208668
1336076794598470495 -5.1564792255
1336076794698394912 -5.37550330884
1336076794798396479 -4.37800651949
1336076794898315667 -3.19702416569
1336076794998321033 -4.63433326346
1336076795131836262 -3.36386689422
1336076795231682079 -4.55277903234
1336076795365027279 -3.06312914855
1336076795465075775 -1.90351507242
1336076795631696680 -6.70388294946
1336076795731859079 -4.74303166183
1336076795831879737 -5.48866500376
1336076795998379683 -4.06855960332
1336076796098486782 -5.91305638099
1336076796198401976 -8.09323988173
1336076796298400372 -5.19409063758
1336076801031723741 0.640162617644
1336076801098331218 -1.57338934373
1336076801231742729 0.311464110844
1336076801365031770 2.53776645678
1336076801465090300 -1.06910076067
1336076801598415240 1.89374525335
1336076801698452338 2.15366352335
1336076801798324737 2.2820374073
1336076801931811481 0.324984092104
1336076802031808804 1.20634935642
1336076802131687293 3.60739013448
1336076802231920035 5.06034966052
1336076802331798265 3.26945074182
1336076802465130178 2.52662093391
1336076802598493403 2.77417618311
1336076802698313759 6.76421338241
1336076802798357464 1.37871942761
1336076802898441246 6.95858656436
1336076803031847762 3.58035702615
1336076803131752487 3.95539362674
1336076803265257681 3.44493256039
1336076803398387861 2.91646602892
1336076803498454558 1.03246153076
1336076803665055291 5.99166115366
1336076803798454937 3.55530264449
1336076803898396270 1.25029869895
