# Supplementary material for: Infants Time Their Smiles to Make Their Moms Smile
Source: PLoS One. 2015 Sep 23;10(9):e0136492. doi: 10.1371/journal.pone.0136492 (PMC4580458; doi:10.1371/journal.pone.0136492)
Supplement: S1 Data — (ZIP) [file pone.0136492.s001.zip › DiegoSmileRawData/smilenew_sub_3_actual_2012-04-29-16-37-29.robotsmiles]

1 1335742672969118777
0 1335742677902218194
1 1335742681535646287
0 1335742687168894112
1 1335742689202511819
0 1335742691135605658
1 1335742694002416139
0 1335742695469196589
1 1335742697702455314
0 1335742699102456204
1 1335742701269090007
0 1335742704902333720
1 1335742707668953727
0 1335742710302204379
1 1335742716835683561
0 1335742718435676939
1 1335742721968949610
0 1335742723535566801
1 1335742726635735692
0 1335742730102223089
1 1335742732769163396
0 1335742734102343135
1 1335742738569111044
0 1335742742035564118
1 1335742745335661233
0 1335742747602282282
1 1335742753102256732
0 1335742754668883313
1 1335742756702184352
0 1335742759102408232
1 1335742763635663651
0 1335742765235729883
1 1335742767102275593
0 1335742768435675230
1 1335742771835940666
0 1335742773402169256
1 1335742777068860195
0 1335742779535545648
1 1335742782169065770
0 1335742783435967774
1 1335742787069227904
0 1335742789035922374
1 1335742790468949116
0 1335742792102307029
1 1335742795402370293
0 1335742798002419563
1 1335742800569088918
0 1335742802435784688
1 1335742807102245491
0 1335742809635565949
1 1335742811569247607
0 1335742812835657557
1 1335742814002215208
0 1335742815669124068
1 1335742819735720923
0 1335742821769183243
1 1335742823369067547
0 1335742828469086978
1 1335742832935590248
0 1335742834835577074
1 1335742836869048000
