# Supplementary material for: Infants Time Their Smiles to Make Their Moms Smile
Source: PLoS One. 2015 Sep 23;10(9):e0136492. doi: 10.1371/journal.pone.0136492 (PMC4580458; doi:10.1371/journal.pone.0136492)
Supplement: S1 Data — (ZIP) [file pone.0136492.s001.zip › DiegoSmileRawData/smilenew_sub_3_actual_2012-04-29-16-37-29.subjectsmiles]

1335742658168926318 -5.90914131793
1335742658535501904 -5.62069685275
1335742658668773359 -3.05346025517
1335742658768940602 -10.5081240107
1335742658835582013 -8.74346313959
1335742658935575852 -6.1635985883
1335742659002224902 -3.46733459849
1335742659102216997 -3.28252101658
1335742659169094224 0.643854139915
1335742659268881897 1.1274915366
1335742659335425839 -2.33752501294
1335742659435478089 -7.00267084272
1335742659468907269 -7.62976665562
1335742659535475422 -3.44886759159
1335742659602183919 -3.53314248564
1335742659668822821 1.15822477317
1335742659735517352 2.9567204318
1335742659802231352 4.73154339382
1335742659868918836 8.14311482419
1335742659935739698 4.0531402101
1335742660002247315 8.37013046076
1335742660068956490 0.566449658671
1335742660168937706 -0.368694752859
1335742660235587108 11.1554221287
1335742660302253892 11.8646890304
1335742660368919055 9.43183809799
1335742660468905062 10.1597046138
1335742660568840750 10.5267784504
1335742660635500786 12.4806797529
1335742660702146178 15.0146665117
1335742660768928880 12.0359463675
1335742660868871192 15.0067189398
1335742660935478817 14.7697618073
1335742661002193568 12.2602160399
1335742661102283018 8.14741710124
1335742661168939824 3.63673407515
1335742666868894785 7.12165077795
1335742666968864980 6.49243869994
1335742667068884835 8.42632797616
1335742667135513013 5.71579681085
1335742667235583521 4.15062160196
1335742667302156968 6.12639684833
1335742667402253012 6.93576325588
1335742667468888255 -0.690618738591
1335742667568839650 -2.81949269729
1335742667635471577 -0.94189368708
1335742667735550501 -1.52351581559
1335742667802240567 -1.87443893839
1335742667902180806 -3.02536043133
1335742667968852369 -2.64569493674
1335742668035525382 -2.86442088038
1335742668135516269 -0.916662208888
1335742668202189552 -2.66075593309
1335742668268906422 -1.93549581619
1335742668368839557 -1.45174959121
1335742668469017699 -1.94456086099
1335742668535681166 -2.38959201577
1335742668602116462 -3.06613725007
1335742668735533152 -2.97842361207
1335742668802241978 -1.47443771923
1335742668902377631 -1.46880226563
1335742668969366103 -2.7286351237
1335742669068776878 -2.49343281209
1335742669135533318 -1.34462431974
1335742669235481002 -0.99175616953
1335742669302317566 -1.80956248198
1335742669402175756 -1.3479940317
1335742669468921372 -1.34936006524
1335742669535614430 -2.55010623074
1335742669635489305 -0.378529850103
1335742669702194180 0.0189040375455
1335742669802317086 -1.38655254327
1335742669902352143 4.39132416802
1335742669968851438 5.79584715739
1335742670035535981 6.46020852774
1335742670135478867 5.58068551321
1335742670235542102 7.09561720543
1335742670302177355 6.65844143954
1335742670368928790 7.7651682995
1335742670469092528 9.73461875598
1335742672168793832 -6.78050088242
1335742672268829381 -10.481002369
1335742672368966098 -12.7850402016
1335742672435470375 -15.1762854631
1335742672535552049 -13.2738575868
1335742672635517542 -13.4289900626
1335742672702185846 -13.6892066793
1335742672802172709 -8.16424268824
1335742672869049165 -11.1487781941
1335742672969077549 -7.88045539758
1335742673068957421 -9.50346595136
1335742673135487229 -9.03642036377
1335742673202226087 -7.24212934389
1335742673302191257 -7.72703766417
1335742673402203815 -7.91714783297
1335742673535487376 -8.75545148108
1335742673635587056 -9.61292457315
1335742673702219114 -6.32699390569
1335742673802229446 -8.14078598253
1335742673902209699 -8.06402276048
1335742674002144828 -5.44473029699
1335742674102276684 -3.98613331193
1335742674168933985 -8.53200354647
1335742674268992513 -6.89176464526
1335742674335598260 3.52571006033
1335742674435538153 6.43495213221
1335742674502217564 6.47780714385
1335742674602209436 3.92062306969
1335742674668840733 3.23774106884
1335742674768974104 3.74704755525
1335742674835526639 5.08124431106
1335742674902304845 3.86573124239
1335742675002339298 3.65221321507
1335742675068920849 5.38321350059
1335742675168856717 3.68352570578
1335742675235491972 6.94634544869
1335742675335504881 8.18049237817
1335742675435536078 9.43312803768
1335742675502208419 9.33107911522
1335742675602313665 12.402387428
1335742675668798960 10.9677578038
1335742675769025079 10.0047932822
1335742675868842720 10.089568513
1335742675935708360 6.61308193163
1335742676035548506 9.59487863974
1335742676135687798 8.01957609278
1335742676202346651 8.30304930853
1335742676302161241 6.17782274752
1335742676402206352 7.3541669833
1335742676468967961 6.71335687441
1335742676568835758 9.88553973935
1335742676635578909 8.41542494293
1335742676735494563 9.73536070277
1335742676835484673 11.2561228832
1335742676902236131 7.88299350021
1335742676968829691 0.382115241707
1335742677068876273 2.03968607645
1335742677168889299 4.12972453879
1335742677235527234 3.11214010073
1335742677335711688 4.20205217279
1335742677402142692 5.69373525431
1335742677502229478 6.5056652579
1335742677568817979 4.59317496266
1335742677669079623 2.72331718624
1335742677735584180 4.19770287135
1335742677835545865 8.95144522639
1335742677902195064 8.99024437484
1335742678002176653 9.14043425201
1335742678068875525 12.3394658659
1335742678135524802 4.49201140625
1335742678202241013 1.97245560417
1335742678302233537 -0.781437764466
1335742678368904517 8.40354336159
1335742678468801366 6.63693490504
1335742678602299696 7.30303582803
1335742678668981858 11.0370827387
1335742678768932325 7.36854927471
1335742678868879381 6.47240771377
1335742678935475812 10.348823849
1335742679035583537 8.57440104866
1335742679102453225 4.22296596169
1335742679202249123 0.220131921829
1335742679268883000 -0.155092577279
1335742679368846533 -0.0483696633938
1335742679435510418 1.20618942968
1335742679502167890 5.86361998189
1335742679668893233 6.0958215905
1335742679735690883 5.44067152803
1335742679835579642 1.13642019603
1335742679902240647 2.47024769978
1335742680002340097 7.89829339319
1335742680135698023 5.90632099784
1335742680202107921 6.46953784934
1335742680302281647 2.90246028197
1335742680402183222 3.87622637704
1335742680468880250 2.41591514604
1335742680568885707 4.52585639818
1335742680635600848 1.15634986232
1335742680735621747 1.78133698511
1335742680802271675 1.49097507637
1335742680902215492 6.21570603345
1335742681002259970 0.216174174692
1335742681068962083 6.46241757852
1335742681168843931 6.18963308231
1335742681235503732 7.00948892998
1335742681335652977 5.35589054104
1335742681435542566 2.76821716484
1335742681535627666 7.96482956232
1335742681635602392 8.22800479633
1335742681702261140 9.66993191088
1335742681802199950 6.74606448087
1335742681868907008 2.98414118986
1335742681969029759 5.68289084173
1335742682068967856 6.50312187288
1335742682135661105 6.59514964305
1335742682235641895 5.38517827451
1335742682302138641 4.71821739743
1335742682402246782 5.43983118171
1335742682468943115 8.24270273992
1335742682568872408 6.15543014771
1335742682635462031 8.66718758946
1335742682769084523 7.11309692178
1335742682835495132 6.52731365122
1335742682935580169 6.51006261277
1335742683035548514 8.01962562038
1335742683135642443 7.32644652613
1335742683202240892 7.22608264589
1335742683302300792 5.88538505032
1335742683368932942 6.35412061759
1335742683468976662 5.03280864294
1335742683535554772 7.56762871459
1335742683635533145 8.6868171244
1335742683735555929 7.86811348583
1335742683802208118 8.2241729832
1335742683902150669 7.25172665341
1335742683968904776 7.71702138391
1335742684068857206 8.48562031569
1335742684135666933 7.41625573407
1335742684235500268 9.18477698371
1335742684302212942 9.02639286547
1335742684402195773 8.9759435695
1335742684468849116 10.1610189002
1335742684635555506 8.79057743818
1335742684735543440 8.84644837766
1335742684835574867 12.4439098875
1335742684902263271 10.3762890717
1335742685002082419 10.2420145528
1335742685102261117 11.2857382202
1335742685235668271 11.0120679772
1335742685335664093 9.94937167216
1335742685435571332 11.2313115144
1335742685502222139 11.0421913133
1335742685602070729 13.0450075912
1335742685668870481 10.8402259407
1335742685768992321 12.905302285
1335742685868959645 11.6409221203
1335742685969087461 12.1785792278
1335742686035491291 12.7628589069
1335742686135585937 11.1102378984
1335742686202165548 12.4768272231
1335742686302215936 10.6977555075
1335742686368917958 12.1620577581
1335742686468844802 8.63890865136
1335742686535494810 5.64402161089
1335742686602236317 2.21672211219
1335742686702244076 3.5265290833
1335742686768912792 4.58891796985
1335742686835681348 11.1417973806
1335742686935739919 11.6735072497
1335742687002177713 11.2193543899
1335742687102210473 9.29087974803
1335742687168874922 2.22112139196
1335742687268832039 8.35789784498
1335742687335587907 2.02491986393
1335742687435552291 0.359901754387
1335742687502116851 1.49524940736
1335742687635617252 4.14609320873
1335742687702212929 5.87260322301
1335742687768823746 3.45306801826
1335742687868919359 0.919622384865
1335742687935557065 3.78770719812
1335742688002256577 5.79341845138
1335742688102275457 7.5599688661
1335742688169023168 7.3605850446
1335742688235651118 4.09455436571
1335742688335527272 6.29203906411
1335742688402335403 4.09266863849
1335742688468845607 7.37048330971
1335742688569102228 5.56672732652
1335742688635556443 4.30788430598
1335742688735804310 4.77032173389
1335742688802204810 3.85784603416
1335742688868791932 0.276920566261
1335742688968976408 1.50134188047
1335742689035622039 0.84939233759
1335742689102181196 -0.601349711717
1335742689202495459 -2.585139133
1335742689268826017 -4.88103520268
1335742689368977014 -6.89782082496
1335742689435588861 -8.7851897276
1335742689502169172 -8.0222366371
1335742689602304315 -8.78190277933
1335742689669471598 -6.18128169737
1335742689735784156 -16.2697618543
1335742689802185535 -13.3359153638
1335742689902348424 -12.9338313614
1335742689968952992 -7.74832625961
1335742690035634388 -8.15593220255
1335742690135561679 -9.13482309856
1335742690202211720 -8.02232797337
1335742690302302428 -5.0556532319
1335742690368859592 -7.4167358296
1335742690435569458 -7.68441094111
1335742690502212482 -6.99605668451
1335742690602200577 -6.62447450343
1335742690702201160 -6.14608780348
1335742690802285340 -6.88230381407
1335742690902278206 -3.97724041338
1335742690968953417 -1.97022805939
1335742691035619119 -2.76978290595
1335742691135535181 -1.05677618569
1335742691202227347 0.483493899684
1335742691302183977 0.0288224098789
1335742691368801421 -1.78230857276
1335742691468859935 -0.977808878383
1335742691535507563 3.02230006806
1335742691635483637 0.759221660089
1335742691702221697 2.95802036642
1335742691802233353 1.56752609707
1335742691902307125 5.9616653206
1335742691969067941 2.70166763125
1335742692102284400 2.29159658133
1335742692202212510 6.84147962516
1335742692268868600 4.15521512744
1335742692369047335 6.2943089073
1335742692435498855 4.74504032713
1335742692502315839 8.26220817255
1335742692568947614 5.42372671546
1335742692668966397 4.59662237591
1335742692735479019 4.43435728541
1335742692802157855 -0.412528661424
1335742692935711852 10.0252749498
1335742693035458128 6.73584490173
1335742693102224663 3.99546994827
1335742693202191848 9.93440784921
1335742693268948191 6.93189819965
1335742693368829055 7.80293937518
1335742693435606796 9.99359653365
1335742693535534227 11.6179750518
1335742693602390189 10.9567340925
1335742693668796041 11.5346813676
1335742693768930846 10.0669641532
1335742693868917741 9.13317634782
1335742693935553589 10.2939232392
1335742694002351972 11.6085516062
1335742694102223860 7.62945627141
1335742694202312853 8.59356043274
1335742694268950341 6.35216476899
1335742694369158749 7.88183371814
1335742694435505930 8.92515322932
1335742694502389703 7.68794046361
1335742694602293034 6.87691065561
1335742694668947513 3.9005417326
1335742694768968706 5.44054599424
1335742694835521121 6.5779319188
1335742694935661245 -1.41524767624
1335742695035535164 -5.69380835752
1335742695135618354 -4.7665095791
1335742695235640373 0.0150836186315
1335742695335472945 2.51777156139
1335742695402132330 0.437732086296
1335742695469215550 -2.64765180151
1335742695569127340 -1.79830649073
1335742695635566657 -5.08754496281
1335742695702160250 -1.33528603493
1335742695769171719 2.14269958832
1335742695835478574 1.95144545841
1335742695902233001 2.81533903893
1335742695968982566 2.04445362144
1335742696035504174 3.50485307603
1335742696102231458 2.25427162394
1335742696202216787 5.99214951016
1335742696335530963 5.60592040597
1335742696402299774 -1.04162532393
1335742696468859685 3.88198964369
1335742696535444048 4.48307335086
1335742696602215653 5.19026522571
1335742696668932141 5.48209265159
1335742696735509811 5.0296571124
1335742696802132409 4.9022481827
1335742696869039251 4.06703012243
1335742696935687998 7.22687704833
1335742697002170970 4.20785775663
1335742697069028634 8.84589697674
1335742697135602410 4.13572375809
1335742697202190209 5.12085292265
1335742697268929633 0.0535552753188
1335742697335455380 3.10847792841
1335742697402203549 -1.25955292257
1335742697469158510 -1.38521438102
1335742697535557601 -1.86757118197
1335742697635589961 -1.79920511205
1335742697702323760 -2.48019485225
1335742697769090901 -0.163567644776
1335742697835431307 -1.89424647741
1335742697902228492 -1.01508978033
1335742697969019750 -2.88714805703
1335742698035548972 -1.79926352112
1335742698102178363 -4.69413756887
1335742698168894064 -3.16780638659
1335742698235468935 -6.55194968359
1335742698335483002 -3.11216074686
1335742698402300501 -5.4493727929
1335742698468996130 -4.71619569064
1335742698535668188 -3.78505914695
1335742698602199460 -2.58457826279
1335742698668927264 -3.41618488446
1335742698735621939 -6.93884458377
1335742698802189987 -3.09610003956
1335742698868968023 -2.77382278138
1335742698935569038 -1.45756061451
1335742699002327832 2.93356518488
1335742699102142393 0.17935004845
1335742699168857154 0.638761025407
1335742699235642883 1.64213123821
1335742699302078343 1.18582581547
1335742699369082340 1.7007561332
1335742699435438646 2.17472160566
1335742699502203635 1.28475398579
1335742699568833473 0.181096976173
1335742699635639163 2.1064739169
1335742699702127484 0.593186309844
1335742699769089671 3.97670531726
1335742699835555134 2.29598677187
1335742699935580524 1.6424371604
1335742700002237626 3.37844293462
1335742700069199104 5.15495736291
1335742700135638001 2.62334591564
1335742700202248445 4.49832228608
1335742700268835988 -1.68830828504
1335742700335503322 -1.84550130259
1335742700402175882 -0.413694195726
1335742700468940236 2.21427882615
1335742700568951820 2.34821574892
1335742700635557342 4.80679263566
1335742700702195208 7.96524966633
1335742700802234379 5.82899347304
1335742700902272434 6.66910755725
1335742701002324220 6.97839629912
1335742701135657005 9.90020919365
1335742701202120961 8.5512801084
1335742701269026391 10.3873529022
1335742701368847006 9.72125515285
1335742701435465018 8.13057838958
1335742701502199640 8.66127165126
1335742701602274451 7.08357978396
1335742701668975105 10.7171604612
1335742701768847038 11.2329285456
1335742701868920470 7.50083925181
1335742702002183314 6.68033169561
1335742702069019737 7.5588350497
1335742702169124530 8.71700719001
1335742702235601449 7.52731045089
1335742702302155077 8.90711317939
1335742702402219450 11.3449610066
1335742702502184652 13.2353058247
1335742702569081402 13.3108538954
1335742702668963229 11.8457168339
1335742702735577289 13.1624274267
1335742702835575306 10.906001718
1335742702902230747 11.5032206912
1335742703002233973 12.9495337648
1335742703068952242 12.5616279666
1335742703168843062 6.47824038724
1335742703235629271 9.73271570104
1335742703302224578 8.35627882628
1335742703402146551 12.7404102095
1335742703469104168 8.60981974995
1335742703535662595 14.6060406196
1335742703635586115 11.7226961134
1335742703702202676 9.98402960995
1335742703768909811 9.57434738386
1335742703868868731 11.9531710134
1335742703935790058 9.43492989656
1335742704002151781 8.36552287159
1335742704102192644 11.4382639572
1335742704168871285 11.5581045189
1335742704269012425 9.71014361484
1335742704402212915 8.43613373891
1335742704502230469 9.44734924798
1335742704569144504 9.03324149302
1335742704668722187 9.7705987512
1335742704735759828 8.45095557056
1335742704835512463 9.33218801107
1335742704902311182 8.06969509928
1335742704968924507 6.99369827238
1335742705035644167 9.7491867452
1335742705135699396 5.35139612644
1335742705202207529 11.4922679397
1335742705269021578 0.606490550221
1335742705335444225 7.97592378502
1335742705468891129 8.09077559506
1335742705568872217 6.21491342713
1335742705635534268 7.98397907244
1335742705735611360 8.56227154139
1335742705802162674 0.281734392617
1335742705869112191 8.52126270273
1335742705935541641 4.15006458753
1335742706035617515 8.6668690981
1335742706102184201 10.8376829072
1335742706202254879 8.40271285146
1335742706302209364 7.48441456673
1335742706369057164 -2.56725872148
1335742706502288054 5.0144784135
1335742706602239200 2.91687858101
1335742706668945180 6.03555962543
1335742706768843537 3.63668746015
1335742706902190220 6.78999366132
1335742706968990486 7.0973097445
1335742707068851565 3.93247871736
1335742707135642341 3.11072840933
1335742707202234463 4.2224761678
1335742707268912718 1.96319120585
1335742707335538214 7.94455978209
1335742707435583926 7.20574583939
1335742707535477140 6.91719510944
1335742707602182254 6.09492190189
1335742707668930132 1.25384311941
1335742707735572777 4.05967550677
1335742707802252930 4.22420414349
1335742707902242112 7.85587656507
1335742707969057980 1.82981462645
1335742708035564560 0.158240135684
1335742708369035860 3.51368329952
1335742708468800258 9.99976729814
1335742708568924145 8.52649373317
1335742708635484175 6.90799289926
1335742708702191300 6.98294706357
1335742708768946069 7.25038696386
1335742708868871534 7.81270849565
1335742708935725915 3.19403313649
1335742709068886236 3.80678435794
1335742715768944382 -5.86485312706
1335742716735471330 -6.70371343533
1335742717635540697 -8.47564770023
1335742717702273930 -5.80688708882
1335742717802312613 -4.1118379686
1335742717868853810 -2.15552406118
1335742717969005419 -3.22825013377
1335742718035522578 2.5074024285
1335742718102324554 5.38258272462
1335742718202234621 0.759580876228
1335742718268990357 0.931534970766
1335742718369111013 2.64355760405
1335742718435638136 7.15220296868
1335742718502222187 9.33900604228
1335742718568962679 7.59753909408
1335742719735584684 13.473071073
1335742719802231623 7.69513391606
1335742719868999955 8.35048586101
1335742719902138472 7.89553867865
1335742719968965535 8.21761701557
1335742720035605735 1.43008647508
1335742720102202241 4.75170886331
1335742720302402011 4.65091264269
1335742720368958744 -4.27208889663
1335742721702224194 1.45940733468
1335742721768928126 4.06377463498
1335742721968893244 4.38553593392
1335742722202196357 4.90930532658
1335742722302282487 2.50467560841
1335742722368856789 1.92156344718
1335742722435701569 4.49454746452
1335742722535564547 3.26902272985
1335742722602113496 1.72226272425
1335742722668840058 2.37871053823
1335742722768867976 1.9131006884
1335742722835494217 1.82474652259
1335742722968918012 1.59052547867
1335742723035744457 2.53995193473
1335742723135519831 3.57384935072
1335742723202278725 4.33815534282
1335742723302128579 1.94228197605
1335742723368859184 8.22603528135
1335742723469101505 5.07294667971
1335742723535545737 3.95942480572
1335742723668785625 2.26779556493
1335742723768829209 4.4976374505
1335742723868733362 4.24946007396
1335742723935660195 3.35343130378
1335742724202143395 4.4575524301
1335742724268919642 2.876978753
1335742724369108059 4.33374431134
1335742724435548626 4.81291798724
1335742724535600809 7.31584720215
1335742724602339076 -1.69403947513
1335742724668759059 2.21253598655
1335742724768851914 6.24458036666
1335742724835536485 6.30852540867
1335742724902245095 6.55795456806
1335742724968731572 0.135359444454
1335742725035428014 4.18588566211
1335742725102111939 -1.31540521562
1335742725169001139 3.99269044686
1335742725235633700 5.60080225675
1335742725302166000 9.20926853297
1335742725368882312 -2.38383567881
1335742725435564497 2.84209468727
1335742725535466477 5.470383703
1335742725602212619 6.12565268558
1335742725668886218 4.25419635233
1335742725735548039 -1.92293749835
1335742725802252412 1.02698957145
1335742725868963629 4.89677772358
1335742725935710343 -1.64621978684
1335742726002217168 -0.39065489614
1335742726068857734 -0.180701368071
1335742726169059297 4.52874845447
1335742726235505333 5.73585162834
1335742726302171014 5.49578015651
1335742726402202901 8.34125789635
1335742726468891139 9.07171471696
1335742726535658489 3.12257902763
1335742726635683841 1.72933183859
1335742726702203532 6.90617090418
1335742726802232873 3.66977887632
1335742726868896712 3.58196199102
1335742726935703410 7.85268894958
1335742727035686018 6.86593062431
1335742727102334955 0.00628130587412
1335742727168882811 3.30906624631
1335742727235399779 5.66167917823
1335742727302162961 10.8708680416
1335742727368839839 8.6146485296
1335742727435517625 6.45641891701
1335742727502333023 4.75940854941
1335742727602276316 8.3768898117
1335742727669267358 0.850686753945
1335742727768962022 6.72702599049
1335742727835481785 3.36157045945
1335742727902165260 9.28127352193
1335742728002211284 6.097032078
1335742728068915951 6.90035361132
1335742728135484556 4.81046495428
1335742728235560498 3.22317518766
1335742728335577902 2.81241786835
1335742728402534637 6.11489668249
1335742728468928702 8.63548173427
1335742728568866243 8.92604242078
1335742728635651513 7.11085474565
1335742728702208339 10.4036528021
1335742728768893433 10.3556521452
1335742728868923808 11.1129566493
1335742728968975240 10.917615155
1335742729068958866 10.3937876323
1335742729135502556 13.5972105793
1335742729235488972 11.3920174468
1335742729335627047 12.0883741143
1335742729402308308 10.0157405249
1335742729502279669 9.88277869073
1335742729569135449 11.3772683199
1335742729669065942 14.5490832148
1335742729735515442 9.70383590995
1335742729802280793 1.73830226434
1335742729902334594 -2.9746314233
1335742729968928349 4.42279603003
1335742730035668156 -2.09626765202
1335742730102221456 -3.8764048551
1335742730169248092 -1.74133580548
1335742730235568879 2.89937164265
1335742730335523720 -1.17323642845
1335742730402221187 6.56078849187
1335742730502341415 9.758342157
1335742730568916754 3.40847931213
1335742730668983566 0.0586694305016
1335742730735501567 0.500249261531
1335742730835483627 8.57050721254
1335742730902298789 5.13175722467
1335742731002291853 5.35991878116
1335742731102188276 4.88673365991
1335742731169106517 4.23057702009
1335742731269136231 4.33820091051
1335742731335545579 1.82599867476
1335742731402184581 3.14800434437
1335742731468916708 8.65793618481
1335742731568824793 6.45294836268
1335742731635524870 3.39500301358
1335742731702076557 2.39275098954
1335742731768850638 5.29225083081
1335742731868958081 6.57268838763
1335742731935607034 5.11773127484
1335742732002195048 2.69614816914
1335742732068840385 1.08974029085
1335742732168812308 5.77860995054
1335742732235546126 4.97482143629
1335742732302223372 1.74636004991
1335742732402213551 -2.07327194474
1335742732468988404 -0.803170065739
1335742732602258093 1.29321217045
1335742732702161250 -0.217678557663
1335742732768874750 -0.747147808747
1335742732868753552 -0.138298720332
1335742732968967932 2.92579132028
1335742733035617478 0.860501743923
1335742733102085565 -0.623042414521
1335742733202181244 1.29489963541
1335742733269026190 -0.394131121654
1335742733335561591 -0.437602029689
1335742733435618695 0.54170846935
1335742733502207485 2.0938578109
1335742733602322538 2.15377623878
1335742733702092053 1.48684657963
1335742733802203475 1.4750726428
1335742733902276432 5.53956490815
1335742734002150981 5.88318454822
1335742734102173400 2.77604838039
1335742734202179118 2.34715741185
1335742734269012593 5.97699286577
1335742734502159045 -9.60107483328
1335742734602168470 -6.47658608509
1335742734669053003 -5.27777926481
1335742734768843833 -5.36390760139
1335742734868850529 -5.58133290099
1335742734935583945 -4.29736532361
1335742735035645818 -8.99078547602
1335742735102192309 -7.48478596411
1335742735202198114 -1.45092289566
1335742735302165196 0.846721695149
1335742735368913452 4.21369890078
1335742735468820365 10.4198141266
1335742735535590599 11.2655027975
1335742735635595760 10.7376129213
1335742735702162080 15.9641715593
1335742735802115182 17.3252750715
1335742735902291393 15.1102982112
1335742735968847049 12.434826974
1335742736068898860 10.055379652
1335742736135541669 9.98605357045
1335742736202256651 8.36914584791
1335742736302148148 8.410818549
1335742736369002680 10.2701661337
1335742736468895744 9.59504052875
1335742736535560356 11.1209887852
1335742736602149487 9.20152589132
1335742736702280996 6.33240681999
1335742736768995568 5.53405939844
1335742736835582861 9.81056491373
1335742736935563088 8.70739456591
1335742737002279512 7.86970307799
1335742737102256437 10.2298174086
1335742737169057852 6.53979850206
1335742737235580284 8.46356490434
1335742737335596328 8.29288377626
1335742737402244451 9.09014160017
1335742737502390159 10.7844695048
1335742737602284218 9.5882624156
1335742737702231141 9.89854789649
1335742737769058232 8.13809893319
1335742737835469030 5.19952315896
1335742737935497137 6.81060845875
1335742738002162571 7.28254163537
1335742738068949604 6.62725523567
1335742738168809516 6.38610215385
1335742738235481696 7.57781744148
1335742738335471408 6.76767944829
1335742738402329615 7.72423656617
1335742738502314732 6.89324035715
1335742738568982303 7.14958413541
1335742738635535599 6.38081850991
1335742738735454419 6.63450481911
1335742738802226208 7.59569188118
1335742738902162038 4.97058221772
1335742738968897785 0.428196794548
1335742739035664223 0.410705393721
1335742739135546464 -2.874459779
1335742739202110668 -2.91226223717
1335742739268997797 -4.63466682982
1335742739335523581 -5.92135224916
1335742739435441361 -7.64528799261
1335742739502205337 -3.90629610159
1335742739602229461 -6.14337890371
1335742739668934615 -3.90036187616
1335742739768826603 -2.89653505965
1335742739835557129 2.17330177966
1335742740002182213 4.08131064501
1335742740068941817 7.37221473317
1335742740168941400 9.95114138669
1335742740235588849 9.17969440076
1335742740335440016 7.54778128386
1335742740402186521 3.89952027007
1335742740502335234 4.83880108542
1335742740568869316 8.46591092269
1335742740668841520 6.32002501338
1335742740768929143 8.43763571574
1335742740835650780 4.97503901748
1335742740935820543 3.64906338211
1335742741068989116 7.68240418836
1335742741168877880 3.42826238517
1335742741235842562 5.94100414019
1335742741335628647 5.34538588854
1335742741435567013 5.30695956324
1335742741502196578 4.51008121108
1335742741602120631 6.6626636626
1335742741669010044 5.86602023329
1335742741768812717 6.92440677813
1335742741869052171 5.88381845621
1335742741968832990 -0.158936493043
1335742742035537989 -5.57705035891
1335742742135543491 -5.09698048966
1335742742235502827 -5.96263340635
1335742742302264582 -7.79715580011
1335742742402250287 -8.20945575351
1335742742502267298 -8.17558189335
1335742742568925776 -11.1501068078
1335742742668991197 -7.81808813998
1335742742735596617 -10.6251169863
1335742742835651000 -10.5488318518
1335742742902292662 -10.0253061684
1335742743002326858 -9.91486447377
1335742743102265153 -10.1295000532
1335742743168966689 -11.9193480441
1335742743302198715 -10.1919857538
1335742743369021616 -11.7653245197
1335742743469157387 -12.0571004181
1335742743535644086 -11.2663751514
1335742743602234777 -10.0747809552
1335742743668928411 -11.9084055877
1335742743735534583 -9.98167936114
1335742743835492662 -4.0866165945
1335742743902226046 -10.3862643129
1335742744002192437 -9.76411834063
1335742744068960299 -9.57663482954
1335742744135752100 -9.92199966017
1335742744235542111 -10.868340153
1335742744302243979 -13.5039338598
1335742744402163487 -11.8453218793
1335742744469019944 -9.97968405741
1335742744535574147 -8.00900188668
1335742744602335087 -6.93719622632
1335742744702239079 -6.62552761011
1335742744769016739 -6.60617706748
1335742744835619263 -5.97607159887
1335742744935687030 -6.49897590394
1335742745002380545 -7.11693698271
1335742745102246193 -9.11944103453
1335742745168813627 -9.47810285563
1335742745235568456 -5.79727965112
1335742745335595198 -5.28760538823
1335742745435792633 -6.14722873603
1335742745502149045 -6.27389180486
1335742745602389187 -8.24811515233
1335742745668913486 -4.49199952447
1335742745735520002 -9.01787209097
1335742745835681294 -5.57681364469
1335742745902116010 -5.8880966174
1335742746002407474 -2.99176282221
1335742746068878958 -6.59975165147
1335742746135481076 -0.00441333390437
1335742746202293973 0.0384004627271
1335742746269042214 -7.40841034895
1335742746335458621 -4.09978331137
1335742746435574362 -3.73392575713
1335742746502232370 -3.03934077979
1335742746635637537 -1.28317700691
1335742746702246996 2.07171159624
1335742746802326450 0.459735560473
1335742746868848424 -3.8902238656
1335742746968959447 -2.94888849853
1335742747035810512 -0.0135734747471
1335742747102236862 -2.81702141547
1335742747168952499 0.161659332067
1335742747268875021 -3.21523066147
1335742747335469882 -4.13664349749
1335742747402274275 3.25592836588
1335742747502384161 1.39844933213
1335742747602229776 -0.848354896874
1335742747668948594 -1.38732823857
1335742747768827395 -3.16877199588
1335742747835534824 -2.03888826947
1335742747935476315 -7.36403807066
1335742748002135332 -2.49269537238
1335742748068927486 -4.72892436276
1335742748135551515 -7.67171095713
1335742748235589296 -1.63084155603
1335742748302206684 -8.13765853126
1335742748368879903 -8.96883177781
1335742748435606060 -1.28355661535
1335742748535721088 -8.94019352311
1335742748602341019 -7.96689271692
1335742748668792589 -0.193595745273
1335742748769032454 -5.41908078104
1335742748835538963 0.0289505376322
1335742748902236241 -4.71911460243
1335742749002133420 -4.35882392125
1335742749069045533 -4.00227815459
1335742749135571957 -4.86580383187
1335742749235618214 -0.138925633859
1335742749302279332 -1.01117228513
1335742749368869711 -3.96628660333
1335742749435553308 -0.453539008191
1335742749535504102 -1.49618438033
1335742749602134754 -6.6725768697
1335742749668871692 -3.77253925769
1335742749735488922 -6.06214846529
1335742749802224189 -2.76776394395
1335742749902174877 -5.83484563486
1335742749968977420 -8.53932072797
1335742750035610736 -8.10325120865
1335742750102545732 -5.05272356006
1335742750168993934 -8.19037168949
1335742750268927085 -4.24674093517
1335742750369250233 -8.19093422786
1335742750468986205 -3.98635191214
1335742750569048327 -5.49008773554
1335742750668945790 -4.08155379571
1335742750735642629 -5.90863884516
1335742750835728691 -8.31138760466
1335742750968842271 -8.22738714662
1335742751035749078 -9.35938717418
1335742751168756877 -11.0706911115
1335742751235539495 -7.1351761048
1335742751335557415 -6.90839345932
1335742751402212317 -9.69437212029
1335742751468805347 -7.37828572003
1335742751568868511 -7.67605926314
1335742751635602297 -7.89193829953
1335742751735693360 -3.90187624019
1335742751802273727 -7.76161245343
1335742751902201348 -5.86369979734
1335742751968932809 -6.91435225471
1335742752035601552 -8.26915372998
1335742752135751386 -9.04769030901
1335742752235675642 -7.56881273781
1335742752302211747 -6.66671308584
1335742752369092352 -6.97975425531
1335742752469090967 -7.15658746312
1335742752535568682 -6.65749435573
1335742752602252345 -7.42571425009
1335742752702092360 -6.44420798563
1335742752768807323 -6.73922025194
1335742752868854510 -7.15720281735
1335742752935573493 -5.3383676592
1335742753002251040 -7.1537759415
1335742753102232726 -7.1041613833
1335742753169050042 -9.80763419972
1335742753269081281 -6.68539645801
1335742753369011658 -8.45837417986
1335742753435604521 -9.66155910967
1335742753535507166 -6.6024879302
1335742753602156098 -7.96184452789
1335742753702226070 -12.8339660487
1335742753768822363 -7.11079176661
1335742753868859537 -9.80107651786
1335742753935673674 -6.26927351655
1335742754035608884 -6.26830175639
1335742754102242101 -6.89367464375
1335742754168925375 -3.86301039411
1335742754268852599 -5.00247072018
1335742754335754187 -10.3389602843
1335742754435590544 -2.34378035797
1335742754502137218 1.53364867979
1335742754602396376 -0.100134432122
1335742754668808830 1.49624975144
1335742754768858251 5.09082039471
1335742754835612501 7.15716544317
1335742754935637993 6.4461176648
1335742755002266467 6.99001517871
1335742755068854207 3.45183330308
1335742755168826043 9.0056370507
1335742755235728164 8.20319104645
1335742755335545803 6.61063980039
1335742755402201491 6.56109313743
1335742755502418458 4.15709979216
1335742755602243941 6.93075027354
1335742755702209226 4.1088987061
1335742755802214478 5.10263264362
1335742755868964225 4.24063737735
1335742755968995878 4.39319483058
1335742756035510615 3.576168575
1335742756135526707 2.1650177172
1335742756202118075 2.2281739785
1335742756302267645 2.14905033155
1335742756368774496 1.90170089653
1335742756468841009 2.15918833942
1335742756535577377 0.684824500421
1335742756635561903 -3.14550154755
1335742756702160220 -2.08932540185
1335742756802188883 -1.87466157271
1335742756868994085 -2.07882866791
1335742756935617502 -3.91182782361
1335742757035577425 -0.968957082609
1335742757135530023 -0.915257422942
1335742757202199356 -2.39507119028
1335742757302281439 -1.91045059547
1335742757368838084 -4.93260495059
1335742757468923992 -8.1705930172
1335742757568828484 -6.62973296629
1335742757635509809 -4.82771774655
1335742757702294880 -5.17350082689
1335742757802235007 -3.66826591532
1335742757869064401 -2.37388574357
1335742757968957410 -3.00051619582
1335742758035591487 0.444011794949
1335742758135657441 0.948196450811
1335742758202420620 2.07558257871
1335742758268945897 3.59772593369
1335742758369152153 4.38161387132
1335742758435533685 4.82945292194
1335742758535684749 0.729564662176
1335742758602385150 2.65763611458
1335742758702170154 1.11232130984
1335742758768934288 0.405033044486
1335742758835665535 -0.942914040748
1335742758935709990 0.519190253869
1335742759035648789 -0.659940862337
1335742759102376538 0.141608328001
1335742759235607896 7.85819630029
1335742759302182742 3.68623202854
1335742759368849560 3.05580171783
1335742759469021419 4.43082840458
1335742759568942792 3.05572173479
1335742759635611071 3.99004111279
1335742759768836523 5.23480352225
1335742759902204764 4.28491764061
1335742759969351465 4.24652938136
1335742760068918605 4.72134529822
1335742760135544986 6.58066849035
1335742760202281911 4.42335831522
1335742760268886330 7.82430810931
1335742760369052015 7.75897481514
1335742760435634834 4.40554264249
1335742760502960031 2.76252190582
1335742760602251796 4.36286678359
1335742760668817633 4.06689709995
1335742760735728240 5.12328298547
1335742760835572386 6.83406214364
1335742760902253227 7.96323876754
1335742761002193605 5.39641361287
1335742761069017324 5.80756531195
1335742761169024954 5.38992351816
1335742761235554497 6.64176719037
1335742761335610308 3.33518000786
1335742761402199644 4.01705109896
1335742761535665767 6.61611554402
1335742761602247539 3.46198676038
1335742761702552728 3.63541915749
1335742761802214237 6.77343814778
1335742761868838942 5.71237831009
1335742761968923001 4.81401337874
1335742762035457846 7.66654842535
1335742762102143996 10.1657313926
1335742762202176053 7.79969432664
1335742762269081734 5.44608087911
1335742762335590675 10.5365975111
1335742762435507939 5.41321053647
1335742762502209064 5.0427505887
1335742762602196538 7.33847192553
1335742762668911834 7.26551687615
1335742762735439649 8.83892571251
1335742762868919808 6.89807242084
1335742762935465818 6.75010246073
1335742763002265744 5.64752729039
1335742763068867482 12.1202493336
1335742763168842733 6.78892185619
1335742763202313233 2.0034795774
1335742763269046812 5.42582101453
1335742763368869237 4.24679262695
1335742763468963905 5.81996888236
1335742763535621596 5.40058204364
1335742763635635258 5.97146806515
1335742763735713708 5.33625246545
1335742763802331029 4.54638991573
1335742763902209368 7.64201567323
1335742763969160815 4.21496519137
1335742764035543565 4.41534712364
1335742764135614313 4.36976540761
1335742764202246213 4.46061044333
1335742764302141054 5.37222523586
1335742764368896467 5.49446282763
1335742764468814115 5.83774478083
1335742764535497687 6.40450421538
1335742764635556218 7.40883031399
1335742764702161919 9.50467097599
1335742764802280715 9.7234592412
1335742764868945582 10.3793594856
1335742764968961792 8.95516246357
1335742765035584270 7.61485664092
1335742765135470852 8.396343116
1335742765235585434 10.2740373767
1335742765302228406 3.55236416584
1335742765369530848 6.33463470088
1335742765502232310 10.7050938051
1335742765568729254 8.0391496936
1335742765668954385 3.84193436949
1335742765735704570 6.08755352295
1335742765835532027 6.1810384503
1335742765935676593 8.45845656326
1335742766035587224 1.68159692691
1335742766102174668 7.73258141001
1335742766168887347 8.45878518347
1335742766268902984 5.32155574801
1335742766368982068 5.30208545143
1335742766468999799 9.01514259265
1335742766568863886 5.0567145878
1335742766668840866 1.60307598183
1335742766735487485 0.655247448103
1335742766835592863 -0.279538504734
1335742766902279605 -1.1488895188
1335742767002217012 2.83577755353
1335742767102170219 -1.70400837419
1335742767168951038 0.423582409981
1335742767269046402 2.25503209223
1335742767335533759 -0.211124719002
1335742767435550112 -0.0649478387184
1335742767535576425 0.81155215805
1335742767635562743 3.05254679163
1335742767702136450 1.84733483994
1335742767802299484 0.375888921306
1335742767868852021 0.852989912509
1335742767968856349 -1.33864644564
1335742768068881323 -1.83637168871
1335742768168948184 -1.69085969093
1335742768268835237 -0.893832332335
1335742768368838051 0.326738197339
1335742768435640009 0.645082613981
1335742768535554627 1.23454354686
1335742768602305104 1.46141961694
1335742768702352204 2.53929580639
1335742768802197155 -1.51903806009
1335742768902135315 5.23115054393
1335742769035806609 3.39986545616
1335742769135549123 1.82987363857
1335742769235559960 3.92003898039
1335742769302339774 2.63863522273
1335742769435528400 5.15886776606
1335742769535592657 5.16352585578
1335742769635534238 5.00147009814
1335742769702159004 5.21003433729
1335742769802195618 6.93765305059
1335742769902278823 4.63584400392
1335742769968976216 5.00541434388
1335742770068988734 1.18480111078
1335742770135420012 3.22623062706
1335742770235665020 -1.35885434415
1335742770335642810 1.84835269455
1335742770402302949 4.53286735679
1335742770502307889 3.25671563205
1335742770568817834 4.52356752247
1335742770668798937 -0.265374515607
1335742770735614480 3.30763294051
1335742770835517519 3.67129716088
1335742770902188483 6.15689101638
1335742771035502482 6.0657517078
1335742771102155232 4.81709367149
1335742771168882733 4.97601429704
1335742771268856512 6.73353109017
1335742771335599723 5.63034003606
1335742771468820339 4.66796974226
1335742771568880188 6.22511520735
1335742771668822700 5.0053385487
1335742771735658138 5.50401080981
1335742771835920760 2.59869878004
1335742771902168712 0.461863824051
1335742772002263824 2.07181445859
1335742772068790081 0.859781371114
1335742772135559864 -0.62449407327
1335742772202331581 -0.62078679553
1335742772302104238 -4.07423951871
1335742772369012513 1.53928019143
1335742772468866133 1.48885170051
1335742772535605818 1.35037144354
1335742772635574360 -3.29876126889
1335742772702204199 -5.7884591904
1335742772802212806 -0.0684463500667
1335742772868914550 -6.82267924795
1335742772968999678 2.16297806699
1335742773068962649 0.428685206877
1335742773202255286 -4.04720756827
1335742773302219084 -0.101463767004
1335742773402151685 -0.116983173728
1335742773502285869 -2.15557126845
1335742773602179367 0.982050625884
1335742773668952683 -5.27438489298
1335742773735526199 -0.559405859291
1335742773802271574 0.123167943619
1335742773902304015 1.08518096323
1335742773968961000 0.864472595526
1335742774102180370 -0.167034937454
1335742774202149754 5.96896028059
1335742774302146709 5.79602611955
1335742774402274221 3.77665436947
1335742774468861371 6.99618810954
1335742774568926229 3.40443330988
1335742774635565378 3.01042664763
1335742774735582273 7.2548364936
1335742774835625541 8.0644183043
1335742774902234303 4.70271871985
1335742774968892912 1.05432961062
1335742775069163310 2.66279247985
1335742775135527745 1.30338686946
1335742775202269579 4.52348443214
1335742775302211093 3.84314516349
1335742775369165434 1.96507807632
1335742775435626395 3.24648460039
1335742775502302210 2.82652140229
1335742775568950401 3.36950875116
1335742775635619473 0.423779395627
1335742775735632145 1.89419124234
1335742775802226528 -1.01146162337
1335742775868915332 -1.50479452586
1335742775935486739 -1.16896954614
1335742776035584152 2.47804834934
1335742776102247747 1.29796546585
1335742776169389382 4.46816644443
1335742776268815742 1.53792470828
1335742776335564925 -2.50387191362
1335742776402348904 -4.67307850351
1335742776502168470 -1.37004252573
1335742776568966175 -1.98726127992
1335742776635528578 0.272368777865
1335742776702304908 -2.55827142429
1335742776768992986 -2.68003806993
1335742776835500586 -3.95183870135
1335742776902165248 -1.79388455934
1335742776968990006 -3.7790063953
1335742777068839842 4.10258938533
1335742777135546502 -1.37855250205
1335742777235545602 -6.85458142499
1335742777335481925 -1.48296321952
1335742777402252652 -2.29800488077
1335742777502186023 -1.42265422352
1335742777602138103 -1.84698131592
1335742777668892134 -3.06933049666
1335742777769046447 -2.59615281262
1335742777868915395 -6.53925456088
1335742777968978328 -5.43226917906
1335742778035627478 -6.53581355896
1335742778135682753 -4.02783773888
1335742778202227369 -1.07658745151
1335742778302236534 -1.84973515907
1335742778368885738 -1.23936408734
1335742778468962181 -2.15128558001
1335742778568928493 -2.46700770711
1335742778668864896 -3.56810851398
1335742778735648043 -5.7957113531
1335742778802160145 -5.48442994093
1335742778868976111 -5.12294036155
1335742778935613710 -5.84085518338
1335742779002146105 -3.95941781891
1335742779102215863 -5.79751934791
1335742779168956205 -3.58390639655
1335742779235516967 -3.82071387972
1335742779302129581 -7.54336666544
1335742779368982382 -3.31836509117
1335742779468858327 -5.00118798817
1335742779535525686 -0.0455811093236
1335742779602430461 0.712905779543
1335742779668870985 -0.0485484925322
1335742779735586509 -0.373309867694
1335742779802127838 -0.480669964469
1335742779902172018 3.83696984532
1335742779935524670 6.67598988729
1335742780035505229 7.13349127387
1335742780102154967 6.27294524129
1335742780168965974 7.8880891578
1335742780235554257 7.59570985828
1335742780335702182 8.00939877615
1335742780402161765 5.02989552289
1335742780468920238 7.82431119977
1335742780535686408 4.61458451641
1335742780635505268 6.81789014332
1335742780702311095 5.30342690234
1335742780768802496 9.21703422547
1335742780835560493 5.78388132366
1335742780902210892 -1.83129214742
1335742780968758813 5.4365809766
1335742781068896982 -0.492843501338
1335742781135504421 7.97140316413
1335742781235597842 4.97818043269
1335742781302193841 -1.66717135944
1335742781402243386 2.97998783166
1335742781469025083 3.25030921404
1335742781568861119 3.48220895383
1335742781668840402 2.83871790088
1335742781735606564 2.54112236205
1335742781835502335 -0.785785052302
1335742781902324285 2.56645330997
1335742782002154663 2.87518007074
1335742782068899940 6.21281324577
1335742782168869689 2.48252154244
1335742782268908272 5.95687708944
1335742782335508408 3.07314028964
1335742782435481377 1.51851511223
1335742782502268595 2.33132536098
1335742782602357030 1.9492816588
1335742782668905092 -0.839434990129
1335742782769256707 -2.0228215796
1335742782835677405 -5.26621124676
1335742782935681931 -4.06864410457
1335742783002260703 -1.52489435915
1335742783102121705 -7.07883857588
1335742783169074854 -4.18612174803
1335742783268837912 -1.24866171501
1335742783369070232 -3.94178298651
1335742783435937107 -3.83715231305
1335742783535638107 -2.61796022674
1335742783635571009 -0.585467122977
1335742783735556563 -2.77565945058
1335742783802176322 0.84505063759
1335742783935554298 2.5940221097
1335742784002271284 1.95013037567
1335742784102305730 0.850096809799
1335742784169318025 -1.93649921874
1335742784235611231 -2.33171164859
1335742784335682279 -3.5104542979
1335742784402229995 -1.7228734677
1335742784468931014 -3.29615906621
1335742784535615264 -4.64248434536
1335742784635633188 -5.92491782033
1335742784702166886 -3.04077842563
1335742784768842953 -2.29416006958
1335742784835575473 1.51387444008
1335742784935523524 -5.50341041838
1335742785002228056 -8.30942985362
1335742785068976945 -6.79755117002
1335742785135493694 -7.27601725118
1335742785235645660 -6.25227291756
1335742785302167709 -7.90862649514
1335742785369169052 -8.04102227255
1335742785468819870 -7.90445584419
1335742785535452107 -7.91194028363
1335742785602242594 -4.68998489454
1335742785702219719 -10.2356940174
1335742785768848896 -8.76458537006
1335742785835514827 -5.36201199259
1335742785935606462 -8.97403742564
1335742786002244086 -5.03297483808
1335742786102217371 -8.3642151089
1335742786168961413 -0.618851043636
1335742786235569544 -6.16365367814
1335742786335508824 4.68195930288
1335742786402089519 -1.24367969087
1335742786468889404 -5.40841944877
1335742786568876326 -3.4969093342
1335742786635658852 -0.255058470111
1335742786735506822 1.54129267181
1335742786802259173 0.485031599597
1335742786902130014 2.81622061052
1335742787002334674 1.6563160005
1335742787068961933 -5.63411572889
1335742787135645409 -3.95422272935
1335742787202222987 1.40804747301
1335742787302192786 3.16774263713
1335742787368816203 -6.49106970243
1335742787468924611 6.54856247195
1335742787568876537 5.50576751129
1335742787635666847 -0.251769815102
1335742787702254842 -1.08232851967
1335742787768947166 3.86664706628
1335742787868885072 2.35655529493
1335742787935658552 5.10331924164
1335742788002260084 -0.0994450673527
1335742788102246683 -0.666586434804
1335742788169095495 0.413426814092
1335742788235583968 4.77444450488
1335742788335669764 8.40460013312
1335742788402244278 1.95581791868
1335742788502167106 4.47925333379
1335742788568998371 0.264482613178
1335742788635525474 12.4704835089
1335742788735574715 2.7869045711
1335742788802288443 -0.34122241138
1335742788869104793 -0.69776159868
1335742788969125688 6.69528169089
1335742789035894305 10.0025645225
1335742789102177118 9.0673430436
1335742789202241526 8.43981939691
1335742789269463361 -1.53638522958
1335742789335721639 3.75307113562
1335742789402328904 7.0176366229
1335742789468791618 8.04200318231
1335742789535614410 4.62661502851
1335742789602238006 1.52060091799
1335742789702297207 10.4793014069
1335742789769117486 3.33611329934
1335742789835599469 7.68260897601
1335742789935613375 6.37593296529
1335742790002243541 5.57201389325
1335742790069069047 2.97400280951
1335742790168853147 4.93764453586
1335742790235531342 4.01091720612
1335742790335629140 4.24272260485
1335742790402403488 3.75274801923
1335742790468931870 4.2337644311
1335742790568783686 4.3431915332
1335742790635520473 3.93710551988
1335742790735637835 3.54271974526
1335742790802258939 2.05647739598
1335742790868891692 -0.559444417312
1335742790968927617 -1.85662019437
1335742791035614536 0.349993298262
1335742791135790365 0.794420892254
1335742791202186306 3.0552800638
1335742791302330854 0.588755189243
1335742791369044129 -0.912536231739
1335742791468867250 -0.643739377131
1335742791535564505 4.4057939756
1335742791635619081 4.66144679954
1335742791702214371 2.64483304191
1335742791802267549 -0.301556286524
1335742791868866723 0.803578887658
1335742792002195461 -2.07031997651
1335742792102293793 2.75947093723
1335742792202224817 2.23270485654
1335742792302125584 -0.309334670798
1335742792368936711 3.88468646829
1335742792468835144 0.582509030778
1335742792568948609 3.30896648275
1335742792635604171 3.34093994977
1335742792735555731 5.38422429553
1335742792802238079 5.00044712922
1335742792902339423 1.05394967298
1335742793002291094 7.51640602983
1335742793102196502 1.44507780762
1335742793168893434 2.13799698077
1335742793269131616 3.58656309545
1335742793368972647 1.20367056124
1335742793469548569 4.72477481171
1335742793602273611 3.22320535133
1335742793669155334 4.43773857879
1335742793768917167 -0.0200238882683
1335742793868966262 -3.13951650126
1335742793968850623 -2.46514022328
1335742794035643332 -0.643739349719
1335742794135532703 -5.02856646183
1335742794202278929 -3.57563515823
1335742794302243484 -3.90177000006
1335742794368838382 -3.53999143635
1335742794468912154 0.110455417747
1335742794535487594 0.372505781824
1335742794635601126 1.80596943952
1335742794702135597 2.06420387439
1335742794802244192 3.66089375473
1335742794902129815 2.43382023842
1335742794968907689 1.00193542601
1335742795069026084 1.36943807167
1335742795135520045 0.410710249033
1335742795235519643 -1.70865871033
1335742795302165207 0.808113107997
1335742795402186243 -1.18243490135
1335742795502203822 -1.95877384451
1335742795602160839 -1.65318459545
1335742795668908468 1.92327656777
1335742795768851706 0.553969910335
1335742795868944372 4.13229513046
1335742796002186226 2.73226993912
1335742796135432363 -0.259641608508
1335742796235544896 3.2678847288
1335742796335546277 2.01582014271
1335742796435561687 4.84681446408
1335742796502220871 3.85835491569
1335742796602198298 3.45372727993
1335742796702231292 3.24511953679
1335742796802184811 6.68831126218
1335742796869209194 3.36537304617
1335742796969009706 2.84697056787
1335742797035648376 3.84715196987
1335742797135485082 7.42382637908
1335742797202156094 6.73172196021
1335742797335531155 6.28094919067
1335742797468891967 7.51597911991
1335742797535466096 6.30649294393
1335742797635513756 9.03427035589
1335742797702220058 8.71901077871
1335742797802270078 4.96926360673
1335742797868868746 3.4843218517
1335742798002304761 4.69810920268
1335742798102471694 2.13749051256
1335742798169114196 4.39135607941
1335742798269038129 3.22344879936
1335742798368959749 4.83210431494
1335742798468941145 2.23780474792
1335742798535530534 5.09898290879
1335742798635688781 4.50027470243
1335742798702193956 0.987186683976
1335742798802421004 -0.0851995928585
1335742798902146748 0.827990209631
1335742799002355416 -1.1744921194
1335742799102202089 0.103082955027
1335742799202387507 0.696232425358
1335742799268868481 -0.750109625905
1335742799369044637 1.81912158883
1335742799468818722 1.85509048689
1335742799535742914 0.56058850598
1335742799635510516 1.38102832491
1335742799702103276 3.04251401131
1335742799802205724 3.03872278246
1335742799902176905 1.92525140256
1335742799968941722 1.62996973893
1335742800069050133 2.54160218575
1335742800135497350 1.58110900984
1335742800235557203 4.46034416755
1335742800302162974 2.95349701958
1335742800402342553 5.63977826326
1335742800468929006 5.92252493211
1335742800569006266 5.0738373135
1335742800735598913 6.05536055592
1335742800802369228 1.39038123565
1335742800935603291 0.574343257835
1335742801168861038 4.09388327365
1335742801235655984 4.08341909707
1335742801335461102 5.39231978847
1335742801435562540 5.33301687877
1335742801602175286 3.59552937641
1335742801669105846 5.42263590103
1335742801769018666 3.43964928603
1335742801835551231 4.26756066868
1335742801935558353 -0.0226672131202
1335742802035515680 0.194676577835
1335742802102152693 1.16851084477
1335742802202174695 2.4193568504
1335742802435511872 1.76986508817
1335742802502172248 4.45969319741
1335742802602447235 4.71693919809
1335742802802221831 -2.78155283222
1335742802968849832 1.66792827546
1335742803035458360 -0.422232523425
1335742803135665863 0.303913734371
1335742803202239666 4.77171630529
1335742803302183308 1.0430619691
1335742803369150435 4.16376823489
1335742803468999455 1.99077085982
1335742803535519862 2.90572764286
1335742803635473156 4.05370683043
1335742803735737943 0.349615994842
1335742806935638409 2.77468272214
1335742807002246466 3.67805831289
1335742807202156380 2.05488577564
1335742807335496882 0.649694149468
1335742807402156832 2.06805796736
1335742807468826939 4.43699151701
1335742807569447164 3.99553289675
1335742807702179241 2.72363283975
1335742807835692547 3.94229905679
1335742808035506466 4.76107136727
1335742808102170753 4.86304232839
1335742808202212769 -0.240793185682
1335742808268894308 -0.491210179246
1335742808368780751 0.145676398354
1335742808468793512 -1.79699742663
1335742808535526076 2.18497749792
1335742808635536748 2.3417135872
1335742808702186944 2.2155374861
1335742808802189688 5.09566161732
1335742808868951891 -0.807824085686
1335742808968846779 2.20876818296
1335742809035561727 3.90389222046
1335742809135465053 5.25239004687
1335742809202290623 2.88302710967
1335742809302953187 8.75761801608
1335742809368942159 7.16188829481
1335742809435714117 11.5250176754
1335742809535545845 6.1931351333
1335742809635511188 9.14806459833
1335742809702176222 9.12903646889
1335742809768836431 -3.88196716033
1335742809835674018 4.97817319606
1335742809935658674 6.23193197962
1335742810002245764 6.01660973833
1335742810102278159 6.89131259457
1335742810168969482 6.4562672315
1335742810268872899 8.51019512915
1335742810335604963 3.09592684225
1335742810435651605 7.33659443803
1335742810536058487 7.77435740707
1335742810602102278 6.68351099925
1335742810702158819 4.93643978655
1335742810768829350 7.27653907803
1335742810835487853 4.90284948158
1335742810902130836 3.28252594798
1335742810968944743 -3.5904419394
1335742811035640467 -5.12651398278
1335742811102204280 -1.29658607083
1335742811202217737 -2.0668001545
1335742812202245501 -1.52108920358
1335742812268931363 -1.37410746343
1335742812335546247 -0.573886126992
1335742812402214520 4.96574139578
1335742812468990303 1.54923317344
1335742812535544414 2.54650617592
1335742812635503053 4.56385814788
1335742812702154595 3.57410594107
1335742812768962407 -1.43778618067
1335742812835625384 0.918663934027
1335742812902152217 0.903514486266
1335742813002127658 -0.526052467317
1335742813068990679 1.48081105476
1335742813202206917 0.0178708636132
1335742813335617665 0.410394416415
1335742813402151464 0.810224920342
1335742813502174256 2.08624639731
1335742813569087373 -1.43799232585
1335742813635453565 -1.03667601404
1335742813702310993 -1.43366676323
1335742813768936314 0.192582941518
1335742813835493495 -2.22624195763
1335742813935659936 0.54175908774
1335742814002192994 1.66692201565
1335742814235625814 3.7527703984
1335742815568935744 3.44477054937
1335742815669054257 3.92489726557
1335742815735521525 5.09496313028
1335742815868786257 1.93134265556
1335742816035514796 0.388428806448
1335742816102318937 0.75878972303
1335742816168856623 3.25219420396
1335742816268915979 5.95373873638
1335742816335496040 5.12090047981
1335742816402202540 5.53830252205
1335742816468895523 4.1239904408
1335742816535546105 3.05493184853
1335742816602161386 2.80246908834
1335742816668802353 1.87660115167
1335742816869070174 -1.59229323462
1335742818435578783 -2.64808989167
1335742818469081489 0.33048097277
1335742818535602530 2.25165042778
1335742818602261390 0.53714111817
1335742818702276056 5.54815865541
1335742818768881846 0.877845358943
1335742818835562503 1.42079620965
1335742819468875523 -6.95525990553
1335742819535681080 -4.89457640235
1335742819602363297 0.574499157114
1335742819668900096 3.14479032356
1335742819735698490 2.5380785249
1335742819802189017 1.40414054289
1335742819869293250 -3.84498466312
1335742819935490939 -3.80521266664
1335742820035587663 4.81852547315
1335742820102099057 2.73893314832
1335742820202291362 7.63044637868
1335742820302164528 4.58636213482
1335742820435516983 2.42378327621
1335742820569391062 0.4961676051
1335742820668945674 5.21249029916
1335742820735588859 2.22046960325
1335742820835577366 -3.3907019056
1335742820902220480 -2.91635455113
1335742821002272948 -2.33445192605
1335742821102128144 -0.811846727129
1335742821169055079 0.323468847035
1335742821269019369 2.92829845819
1335742821335519839 3.92325856107
1335742821435539790 4.87019720864
1335742821502231872 5.19849824057
1335742821602350416 3.38681262898
1335742821702233925 -0.404398915801
1335742821768901609 -1.61475994386
1335742821869059987 -0.995692726884
1335742821935716419 -3.66747153238
1335742822002266786 -3.16625619253
1335742822102177147 -2.46613938059
1335742822168852735 -4.41471264863
1335742822235589106 -4.42555603028
1335742822335473100 -3.88814082569
1335742822402266524 -2.31312778482
1335742822502237756 -2.73357282204
1335742822569146705 2.34197332336
1335742822668914381 3.39408117632
1335742822735537156 2.23647007811
1335742822835449500 2.73692330459
1335742822902134250 1.8860766404
1335742822968954285 4.15536070724
1335742823068885883 1.11003317014
1335742823168867396 2.30263522406
1335742823268987884 -0.0451833718758
1335742823368973065 2.4335147405
1335742823468893748 1.49212278482
1335742823535450295 3.69523707405
1335742823635675298 -2.62743430038
1335742823702191530 -2.678641549
1335742823768961134 -3.93828170744
1335742823868949480 -4.61017064552
1335742823969293350 -3.91831880286
1335742824035545720 -3.37370553708
1335742824135610301 -2.32231497547
1335742824235561310 -4.18594378724
1335742824302168118 -3.04431556555
1335742824368861775 -4.46320981745
1335742824468925254 1.24965133974
1335742824535637866 7.35138802849
1335742824635493315 4.86355994077
1335742824735610297 5.55075515535
1335742824802155829 -0.406225649921
1335742824868880267 2.46149446668
1335742824968921368 -0.170323545431
1335742825068837474 0.252234261302
1335742825135518319 -0.993412651127
1335742825202128988 -0.147317835462
1335742825269060575 -1.54692904233
1335742825468781174 0.258678012001
1335742826835588198 -9.48324644482
1335742827468870085 -6.26329907885
1335742827769002295 -2.35893352334
1335742827835539499 -1.82869044699
1335742827902171512 -3.7520000658
1335742827968741384 -0.788740213392
1335742828069111824 -2.515483324
1335742828135553856 -1.09597222034
1335742828235676387 0.203127094974
1335742828302094297 -1.30301089861
1335742828369281640 -0.268594466925
1335742828469071097 6.76175210637
1335742828569034854 5.30446195518
1335742828635521637 6.92471795942
1335742828735642934 2.88335863683
1335742828802219943 5.46320745817
1335742828869104214 3.97288491172
1335742828968983711 3.88557701192
1335742829035645890 4.51320202074
1335742829102267276 0.976554391105
1335742829202276563 -3.09800387615
1335742829302338203 2.44824698578
1335742829402191323 -0.0989453478383
1335742829535558579 1.4790051713
1335742829602271553 -6.09422649654
1335742829702157324 4.27139241682
1335742829802210603 5.85317239765
1335742829902390830 7.04720350735
1335742829968927786 6.69445299104
1335742830068795133 7.30456412251
1335742830202142746 6.56645447446
1335742830269021753 9.47489539929
1335742830368821783 6.53352102594
1335742830435739331 10.5183789049
1335742830535635198 16.2627680124
1335742830602306285 14.5101250874
1335742830702170543 17.2073909463
1335742830802181632 16.3966705129
1335742830902219914 6.70891080963
1335742830968985863 11.0571791992
1335742831068842305 11.7246752734
1335742831169001246 10.9321627809
1335742831268747716 11.8099676452
1335742831335624612 9.03423080619
1335742831435637891 10.7405653997
1335742831502369997 8.49570534042
1335742831602290935 8.03932876117
1335742831669158665 7.93243013915
1335742831768895337 5.59604985543
1335742831835647634 8.4991609715
1335742831902241528 6.66604412437
1335742832002279375 6.59867636728
1335742832068989660 7.68824589389
1335742832169088633 6.88627244732
1335742832302292556 5.29290234809
1335742832368862851 7.23492339403
1335742832468898205 1.79363939634
1335742832536032108 4.88722037241
1335742832635568532 4.0123989567
1335742832702184359 5.01661418792
1335742832768945327 5.45814890543
1335742832869020836 3.36975700469
1335742832935530706 2.33252685091
1335742833035582970 1.44366955636
1335742833102304142 2.19692828744
1335742833202244216 1.94948148411
1335742833269047089 0.497316998777
1335742833368834503 2.13485252084
1335742833435789834 0.813324406998
1335742833502096528 0.346977942505
1335742833602227935 -0.0347553818843
1335742833668927852 -2.05702844118
1335742833768923642 0.0979689561081
1335742833836617238 0.587252356747
1335742833935544102 3.13946052619
1335742834069053952 2.40801710585
1335742834135527051 2.8071061069
1335742834268852788 1.20285888402
1335742834335610576 -0.427149698323
1335742834402239535 -1.65302098141
1335742834502402970 -3.32167830445
1335742834568946962 -0.378246265869
1335742834668848726 0.712108780011
1335742834735503457 -1.31737465047
1335742834835674458 1.44467112005
1335742834902328312 3.510598567
1335742834969134673 2.80606013294
1335742835068907283 2.34987648059
1335742835135419491 2.62913485847
1335742835235661806 1.81059701109
1335742835335620823 2.29260724963
1335742835402233944 1.55975810676
1335742835502183002 4.30362520533
1335742835602176744 5.59304892062
1335742835702139045 4.53477041737
1335742835768822953 7.27205262419
1335742835835588454 7.3080859001
1335742835935435849 4.50993542552
1335742836035561614 4.02039666497
1335742836135545386 4.78382844763
1335742836202174627 4.90556459014
1335742836302158385 4.08743816967
1335742836368941528 2.46474370282
1335742836468898573 1.85957147365
1335742836535523005 4.52996139664
1335742836635434541 5.19906929351
1335742836702324081 4.8445769569
1335742836802226251 5.48804305084
1335742836869032508 5.4049961197
1335742836968925374 3.03606908213
1335742837035524140 6.99039474007
1335742837135687095 9.20246624811
1335742837202195265 6.58713968703
1335742837302166982 6.01088210178
1335742837402188193 8.26282032496
