# Supplementary material for: Infants Time Their Smiles to Make Their Moms Smile
Source: PLoS One. 2015 Sep 23;10(9):e0136492. doi: 10.1371/journal.pone.0136492 (PMC4580458; doi:10.1371/journal.pone.0136492)
Supplement: S1 Data — (ZIP) [file pone.0136492.s001.zip › DiegoSmileRawData/smilenew_sub_3_babyplus_2012-04-29-16-44-11.robotsmiles]

1 1335743061541805192
0 1335743063641652956
1 1335743065608328268
0 1335743066441955464
1 1335743067875115152
0 1335743070308444273
1 1335743087341860150
0 1335743090075025773
1 1335743097608518791
0 1335743099208479769
1 1335743101241731118
0 1335743103355869025
1 1335743115855728474
0 1335743117922421503
1 1335743120155720085
0 1335743121855883431
1 1335743134755961656
0 1335743136855869761
1 1335743156989162809
0 1335743158589244606
1 1335743166289262947
0 1335743169289318093
1 1335743176755850470
0 1335743179422523771
1 1335743183556045819
0 1335743185322389910
1 1335743190289066441
0 1335743193622283089
1 1335743195022356915
0 1335743195622384043
1 1335743197455854883
0 1335743201488975487
1 1335743205622397631
0 1335743207755680342
1 1335743227589271723
0 1335743231588909300
