# Supplementary material for: Infants Time Their Smiles to Make Their Moms Smile
Source: PLoS One. 2015 Sep 23;10(9):e0136492. doi: 10.1371/journal.pone.0136492 (PMC4580458; doi:10.1371/journal.pone.0136492)
Supplement: S1 Data — (ZIP) [file pone.0136492.s001.zip › DiegoSmileRawData/smilenew_sub_3_babyplus_2012-04-29-16-44-11.subjectsmiles]

1335743059356609673 -5.82255904174
1335743059423350101 -8.63935386318
1335743059523268956 -10.3612144001
1335743059589913842 -12.2961775598
1335743059890067415 -4.74494597443
1335743059989974401 -6.54313711411
1335743060208423301 -7.60640639713
1335743060275071625 -6.5589707638
1335743060341909265 -6.74424593275
1335743060441719999 -3.96302408218
1335743060508943413 -2.92365220465
1335743060608473049 -6.97383834459
1335743060675192301 -6.2502699878
1335743060775189763 -6.01135171957
1335743060841778357 -5.96288194422
1335743060908502924 -3.73348988176
1335743061009907385 -4.95894711573
1335743061075163933 -2.66091852086
1335743061141812164 -4.32578455744
1335743061208626365 -5.03447192423
1335743061308466172 -2.83129314838
1335743061375046149 -4.0734018214
1335743061441981104 -4.01597191263
1335743061542064079 -2.60208928982
1335743061641722753 -4.88452158196
1335743061741854862 -5.42290248786
1335743061808465761 -3.92589591354
1335743061908310239 -5.11017298502
1335743061975099220 -4.61344193067
1335743062075242992 -3.38949723408
1335743062141992981 -4.69181757787
1335743062241752220 -2.93908351018
1335743062308455390 -3.77223665409
1335743062441773702 -2.23381447953
1335743062508599917 -4.14132341743
1335743062608680388 -3.04580728575
1335743062741927332 3.9874205189
1335743062809011072 4.54097296112
1335743062908528991 1.90901364122
1335743062975114379 3.24225358124
1335743063075337439 5.73114976456
1335743063141897677 2.57568199594
1335743063242010148 1.70295018591
1335743064075068187 2.62193855942
1335743067775124628 1.31814227944
1335743067875140223 3.85326029621
1335743067975173651 2.31133104307
1335743068075278928 1.57086564857
1335743068175111482 1.50721835695
1335743068275219261 4.21785694865
1335743068375103305 2.19458994371
1335743068441898652 4.10532417282
1335743068541870304 3.5091664662
1335743068608534353 5.11488734371
1335743068708372379 4.99814189028
1335743068808645001 5.96401758372
1335743068875179887 6.01551921838
1335743068975230171 4.91977935136
1335743069041785745 4.84759895425
1335743069141841049 0.37960181813
1335743069208434933 1.92083087779
1335743069275226864 2.01938244968
1335743069375095133 3.03239439543
1335743069475229221 4.18394485086
1335743069541952961 5.05278271135
1335743069608482925 5.14111453003
1335743069675022703 3.76831260831
1335743069775147372 2.39827868674
1335743069841938546 2.23303031997
1335743069941938176 4.08743644304
1335743070075120936 0.942690654739
1335743070241821170 3.61542153928
1335743070308463948 -3.50549545189
1335743070375183947 -1.39009676192
1335743070475247812 -2.96297375761
1335743073508531103 -inf
1335743076975216522 -2.93089978221
1335743077041781991 -0.107491314448
1335743077141816645 3.22129453475
1335743077208425635 3.45533341228
1335743077308500047 8.63863101049
1335743077375076193 6.12470465677
1335743077441811622 6.21656647445
1335743077541845979 7.62276082789
1335743077608415058 7.64466011097
1335743077708399816 4.47030759472
1335743077775091850 5.9251398956
1335743077875141020 5.46055484602
1335743077941959229 4.21353317486
1335743078008602737 4.25436033138
1335743078108723733 1.6668109198
1335743078175415032 7.51883436056
1335743078241809937 7.95115998999
1335743078341842390 3.08900081102
1335743078408503691 1.57120845361
1335743078508639550 2.29020687728
1335743078575446548 3.07699924167
1335743078641762115 -0.0338612023745
1335743078708474573 -2.5015853777
1335743078775086481 1.12114609726
1335743078875074979 0.720439965472
1335743078941928852 1.62340304911
1335743079008539919 0.263340994706
1335743079075210109 0.977423223502
1335743079141909546 -0.681761254021
1335743079208540637 0.513962960065
1335743079275079776 0.135394307491
1335743079341775541 -4.08111318011
1335743079408536875 -7.36005100492
1335743079475200637 -7.14787010124
1335743079541995769 -11.6202682386
1335743079608498920 -10.049737386
1335743079675032681 -9.84081495963
1335743079741792596 -8.146343922
1335743079808448890 -6.85908740069
1335743079875281307 -5.62062595352
1335743079941852606 -7.34860667212
1335743080008649431 -3.08290923547
1335743080075225173 -6.64429358842
1335743080141811094 -6.39470100097
1335743080208448022 -5.5929956569
1335743080275188944 -5.92626577609
1335743080341967353 0.326564973018
1335743080408578132 -2.50390294739
1335743080508667519 1.08166972679
1335743080575212169 0.647964970718
1335743080675269787 1.79141916888
1335743080742052786 1.96141042103
1335743080808485374 3.91024961457
1335743080875085541 2.26225370924
1335743080941696860 1.71394150618
1335743081008696948 -5.63442573554
1335743081075046566 1.81242496235
1335743081141825026 5.86921948404
1335743081208461815 3.2140804465
1335743081308599593 2.16883666751
1335743081375245417 2.00017223776
1335743081441909150 6.88450104185
1335743081508519945 4.62450827179
1335743081575446727 4.89206647096
1335743081641762742 5.6591240454
1335743081708445843 5.48735544643
1335743081808445784 7.51100952836
1335743081875162019 7.27832825058
1335743081941799864 7.27094795178
1335743082008615630 5.05190539624
1335743082075192091 7.30995195473
1335743082141723578 5.09074862823
1335743082241777723 5.11620699464
1335743082308472604 6.94555648561
1335743082375222046 7.0905260679
1335743082475334579 8.09361233277
1335743082541764137 8.18963841989
1335743082608414661 6.77983717134
1335743082708384368 8.21587022938
1335743082775232623 5.67473501039
1335743082841780056 6.29526349805
1335743082941788958 2.65080635087
1335743083041794552 5.00667010512
1335743083108523195 2.57461758385
1335743083175255098 3.51955510577
1335743083275139070 6.50018589605
1335743083341950224 6.47494569015
1335743083442044441 1.77340483948
1335743083508547753 6.26339895598
1335743083608383133 10.971393932
1335743083675118844 9.93842948048
1335743083775304321 10.6865760962
1335743083842174068 12.082680082
1335743083941783790 10.6133175104
1335743084008655411 10.1554001394
1335743084108391078 10.0731958387
1335743084175614441 13.2293028263
1335743084275184005 12.5565244441
1335743084341927741 11.7004562443
1335743084408483658 13.0603557878
1335743084508563049 11.3305568848
1335743084575172922 10.6630828523
1335743084675183511 12.7654769878
1335743084742056024 11.9242159556
1335743084808514015 14.8129976633
1335743084908813871 11.5097923548
1335743084975118156 12.5560968924
1335743085075064239 7.90366686455
1335743085141862177 8.24612045808
1335743085208418285 8.20835899148
1335743085308562051 7.24686836479
1335743085408673095 2.21868366107
1335743085508438652 -1.13210313719
1335743085575157724 -1.71876322972
1335743085675575973 -0.60876915902
1335743085775119218 0.387411110499
1335743085875249016 -1.35231862367
1335743085941851250 -0.952288981168
1335743086008685824 -0.869000017566
1335743086108585924 0.658050829729
1335743086175186264 1.32174631594
1335743086241798022 0.65018973846
1335743086308539441 1.20157399046
1335743086375231643 -0.555892642245
1335743086475273203 2.07301465885
1335743086541829052 2.72353250653
1335743086608719754 1.3323729576
1335743086675296188 3.58272943054
1335743086741767237 2.05197249828
1335743086808700667 2.94255414117
1335743086908475204 4.98340425134
1335743086975052375 4.24869648537
1335743087041798170 3.68251176164
1335743087108467507 5.47895335936
1335743087175251672 5.55415751846
1335743087241847633 4.95173177247
1335743087341957508 4.49768796085
1335743087408515805 5.42095809227
1335743087475478905 3.98391972811
1335743087541965314 4.62207319205
1335743087608430480 1.05301916289
1335743087675113772 2.12833961139
1335743087741765315 2.98161975147
1335743087875117173 4.67321851579
1335743087941961157 2.73309654917
1335743088008352829 2.24463910156
1335743088075123204 -5.16248788612
1335743088141900488 0.161241098679
1335743088241826792 -5.35791517155
1335743088341847020 2.35331005743
1335743088408434495 2.56852444513
1335743088475273820 1.42211150079
1335743088541827950 5.46305904358
1335743088608433336 4.64887531001
1335743088675342258 -2.85015693747
1335743088741760743 0.0329446317963
1335743088841760102 3.11024629199
1335743088908498761 9.95349925474
1335743088975076075 6.10834924212
1335743089041935272 2.05194973104
1335743089141777201 8.47878436839
1335743089208649336 5.0879843309
1335743089275216508 5.90372599224
1335743089341700588 8.09162453826
1335743089441736697 6.90509287606
1335743089508514761 8.01393873761
1335743089575211397 8.16360980265
1335743089641820412 5.59465020165
1335743089708378598 7.21600469398
1335743089775224406 7.58842796011
1335743089841929548 7.2128431698
1335743089908555528 6.02994687088
1335743090008616011 7.25316976644
1335743090075199382 5.16066532349
1335743090175042547 7.16440070687
1335743090241880740 5.73498615166
1335743090342027894 9.2369068543
1335743090408470699 5.34129490607
1335743090475268780 4.84567885407
1335743090541761468 5.38630195679
1335743090608391674 6.00992212943
1335743090675254505 4.17525589552
1335743090775256024 4.62132585464
1335743090842074709 4.58351608459
1335743090908501996 1.42047454475
1335743091008481569 7.41736320433
1335743091108577282 10.8235462999
1335743091175136497 11.2581781418
1335743091241822961 12.4883201385
1335743091341889403 13.5746250529
1335743091441727162 13.2810278127
1335743091508566925 13.9689689496
1335743091575205992 14.3900870956
1335743091675194159 10.1730881132
1335743091741780917 3.06175739419
1335743091808362168 -0.266542883971
1335743091875144937 11.1864337829
1335743092075156336 7.29912558819
1335743092175350544 6.01292110588
1335743092241963589 7.49577637287
1335743092308513879 5.05669550201
1335743092408646229 2.9801563852
1335743092475198142 7.43854531842
1335743092541863618 3.0364830309
1335743092642303916 3.00832617354
1335743092708524900 3.5140154164
1335743092775151756 4.07413173312
1335743092875140053 6.19781588392
1335743092941797745 4.47503365169
1335743093008695311 2.50977220038
1335743093108551179 4.0132556294
1335743093175302276 1.22614425137
1335743093241822525 2.63545551894
1335743093341794479 1.01471015136
1335743093408348739 -2.31747904035
1335743093475202826 -9.04737194248
1335743093575189677 -9.18748049136
1335743093641804370 -4.46077515621
1335743093708652562 -7.20382819404
1335743093808487661 -5.0525152587
1335743093875163186 -3.03843161289
1335743093975073356 -4.15170618826
1335743094041812490 -5.53775716929
1335743094141851685 -5.23780866165
1335743094241875727 -4.10246654899
1335743094308495357 -4.78026169775
1335743094408482739 -5.08817987039
1335743094475333752 -3.37911347979
1335743094574998371 -4.96724489566
1335743094641881287 -4.71325890564
1335743094741780282 -6.86084411487
1335743094841784200 -5.85256855288
1335743094941891443 -4.09020794549
1335743095008911905 -2.56957037307
1335743095075115642 -5.15583312536
1335743095175225367 -2.36436865275
1335743095308421759 -0.648495598243
1335743095375172248 -0.612404199994
1335743095475164692 1.49979155946
1335743095575174471 3.49508018515
1335743095641848200 3.75983321872
1335743095741938511 2.53433573551
1335743095808627951 3.60999449386
1335743095908588118 3.86929288524
1335743095975125544 2.74539860079
1335743096075430790 2.52999823399
1335743096141717613 2.14606976457
1335743096208838058 3.54308630258
1335743096308567474 4.33563914939
1335743096375221754 3.43695631602
1335743096475479715 1.76104911794
1335743096541757021 2.80022330635
1335743096641893382 1.59166365648
1335743096708510197 3.07716629658
1335743096808546642 3.0489357184
1335743096875009980 2.85282056165
1335743096941751730 4.58339868203
1335743097041853412 6.10437212977
1335743097108590897 0.975728669102
1335743097208626902 4.43744486927
1335743097308487766 5.39367181518
1335743097375040861 6.55408073094
1335743097441727919 5.91426286365
1335743097541944312 5.74018520309
1335743097608571515 4.85526902571
1335743097675503059 5.37465333471
1335743097775142769 2.67049129294
1335743097842103749 3.1591529397
1335743097908612172 4.77088611219
1335743098008532588 3.18386389254
1335743098075100535 4.661090324
1335743098175179780 2.75699208191
1335743098241823501 3.55430813948
1335743098341973246 1.18190322795
1335743098408450445 2.09669640142
1335743098475145371 3.14128176369
1335743098575176416 2.21615586999
1335743098641785869 1.57439433194
1335743098741779523 2.65415853664
1335743098841940006 0.473997209082
1335743098941689629 4.35449752634
1335743099041968295 8.66401841586
1335743099108548539 10.1147058775
1335743099208611899 8.06907769729
1335743099275183693 4.8378720739
1335743099375365456 5.48273198084
1335743099441805915 6.31272732971
1335743099541858815 7.25083998405
1335743099608618997 3.73543989655
1335743099708709565 4.33885033899
1335743099775045308 2.37802328692
1335743099875168230 5.01751600593
1335743099941896323 5.45744924079
1335743100041910245 7.44169480337
1335743100108569328 4.46150511692
1335743100208564629 3.75467181996
1335743100308437546 1.73654580496
1335743100375292099 5.4785855539
1335743100475120672 5.80856938148
1335743100575158908 6.32414116358
1335743100675266110 5.77709070457
1335743100742035983 5.96530917183
1335743100841989096 7.05112540359
1335743100941859218 2.23643738871
1335743101041865153 2.32901305496
1335743101141823642 2.64956301983
1335743101241878624 4.65638896413
1335743101341880380 3.83959686961
1335743101441798326 2.47492088313
1335743101508546052 3.59050643383
1335743101608500876 8.78183349818
1335743101708811273 5.05229803117
1335743101775111985 1.56215856086
1335743101875093332 -2.72705008677
1335743101975170693 -0.219973641609
1335743102041798546 1.02339714945
1335743102189128921 0.0171332646917
1335743102222697298 -2.41865095119
1335743102289357851 -4.66582721487
1335743102422435362 0.646471903238
1335743102489169547 2.64702981203
1335743102589328162 5.27688133231
1335743102693527090 8.61348982751
1335743102755716207 6.06583312321
1335743102855728014 7.03044941412
1335743102955874534 3.8022415235
1335743103022519249 6.15220625295
1335743103122314659 5.29717421966
1335743103189044274 3.12980151337
1335743103355821455 3.73248680443
1335743103455818625 9.65446788647
1335743103522420064 6.31733800384
1335743103622738841 6.75196310071
1335743103722376502 7.467951195
1335743103822415352 9.09611518332
1335743103922415781 7.04838372708
1335743103989593958 6.15224502709
1335743104089161309 8.99462579567
1335743104189208747 10.7369578406
1335743104289178269 7.39107290401
1335743104355729128 3.76322653452
1335743104455909724 7.64523665239
1335743104522357605 6.86738596126
1335743104622364467 6.78847215177
1335743104689165741 8.37577927644
1335743104789168035 10.446239536
1335743104855802992 8.12268704732
1335743104955683399 9.5127628417
1335743105089285767 8.33085579595
1335743105189669316 4.03404897749
1335743105255682860 5.37608545934
1335743105355987127 5.46793060367
1335743105456116160 5.81238203229
1335743105522462418 6.0070757268
1335743105622330617 4.71694159625
1335743105722769268 3.85352509601
1335743105822435610 3.63211263375
1335743105922356650 4.56993353214
1335743105989139751 3.48770085585
1335743106089304684 1.48247738547
1335743106155738174 1.16517333288
1335743106255792933 0.0170970771929
1335743106322559202 -2.19174628316
1335743106422511458 -2.66135409051
1335743106522423405 -4.08624395603
1335743106622388778 -8.31105478231
1335743106689100788 -7.33198917537
1335743106789287558 -6.55573822212
1335743106889233626 -7.63133967104
1335743106989281813 -9.53021911456
1335743107055764954 -8.73443666757
1335743107155783974 -10.7072195386
1335743107255697875 -6.71017456091
1335743107355620537 -8.63777997523
1335743107455791149 -9.89277078518
1335743107555795738 -8.38260324993
1335743107655774873 -7.1009785281
1335743107755794434 -8.33246333668
1335743107855785385 -10.8316196372
1335743107955780158 -7.33346038611
1335743108022355244 -7.63351069891
1335743108122491092 -7.87365773907
1335743108222610142 -10.377321156
1335743108322333001 -10.9912732906
1335743108389083986 -12.7982753719
1335743108489276305 -8.27614855433
1335743108589098852 -8.38177728386
1335743108689252296 -7.26710411817
1335743108788973678 -6.85925824753
1335743108889342520 -8.31781122019
1335743108989325918 -6.56741120393
1335743109089097569 -6.78113767756
1335743109155804729 -7.7891210837
1335743109255904340 -7.77685113488
1335743109355765487 -8.3265795606
1335743109455650188 -8.73304595499
1335743109555776592 -9.23963855946
1335743109655838817 -9.80106769868
1335743109722647425 -9.10313537952
1335743109822420712 -12.3629534052
1335743109922879130 -10.8193566859
1335743109989313330 -10.968464744
1335743110089283358 -11.9087136539
1335743110155742261 -9.29548768518
1335743110255846992 -8.74412635109
1335743110322397069 -10.2009387
1335743110422405739 -12.382574126
1335743110522484738 -10.6433533353
1335743110622377540 -11.6964053813
1335743110722452251 -9.83558994815
1335743110789140568 -11.2131606321
1335743110889279876 -10.9487933428
1335743110955788748 -11.3183096516
1335743111055804170 -12.3827463677
1335743111122432757 -7.9281048893
1335743111222543255 -4.56953228543
1335743111322525219 -6.79029752148
1335743111422498733 -8.37326563327
1335743111489159230 -8.38588369581
1335743111589369837 -7.37334761401
1335743111689180087 -7.87568714365
1335743111789054222 -8.12891684427
1335743111855672778 -7.01147140081
1335743111955719624 -4.00324011769
1335743112056050373 -0.246338158834
1335743112189234317 0.684789666963
1335743112289167929 0.634141371248
1335743112355760232 0.76290900928
1335743112455878237 0.0970812440071
1335743112589234867 -1.83626631136
1335743112655776382 3.22932723354
1335743112755957238 5.23566365229
1335743112855923485 3.46307717456
1335743112922463093 2.54962627741
1335743113022623105 2.21897545145
1335743113089312106 1.89781179415
1335743113189644232 2.1131375765
1335743113255862806 -0.368801627204
1335743113355799716 -0.414455382821
1335743113422349470 -1.71809647449
1335743113489093351 -2.99546932704
1335743113589109893 -2.80818341666
1335743113722653425 -1.14007850698
1335743113789299365 -3.16702035175
1335743113889213243 -2.21065028796
1335743113955852471 -5.22252778714
1335743114055831236 -5.936584264
1335743114122434836 -5.65100395275
1335743114222521140 -9.23341553261
1335743114289307658 -8.27279169757
1335743114389344153 -5.95943973598
1335743114489206777 -7.70646716819
1335743114555689244 -8.40092193249
1335743114655770601 -9.85975634546
1335743114722324238 -10.7300567773
1335743114822650302 -9.34812487145
1335743114922392855 -12.3246885229
1335743115022400932 -12.1767603964
1335743115122361330 -12.3062376793
1335743115189285505 -12.1363270412
1335743115255675333 -15.4620066221
1335743115355618284 -14.1051302782
1335743115455820881 -7.94825726867
1335743115522441916 -11.4358010592
1335743115589242577 -11.7924838876
1335743115689114513 -13.2683699091
1335743115789079285 -12.0217849858
1335743115855892405 -12.3866633154
1335743115955712941 -12.5333201511
1335743116055901501 -12.91168019
1335743116122437843 -8.74140264653
1335743116222495402 -8.69544296321
1335743116322437491 -9.92766246556
1335743116389241661 -10.7842735162
1335743116489019277 -10.8942641562
1335743116555694944 -10.2408314055
1335743116655646669 -9.51171053069
1335743116722608864 -8.28973730266
1335743116822550267 -8.07253898353
1335743116889157353 -6.08138557102
1335743116989132733 -6.27453246413
1335743117055897625 -3.23106722056
1335743117155727794 -0.182818318339
1335743117222544705 -0.486886024932
1335743117322550160 2.7474310661
1335743117389368178 4.81204344681
1335743117489204527 1.61933446435
1335743117589157702 3.35576199801
1335743117655772668 3.95547773584
1335743117755746261 4.70029375323
1335743117822459045 5.26997475433
1335743117922424958 8.31611933288
1335743118022647036 7.03233831515
1335743118155747083 3.85888643406
1335743118255838267 5.55662368441
1335743118355836161 6.42793827577
1335743118455817925 4.43565703024
1335743118522442883 4.11608076841
1335743118622540549 4.82800163675
1335743118722592330 6.28440610138
1335743118822428699 5.58539797323
1335743118922362211 4.59413214004
1335743119022311955 4.88639546167
1335743119089053245 4.69735871034
1335743119189302999 5.04554495691
1335743119322327736 4.22320691187
1335743119422395072 4.30258645727
1335743119522607658 6.25181543992
1335743119622347177 3.90128956907
1335743119689169917 3.44803688721
1335743119789199527 4.66603206173
1335743119889195283 5.85951088094
1335743119989088564 4.66578405943
1335743120089307657 5.89616265376
1335743120156098225 4.7016285232
1335743120255775244 3.75261688796
1335743120355853030 4.38697642351
1335743120422369559 1.90599397611
1335743120522560446 4.71074204104
1335743120622381822 2.37265607947
1335743120722553818 1.47441233241
1335743120789369448 2.27143676598
1335743120889352249 -1.39719009021
1335743120956275995 2.59354107134
1335743121055770604 1.60648621549
1335743121155965720 1.13899970617
1335743121222614899 1.22261219975
1335743121322396091 -0.433781763023
1335743121422431205 0.329307965147
1335743121489100410 3.92316008831
1335743121589052424 4.38146163937
1335743121655961649 4.99561408991
1335743121755898095 2.80361829778
1335743121856167404 0.75755439075
1335743121955770438 0.665774048085
1335743122056073774 -0.154029412644
1335743122122458069 -1.7172652915
1335743122222789472 -1.1835624844
1335743122289392795 -1.55426142037
1335743122389203985 -1.50920686223
1335743122489103401 -2.83569926134
1335743122589039489 -3.9950204637
1335743122655745247 -2.75948064684
1335743122755818686 -0.354562066567
1335743122822371187 2.03499597813
1335743122922412790 4.89584828584
1335743123022475908 6.91217159887
1335743123122617367 6.66730223772
1335743123222410086 4.65015367899
1335743123355722818 4.52326783069
1335743123422339426 6.7719040696
1335743123489085566 6.5332178115
1335743123622412122 6.16777736635
1335743123689172604 7.22278745913
1335743123789296845 2.0900443579
1335743123855880709 -0.553170445904
1335743123955805874 0.450046803501
1335743124022394095 3.46525336671
1335743124122483798 2.7344290503
1335743124189221119 0.461355498734
1335743124289282954 -1.16464107073
1335743124355808614 -1.05407833603
1335743124455764001 -1.51891276945
1335743124555879820 -1.06296333046
1335743124622436118 -0.781981292421
1335743124722814170 -0.907941634667
1335743124789055849 -1.83801293293
1335743124889251749 -5.72239859924
1335743124955687299 -7.04048344252
1335743125022568747 -10.1593739234
1335743125122505681 -9.18028708677
1335743125189249461 -5.50784933042
1335743125289177847 -4.01915946236
1335743125355873860 -4.28648705283
1335743125455722557 -3.43764132493
1335743125522572831 -2.71803935382
1335743125589067651 -2.65485839186
1335743125689476746 -1.56610540269
1335743125755746785 -3.58849596988
1335743125855817360 -2.27591922984
1335743125922361544 -6.27598568338
1335743126022501523 -7.96246490572
1335743126089141380 -2.90038026723
1335743126189286910 -4.7045343332
1335743126255798177 -5.04879173414
1335743126355740774 -8.33702218848
1335743126422588844 -11.7745846724
1335743126522466682 -11.8771031669
1335743126589185408 -12.7257652722
1335743126655784914 -12.6522697206
1335743126755704784 -14.2152113958
1335743126822377647 -14.3525912768
1335743126889055208 -14.0715284692
1335743126989225598 -16.2359379503
1335743127055906928 -14.32666858
1335743127155684045 -10.4407279404
1335743127255845156 -12.3561519952
1335743127322522503 -11.7377504121
1335743127389338682 -9.81706168824
1335743127489156650 -11.7042938648
1335743127556010305 -7.43772453392
1335743127622379321 -7.27999894335
1335743127722511849 -8.67386748159
1335743127789384512 -6.8652395122
1335743127889281506 -7.71734808586
1335743127955746968 -6.58329551147
1335743128055676258 -9.33980049355
1335743128122494121 -7.72411431745
1335743128222383157 -7.16307577602
1335743128322488926 -6.28305722191
1335743128389320277 -5.56895495496
1335743128489341966 -4.44485904552
1335743128555895371 -6.18921017981
1335743128655795446 -7.20049395754
1335743128722451081 -8.16333411782
1335743128822643218 -7.26107011154
1335743128922610026 -9.76498247886
1335743129022429521 -10.5468552857
1335743129089156059 -10.3891976527
1335743129189331708 -11.7403616832
1335743129289123716 -9.020500627
1335743129355690692 -9.24344442687
1335743129455727634 -9.37841967642
1335743129555889878 -8.46830447803
1335743129622680706 -9.74960162079
1335743129722495048 -10.0828382544
1335743129822438270 -13.726786038
1335743131589091432 -10.1077152508
1335743131689272117 -8.15291026696
1335743131755777726 -7.70316012991
1335743131822424378 -10.4595751796
1335743131922301879 -7.10026628439
1335743131989025877 -4.67322550877
1335743132089102307 -6.72912563736
1335743132189084866 -8.14134704287
1335743132255699576 -7.41353466028
1335743132355875619 -5.6091595347
1335743132422338351 -7.05199489263
1335743132522552412 -6.22787315825
1335743132622530896 -7.72507524106
1335743132689647145 -5.52995583512
1335743132788969584 -7.56605860424
1335743132855736205 -4.67474858825
1335743132955768771 -7.06415708397
1335743133022378705 -7.59476918515
1335743133122440168 -6.53813190174
1335743133222632854 -5.8752576207
1335743133289250246 -4.6943785729
1335743133389145456 -4.47094102531
1335743133489275290 -4.90299107778
1335743133589192343 -4.18776905084
1335743133689255077 -5.74349968194
1335743133755653180 -3.87787162775
1335743133822341307 -5.08009648932
1335743133922437645 -7.12242078521
1335743134055807860 -8.28220682866
1335743134222529713 -5.95734228027
1335743134355820731 3.64836543283
1335743134422391914 1.02148597142
1335743134522417784 1.87682906566
1335743134589154420 5.40387026136
1335743134655876172 4.94584357369
1335743134755970473 3.62531064281
1335743134822378258 7.88712743697
1335743134922310086 9.59376640362
1335743134989200681 6.45837119785
1335743135089378899 5.44853596612
1335743135155780580 4.55592066603
1335743135255959408 3.58150719117
1335743135322283038 13.4218285352
1335743135422357622 14.8731244567
1335743135522577952 14.5759293155
1335743135622434566 12.7589392001
1335743135689249322 12.8304656314
1335743135822452645 10.4735654887
1335743135889357328 10.6272136237
1335743135955701414 9.14973162189
1335743136055708854 12.2411892226
1335743136122690893 5.94310084703
1335743136222468184 10.1950748243
1335743136322432844 5.97267442481
1335743136389037741 6.17153919018
1335743136491827858 8.63382753146
1335743136589143824 6.05228767333
1335743136655965544 6.37497354911
1335743136755814724 7.23003037542
1335743136856031910 7.78907927309
1335743136955736209 6.40008365107
1335743137022816439 8.74742239056
1335743137122547871 4.99910811412
1335743137189334359 11.803736454
1335743137289241722 9.85948498602
1335743137389353948 9.69542192453
1335743137455744668 7.901072459
1335743137522424782 8.2714518748
1335743137622489453 8.13743724868
1335743137722466428 8.825333379
1335743137789033466 10.0678244625
1335743137855659979 10.1029782469
1335743137955926333 8.63805942705
1335743138022504352 8.68418221515
1335743138122359990 8.02928183986
1335743138222716183 6.47015443927
1335743138288977892 4.27552690901
1335743138389235726 2.63602068405
1335743138455757831 0.540035045029
1335743138555796964 1.70615284015
1335743138655778932 0.0275367962642
1335743138722517030 -0.423629024757
1335743138822433266 -3.02171267221
1335743138922428969 0.642068451216
1335743139022365586 0.663219312313
1335743139089306011 0.0499518988017
1335743139189286273 1.33503953596
1335743139289169031 0.783327226186
1335743139389075263 -2.17189014266
1335743139455805475 0.695289686431
1335743139555921340 -3.66807899862
1335743139656004151 -4.6027114501
1335743139722483929 -3.07855102648
1335743139822633380 -4.98569626819
1335743142189317889 -6.09115201104
1335743142389133095 -10.8801281216
1335743142489273289 -3.61388126931
1335743146155767304 -inf
1335743147189302444 -6.21831658685
1335743147255722959 -5.07546603415
1335743147322572896 -8.9794396962
1335743147422314199 -9.98966039585
1335743147522397249 -8.88538675398
1335743147589129577 -9.24791723667
1335743147655685738 -7.56047094994
1335743147755830293 -6.4882422489
1335743147855865975 -10.0702771045
1335743147989157990 -11.3865622155
1335743148055873052 -9.83823301878
1335743148155795458 -10.8026075977
1335743148222555861 -11.4446557065
1335743148322330274 -11.7398044708
1335743148422335129 -15.3324397043
1335743148522317012 -14.2578053699
1335743148589311912 -13.140066739
1335743148755686325 -8.17901216349
1335743148822501888 -9.7884580523
1335743148922323457 -8.53101460275
1335743148989202843 -8.35277229879
1335743149089114358 -7.88001540481
1335743149155736804 -5.77224715545
1335743149255928882 -5.80297297345
1335743149355835799 -7.22369863257
1335743149455710858 -6.34793972635
1335743149555778978 -7.49688087979
1335743149655770362 -3.57012257429
1335743149755920952 -7.71215616026
1335743149822402241 -8.24614219081
1335743149922463408 -8.3716166161
1335743149988982896 -4.04140305848
1335743150089254871 -1.6513283524
1335743150189504939 -2.32351673056
1335743150256005381 -3.70882601338
1335743150355762010 0.964897826973
1335743150455789419 3.56816086583
1335743150555702799 7.70839894746
1335743150622487001 8.85111459523
1335743150722453089 12.6228217544
1335743150789125105 13.3124227087
1335743150889118271 13.5924354515
1335743150989200987 16.3910694544
1335743151055841582 13.6872683336
1335743151122269387 12.2470028302
1335743151222552234 14.2649670466
1335743151322325853 13.7622086068
1335743151389054581 12.6455513596
1335743151455836956 13.6052382756
1335743151555788002 13.033418619
1335743151622384302 10.9178913651
1335743151722572712 13.1527917661
1335743151822434139 13.2008610114
1335743151889170777 12.1146021401
1335743151989082012 10.9265732927
1335743152089361715 10.6348052989
1335743152189456648 10.8118203027
1335743152255737054 5.51135646495
1335743152355882423 7.76486655441
1335743152422349731 8.07492199227
1335743152522428353 9.16580144314
1335743152589062579 7.45383112743
1335743152655665946 8.71153833635
1335743152755754290 6.77984098995
1335743152822424050 6.15490612161
1335743152922602828 5.22923840628
1335743153022358828 6.32124267571
1335743153122518167 3.990358238
1335743153189114670 3.20342144631
1335743153289187783 -0.122316554177
1335743153355930657 -4.30842674809
1335743153422422915 -1.88483753547
1335743153522461822 -5.3675896773
1335743153589050832 -5.15295090603
1335743153689246938 -2.07227451644
1335743153756006656 -5.60356311161
1335743153855912629 -6.42644854023
1335743153955761806 -13.0866815584
1335743154022620897 -16.0856126255
1335743154122646912 -14.275411435
1335743154222391610 -12.5354385544
1335743154322440286 -11.6341406248
1335743154456063137 -9.83811617775
1335743154522409547 -3.20383364467
1335743154622411672 -7.52572783723
1335743154689074643 -6.42459730634
1335743154755744073 -4.81524063164
1335743154855847383 -4.17476682845
1335743154922462327 -7.3470348945
1335743155022437441 -13.4908068842
1335743155089331637 -11.229191134
1335743155189231134 -8.54068364802
1335743155289279628 -8.88743461103
1335743155389249492 -9.78461693237
1335743155489153523 -8.08111587943
1335743155589139443 -9.16825818769
1335743155655666907 -4.70768590902
1335743155755784721 -2.59165115842
1335743155889204929 2.66717936507
1335743155989329602 2.73232897937
1335743156089228402 1.35346072597
1335743156189176874 1.20245764214
1335743156255830488 1.63286314737
1335743156355787659 -0.156415507798
1335743156455798204 0.851257673705
1335743156522487104 0.237999965827
1335743156622412970 2.18429537198
1335743156722636450 0.842926376043
1335743156789175286 3.9423666684
1335743156889370386 6.65565697902
1335743156989257248 5.44249706417
1335743157055961806 3.70699085843
1335743157155782409 4.72837039466
1335743157222575097 5.08505321695
1335743157322612655 4.34121319033
1335743157389197552 5.77458362876
1335743163889755170 -4.00100740974
1335743163955871445 -0.342988427
1335743164055840592 3.8693275056
1335743164155806658 6.67996277488
1335743164255778603 4.95831967267
1335743164322500073 5.54890565144
1335743164422513414 5.68738799943
1335743164489175651 6.07286757197
1335743164589299709 7.9516204509
1335743164655994385 5.7266108331
1335743164755890492 5.23374029105
1335743164855794818 9.32669042024
1335743164955626790 7.77878100301
1335743165022484930 7.60327824756
1335743165122374859 7.68814581106
1335743165222661482 6.49304080249
1335743165289195740 7.97771726033
1335743165389113189 9.00515095456
1335743165455776322 6.28768359454
1335743165522576747 6.51260717752
1335743165622388495 5.16853525081
1335743165689168009 5.37078145347
1335743165789317736 6.67950777824
1335743165855740515 7.33417851638
1335743165955692389 4.90330645445
1335743166055987576 3.06042482568
1335743166122466806 2.19859201284
1335743166189177605 4.16481618294
1335743166289278789 3.65434588678
1335743166355726502 -0.19930433453
1335743166455891467 3.25054809387
1335743166589123797 5.05531440309
1335743166689383633 10.0701656039
1335743166822480235 7.06556477667
1335743166922328464 8.49250190715
1335743166989143781 10.1184859058
1335743167089153997 8.17586772285
1335743167189092701 6.39543645245
1335743167289140306 7.54350154854
1335743167389190222 6.0409137958
1335743167455809806 6.33922872087
1335743167556133406 10.3891815026
1335743167655709706 8.20397187929
1335743167789709280 2.06312245318
1335743167889142467 4.5798507383
1335743167989217918 4.6619164193
1335743168122466565 5.55326422236
1335743168189187700 4.86797783214
1335743168289226306 6.55466908499
1335743168389177267 5.88122359932
1335743168489271172 8.10462233366
1335743168555766753 7.65018140937
1335743168655779019 10.0994783072
1335743168822408012 8.49540246564
1335743168922553050 9.8409828293
1335743169022377728 3.77255194018
1335743169122657923 -0.857567842371
1335743169989244798 -0.136963620482
1335743170089345657 -1.822165057
1335743170189064503 8.40296757303
1335743170289105969 3.85108425595
1335743170422538907 4.99780900009
1335743170489346636 3.08162280796
1335743170589137973 -1.32129668682
1335743170689015838 -0.502900655652
1335743170855856761 -3.28551085814
1335743170989098653 0.0978804712079
1335743171089193551 1.75432375462
1335743171222603243 3.83165249737
1335743171322410680 3.33232478685
1335743171422400347 1.7099223233
1335743171555762920 -0.579382714319
1335743171689223268 -1.44337567278
1335743171789270918 1.25446934572
1335743171889086199 -0.938181423005
1335743171989369879 -4.44298582834
1335743172055725082 -5.35455483074
1335743172155746295 -6.52464613698
1335743172255692670 -8.70922758825
1335743172322387275 -7.66602386319
1335743172422337330 -9.93717956077
1335743172489281606 -7.68570306583
1335743172589141756 -3.66428769343
1335743172655819380 -1.73015646181
1335743172755935257 -3.90806407154
1335743172855766182 -3.42963608119
1335743172955923668 -2.22332582355
1335743174755907805 1.89544711716
1335743174855883637 5.81641468825
1335743174955777303 8.15802423696
1335743175022495605 8.60986730486
1335743175122502383 5.32156120202
1335743175255811520 5.77114656007
1335743175322426576 8.20633130275
1335743175555957290 11.5151932863
1335743175655738239 10.1988528368
1335743175755829429 10.2512290546
1335743175822803322 7.10966338468
1335743175922469024 9.09285442272
1335743176022618073 7.26797834853
1335743176122447056 5.3907879196
1335743176189093548 1.87837027069
1335743176289264294 -0.992471345974
1335743176389188524 0.699018656132
1335743176489185020 1.84430814798
1335743176589159570 1.1003484585
1335743176655857116 7.11127365528
1335743176756025009 -0.242795489564
1335743176855715708 0.491181869735
1335743176955896216 0.796641359673
1335743177055908104 -0.66422983869
1335743177189222833 -1.93229857747
1335743177322526654 -2.68431681549
1335743177422486492 -6.65786247347
1335743177522572103 -4.65396957864
1335743177589199212 -4.12964060545
1335743177689230625 -2.94750568531
1335743177789041426 -2.32630241999
1335743177889759822 0.0387288094871
1335743177989160214 1.28431340432
1335743178089238355 2.35649464475
1335743178155950020 2.42723711584
1335743178289168899 4.70361172235
1335743178389281347 5.91417141443
1335743178489221626 4.12177312983
1335743178589297049 7.46182907367
1335743178688970083 4.5772533614
1335743178789018895 0.91479093916
1335743178855903963 0.756441295667
1335743178956005161 2.48230226365
1335743179055909873 9.66228463472
1335743179122359374 11.5594815446
1335743179255783628 11.4976202133
1335743179322293234 10.1746335748
1335743179422454000 8.34294800769
1335743179489071882 6.83995954481
1335743179622445205 4.29321361344
1335743179689286855 -0.310278151403
1335743179789074645 -0.129056427541
1335743179889550920 -1.83493020045
1335743179989154553 -3.00835918582
1335743180055859832 -3.79176085613
1335743180155767296 -6.84535807294
1335743180255787485 -7.06111726272
1335743180322565330 -6.90436970482
1335743180422412852 -6.80000354474
1335743180522503816 -8.78435772897
1335743180622405503 -8.52911361776
1335743180755701683 -10.8522114718
1335743180855814051 -11.0372537086
1335743180955728455 -6.32170186197
1335743181055945058 -6.98468983934
1335743181122469319 -7.26942147449
1335743181255855437 -9.379851493
1335743181355765140 -10.0263661977
1335743181455849850 -11.5344609665
1335743181522466869 -12.5437261115
1335743181689330627 -9.37214755696
1335743181789188519 -11.6915661616
1335743181889203100 -11.6869536644
1335743181989088378 -11.8311502466
1335743182089057844 -9.86015445742
1335743182155824755 -12.5945343115
1335743182255758509 -11.9815984082
1335743182355829607 -10.0902734219
1335743182455825511 -6.73891437083
1335743182522652478 -7.44418708631
1335743182622353772 -5.33370721187
1335743182722411724 -6.58438337462
1335743182822319012 -8.25486207838
1335743182922501346 -7.09249612787
1335743182989333741 -7.01415581681
1335743183089084104 -7.42322246657
1335743183189157191 -6.81634850435
1335743183289083437 -9.01641754217
1335743183389137014 -10.1272222707
1335743183455825997 -8.87065086808
1335743183556116027 -8.27200778633
1335743183655999113 -7.43807139229
1335743183755716937 -8.00368646856
1335743183855974910 -9.0179146831
1335743183955846468 -9.93964472966
1335743184055821009 -10.306430694
1335743184155877571 -9.67214109853
1335743184222474683 -11.4783648353
1335743187156032936 6.80367226534
1335743187222347432 6.70856661832
1335743187289025042 4.86539027315
1335743187389287147 8.03520245226
1335743187455702707 6.53816566932
1335743187555782606 11.8568664126
1335743187655726461 10.8045868371
1335743187722496943 10.5370688454
1335743187822408671 10.905261943
1335743187889229363 10.8841990473
1335743187989327393 12.4416207767
1335743188056005066 10.0450981504
1335743188189197997 9.74568271188
1335743188255738451 7.13692232656
1335743188355833406 7.02572280406
1335743188455794200 6.03337604939
1335743188589202346 5.56891235978
1335743188655870473 4.88726735881
1335743188755683638 2.63487557158
1335743188822438632 1.2355565992
1335743188922456378 1.34156647935
1335743189022451554 2.71637002775
1335743189089203205 2.61117756945
1335743189189233334 2.65712006331
1335743189255914877 3.66715632932
1335743189355715131 3.50156783286
1335743189422539644 4.32808038084
1335743189522377057 6.49682583828
1335743189589094045 7.4169793561
1335743189655713655 9.06743758949
1335743189722406256 6.86969065236
1335743189822508311 3.45686885908
1335743189889208479 5.31404018103
1335743189989415468 6.34505107892
1335743190089211629 6.93983186755
1335743190155770627 9.06418151847
1335743190289193952 7.26026367974
1335743190355827624 6.03360612375
1335743190455775733 7.28957771819
1335743190555853431 6.16239901927
1335743190622419747 6.54552401578
1335743190755642399 4.14445730398
1335743190822304682 3.97367469365
1335743190922636413 4.73050202309
1335743191022376275 5.38472575818
1335743191089111324 3.99318345256
1335743191189124572 5.76462629363
1335743191255780618 6.46756157819
1335743191355726850 4.78484250447
1335743191455767764 5.85826723224
1335743191522390725 4.19917992066
1335743191622435146 5.88072282565
1335743191689128708 1.01777716686
1335743191755909165 4.25283161121
1335743191855838016 6.9575621085
1335743191922491160 4.08660672603
1335743192022560558 5.93462650345
1335743192122419401 2.72508229235
1335743192188996288 2.71207609886
1335743192289161214 4.57052162567
1335743192355761075 3.80030323607
1335743192422591791 2.33766545415
1335743192522611660 3.18255479927
1335743192589140447 2.87110376692
1335743192655805693 3.38292252557
1335743192755834006 0.878530787674
1335743192822402002 0.506889882973
1335743192922501590 2.95006485054
1335743192989131563 1.8219638761
1335743193089316521 8.67735348966
1335743193155830213 1.70977445588
1335743193256079886 5.15227296465
1335743193355767667 8.02154550504
1335743193422404990 10.3828696067
1335743193522314486 15.2561115832
1335743193622419997 9.0615903118
1335743193689250389 10.7961678135
1335743193789152554 10.4624655824
1335743193889100829 11.4829966653
1335743193955636749 17.2962877247
1335743194055928264 11.0642459801
1335743194155675169 15.33581817
1335743194222428453 9.70342100727
1335743194322268805 10.7115774352
1335743194422454661 5.51237395879
1335743197056011877 -3.4191467083
1335743197122490879 7.50708724389
1335743197222686383 5.38251463365
1335743197289071011 3.49405263148
1335743197389290318 6.22974523026
1335743197456049349 7.55441057307
1335743197522410142 5.33604042086
1335743197622430595 6.52896253255
1335743197722771861 3.36543398351
1335743197789086865 4.86639697483
1335743197889244261 3.74549148003
1335743197955896840 2.44507220155
1335743198055839008 -1.02501533485
1335743198155650754 -2.09106290087
1335743198222581589 -0.713034570723
1335743198322506014 -2.49573872156
1335743198422487687 -1.60933099689
1335743198522348803 -1.2576131484
1335743198589521188 -2.11735630757
1335743198689126120 -5.2425542507
1335743198755794750 -0.840030578665
1335743198855882211 3.08567049576
1335743198922396125 5.5522865313
1335743199022351621 7.21683311656
1335743199122390335 0.254066735143
1335743199189187381 5.20076506444
1335743199289247923 7.70570975891
1335743199355826292 8.67251084003
1335743199455993452 5.03918800106
1335743199522332749 8.71222078968
1335743199622399424 10.9813360849
1335743199689206626 12.0129876974
1335743199789160906 7.90579173872
1335743199889217422 10.8852398655
1335743199989220541 12.871073212
1335743200055790203 11.8377248043
1335743200155842834 11.9219083244
1335743200222561092 11.0307834734
1335743200322357016 9.80529447988
1335743200389236582 4.68028532506
1335743200489125676 7.38990463411
1335743200589735147 7.15478058568
1335743200689057841 3.63213065197
1335743200755685406 3.96226766324
1335743200855816174 5.4314272208
1335743200955803829 6.22575230942
1335743201022412386 7.00445742261
1335743201122625257 5.44328272621
1335743201222333178 5.99212042034
1335743201322509637 6.57952211188
1335743201389093121 3.16901027949
1335743201489270887 5.00928520231
1335743201589355120 7.94256649087
1335743201655851075 7.3350251814
1335743201755809305 8.3791294113
1335743201856044469 5.47323597639
1335743201955913646 9.94964093133
1335743202022352174 6.8521828178
1335743202122543205 5.58668375324
1335743202222441232 8.25953964847
1335743202322636767 6.60191013512
1335743202389222397 6.25054240609
1335743202489423730 10.2381428758
1335743202589172683 4.02320111228
1335743202689242300 5.50031962783
1335743202755746326 6.38961859949
1335743202855870629 7.20895008345
1335743202955816317 3.08570603166
1335743203022426808 6.67424090223
1335743203089265097 -6.31788820525
1335743203189067965 -1.58666430011
1335743203289331563 -6.92661847602
1335743203355786242 -9.44907631697
1335743203455690192 -6.04941401896
1335743203522513254 -6.42900614208
1335743203622336082 -7.1720046018
1335743203689158206 -6.28423688721
1335743203789215486 -7.38649100034
1335743203855654582 -4.43450167708
1335743203955733951 -3.45404630754
1335743204022528159 -3.79122585404
1335743204122491902 -6.27280753218
1335743204189109180 -2.29787440263
1335743204289099206 -1.81880396955
1335743204389569383 -5.72477798622
1335743204489266737 0.399897955805
1335743204589219832 -1.91908959699
1335743204655801058 -3.1751474797
1335743204756085562 -3.22231409155
1335743204822406809 -6.227334392
1335743204955787187 -3.38964035553
1335743205022437703 -2.04237997687
1335743205122640810 -2.5728034718
1335743205222345095 -4.55905974035
1335743205289106964 -3.52878227276
1335743205389202880 -4.49028097102
1335743205489321646 -5.10288681524
1335743205622569029 -6.14118055814
1335743205689305015 -3.27530979931
1335743205789233579 -5.11222973954
1335743205889349790 -5.00913485993
1335743205955768029 -4.76108106039
1335743206055941036 -2.30485335684
1335743206155703704 -5.71210840552
1335743206255756050 -2.6493629215
1335743206322591895 -7.35935151164
1335743206455784004 -3.78627040487
1335743206522859530 -5.47223933199
1335743206622467721 -2.90178533038
1335743206689386471 -4.34003698613
1335743206789214952 -4.26252513046
1335743206889357344 -2.61330633147
1335743206955941889 -3.36300128236
1335743207055735090 -1.41817768186
1335743207155735838 -1.61245159011
1335743207222533170 0.581891336196
1335743207322403721 1.56177201432
1335743207422364741 3.12609356248
1335743207489316492 1.54963595137
1335743207589218761 -0.553042857298
1335743207689302074 0.167774045104
1335743207755827332 1.24440660072
1335743207855777003 -1.39098995416
1335743207955698466 0.281796915215
1335743208022448090 3.08963046898
1335743208122365429 0.666783962258
1335743208189153964 -0.193673826777
1335743208289204085 1.89180304929
1335743208389250376 0.524963328597
1335743208455741580 1.36278767456
1335743208555720309 -0.560216519281
1335743208655934249 0.484407251577
1335743208755720222 2.3545891879
1335743208822334793 6.63056463369
1335743208889227772 2.51660790678
1335743208989245225 7.13367834594
1335743209089055181 2.64076245679
1335743209189184480 4.74253635989
1335743209255704177 6.79018932732
1335743209355677612 4.27534182125
1335743209455751165 7.55023222929
1335743209522403917 1.30018489737
1335743209622429102 -3.81071258639
1335743209722282541 -1.3003693515
1335743209789113474 -4.96985040944
1335743209889223772 -6.31817438117
1335743209989206453 -2.10455868804
1335743210055752644 -1.13798918575
1335743210155824345 -2.95804585499
1335743210255665961 -6.22436665491
1335743210322466134 -5.22988354873
1335743210422509534 -5.9986311481
1335743210489230101 -4.5426493366
1335743210589265715 -3.54247858809
1335743210689154331 -2.76228615727
1335743210789179866 -5.36662327924
1335743210855844010 -5.98672527863
1335743210922422271 -4.87563813213
1335743211022459976 -3.3548562169
1335743211122350439 -5.92191104609
1335743211189231267 -5.30088076222
1335743211289282266 -1.5361569911
1335743211355815939 -3.49961067429
1335743211422370308 -6.61892851717
1335743215722659814 -4.72571781551
1335743215822684869 -3.79134336133
1335743215922487534 -6.97179250278
1335743216022405757 -3.95846580411
1335743216089016174 -3.82945587074
1335743216222571770 -7.29224180928
1335743216322497039 -7.04994700192
1335743216422374423 -10.9531736283
1335743216522418252 -11.6314955466
1335743216622361966 -10.3606781046
1335743216755916691 -9.53397596519
1335743216822379006 -7.79043488193
1335743216922477736 -7.14546918783
1335743217022525263 -6.26159802446
1335743217089038934 -4.15785230767
1335743217222716260 -2.36609669677
1335743217289330677 -0.651320927836
1335743217389391683 -3.83263241351
1335743217489347011 0.431614831562
1335743217555740872 4.53029617683
1335743217655716131 4.79096078018
1335743217755753612 3.89142501376
1335743217855677378 7.20581979602
1335743217922279873 6.55429221484
1335743218022303624 7.41810882292
1335743218089107255 8.11890147104
1335743218189136798 5.48510616587
1335743218289236028 10.8157973888
1335743218355859131 17.8486778795
1335743218455659738 7.75440470005
1335743218522380990 7.17765306498
1335743218589224922 10.2010572929
1335743218689281581 11.3035932979
1335743218789201258 13.0972743906
1335743218855846534 10.6149873299
1335743218922329529 11.7100169727
1335743219022418702 11.3752629685
1335743219122514203 9.68061451211
1335743219222471697 11.3001166127
1335743219289306192 11.89277785
1335743219389135011 11.6666055032
1335743219489695931 8.24867670539
1335743219589244476 6.39357319158
1335743219689145563 7.62238242677
1335743219756098859 11.2009241384
1335743219889175083 11.7074592897
1335743219989117339 8.93133830849
1335743220089116285 7.01328804904
1335743220189138075 5.09198329817
1335743220289107980 3.95722946785
1335743220355719892 4.2394671758
1335743220455966672 3.33474138821
1335743220589121942 -0.567686088242
1335743220689097552 6.60001592921
1335743220789060956 4.47557942351
1335743220889253379 5.90470412608
1335743220989207835 5.72468219049
1335743221089312143 3.388568196
1335743221189319024 2.42337899199
1335743221289337618 3.96716596546
1335743221389224508 0.230043465562
1335743221489343408 1.03417143003
1335743221589287933 -1.2236205905
1335743221655835671 -1.87456772276
1335743221755955851 -7.32523395178
1335743226389159184 -0.095809507125
1335743226489175889 -1.00993233816
1335743226589048970 0.366868339231
1335743226689141267 0.407898342917
1335743226789068175 -0.0208416310356
1335743226855745188 0.505881735363
1335743226955651986 0.835138897729
1335743227089203516 -1.21189351846
1335743227155733961 -3.77962183058
1335743227255684295 -4.85306625771
1335743227322372849 -5.13316999
1335743227422404358 -3.27584009905
1335743227489101605 -3.50979826005
1335743227589367222 -1.50994882044
1335743227655771950 -2.86663093963
1335743227755703549 -1.22809444594
1335743227822342446 -0.469195764126
1335743227922691356 -1.67475142526
1335743228022343186 -2.22701472286
1335743228089190237 -3.2273640722
1335743228189120186 -6.40078368486
1335743228255757431 -6.45569191165
1335743228322418712 -6.61139006835
1335743228422375817 -8.10879682501
1335743228522509921 -7.1987479208
1335743228589192891 -5.46490740992
1335743228689214626 -8.8787780147
1335743228755664669 -6.92701874837
1335743228855814585 -5.79381155476
1335743229589235906 -6.00634957812
1335743229655855286 -5.35476339785
1335743229722488971 -5.31530160769
1335743229822459428 -0.488465008833
1335743229889204878 3.62193901142
1335743229989009221 8.04042795562
1335743230122462744 5.52768025572
1335743230189242807 12.0376757248
1335743230289232665 13.6632850125
1335743230389291820 12.7521524907
1335743230455709586 7.73526126063
1335743238155885862 -7.62411279802
1335743238222478212 -11.2833323999
1335743238322487209 -11.0641613732
1335743238389095402 -11.4141083418
1335743238489192431 -10.5092374743
1335743238555748163 -5.64986576518
1335743238622666667 -7.70493636344
1335743238822452113 -9.18296624028
