# Supplementary material for: Infants Time Their Smiles to Make Their Moms Smile
Source: PLoS One. 2015 Sep 23;10(9):e0136492. doi: 10.1371/journal.pone.0136492 (PMC4580458; doi:10.1371/journal.pone.0136492)
Supplement: S1 Data — (ZIP) [file pone.0136492.s001.zip › DiegoSmileRawData/smilenew_sub_3_mirror_2012-04-29-16-50-36.robotsmiles]

1 1335743445418739283
0 1335743449752053429
1 1335743454818880001
0 1335743461085633318
1 1335743465952026991
0 1335743467885342618
1 1335743468918714141
0 1335743473718691776
1 1335743484618787042
0 1335743485718790453
1 1335743486851955071
0 1335743489552549426
1 1335743490718786016
0 1335743492685387111
1 1335743493885496919
0 1335743495452160641
1 1335743496252109897
0 1335743498118705272
1 1335743508218861659
0 1335743514452167404
1 1335743516118849765
0 1335743517418670091
1 1335743518618764417
0 1335743520052027727
1 1335743524318718124
0 1335743525351947792
1 1335743526518648833
0 1335743527585364699
1 1335743535618830793
0 1335743545241678394
1 1335743548875081812
0 1335743551408283269
1 1335743552575113238
0 1335743553608214470
1 1335743559531864331
0 1335743560965211498
1 1335743562031877704
0 1335743566331914919
1 1335743571398486375
0 1335743572598530420
1 1335743573665312030
0 1335743574731858428
1 1335743581398462289
0 1335743584231790139
1 1335743585865277652
0 1335743587065216650
1 1335743588365152477
0 1335743589698651817
1 1335743600831856158
0 1335743603065188562
1 1335743604298541119
0 1335743605598457732
1 1335743612065195071
0 1335743613131868838
1 1335743614165201086
0 1335743615331904434
1 1335743619232092081
0 1335743620598518785
