# Supplementary material for: Infants Time Their Smiles to Make Their Moms Smile
Source: PLoS One. 2015 Sep 23;10(9):e0136492. doi: 10.1371/journal.pone.0136492 (PMC4580458; doi:10.1371/journal.pone.0136492)
Supplement: S1 Data — (ZIP) [file pone.0136492.s001.zip › DiegoSmileRawData/smilenew_sub_3_mirror_2012-04-29-16-50-36.subjectsmiles]

1335743443685415740 -1.90979863434
1335743443752069090 -1.71155882549
1335743443852159429 -4.73131457703
1335743443952104001 -4.12716151909
1335743444018726341 -4.30702574719
1335743444085452388 -5.2175742136
1335743444185414595 -0.161296123934
1335743444251981818 -0.25265843892
1335743444352074449 -0.0963370543957
1335743444485257553 -0.664181134968
1335743444585443792 -6.17987585396
1335743444651894667 -4.28425304925
1335743444752143775 -1.26579906401
1335743444818814030 -4.47150242142
1335743444885289813 -2.80840251332
1335743444952201818 0.469602484276
1335743445418887206 6.5743210278
1335743445485400135 3.90593178937
1335743445585355879 1.88743316141
1335743445651967164 8.85382996803
1335743445752265735 4.97319838673
1335743445852000020 8.86864707862
1335743445918779396 9.63667515499
1335743446018773714 13.7619372394
1335743446085339038 12.2313194007
1335743446185367108 12.6372908258
1335743446285383996 11.9756896329
1335743446352098841 11.5446459464
1335743446418713602 10.5920395187
1335743446518731463 12.0493536637
1335743446585298755 8.22273698293
1335743446818794505 17.047367111
1335743446885472771 11.1639564346
1335743447018766901 6.53512162377
1335743447118683918 8.98922611979
1335743447218855810 13.4887019606
1335743447285611007 12.9058516313
1335743447385370563 7.85602216972
1335743447451960248 10.9622860925
1335743447518828484 9.07565253125
1335743447618781175 7.93522122092
1335743447685369522 14.2458398551
1335743447785496864 11.1171438851
1335743447852055452 9.70325845862
1335743447918726903 8.56846431028
1335743448018767753 6.62704580418
1335743448085416413 8.7657113384
1335743448152037104 9.12003675536
1335743448252075132 6.69964685738
1335743448318866229 5.55606451502
1335743448385301488 8.32912727567
1335743448485529753 7.09581187284
1335743448585562190 12.4223298513
1335743448685423380 11.7872107679
1335743448752044353 9.5289882459
1335743448852044063 12.9901168526
1335743448918766655 11.216310543
1335743449018722443 10.293708705
1335743449118843777 10.9537752688
1335743449185491971 8.48529715752
1335743449285669416 9.3296239215
1335743449385426190 8.65685457687
1335743449485380385 8.3737412655
1335743449552032506 6.77824099821
1335743449652169918 -3.18292053746
1335743449752044971 -3.08344244065
1335743449851985743 -2.1037066365
1335743449952327490 -0.0726419407719
1335743450052126636 -5.22395711043
1335743450152078365 -5.97521966785
1335743450285508375 -4.91333518612
1335743450385557579 -7.48257209862
1335743450485366758 -5.41090530568
1335743450585468749 -6.0761014347
1335743450685506482 -4.34869140319
1335743450751991882 -4.68924662417
1335743450852109479 -9.34987164406
1335743450952008349 -7.93610247171
1335743451052024974 -10.7438941565
1335743451118744360 -11.3610582541
1335743451252092543 -9.69141377997
1335743451318815654 -10.7649899463
1335743451485444356 -9.9769075264
1335743451585398667 -11.3089371526
1335743451685404791 -10.0220852043
1335743451752307778 -12.7433987535
1335743451818819401 -13.6989884154
1335743451918888498 -11.9817349412
1335743451985373303 -12.5387497679
1335743452085374938 -11.1389044875
1335743452152120088 -13.5252360743
1335743452252021299 -11.6258022404
1335743452318946960 -9.28947780532
1335743452418669520 -10.7520964047
1335743452485397716 -7.2038909431
1335743452585438420 -9.62663698322
1335743452652071932 -8.28001918403
1335743452751962981 -9.43875150686
1335743452818820123 -5.92916504396
1335743454818971451 5.75705045936
1335743454885353316 7.928414235
1335743455052193136 5.55296144219
1335743455118979569 5.83675507939
1335743455218785062 5.96094761624
1335743455285331513 4.30064999572
1335743455385409600 0.908919633992
1335743455452003219 3.96674091703
1335743455552039634 1.43349153458
1335743455619025374 0.0231796376853
1335743455718844214 1.39353578522
1335743455818846095 1.26397463285
1335743455885406057 4.28291711943
1335743455985408681 6.75614687784
1335743456085316876 2.81137266364
1335743456152057965 6.02570195859
1335743456252129683 5.9519020258
1335743456318872851 2.88864915346
1335743456418763391 7.43465330052
1335743456485414372 9.18317377363
1335743456585436974 6.77058050068
1335743456652084341 8.76415414076
1335743456751981399 10.675081006
1335743456818813514 7.42451999981
1335743456918707418 10.4752626824
1335743457018654945 10.6944742391
1335743457085364475 7.63133705284
1335743457185592423 6.9860642334
1335743457285441732 7.00122505889
1335743457352003015 10.6805297242
1335743457452004217 9.40641155221
1335743457518924781 7.56618062978
1335743457618783113 4.61252484527
1335743457718701095 6.94639583771
1335743457818926493 4.99501810953
1335743457918670688 7.95880233114
1335743457985382104 6.28174802143
1335743458118819868 8.32312889433
1335743458218598685 7.36828820916
1335743458285395639 7.01570921202
1335743458385411846 5.51314656795
1335743458485597313 5.48304000269
1335743458552159927 6.08274894297
1335743458652120972 7.09955107227
1335743458752050269 6.95664737711
1335743458818669434 4.62438960621
1335743458918709075 7.46893568418
1335743459018703650 4.2916545578
1335743459118947176 4.90889300619
1335743459185495622 1.93903288826
1335743459285413866 4.95525002104
1335743459352056677 2.89623232602
1335743459452105869 3.91640905475
1335743459518925131 2.94355833844
1335743459618663222 3.9066724947
1335743459685372415 4.79313484948
1335743459785492740 1.59989144723
1335743459852110461 4.12186720168
1335743459951996523 1.26632162672
1335743460052033687 1.06927878754
1335743460152023883 -0.999834940965
1335743460252148693 0.773167840345
1335743460318813315 3.63949369611
1335743460385422421 1.59199883374
1335743460485398416 2.27133121752
1335743460585463335 0.223915214409
1335743460652056345 1.60541238642
1335743460752071416 1.65908542915
1335743460818652724 1.8934212488
1335743460918677769 -0.521622070598
1335743460985361239 -0.00539721968783
1335743461085409067 -1.74373091283
1335743461218783854 0.0272205537076
1335743461285555518 4.53387793948
1335743461385411926 4.87681383888
1335743461485379139 7.04626309709
1335743461551994705 2.26118433377
1335743461652260039 4.97790052823
1335743461718773687 3.38753822773
1335743461818653059 -0.00984118368266
1335743461885376558 -4.50980432997
1335743461985586227 -5.78017335571
1335743462052027011 -5.91690394686
1335743462151905348 -7.65126511564
1335743465718614153 -5.0755917395
1335743465785516408 -3.86027527309
1335743465885294223 2.74302772967
1335743465952159926 10.6573844633
1335743466052123475 10.2261141949
1335743466152034628 7.82332462158
1335743466218670693 7.42366196773
1335743466318911349 5.64789051188
1335743466385407144 5.2574105694
1335743466452173094 4.326573421
1335743466552146008 6.8825939954
1335743466619024717 4.08097290725
1335743466685378747 0.173069656882
1335743466785530433 9.70820508824
1335743466852019506 2.62956669247
1335743466952091354 8.57280329441
1335743467018627003 4.633868301
1335743467118949205 6.93810411649
1335743467185445349 7.96898526827
1335743467285499575 11.441742528
1335743467352035550 6.7347689049
1335743467418833351 8.805776708
1335743467518813051 4.74018271037
1335743467585336733 -5.31656114829
1335743467652143570 2.32859562117
1335743467752098531 1.06089151872
1335743467818723990 0.01224739256
1335743467885425112 -0.966866561011
1335743467952034213 0.00970268173091
1335743468018728351 -0.443745628514
1335743468118907582 4.30653810435
1335743468185413552 4.72694505942
1335743468252156630 1.44836357287
1335743468318790597 0.746021079417
1335743468352164911 -1.05413658853
1335743468418693821 1.95765864381
1335743468518764560 6.47067335338
1335743468585323681 10.548226019
1335743468652076035 7.40400247657
1335743468752033292 7.96131438232
1335743468818784997 7.28473641718
1335743468918710964 7.69539647398
1335743468985352747 10.8226235308
1335743469085371869 11.2982922002
1335743469185597927 10.441399293
1335743469285470169 3.39662855
1335743469351985042 7.10107581409
1335743469452055436 2.64451948196
1335743469552050514 0.995533987479
1335743469618842961 1.6297513203
1335743469685379256 4.61842032202
1335743469752122800 -2.87586907796
1335743469885396573 7.64998950322
1335743469952100578 8.9858556533
1335743470052040240 9.61135234169
1335743470118939096 4.92504251247
1335743470185321143 5.71148095376
1335743470285399166 7.21671947216
1335743470385385532 8.3319988185
1335743470485532088 7.17566721588
1335743470551974561 5.79125747079
1335743470618653737 5.22210102075
1335743470718755545 3.32584167475
1335743470785418458 5.40109072499
1335743470885457890 2.88395028618
1335743470952107033 4.42864775312
1335743471018791045 5.77287698297
1335743471118782779 7.80023559215
1335743471185307445 7.3000530397
1335743471285455130 9.99106215782
1335743471352003281 8.63521285544
1335743471418793526 6.02528590477
1335743471518963706 8.06119835204
1335743471585594761 6.14109951179
1335743471652071393 5.34707976635
1335743471752022111 13.3091788672
1335743471818820319 13.9864320696
1335743471918823506 13.7892041041
1335743472019014068 12.8675811663
1335743472085363366 9.14027474969
1335743472152112588 3.85403075441
1335743472252169403 6.04245395058
1335743472318700697 7.06135170234
1335743472418826760 5.92704899177
1335743472552237209 5.31324637235
1335743472652072856 4.74458090642
1335743472718675835 4.81033738092
1335743472818617667 9.63127271534
1335743472885342017 9.17685314717
1335743472985476734 8.84733549796
1335743473052227668 7.46491677723
1335743473118670503 4.56507720832
1335743473218817792 6.79388829191
1335743473285450119 4.13977409298
1335743473385389719 0.504642650868
1335743473452004010 0.372972872896
1335743473485544952 3.48994499706
1335743473585352991 3.69723002731
1335743473652015135 -1.86816303209
1335743473718701510 -2.56231671569
1335743473785453711 -0.0157029846423
1335743473852034194 3.34797144813
1335743473952058339 2.55782350635
1335743474018826079 0.927966601568
1335743474118786024 -6.16371854044
1335743474218894081 -2.68608323703
1335743474318717275 -4.47722023381
1335743475885611900 -0.00495655157596
1335743478152127687 -0.433798693237
1335743478252067754 -1.87526423154
1335743478352052875 -2.94429412087
1335743478452050907 -6.8638347094
1335743478552127620 -3.3394683208
1335743478652076944 -3.53468933196
1335743478718783729 -4.56114470562
1335743478818702000 -3.91196342478
1335743478918695803 -8.75412540766
1335743478985498926 -8.08472684761
1335743479085481016 -6.39276876499
1335743479185358000 -4.73556305117
1335743479252071599 -6.45961530458
1335743479352069608 -5.67316438498
1335743479452038970 -7.81637937894
1335743479518704809 -7.2949212313
1335743479618883925 -4.99722588707
1335743479718715971 -4.07096147743
1335743479785465951 -4.21422747762
1335743479885599256 -2.87544315162
1335743479985448145 -5.24532847874
1335743480052153743 -5.33286311191
1335743480118742413 -6.7775921405
1335743480218709343 -4.77032427813
1335743480285501391 -8.00425390366
1335743480385479353 -5.8757038496
1335743480452208082 -6.62644941977
1335743480552084954 -4.65536413738
1335743480619121168 -3.37485782899
1335743480718739405 -5.59160113938
1335743480785478057 -6.76061301278
1335743480851990939 -7.4300009572
1335743480952072174 -7.37631187967
1335743481052125589 -6.45588476776
1335743481118762251 -5.4244397392
1335743481185434139 -6.80674914468
1335743481252167891 -4.75386084049
1335743481352050013 -5.03703277201
1335743481418679007 -4.68802622456
1335743481485367560 -3.63988847918
1335743481585465865 -4.08707886163
1335743481652117500 -7.7911231865
1335743481752104626 -4.23502899847
1335743481818965346 -7.81979885958
1335743481885421532 -6.94111299415
1335743481952053878 -4.39572584741
1335743482052092313 -5.34045427955
1335743482118785938 -5.42388734105
1335743482218832018 -6.09533839914
1335743482285313910 -7.09836009928
1335743482385521098 -6.11625587562
1335743482451998158 -6.88102856703
1335743482519013232 -11.0040795709
1335743482585377046 -5.43894808022
1335743482685364460 -7.92133070846
1335743482718895002 -8.22293009594
1335743482819099270 -8.90509240873
1335743482918792392 -6.85420019638
1335743482985321392 -9.37773926199
1335743483052080854 -7.45425764405
1335743483151977197 -7.18550687499
1335743483218692694 -11.2411324281
1335743483285579962 -7.32737614949
1335743483352244391 -7.44040383764
1335743483418706597 -6.8159559878
1335743483485328890 -9.03309032226
1335743483552046570 -9.4746722375
1335743483618707861 -5.49336097147
1335743483718893219 -8.18673649491
1335743483785375427 -5.48854946211
1335743483851997689 -3.48430529248
1335743483918694021 -6.24548968472
1335743483985319551 -4.91819654963
1335743484085496818 -2.09163262028
1335743484152006530 -1.73764820769
1335743484218729853 -5.33836210817
1335743484318768923 -5.07707168189
1335743484385425132 -1.53680843331
1335743484452035856 -1.98562918969
1335743484552000668 0.36307517973
1335743484618996061 2.17706239599
1335743484685553996 4.55532085845
1335743484752038941 9.31398053907
1335743484852077130 8.52226803155
1335743484918663199 6.67532890021
1335743484985415547 4.63530675582
1335743485118720180 3.75811050037
1335743485185376529 -3.48223003104
1335743485251942894 -4.39333916224
1335743485318713020 -5.66663621086
1335743485385425033 1.91609917274
1335743485451990406 -1.29056497025
1335743485518759430 1.06165010688
1335743485585529043 -0.212339794546
1335743485652007787 -1.28800279668
1335743485718799468 -2.04645285961
1335743485785450613 -0.509688080711
1335743485852049281 -1.85903136522
1335743485918741201 -2.07771153414
1335743485985326018 -1.43855272155
1335743486052066517 1.74003410845
1335743486118695927 0.865146715803
1335743486185386129 -1.10484630212
1335743486285349049 3.35912997047
1335743486352034060 4.60847345033
1335743486452180831 1.57881741575
1335743486518756740 2.93929419424
1335743486619264109 4.50188551036
1335743486685362613 1.01938085146
1335743486785495409 -0.254878205415
1335743486852013728 2.62287589341
1335743486952081953 2.62258475361
1335743487018692846 4.96253661401
1335743487085345455 4.05258528103
1335743487185400632 3.18737954993
1335743487252106343 1.30508608999
1335743487352371558 0.919909988248
1335743487418678046 1.27343996517
1335743487485367095 2.16623849408
1335743487585496463 1.3898919856
1335743487685545897 1.53254486613
1335743487752058464 0.555778448479
1335743487818664315 2.75063500614
1335743487918637341 2.46684841631
1335743487985337787 4.78328028577
1335743488085525306 4.15095370964
1335743488152097880 5.5768743222
1335743488252043529 3.90654691388
1335743488318736098 2.19149727482
1335743488385343716 1.54246577251
1335743488485293101 3.15069387589
1335743488552035237 3.30743700077
1335743488652061601 0.783239443846
1335743488718796489 4.24932788143
1335743488785648585 0.0912551870392
1335743488852209685 0.854075705507
1335743488918812761 1.72400647989
1335743489018742039 3.20003139116
1335743489085642657 5.81430630898
1335743489152044481 4.02549721056
1335743489218708060 0.905224827941
1335743489285470835 5.09689379822
1335743489352088302 2.10586843788
1335743489418661976 -1.27558238797
1335743489485288002 3.04538601361
1335743489552098089 -5.71769336463
1335743489618737619 2.55371058786
1335743489718684526 5.54055861603
1335743489785708273 -0.0894087991514
1335743489852233892 3.70022895657
1335743489952189263 2.37219913472
1335743490018621522 3.16889530231
1335743490085353622 1.19712837285
1335743490185389413 0.845566486471
1335743490252043617 -2.61762153053
1335743490318765355 -1.79922505371
1335743490385320034 3.45707982236
1335743490485502636 2.40456580091
1335743490551937916 1.5048864975
1335743490619000090 0.315881607118
1335743490718932394 -0.494646632363
1335743490818749964 -1.13685700086
1335743490885486446 -1.41736216938
1335743491018707141 -2.67488651646
1335743491085325455 2.21081093322
1335743491152065770 -1.05423198823
1335743491252041939 -4.40606904021
1335743491318751018 -3.73126881934
1335743491385419897 -2.48537178311
1335743491485588975 -4.46348152109
1335743491552065192 -3.33995066994
1335743491618727033 -2.16638852644
1335743491752204550 2.80557413443
1335743491819041792 5.03262350759
1335743491885424563 4.9498058927
1335743491985325387 5.24288121228
1335743492051979067 0.0919237688664
1335743492118673665 2.73076490747
1335743492218728675 1.34035595463
1335743492285548930 0.0532567347479
1335743492352066093 2.37854930722
1335743492418739513 0.881054443306
1335743492552077926 -0.0298796600929
1335743492618844287 -0.229806706601
1335743492685398639 -1.50623694482
1335743492752099603 1.7503348619
1335743492818722912 -3.27917061187
1335743492885390965 -7.58240772362
1335743492985444507 -6.90632010177
1335743493118796131 1.02158332314
1335743493218757481 2.89443528388
1335743493285423157 0.305603275114
1335743493385357667 -1.79670209582
1335743493452173643 1.11731983234
1335743493552100712 0.0711155501299
1335743493618914324 -0.662240935046
1335743493718679700 1.89681798693
1335743493785452279 0.624307026971
1335743493885505865 2.72119422578
1335743493951992752 5.71453019666
1335743494052101240 4.96892444805
1335743494118799401 1.44374804993
1335743494185449900 1.7263418659
1335743494285363945 -0.807778172702
1335743494385498709 0.0472337746137
1335743494452824034 0.863996551969
1335743494518928763 1.04528036468
1335743494618777344 -0.154955918135
1335743494685357515 2.83437533194
1335743494752120562 5.36453824325
1335743494818606689 0.264512377887
1335743494918766726 3.20344826565
1335743494985490326 3.3971179492
1335743495052042403 8.22917321177
1335743495152115094 7.56878094593
1335743495218667744 5.59587429432
1335743495285721056 4.47615087994
1335743495385390011 0.147988528066
1335743495452340868 -2.86791569885
1335743495518748455 2.14117933637
1335743495619064130 3.11244562434
1335743495718763137 0.529159424501
1335743495785544230 3.15239150657
1335743496152065332 5.80039837024
1335743496252072025 -0.190285916626
1335743496318751450 -1.36833370362
1335743496385633281 -1.2727526096
1335743496485420193 4.01905706821
1335743496552021182 1.77359626606
1335743496618811178 -2.19106536146
1335743496652153007 0.0817089088642
1335743496718803048 -5.09707929758
1335743496818954972 2.8937823774
1335743496918687730 2.35748755274
1335743496985375029 4.2081368634
1335743497085574617 2.62984293711
1335743497152112375 -0.490909821606
1335743497218744794 4.76663921629
1335743497285621317 4.74155431699
1335743497385539161 2.94444503746
1335743497452297452 3.04430425343
1335743497552027562 0.899897592942
1335743497618772367 1.18894596465
1335743497685544104 5.15401974864
1335743497785541239 2.78048050418
1335743497852042285 0.861961116669
1335743497952094769 3.92602675674
1335743498018755359 -0.116785496821
1335743498118902742 -2.10492060735
1335743498185415597 0.870181657389
1335743498285517770 1.1307690993
1335743498351996298 -0.0212564935935
1335743498418770723 1.13410583686
1335743498518825966 0.44572059882
1335743498585586664 -1.17194911501
1335743498652013394 -2.34837752468
1335743498718716987 -2.70542246567
1335743498818689328 -1.69269680237
1335743498885504172 -0.0123791247498
1335743498985347633 3.28348152121
1335743499052019543 0.861723313262
1335743499119050763 -1.05004692387
1335743499218717653 -1.36564061266
1335743499285440238 -2.08158296934
1335743499352100771 -2.21920927662
1335743499452270267 -2.6112694737
1335743499551978820 1.53352156883
1335743499618873382 -3.19400311646
1335743499718756390 -2.99304966002
1335743499785584069 -1.38583295508
1335743499852145804 -1.49976169661
1335743499952106762 -4.39355897859
1335743500052161310 -0.951517423705
1335743500151992208 -2.34647840003
1335743500218728257 -3.52426648226
1335743500285413977 -3.03829759351
1335743500385380154 -6.78911028036
1335743500485359424 -9.71363452683
1335743500552194789 -11.1504271153
1335743500652087674 -12.3235403511
1335743500752059029 -10.9745498283
1335743500818629836 -10.7531011255
1335743500918763307 -11.8139040908
1335743501052071431 -11.8929245237
1335743501118916433 -9.07912090768
1335743501218682259 -10.0909014984
1335743501285598303 -7.33557471985
1335743501352053107 -4.71614836878
1335743501418981372 -3.02925683851
1335743501485412385 -7.41199847116
1335743501585642533 -5.74776184519
1335743501652153636 -4.63430215959
1335743501752091171 -4.86969496683
1335743501818746362 -3.98856647293
1335743501885319722 -5.31446271527
1335743501951985546 -4.07910549609
1335743502018765578 -5.85810138047
1335743502085356027 -7.41682595477
1335743502152020354 -8.98207684275
1335743502218726292 -10.989794888
1335743502285459679 -9.93530554123
1335743502352023949 -8.3331072577
1335743502418709157 -12.4801162447
1335743502485339905 -6.76528320349
1335743502552009864 -9.48991165638
1335743502652054214 -4.11006280892
1335743502718628771 -2.30766246313
1335743502818753043 -3.79835797954
1335743502885339777 0.969125632717
1335743502951973514 -3.50006423183
1335743503052318447 -2.40925978284
1335743503118700885 0.0972281642593
1335743503185361604 0.307626347268
1335743503285569844 -1.40705067421
1335743503452085946 -2.27874880829
1335743503518674754 -2.11959151505
1335743503685412760 1.63781733624
1335743507118776339 -0.859577792299
1335743507185495816 -5.17306373333
1335743507252055094 -5.80816404456
1335743507319555975 -2.38730378337
1335743507385591727 -4.0990600194
1335743507418728270 -2.57048557879
1335743507485344438 -2.19935477052
1335743507552032981 -1.51338369354
1335743507618825999 -3.78410556558
1335743507685350780 -0.576208300561
1335743507751977463 -3.65810658774
1335743507818712817 -4.61928676841
1335743507919107900 -3.37030475653
1335743507985533399 -1.15861372621
1335743508052038899 -0.532371579453
1335743508151994185 0.85668855208
1335743508219029970 3.37421928497
1335743508318933950 2.25343446873
1335743508385421541 0.106046596656
1335743508452150197 6.18773565209
1335743508551971986 5.37179535714
1335743508618823019 7.95987313353
1335743508718690551 8.84183883376
1335743508785397693 11.3684496502
1335743508852128002 9.46705619419
1335743508952148340 6.84180401117
1335743509018698202 7.16639152226
1335743509085476667 9.15594642963
1335743509185444113 8.53039419393
1335743509252070705 8.8342199598
1335743509352012077 6.24226760507
1335743509418754246 3.02923042713
1335743509485495430 4.93310937438
1335743509585461300 1.71548101681
1335743509652118057 7.06414731096
1335743509752035816 7.5439696978
1335743509818776967 5.26619936255
1335743509885423713 5.10554846051
1335743509985363548 5.34999425182
1335743510052047389 5.93000145
1335743510152090880 7.73615209843
1335743510218787050 8.97905573073
1335743510285530825 5.86278713408
1335743510385452308 4.22746701578
1335743510485576352 5.8852582936
1335743510551981042 5.53129343402
1335743510652055124 8.48899656869
1335743510718715339 9.88425166758
1335743510785475211 9.84519538191
1335743510885485257 10.0081648057
1335743510951988715 10.8116512982
1335743511018664954 11.6752262879
1335743511118986207 11.8086219031
1335743511185381052 11.8081651604
1335743511252031358 10.1610683705
1335743511351930829 10.9053797116
1335743511418646674 9.71332651365
1335743511518743966 9.51034940979
1335743511585478629 10.8575470999
1335743511652062777 10.6780676638
1335743511752030895 9.62879902694
1335743511818720823 8.73016704465
1335743511918817533 10.158946198
1335743511985440859 9.50120605909
1335743512118659098 11.4438261241
1335743512185544451 10.3626986494
1335743512285452787 10.2562361812
1335743512351971229 7.73954509626
1335743512452145442 3.89706853805
1335743512552077564 6.04610601187
1335743512618693613 10.8089374809
1335743512718972840 10.3448387918
1335743512785404142 12.9532259842
1335743512852175855 12.0781274333
1335743512952386243 8.16083201216
1335743513052019602 2.98185490077
1335743513118832635 3.43498732513
1335743513218739040 5.85276014468
1335743513285425489 -0.189417741517
1335743513351993518 2.42638943191
1335743513452066363 2.79818440631
1335743513552046540 1.14370429067
1335743513618768720 2.93717511881
1335743513719281303 0.268975777334
1335743513785407248 4.29368298659
1335743513885526126 0.598760138558
1335743513985467178 3.51362635575
1335743514085546781 2.37470505763
1335743514152014214 -0.232751493225
1335743514285377573 2.04909514095
1335743514352046792 1.93317568836
1335743514452313746 -2.61981180982
1335743514518637502 -3.03322535678
1335743514585363982 0.152570216146
1335743514652148590 -0.193423356079
1335743514751934719 -2.80723908089
1335743514818645947 -2.44008196095
1335743514918709416 -4.45545513422
1335743514985559286 -1.25782825269
1335743515085453663 -3.04265389287
1335743515185512036 -3.76169501044
1335743515285603835 0.875200222867
1335743515385419706 -3.36758541043
1335743515452076392 -0.957198867592
1335743515518659065 -2.16283379351
1335743515618970309 -1.74620600019
1335743515718674641 -1.62604060986
1335743515785372232 -1.67394274062
1335743515852216533 0.319984462791
1335743515952011518 -0.0454730975347
1335743516052093636 0.221794886388
1335743516118957641 0.662336562533
1335743516218674857 0.601288227462
1335743516318691380 -0.548905340912
1335743516385357632 -3.22499067009
1335743516485387415 -5.43319848958
1335743516585516621 -3.46830631799
1335743516652083600 -6.02012902367
1335743516718772716 -7.74683921629
1335743516818634900 -8.25755349921
1335743516885519127 -7.38848053207
1335743517018749713 -9.20226200835
1335743517085366355 -8.81259427949
1335743517185410917 -6.02310700568
1335743517252090213 -1.20176845464
1335743517352069151 -1.59547230179
1335743517418780524 -2.23702696108
1335743517518676612 -3.51712872171
1335743517585856436 -4.90302191312
1335743517685349769 -1.3688994425
1335743517752022411 0.961360209843
1335743517818826740 -2.0101129008
1335743517918837164 -0.134098767518
1335743517985383841 0.953296101768
1335743518051998089 6.03574090742
1335743518119423050 3.07298938392
1335743518218675888 5.37491163574
1335743518285483394 3.91799265199
1335743518385455081 2.34057447448
1335743518452072341 4.11060677246
1335743518552025890 5.02730285212
1335743518618752957 3.77500630035
1335743518718747857 5.76974473593
1335743518785532786 5.78925755304
1335743518885539248 5.16428783116
1335743518952225424 3.80785693355
1335743519052077327 5.14553958157
1335743519118730954 2.82325712958
1335743519218704023 3.20137000814
1335743519285576469 2.71812248225
1335743519385620485 2.50010923511
1335743519518624864 -0.0382306040788
1335743519618754029 0.472460777576
1335743519718673306 3.01177267756
1335743519785400719 1.57025260581
1335743519852152479 1.15821254851
1335743519951981814 0.000114479110663
1335743520052031058 -2.65964412805
1335743520118820318 -0.226582323309
1335743520185317507 0.474654857195
1335743520285363165 -2.5702303203
1335743520352036045 3.35594126728
1335743520418863795 1.54651491795
1335743520518706790 -1.85068848324
1335743520585342836 -2.2822878591
1335743520685400865 -2.38757078923
1335743520751992647 -4.63040720862
1335743520818833382 -2.2150943648
1335743520918790228 -2.89131982826
1335743520985355378 -5.38453724167
1335743521052034577 -7.73299799835
1335743521152046457 -9.16003622566
1335743521218623579 -8.07394329771
1335743521285682126 -6.68800557324
1335743521385396717 -6.45786203366
1335743521452164101 -8.38523391017
1335743521552136251 -4.90521084837
1335743521652294305 -9.50097044871
1335743521752091203 -6.65667542455
1335743521818753031 -8.52663800243
1335743521918641419 -4.5946184358
1335743521985476974 -4.91647334427
1335743522051998953 -8.16840344769
1335743522152060125 -6.31367978637
1335743522218755772 -3.86751544193
1335743522285426016 -7.5821911097
1335743522385340270 -7.11978483962
1335743522452337510 -6.60514792904
1335743522519065529 -6.8390061111
1335743522585423651 -6.77126081335
1335743522685374108 -8.25410627342
1335743522752010991 -7.46743746617
1335743522852099391 -4.48232249901
1335743522918803399 -5.10467687869
1335743522985491322 -2.68052409793
1335743523051985744 -2.84997922616
1335743523152013804 -5.44864398491
1335743523218699369 -6.55930789801
1335743523285446730 -4.38892996459
1335743523385371135 -5.49196467868
1335743523452129968 -6.02364685257
1335743523551994064 -2.68200796289
1335743523585417090 -2.32816210297
1335743523685288976 -5.16579593545
1335743523785458422 -3.88508137353
1335743523852143781 -3.95743478019
1335743523918750505 -3.94296588892
1335743523985509761 -2.5215563054
1335743524052020985 -6.43037991328
1335743524118780653 -5.32485552987
1335743524185335503 -2.61899975403
1335743524252090168 3.77638991091
1335743524318710012 1.67406415347
1335743524385325421 -4.4396577749
1335743524418708140 -2.51542914507
1335743524485396062 -2.53332674745
1335743524552012584 -0.711919659423
1335743524618792921 -1.5366178832
1335743524685359785 -1.50880799878
1335743524752067641 -3.35939979019
1335743524852410249 -4.28253767612
1335743524918691511 -3.07578855296
1335743525018736836 -0.946078072444
1335743525118739441 -2.49493800309
1335743525152127915 -2.46533066126
1335743525252033265 0.808609542425
1335743525285390150 -4.64935299177
1335743525351939724 -2.37506307172
1335743525418896819 0.514383371845
1335743525552024897 4.68726879748
1335743525618767069 -2.59615574815
1335743525652112665 -3.01099232475
1335743525719046491 -1.72577579614
1335743525785397222 0.983675281396
1335743525885440528 -3.31523702618
1335743525952045711 -3.67464944998
1335743526052337563 -3.24496219002
1335743526185338200 -3.73790603773
1335743526285527457 -1.8993291637
1335743526351994018 -1.53476016181
1335743526452312547 -0.659720353915
1335743526518795880 2.83847986366
1335743526618659131 5.87841187613
1335743526685493394 5.85417596845
1335743526751938644 3.72150030589
1335743526818715156 1.77380892654
1335743526885411648 3.07746556533
1335743526985400492 1.26711224828
1335743527151972659 -0.304141152309
1335743527218726312 0.909200723438
1335743527285384175 -5.58105236587
1335743527351981442 -2.08318382091
1335743527418680217 3.72056532685
1335743527518729553 1.40135432264
1335743527585369326 -1.32308412703
1335743527952156622 -8.97038822309
1335743528019367844 -8.56020324316
1335743528152104432 -5.05755724785
1335743528318765876 -7.86018198431
1335743528419200076 -8.82866344286
1335743528518667376 -5.3402899828
1335743528585639445 -8.46154069817
1335743528685418608 -7.83905549572
1335743528785593379 -9.85084338445
1335743528852078714 -9.962660591
1335743528985423815 -7.40104728611
1335743529152161242 -9.73345852366
1335743529218704400 -8.80332127502
1335743529285256748 -10.1613888698
1335743529351996071 -7.93953427025
1335743529418740441 -7.4799098674
1335743529485352421 -8.97870618538
1335743529552130033 -9.12323866651
1335743529618696971 -9.13045084189
1335743529718702488 -9.76649665051
1335743529818973400 -8.33423408733
1335743529885350363 -5.9168848097
1335743530018719626 -0.601036303233
1335743530252147130 -3.8950456187
1335743530318651130 -4.25302542781
1335743530452113443 -4.10187511554
1335743530518708930 -0.31427671971
1335743530685583017 -4.68622447334
1335743530818907909 -6.73038803887
1335743530918717224 -3.68514263656
1335743530985525477 -5.77629498188
1335743531085331083 -1.66678672058
1335743531218718909 -4.30179357721
1335743531585387435 -4.69071833103
1335743531652090689 -3.84188835598
1335743531718747297 -3.62752030601
1335743531818694740 -2.69035232723
1335743531918745726 -3.33978655
1335743532018808934 -5.70384204227
1335743532085403063 -6.05092107031
1335743532185339880 -8.08182598355
1335743532285466297 -5.5817513368
1335743532352059941 -5.55956489928
1335743532451995424 -6.02739173252
1335743532918722292 -8.86490971623
1335743533319037741 -6.27827507763
1335743533485580894 -8.87355581423
1335743533551978321 -8.60623250763
1335743533718695572 -7.60805839657
1335743533785421276 -7.21783098731
1335743533885549727 -9.332411599
1335743533985390529 -6.02167565599
1335743534052143285 -7.30858348989
1335743534118674353 -11.5688926692
1335743534185413287 -9.83658036279
1335743534252039578 -5.26317850238
1335743534318755994 -8.19191873067
1335743534385425547 -5.96664300145
1335743534451990221 -8.01769293051
1335743534518720471 -8.31249724883
1335743534585369559 -6.46002920449
1335743534685480808 -2.00796813802
1335743534785453325 -8.85168641898
1335743534852145104 -7.56997014317
1335743535052157167 -6.70829346889
1335743535285473838 -2.78641444621
1335743535452082059 0.267638540529
1335743535552028603 -0.570593420905
1335743535618878115 1.53327531629
1335743535685275924 6.32452691453
1335743535785327994 6.11327078567
1335743535852028582 4.68745752394
1335743535952116979 7.8022217517
1335743536018742292 4.13015179972
1335743536118600153 6.63113953422
1335743536185346796 15.7715885603
1335743536252034119 11.1531690691
1335743536352021374 9.60520542054
1335743536418672518 6.67680959737
1335743536485247192 7.43600762495
1335743536552032200 3.28329466661
1335743536652105456 6.34514694037
1335743536751978896 9.78195634754
1335743536852032577 9.42067047925
1335743536918696728 10.5050379172
1335743537018786208 9.50134403872
1335743537085481445 4.6501589229
1335743537185354721 4.0322518606
1335743537252154819 4.94400415708
1335743537352082675 3.55451723707
1335743537418872868 3.59281963626
1335743537518684556 2.05892868756
1335743537618730843 0.881664286308
1335743537685377210 4.14253193968
1335743537751976964 7.49397100454
1335743537852093013 8.07482140037
1335743537918884034 11.4100797204
1335743538018723464 8.08044646564
1335743538118697968 3.96126282994
1335743538185459404 1.79679068814
1335743538285413650 2.26933199621
1335743538352005922 4.56181587921
1335743538452011596 5.92703130049
1335743538552070947 5.97808815158
1335743538618953256 5.41398331971
1335743538718780826 8.07915020907
1335743538785352922 8.57363077155
1335743538885412464 5.16284082605
1335743538952043929 4.31714752039
1335743539052080221 7.29532348574
1335743539185347906 2.97268176316
1335743539285474841 4.6978481403
1335743539352133919 1.84898241647
1335743539418641299 -0.267782562472
1335743539518663000 0.304105764497
1335743539585400330 1.22717665867
1335743539685398597 2.04800961269
1335743539785585091 2.21128831469
1335743539885481379 1.33591145953
1335743539952008239 0.143855253153
1335743540052032442 0.824496668779
1335743540118832895 1.27451911183
1335743540218844944 3.08430700004
1335743540285356456 1.34338445697
1335743540352054720 0.798732582089
1335743540452144148 3.09010378839
1335743540518708807 5.64180503496
1335743540618933308 6.14341246395
1335743540685387588 6.18085883595
1335743540752088870 10.5141583522
1335743540852036341 9.1797680799
1335743540918701282 6.27383371987
1335743541018665447 5.72875091896
1335743541118696719 5.01260260714
1335743541218664957 7.69345756496
1335743541318773833 5.63011768969
1335743541385333802 4.49335343387
1335743541485413021 3.31923591213
1335743541552044265 4.55108736137
1335743541652012592 0.836852570513
1335743541718782151 3.33337730704
1335743541818770491 5.76741100595
1335743541918659912 4.85178454349
1335743542018729330 5.79299871673
1335743542118699536 4.61281881067
1335743542185551306 4.45211863295
1335743542285512240 4.38570906828
1335743542352023554 2.22309449819
1335743542419008597 3.03028131796
1335743542518752176 2.07166895104
1335743542585409223 3.72122036453
1335743542651981506 5.56558967357
1335743542752052457 4.2304978285
1335743542818769217 6.55314414965
1335743542918709275 5.70466563446
1335743543052004495 6.38789656855
1335743543152109274 3.99371297167
1335743543218654808 4.05906825335
1335743543285393579 4.58167810501
1335743543385482592 5.75709004004
1335743543452032204 3.0490079861
1335743543552109749 4.50541002268
1335743543619007610 2.00583780572
1335743543685541053 8.61224947386
1335743543785741768 6.5258627148
1335743543852105604 6.14090621183
1335743543951997372 6.92599023705
1335743544018759163 8.8643654719
1335743544118961007 13.3483034358
1335743544185369384 6.16823044602
1335743544285572534 4.76822505785
1335743544352116223 5.63547181439
1335743544418770418 8.3097034853
1335743544518604980 7.09426195639
1335743544585531046 7.28375903159
1335743544685463251 6.22385791454
1335743544752035565 4.5601127942
1335743544852040906 0.913310676535
1335743544918706743 2.61118660277
1335743545075024484 1.16217958649
1335743545141639711 -1.6609683587
1335743545241624722 -1.43908260013
1335743545308204568 -3.62498197084
1335743545374799612 -1.79297037406
1335743545441572473 -0.184870487795
1335743545641564102 -2.25400811759
1335743545708232518 -0.0279736964733
1335743545841583517 -5.95185818206
1335743546075131627 -4.92242069297
1335743546141570556 -5.99373236062
1335743546208208153 -6.17226181424
1335743546341521435 -4.74687953398
1335743546408265665 -5.08441482278
1335743546474868893 -6.36537824352
1335743546574890953 -4.70991740927
1335743546641519147 -5.83491926711
1335743546708198693 -5.28064288672
1335743546774928514 -8.59280102267
1335743546841670251 -7.66258629218
1335743546941824420 -7.91997006264
1335743547008287671 -8.57462305528
1335743547108298264 -8.39703904387
1335743547174938612 -9.90113734314
1335743547274918968 -7.32463057979
1335743547341745807 -8.92044337486
1335743547408238067 -8.13230941037
1335743547508128776 -7.38152898502
1335743547575098416 -8.13182846366
1335743547641488367 -8.66074404008
1335743547808346713 -7.26285798246
1335743547908236092 -6.38404545843
1335743547974911544 -8.14136609015
1335743548341610216 -8.52015568297
1335743548441604321 -10.3769819026
1335743548574916156 -6.75801235793
1335743548674876681 -4.87303141969
1335743548741552309 -5.03136054371
1335743548808310627 2.9150546963
1335743548875221137 5.55829526523
1335743548974965409 7.26170542069
1335743549041707684 7.52305394907
1335743549174836703 6.26560282967
1335743549241596244 7.24890487052
1335743549308490680 3.97456093381
1335743549408284486 10.078020846
1335743549474836972 12.8713522942
1335743549541514697 7.97133042647
1335743549641603109 4.48976697052
1335743549708178400 12.4753048202
1335743549774923903 10.8840717024
1335743549875032989 11.8024826261
1335743549941518929 9.0209526614
1335743550041559291 9.38527366109
1335743550141634676 9.28181987693
1335743550241507721 2.67307146831
1335743550308234205 5.55637214456
1335743550408309271 8.32595615464
1335743550508216583 6.25004826723
1335743550574949725 7.01158488256
1335743550674989806 8.98397949071
1335743550741765921 8.21014756316
1335743550808293065 11.723295483
1335743550908303259 8.15617950146
1335743550974873092 7.18499486529
1335743551074898584 7.57057244714
1335743551174918188 3.16460719409
1335743551241725345 2.19687741792
1335743551308192728 -2.72675746258
1335743551408295729 -2.13206627342
1335743551475251777 -4.93246010002
1335743551574925235 7.75347407604
1335743551641504829 4.69673623785
1335743551741616683 -1.32728094369
1335743551808227203 -0.298902773577
1335743551875228746 5.24080887589
1335743551974843466 0.937747317593
1335743552041586812 6.00027302879
1335743552108285558 3.18475265144
1335743552208236576 1.03861001087
1335743552275181891 0.333524271079
1335743552408185614 6.71223099028
1335743552475096695 7.32084548834
1335743552575066218 -5.00601065906
1335743552641617141 -3.16049512046
1335743552708289244 0.980174646023
1335743552841992882 2.16002354594
1335743552908849381 0.622859007813
1335743552974905601 1.69310509695
1335743553041707290 -0.0291249481329
1335743553108460017 2.82659013494
1335743553208421259 3.15083261026
1335743553275018001 -2.45895457897
1335743553341593956 0.183493137202
1335743553408199240 0.247465029424
1335743553474902216 -4.99110168184
1335743553541730858 -3.27963489007
1335743553608345989 -0.0955738824383
1335743553674970080 -6.82249070148
1335743553741584089 -10.6500236905
1335743553941634966 -4.29579905786
1335743554008370805 -7.27641867025
1335743554108237504 -5.35065221877
1335743554241591593 -7.50988073508
1335743554308293720 -4.46684600194
1335743554408354659 -7.35412713699
1335743554508219411 -6.22298589992
1335743554775024931 -4.57751346265
1335743554941567927 -0.186764081685
1335743555175006300 -4.40266615316
1335743555241591901 -1.32409918992
1335743555374866160 -3.59970538746
1335743555474884498 -4.01625583609
1335743555541506153 -0.785613884539
1335743555608290542 -3.81526848377
1335743555708329190 -3.40740469695
1335743555898713361 -4.62777183321
1335743556031927004 -4.64243690507
1335743556698549477 -4.47393985541
1335743557131876280 -4.94297227849
1335743557298478589 -6.48010154483
1335743557598542203 -5.66556488554
1335743557865361176 -7.00087783471
1335743558765228251 -3.5034425538
1335743558831888593 -1.91909866003
1335743558898518244 -5.9235867905
1335743558998623323 -0.634210394345
1335743559065268447 -5.00283007477
1335743559132027509 -3.61268972054
1335743559231827665 -2.02802993911
1335743559298621344 -2.08336446282
1335743559365254711 -1.30873804053
1335743559431811820 -0.529278503932
1335743559531901254 1.86335949058
1335743559598474940 0.488116903546
1335743559665128580 -0.160776494276
1335743559765252510 0.689320407034
1335743559831943808 1.03338052873
1335743559898523626 3.89869684515
1335743559965181552 4.8439078291
1335743560065248154 8.19229562571
1335743560131866304 9.69912133171
1335743560198570382 4.47640218383
1335743560298685392 6.7222683339
1335743560365700956 7.64468119949
1335743560465322882 7.09411221849
1335743560531876467 5.68192300953
1335743560631961365 6.32526870845
1335743560731909442 4.36201641146
1335743560831953425 3.20270893389
1335743560898578181 0.263329966709
1335743560965305369 -2.76917390907
1335743561065198967 -1.22902441403
1335743561165226305 2.30613553656
1335743561231813039 1.13865458091
1335743561331902035 -1.30687410509
1335743561665231936 5.70842045974
1335743561765179424 3.91223856625
1335743561865206714 7.10650850428
1335743561931824171 4.19108006052
1335743562031872561 4.71124011904
1335743562131782882 3.67991864757
1335743562198542451 5.73555349084
1335743562298604380 5.08868667942
1335743562431759734 6.03205065142
1335743562498584690 3.50824085406
1335743562565237442 2.64443535516
1335743562665271124 -0.547191987535
1335743562731804949 1.1942754246
1335743562798536677 -0.073290511081
1335743562898568842 -1.0021036837
1335743562965193002 1.9024895162
1335743563031921834 4.0359386232
1335743563131889043 3.20356534135
1335743563198591981 1.47245891905
1335743563265140893 0.420434754993
1335743563398497190 1.94830576847
1335743563465205999 0.533126245978
1335743563598484351 4.45083034799
1335743563698602310 1.20411252139
1335743563765045296 1.26903487382
1335743563865442192 6.16861245152
1335743563965201179 7.41320683722
1335743564031809816 9.04041268307
1335743564098632046 8.9934454107
1335743564198519048 0.700226861679
1335743564265225697 5.47157850004
1335743564365233133 2.22207862889
1335743564431921805 3.33668637996
1335743564565331980 5.03739598901
1335743564631747646 4.07602719527
1335743564731849548 10.0305738846
1335743564798466508 6.35136171266
1335743564865208212 -4.59774671733
1335743564931836548 7.86031928067
1335743565031754780 4.17387539569
1335743565098450845 1.99813289997
1335743565198622583 2.21279885231
1335743565265264853 -0.877888614044
1335743565331882558 6.31883695818
1335743565398482755 9.84254117403
1335743565465210027 5.35329941366
1335743565531907843 9.68322014268
1335743565598560157 6.99308348962
1335743565665182897 3.97666047483
1335743565765168373 8.00609390423
1335743565831765899 10.2190398843
1335743565931860585 3.47446534601
1335743565998501700 5.98534436842
1335743566098588185 4.39412857517
1335743566165182837 1.01616775705
1335743566265188810 -1.2750604327
1335743566332002601 -1.97599934792
1335743566431858594 -4.77235341355
1335743566498511235 -2.22262783583
1335743566565151102 -1.38270198235
1335743566665403288 -3.19455724744
1335743566731977662 0.0380587470868
1335743566798581085 1.26150979455
1335743566898578866 -2.68358846149
1335743566965186392 0.476907220802
1335743567065235034 -1.50581928289
1335743567131902260 -1.51509947204
1335743567198552170 -2.56879853532
1335743567265239114 -2.76557553357
1335743567365342666 -5.45998173803
1335743567431893393 -2.86783210781
1335743567498491535 -3.51543011764
1335743567598471861 -4.26496134855
1335743567665250145 -4.78735088596
1335743567765332267 -7.43848011994
1335743567865256113 -7.7432015687
1335743567932104929 -6.77195111005
1335743567998497424 -7.58274873874
1335743568065184203 -8.20529262699
1335743568165204143 -7.61632604405
1335743568231801034 -10.5486784024
1335743568331980878 -12.8615873975
1335743568398508384 -11.8364658797
1335743568465186783 -10.105593607
1335743568565370533 -11.2964330934
1335743568631952714 -11.4060151274
1335743568698537150 -11.777017017
1335743568765192687 -12.7257894634
1335743568831820961 -10.6284428325
1335743568931958612 -10.8913921397
1335743568998615339 -11.6613035789
1335743569065149813 -12.4968723241
1335743569131863534 -13.1126640481
1335743569231932615 -9.15689894823
1335743569331906183 -9.77365226133
1335743569398468607 -8.82357457977
1335743569498498041 -6.39359425402
1335743569598469475 -4.23820571875
1335743569665285432 -6.52539571154
1335743569731857142 -7.26298174009
1335743569798599133 -7.06366177111
1335743569898558664 -6.32873502493
1335743569965169837 -7.28576402631
1335743570065211502 -6.97626693411
1335743570131894920 -5.83518412556
1335743570198596784 -6.37793849784
1335743570298509779 -5.46946835076
1335743570365165111 -6.28544154002
1335743570431929689 -5.33531353414
1335743570498487927 -5.31496970561
1335743570598739093 -3.99410947544
1335743570665215550 -2.96895756483
1335743570765384812 -2.94164750375
1335743570831854699 -1.84099918574
1335743570898740174 -2.91660461553
1335743570998649562 1.44118093306
1335743571065174103 -1.26089780652
1335743571131843010 -0.549200405875
1335743571198524220 -2.5452588385
1335743571298523375 1.21222929168
1335743571398506177 0.353766311151
1335743571465130123 2.09362232099
1335743571565349237 0.799903385059
1335743571631737998 1.08457144221
1335743571698568441 4.06593655854
1335743571798524498 -0.345833318701
1335743571865325506 -0.234909884532
1335743571931800977 -0.0458445260779
1335743571998485078 1.97680976693
1335743572065273759 1.20800169887
1335743572131924265 -1.55166055956
1335743572232080798 2.39931937431
1335743572298627241 0.269135153928
1335743572365191879 -0.329625771951
1335743572431953246 1.43762492641
1335743572531908302 1.79974348514
1335743572598484508 -3.28284998141
1335743572665191978 2.38108976297
1335743572765458508 -0.864464487777
1335743572831864235 -2.05004707545
1335743572898507926 -6.54799801619
1335743572998586062 -3.71340688684
1335743573065136394 -2.19757535118
1335743573131887334 -1.13459638965
1335743573232086791 0.747262967494
1335743573331873662 3.8489739185
1335743573398688648 2.74192273689
1335743573465184390 4.17325650264
1335743573531894336 6.61102280322
1335743573598537038 -2.64594826892
1335743573665170720 7.46242049076
1335743573798473458 -6.60488056947
1335743573865238788 -5.15324816556
1335743573898626467 6.75609792556
1335743573965240128 -1.5443388622
1335743574031816027 1.73252823693
1335743574098531675 -1.54633760839
1335743574199347621 0.539210389411
1335743574265113105 -2.46270600849
1335743574331860539 1.36392964643
1335743574431895557 1.06621315469
1335743574531857694 -0.419932829973
1335743574631862955 -0.197944777572
1335743574731859683 -1.70847088679
1335743574998710845 0.271737498447
1335743575065033639 -3.72764249569
1335743575132058233 -0.436041690099
1335743575198655001 -4.61526858328
1335743576765098903 -6.63005356744
1335743576831783216 -8.32699522622
1335743577232352118 -12.6635795991
1335743577598578775 -9.7188726476
1335743581165142600 -8.14092111963
1335743581231757293 -3.23528024734
1335743581331879758 3.75153236415
1335743581398476791 8.72398699067
1335743581465205164 12.1336254051
1335743581565181081 8.24082496642
1335743581665168207 3.07990180771
1335743581731991966 2.74799859758
1335743581831817113 3.18084200261
1335743581898568993 -1.7982131863
1335743581965148058 9.77456810901
1335743582065241829 8.73361712537
1335743582131860302 8.55251704506
1335743582198511304 2.89450498995
1335743582265194497 0.334647290926
1335743582365270282 9.87565148342
1335743582432039907 7.70937708722
1335743582498591380 3.72567265249
1335743582598481279 8.09839939519
1335743582665266996 5.60369356337
1335743582731740295 9.50812700842
1335743582831880581 7.85463215158
1335743582931863319 5.29268423729
1335743582998622355 4.76225611657
1335743583098559058 5.14094776774
1335743583198528745 8.4523732513
1335743583265148443 9.2305505575
1335743583365320248 14.6245920922
1335743583465112593 14.1103938787
1335743583565232438 11.8017164048
1335743583631841626 13.7195516221
1335743583731789782 9.08678738905
1335743583831832530 5.65724411479
1335743583898510086 5.11033241226
1335743583965213246 12.1726581224
1335743584065233329 10.0892182857
1335743584731853477 2.05447697164
1335743584798594217 0.653344121602
1335743584898558758 -0.295065426978
1335743584998628801 -1.57901560913
1335743585098679887 -4.48760180817
1335743585165131179 -7.77631562909
1335743585298502139 -6.83010901703
1335743585365205172 -6.30231774387
1335743585431827116 -1.81319646913
1335743585531864844 -5.13324601015
1335743585598436273 2.77132869818
1335743585665210859 -0.277499978655
1335743585765232231 0.547862053811
1335743585865253159 2.90357469014
1335743585931853304 2.38248847176
1335743585998664163 -0.396701506312
1335743586098486067 -0.428316797756
1335743586165229125 1.18780097335
1335743586265192548 -1.43260581968
1335743586331901056 -7.89831540543
1335743586431988123 -12.1716651515
1335743586498688324 -5.84411928154
1335743586598593499 -6.80696556464
1335743586665189591 -9.53976168426
1335743586765250955 -5.56943272024
1335743586831784596 -4.56695834117
1335743586931981665 -4.43839060735
1335743586998587809 -2.98217054677
1335743587065231533 -3.77369693938
1335743587165191198 -3.31759918816
1335743587231944113 -1.34349867323
1335743587331988518 4.55679022652
1335743587398571851 2.77662459212
1335743587498530483 4.77605346341
1335743587565229277 4.05287719981
1335743587631883823 3.67697377827
1335743587731919548 0.243201893639
1335743587798581511 -0.0453660502984
1335743587898551229 -0.529223685012
1335743587965145781 -1.21249161332
1335743588065158449 0.955991238574
1335743588198502424 1.64028698407
1335743588265204606 2.48671696184
1335743588365190618 -1.60170291241
1335743588498485987 -2.32633065883
1335743588598642630 -6.64916243938
1335743588665273464 -8.70596537316
1335743588765180648 -5.64243454506
1335743588865288356 -7.22764326279
1335743588931840992 -6.05308186272
1335743589031846259 -4.7369098688
1335743589098485508 -6.46920904679
1335743589198517560 -5.08409366551
1335743589265235862 -5.10727755896
1335743589365422984 -3.29589190748
1335743589431826828 -2.38046862051
1335743589531938049 -0.561470067562
1335743589598572297 -1.64953397003
1335743589698665996 -4.48056700891
1335743589765199137 -5.5250420368
1335743589865199064 -5.45545199604
1335743589931863621 -4.45896825476
1335743590031814525 -3.25099392541
1335743590131850034 -4.49965100327
1335743590231862221 -5.05945290057
1335743590298602578 -3.49904319983
1335743590398853355 -6.23362037258
1335743590465149993 -6.73087564885
1335743590565093997 -4.39926473976
1335743590665318175 -3.32565269751
1335743590731960616 -3.17862437715
1335743590798546970 -2.482500487
1335743590898489293 -0.952141860879
1335743590998550385 -2.8894277134
1335743591098437487 2.20655522471
1335743591165259036 -2.97014904434
1335743591231920095 -0.992776322937
1335743591298522349 -1.87040303583
1335743591365334518 -9.14208722235
1335743591431877015 -11.3827900466
1335743591498482634 -11.7250095778
1335743591565218698 -10.1349535502
1335743591631866959 -11.3817548614
1335743591698587072 -8.68437404827
1335743591731979130 -8.4079885415
1335743591798668013 -8.79227142089
1335743591865336845 -5.92767555704
1335743591931820287 -5.91145459765
1335743591998535689 -8.2121276036
1335743592065124995 -8.60294466228
1335743592131891420 -7.58221182341
1335743592198464860 -5.41875191125
1335743592265146558 -4.71635944185
1335743592331866871 -4.87716114295
1335743592431878151 -6.28125090785
1335743592498540497 -5.59671041813
1335743592598465108 -6.19748021635
1335743592698578120 -3.11776280297
1335743592765358488 -9.36163759488
1335743592832008439 -3.9628342624
1335743592898574222 -6.19187061065
1335743592965231082 -4.40583363516
1335743593031929790 -7.08965466361
1335743593098583198 -3.92188121691
1335743593165269106 -5.81124458925
1335743593231807218 -7.8644405962
1335743593332050550 -4.56336541608
1335743593365412973 -6.23616049715
1335743593431829688 -6.48515985192
1335743593498499487 -5.23648658969
1335743593598577030 -5.98765933877
1335743593665193990 -7.01519545342
1335743593731804691 -6.77361037008
1335743593798684223 -6.88354024044
1335743593865327900 -4.10552411286
1335743593931894409 -9.33028182614
1335743594032023680 -8.68416215617
1335743594098469155 -2.67354719129
1335743594165235164 -2.24608040071
1335743594265281198 -3.23898156878
1335743594365276651 -5.8876770228
1335743594431820146 -5.1100388582
1335743594498408496 -5.84138493711
1335743594565139264 -4.38462199128
1335743594632069560 -6.40019854007
1335743594698527278 -7.81765495741
1335743594765364099 -6.66597861238
1335743594831881423 -6.28156970404
1335743594898476148 -9.95248472327
1335743594998538421 -8.35677456929
1335743595032002339 -8.13066303137
1335743595131839900 -7.89588329048
1335743595198484665 -7.14449652177
1335743595265227251 -4.05964088736
1335743595298663335 -6.86799209364
1335743595398579505 -0.458935811331
1335743595465101375 -1.76488046327
1335743595531865339 -8.28096840596
1335743595631868660 -9.24203165706
1335743595698658230 -7.5609243573
1335743595765290426 -7.76177925341
1335743595865130722 -11.1484899441
1335743595965142918 -7.08792023341
1335743596032010092 -6.68901182777
1335743596098468369 -7.25942556419
1335743596198627882 -8.11652440047
1335743596331995054 -11.2597016266
1335743596398607422 -12.870704415
1335743596498645170 -11.4905765917
1335743596598477361 -13.8006879859
1335743596665451772 -12.4812505282
1335743596731914514 -12.9077711242
1335743596798481367 -11.7650972313
1335743596898485586 -13.5434803073
1335743596965163285 -7.04891034685
1335743597031817702 -7.30589939068
1335743597098570323 -5.58130751069
1335743597198488842 -6.92858260628
1335743597265180514 -2.35559628729
1335743597331900637 -5.6505618969
1335743597431889816 -5.90555667115
1335743597498523613 -6.7895774522
1335743597598561525 -4.69644037239
1335743597665193608 -6.60433940113
1335743597798463425 -7.6059527136
1335743597865232449 -6.15427633597
1335743597965151401 -10.325336617
1335743598065140966 -6.46287356411
1335743598165228169 -5.9918824671
1335743598231853484 -6.38920765581
1335743598331925322 -6.17755074114
1335743598398537046 -4.95252075784
1335743598465182135 -3.01396540809
1335743598565240021 -4.98132101772
1335743598631989654 -6.33924530085
1335743598731790164 -5.87629829199
1335743598831994720 -5.96660973639
1335743598898606435 -7.70102474959
1335743598965221339 0.152918904457
1335743599065094399 -3.50227946899
1335743599165297265 -1.87357458695
1335743599231918971 -3.40727733952
1335743599331946025 -7.13749631334
1335743599398567934 -6.57460362431
1335743599498564846 -7.2550662576
1335743599565177811 -7.65713920658
1335743599665272586 -8.67505931251
1335743599731869505 -6.29318855295
1335743599831861280 -7.03181009314
1335743599898513230 -1.23078745021
1335743599965223244 -5.22440027004
1335743600065398040 -4.38773714705
1335743600165406249 -1.83413578627
1335743600265149987 -2.75711790995
1335743600331889115 -5.81532962221
1335743600431830112 -3.8339625154
1335743600498573080 -6.60265244966
1335743600598585839 -5.93552339648
1335743600665290003 -0.509001712353
1335743600731892032 -0.491358233526
1335743600831857934 4.6166576781
1335743600898524843 5.06504213397
1335743600998563567 4.2278183371
1335743601098455424 8.72582457553
1335743601165287369 4.83881356812
1335743601265178501 5.61810291756
1335743601398642323 6.22631519649
1335743601465187611 9.76981262184
1335743601598485330 7.03571578973
1335743601665188141 9.83361635228
1335743601765311036 10.096347034
1335743601831758046 5.7144746771
1335743601931813917 5.24023458581
1335743601998495042 2.56253988424
1335743602131833884 3.94800029237
1335743602198720803 2.57062684428
1335743602298704368 3.98391505762
1335743602398588233 -0.405714983659
1335743602465153201 0.871617540442
1335743602531934369 4.2369831565
1335743602631806606 3.11326821321
1335743602698649643 4.29423764345
1335743602798484610 1.216121494
1335743602865343735 0.0868808512726
1335743602931993196 1.23261367113
1335743603065186333 -1.38496696885
1335743603165310400 0.528629755713
1335743603265274343 -0.549788894714
1335743603365164323 0.291408939914
1335743603431971887 -2.51503872371
1335743603532192683 -0.88667949762
1335743603598448032 1.36479673309
1335743603665145163 0.276908239914
1335743603765125860 -2.28066099407
1335743603831979301 -1.18258952852
1335743603898496200 -2.16228282149
1335743603998518928 -1.47037672923
1335743604065283181 -2.62296864373
1335743604131842694 -1.36275953813
1335743604231766930 0.564117318809
1335743604298557584 1.14646640602
1335743604398492824 2.20301652008
1335743604465316225 1.46794095505
1335743604565244743 1.90342651861
1335743604631945922 2.01902947696
1335743604731912884 1.66087319394
1335743604831864726 0.574048432411
1335743604898550423 -1.42432221979
1335743604998586608 -0.402249189425
1335743605065307140 -1.62985906155
1335743605165259908 0.77568193367
1335743605265233629 -0.388638713173
1335743605331805533 -1.15165691924
1335743605431800691 -1.30997699256
1335743605531892129 -1.01487733281
1335743605598599401 -1.36755742203
1335743605698490298 0.331415175561
1335743605765233273 -0.505528741544
1335743605831861135 -1.00881414126
1335743605931853281 -0.657481286153
1335743606031823328 1.0156750659
1335743606131780077 1.21480054108
1335743606198699521 -0.157599956811
1335743606298482214 -3.43662447559
1335743606398749292 3.05563953503
1335743606465205812 -2.37337065974
1335743606565202374 -1.40304130785
1335743606631877357 -3.04140581635
1335743606698532238 -5.19066736953
1335743606831873446 -1.38245393573
1335743606898691849 -3.46269209452
1335743606998653633 -4.7910772807
1335743607098666500 -4.82179413388
1335743607165261543 -7.00029263873
1335743607265583322 -4.67755833103
1335743607332017428 -5.89171699398
1335743607431927540 -5.91912751204
1335743607498445381 -6.95554614692
1335743607598735228 -4.87668434643
1335743607665113301 -7.8882728115
1335743607731870411 -3.52279706466
1335743607865205788 -4.92252991944
1335743607931836308 -2.04531772447
1335743608032000501 -1.4664096159
1335743608098693755 -6.74107396345
1335743608165194068 -10.4525881543
1335743608265158818 -10.6416262548
1335743611765259857 1.81933204621
1335743611865308044 -1.58342493151
1335743611965252335 -0.47936571979
1335743612065207396 1.36845918352
1335743612198622986 -1.46054886912
1335743612265202872 -0.706036139225
1335743612365335859 -2.21754872858
1335743612431908591 -2.3368091418
1335743612531866403 -5.25158883348
1335743612598565040 -7.65381474435
1335743612698705190 -7.97278153529
1335743612765138233 -10.3625318523
1335743613431819798 -5.64242189879
1335743613498671470 -0.924980524412
1335743613565241248 2.85400446492
1335743613631946501 6.26164771651
1335743613698610354 7.34395252964
1335743613798477403 9.96756348736
1335743613865179108 7.46835308113
1335743613965230221 3.90454194759
1335743614031905659 6.69249046228
1335743614098516942 4.43550991565
1335743614165223573 3.08301139151
1335743614231865919 1.39568557603
1335743614331968054 3.12609687579
1335743614398449289 1.82107372497
1335743614465179240 4.95253782056
1335743614531773225 3.83027208315
1335743614631813258 6.53092050957
1335743614698472635 3.03260751893
1335743614765154114 -2.39049294731
1335743614865383206 2.42072919851
1335743614931823265 0.317901615492
1335743615031988020 1.77814020761
1335743615098617434 3.09379847341
1335743615198504365 -1.60218491163
1335743615265222563 -2.76048451344
1335743615331921742 -3.35242601437
1335743615398476998 -3.31800421734
1335743619131793693 -1.27515672075
1335743619232110465 3.13852228507
1335743619298501199 1.8903711601
1335743619398615535 -0.702133187342
1335743619465176036 -0.34036237298
1335743619598570939 -1.21618878668
1335743619731853498 3.27144430723
1335743619831930920 13.1197939255
1335743619931941394 13.6953577784
1335743619998595806 8.1478873865
1335743620098462460 10.1056803316
1335743620165142692 8.15784934173
1335743620298554665 7.51222146433
1335743621031897259 -0.720337779491
1335743621098566670 1.78965122575
1335743621165400979 1.57415496467
1335743621231897799 2.44570431067
1335743621298547088 -3.20412105052
1335743621398617794 3.18218873671
1335743621465351364 0.295707884238
1335743621531987576 -1.12445083719
1335743621598585156 -3.26230683258
1335743621665141419 -6.22619111535
1335743621731984236 -8.24197128348
1335743622998584995 -3.31087769226
1335743623231825515 -6.58362020688
