# Supplementary material for: Infants Time Their Smiles to Make Their Moms Smile
Source: PLoS One. 2015 Sep 23;10(9):e0136492. doi: 10.1371/journal.pone.0136492 (PMC4580458; doi:10.1371/journal.pone.0136492)
Supplement: S1 Data — (ZIP) [file pone.0136492.s001.zip › DiegoSmileRawData/smilenew_sub_3_yoked_2012-04-29-16-29-16.robotsmiles]

1 1335742176346370817
0 1335742178846565905
1 1335742189179850955
0 1335742190613087430
1 1335742193479659937
0 1335742197646416288
1 1335742205413124630
0 1335742206379694800
1 1335742219346460943
0 1335742223779659445
1 1335742228713030856
0 1335742231579745839
1 1335742236779506063
0 1335742239746388511
1 1335742242246278061
0 1335742244479799028
1 1335742246279579820
0 1335742249413213175
1 1335742257946431645
0 1335742262113042904
1 1335742264513051752
0 1335742267946405241
1 1335742277413055884
0 1335742279513063916
1 1335742285313071466
0 1335742288646444090
1 1335742299517446102
0 1335742301650765371
1 1335742306417417667
0 1335742307250727037
1 1335742314050906550
0 1335742317284160621
1 1335742321350636122
0 1335742324284301847
1 1335742332417518602
0 1335742334084270223
1 1335742337984130231
0 1335742341217442234
