# Supplementary material for: Infants Time Their Smiles to Make Their Moms Smile
Source: PLoS One. 2015 Sep 23;10(9):e0136492. doi: 10.1371/journal.pone.0136492 (PMC4580458; doi:10.1371/journal.pone.0136492)
Supplement: S1 Data — (ZIP) [file pone.0136492.s001.zip › DiegoSmileRawData/smilenew_sub_3_yoked_2012-04-29-16-29-16.subjectsmiles]

1335742173353322092 -8.11912253589
1335742173753388705 -9.63084664721
1335742181753363878 -2.07116818958
1335742182020153623 -4.28234954128
1335742185986768585 0.762341192708
1335742186153314890 2.83735750063
1335742215286740127 2.45742546221
1335742215353378626 -0.712615800618
1335742215453461575 -1.57338249496
1335742215520066975 -2.82789017512
1335742216253413469 -8.10545524955
1335742216319994712 -0.403801768164
1335742219186678652 1.93016833008
1335742219286744655 -0.859078157025
1335742219420055828 -3.05174281709
1335742219586736975 -2.66304004537
1335742219653346852 0.490705259774
1335742222153380026 3.83758300414
1335742222220278090 2.52346961449
1335742222319977177 1.63018160317
1335742222386759172 2.0443202194
1335742222486615472 2.23551907169
1335742222553370089 -0.558280136285
1335742222720032001 1.46680105458
1335742225353389098 6.69339339773
1335742225453389862 10.3210515105
1335742225619987337 12.1945907982
1335742227386809473 1.82091721423
1335742227920037555 -5.74114653189
1335742228653395066 -10.5542905617
1335742230120000530 3.39128103973
1335742230720036924 3.78643765817
1335742230886649148 4.81606805905
1335742230953449406 7.48255500488
1335742231120008567 6.47662456958
1335742231186807953 3.47028080619
1335742231286594780 1.03971424529
1335742231420132377 6.68376845881
1335742234620176198 -1.41510835119
1335742234686668629 -0.523825945172
1335742234786692734 -0.136929426749
1335742234853465985 1.4342673591
1335742234953314959 2.2413591425
1335742235020061965 -0.296126959453
1335742235353339305 0.0970934689434
1335742235420466678 2.21991941105
1335742235519927728 3.95078772048
1335742235620085268 -1.15387636067
1335742235686713813 -0.67742915015
1335742235786617263 -2.76233031916
1335742235853351208 -4.14173654727
1335742236053386693 -8.01937556706
1335742236119964173 -6.50147059484
1335742236186709503 -5.68815870549
1335742236553383319 -7.17717806406
1335742236620012062 -8.94814146755
1335742236720009630 -1.67905069483
1335742236820021428 0.848964145399
1335742236886760651 0.661842367585
1335742236986725827 0.738124831782
1335742237086698205 1.98297177232
1335742237153341266 -0.881527016048
1335742237253267802 -5.36417237682
1335742237319961703 -9.29404161177
1335742237419984654 -6.02419335835
1335742238686650253 -12.0353563728
1335742245986853305 -2.7692823286
1335742246153329388 -1.82317491044
1335742248286750401 3.79195866137
1335742248353515208 0.939222411454
1335742249520032918 6.34740092763
1335742249620110863 5.45294102018
1335742249686987621 4.09074510068
1335742250353449041 -2.68685565055
1335742250420053451 0.619881695815
1335742250620092491 -3.50473997
1335742250686763815 1.25560284974
1335742250786709377 -0.174078488047
1335742250953416408 -0.13480650135
1335742251019996949 1.01025674951
1335742251519967132 4.38502730032
1335742251586688904 1.70771817111
1335742251686813551 5.57927397437
1335742251853341647 6.24533108692
1335742251920042131 5.81342211529
1335742251986939499 6.55322403166
1335742252086641130 5.26202152834
1335742252153394171 6.85396080691
1335742252553368790 8.90200662483
1335742252653411657 9.1689170125
1335742257986711022 -5.83303728428
1335742258119909637 -4.76793943266
1335742258219954388 -1.17618313877
1335742259486716544 -1.71808508988
1335742259553328662 0.845768418944
1335742259653356361 -2.24083959728
1335742259719967307 -4.27607859036
1335742259820050459 -5.00865192684
1335742260019956316 -4.02812820342
1335742260087422759 -1.62854671476
1335742260253423789 0.483948340305
1335742260319961389 2.16098933364
1335742260420029118 5.0501791147
1335742260553292101 4.15201752262
1335742260720055028 1.08648858641
1335742263820031635 -7.81302032855
1335742263886722005 -12.603610088
1335742263953362937 -12.0609016886
1335742264053333097 -14.4441394249
1335742264119918013 -13.9690463842
1335742264220033931 -9.41153735586
1335742264853323341 -10.0777470763
1335742264953503984 -7.65684654762
1335742265020043532 -11.3557009931
1335742265120057720 -12.0190322787
1335742265786740676 -7.79065711262
1335742265886674381 -6.36908146217
1335742265953285565 -10.510842494
1335742267153336155 -12.6331709982
1335742267219951502 -10.7560146917
1335742267320056396 -7.32804248689
1335742267486753826 -12.9219714623
1335742267586837761 -11.5696223015
1335742268253412728 -12.1906398321
1335742268353263279 -7.61224540299
1335742268453334925 -8.32226229146
1335742272620147705 -17.0036820048
1335742279420154154 -5.13147867035
1335742279486606934 -4.07117711613
1335742287453369477 -1.77283985891
1335742287753375341 -1.95737409017
1335742289653297585 9.8269070219
1335742289786666601 13.6978214856
1335742290320036358 6.98578192055
1335742290586703495 7.26841681371
1335742290719943908 6.22287991298
1335742290819985793 9.45540880243
1335742290886692386 11.0873948615
1335742290986621815 13.6735732104
1335742291053343937 11.2250772494
1335742291253342557 11.0050407164
1335742291320083533 9.79054685155
1335742291420114039 7.88678159879
1335742291486701465 8.88247264081
1335742303953315986 -6.87536689471
1335742304120115177 -10.0528885258
1335742304220109973 -7.13383689526
1335742304286766235 -6.80164459115
1335742304386828404 -8.39885170105
1335742304453449811 -6.181292954
1335742304553408517 -4.18398027742
1335742304653519113 -7.377425163
1335742304719983278 -7.36452121406
1335742304820037849 -4.7400284565
1335742304920044174 -6.48821635908
1335742304986688377 -7.51571609734
1335742305086781175 -5.5995807872
1335742305153286163 -5.62119119506
1335742305253515487 -5.77029749803
1335742305320121662 -10.6975829029
1335742305420037101 -9.27117360077
1335742305519972034 -5.42548681375
1335742305586640727 -5.63894694731
1335742305686671939 -8.56991638816
1335742313886690144 -8.92627873726
1335742315819973662 -5.50857151966
1335742315886720287 -6.40591219306
1335742316453373352 -9.41518399954
1335742316520117961 -13.255385544
1335742316586655031 -7.10420817507
1335742316653462367 -7.33849913473
1335742316720021530 -8.72586210295
1335742316786723451 -5.78575879256
1335742316886740313 -10.1051652146
1335742316953304013 -3.47416121381
1335742317020014911 -8.48817740904
1335742317086740144 -8.81274378934
1335742317186651385 -8.35919958967
1335742317253309179 -7.92275308942
1335742317320023942 -8.88949762779
1335742317386625068 -5.63553926536
1335742317453275754 -4.69677803746
1335742317553323007 -5.83452836497
1335742317619983909 -13.2330267217
1335742317686585472 0.378240945321
1335742317753350652 -4.67586075891
1335742317853314483 -9.16959907896
1335742317920013174 -5.21910261614
1335742317986747515 -4.97934858311
1335742318053365721 -6.15757848627
1335742318153346389 -9.1822631818
1335742318219959242 -5.26465811762
1335742318286832606 0.655525773502
1335742318353360751 -6.57401640944
1335742318453370625 -2.49120877837
1335742318520168278 -1.14034054317
1335742318620001553 -5.88254023527
1335742318686792204 -0.0981825353199
1335742318753384379 -2.83938560763
1335742320953323993 -3.63688028178
1335742321019926404 -3.21713984237
1335742321086677524 -8.50262520618
1335742321153391999 -7.05599311985
1335742321219984688 -8.0665003373
1335742321286691885 -8.23859879806
1335742321353337314 1.13933085858
1335742321420140218 -4.14314013107
1335742321520091690 -8.82281448589
1335742321586722677 -9.16794449303
1335742321653244449 -8.0692916504
1335742321720065138 -6.72869345515
1335742321820011562 -8.85881979142
1335742321886710593 -6.20075647537
1335742321986651908 -10.4719606833
1335742322053487854 -7.95652314916
1335742322154089456 -9.91586098065
1335742322219982287 -8.88667485215
1335742322286650870 -9.79499848748
1335742322353208017 -5.68247994862
1335742322420081779 -9.93086696191
1335742322520084993 -9.27671346174
1335742322586607493 -10.070854953
1335742322653364379 -9.02136786415
1335742322720095314 -7.38389219857
1335742322786620889 -4.94290972301
1335742322886700137 -5.81825780035
1335742322953356512 -8.12383200454
1335742323053407490 -10.7332457654
1335742323120057141 -9.93982780662
1335742323186696952 -11.2802617868
1335742323253392176 -5.97689920448
1335742323320099872 -8.22430776353
1335742323386725403 -7.96069559485
1335742323453341658 -12.8155755461
1335742323519967708 -9.16399775132
1335742323653274287 -12.1239606
1335742323720104455 -12.6495765118
1335742323786733599 -3.3780396005
1335742323853371847 -4.72802224329
1335742323920151770 -3.12589836043
1335742323986687293 -6.33377373575
1335742324053342686 -2.22777803845
1335742324119940175 -6.56494401828
1335742324219964173 -4.70646007369
1335742324286689645 -2.28734980814
1335742324353324187 -1.27072602556
1335742324420164065 -5.97083603228
1335742324486720893 -5.76534284883
1335742324586726511 -3.21123013081
1335742324653382772 -4.89561920472
1335742324720142021 -2.77331176803
1335742324786702442 -5.14477507335
1335742324853363737 -4.96531050836
1335742324953317697 -6.37257009145
1335742325020044857 -7.20325455281
1335742325086681324 -4.9523631983
1335742325153436033 -6.71648920692
1335742325253397319 -2.16141642746
1335742325320148487 -1.36629324608
1335742325386697006 -4.05014224538
1335742325453355180 -4.43081005407
1335742325553333585 -3.27161500277
1335742325619984426 -9.41906116211
1335742325686758781 -7.76566662064
1335742325753330475 -3.86835264783
1335742325819971407 -5.82679256797
1335742325920008635 -6.96257570706
1335742325986760358 -5.66025565693
1335742326053390344 -4.64260325508
1335742326119994756 -2.87644757158
1335742326186725687 -2.0964834158
1335742326286823822 -1.526155063
1335742326353391647 -3.4875863213
1335742326419993733 -2.69083450776
1335742326519990582 -0.149943122116
1335742326586724255 -0.492125397752
1335742326653445883 -0.734125989991
1335742326720075453 -5.50129454377
1335742326786753591 1.02143833326
1335742326886797448 -2.0624672587
1335742327020042231 1.01351353229
1335742332719930757 -4.1373192256
1335742332820101157 -4.23312520214
1335742332886667779 -6.6290015885
1335742333553294517 -1.27779644411
1335742333653348012 -1.70851677065
1335742333720173176 -2.6020889921
1335742334120028271 -9.60592994538
1335742334186659587 -7.00302905607
1335742334953295999 -5.19688969529
1335742335053329759 -4.88819596472
1335742335153425102 -1.29190153085
1335742335220036634 -0.11157330253
1335742335320080538 3.45151661248
1335742335386729764 -0.0069884166707
1335742335486701525 -1.90281835944
1335742335553324563 2.24018456162
1335742335653323803 2.34148885194
1335742335753318643 1.85692454901
1335742335819974199 7.10940598318
1335742335920109022 5.73479499885
1335742335986567126 -7.05136794927
1335742336053347746 4.06105699107
1335742336153332448 -3.34299312617
1335742336219980316 7.94120764495
1335742336286831177 5.46777446499
1335742336386615212 1.49403060243
1335742336453331510 3.33604457009
1335742336519999603 1.57163360626
1335742336653376685 3.34084041903
1335742336720033537 -4.65384377417
1335742336786726520 2.52079683541
1335742336886713920 4.68909294125
1335742336953274097 2.66122230681
1335742337019956631 -1.78462422501
1335742337120081034 -3.95130732955
1335742337186708494 -5.38223918976
1335742337253346096 -5.12939918193
1335742337353455495 -0.389252877012
1335742337453386963 -1.21976133672
1335742337520017617 1.24633477538
1335742337619969623 -0.980805034613
1335742337686756221 -4.10739867635
1335742337786741561 -5.1274054751
1335742337853497765 -3.29486338068
1335742337920067520 -3.39425278071
1335742338053411703 -4.30761901731
1335742338154218319 -2.70441383121
1335742338220078723 -3.69602115168
1335742338286696783 -3.27528979908
1335742338353376522 -4.9033664558
1335742338453369658 -8.83267500224
1335742338520069153 -7.79077007103
1335742338620017470 -4.21473636559
1335742338686610938 -4.50937447861
1335742338786779951 -7.8251810342
1335742338886816346 -5.88928894212
1335742338953395272 -2.89887257885
1335742339019923155 -7.73630743403
1335742339120039218 -9.11341252637
1335742339186668191 -5.60172328987
1335742339286670188 -6.32978053009
1335742339353477399 -4.57683002276
1335742339453297287 -7.93105360623
1335742339519982988 -7.41064178877
1335742339620050600 -7.00500994872
1335742339686751921 -7.10927348956
1335742339786713241 -8.29598722924
1335742339853403267 -7.76930374261
1335742339919989868 -6.72457081857
1335742339986617504 -6.29176824201
1335742340086711860 -3.97276857198
1335742340153343723 -4.73519843754
1335742340220010759 -4.48316414208
1335742340286661092 -5.49188169805
1335742340386655991 0.0839086406761
1335742340453349943 -4.73222152189
1335742340519951019 -2.77609997468
1335742340586662251 -4.71246712177
1335742340686685190 -1.59749526977
1335742340753290980 -4.30605531085
1335742340820136102 -4.57184027726
1335742340919992970 -4.06484846568
1335742340986775303 -4.97606814257
1335742341053367607 -5.26044206861
1335742341153411351 -6.59444615079
1335742341220037571 -4.86520295229
1335742341320021944 -3.31032165973
1335742341386722012 -5.44581669894
1335742341486679175 -2.76881045636
1335742341586704182 -5.1799807934
1335742341653328410 1.00308310364
1335742341753286707 -1.11210630617
1335742341853358062 4.69358246678
1335742341953292809 4.47694294697
1335742342053341426 3.80956397294
1335742342153292355 4.10914665156
1335742342219957811 3.35142164422
1335742342319933562 5.02235300107
1335742342386726081 4.48791021121
1335742342486657647 2.38892465313
1335742342586735999 2.98778901982
1335742342653327012 3.98372530399
1335742342753376731 1.54111896735
1335742342820050480 2.81010916814
1335742342920023508 0.393511610436
1335742343019934130 -1.77085600043
1335742343086680745 4.10407299404
1335742343153419717 -2.28093813699
1335742343253277641 -0.395354107272
1335742343320053117 0.788826983867
1335742343453271595 -0.0373091577674
1335742343553473796 -0.883674594043
1335742343620007920 3.55959125661
1335742343686655462 0.176308784179
1335742343786618176 -3.51865327868
1335742343853364120 3.47647073748
