# Supplementary material for: Infants Time Their Smiles to Make Their Moms Smile
Source: PLoS One. 2015 Sep 23;10(9):e0136492. doi: 10.1371/journal.pone.0136492 (PMC4580458; doi:10.1371/journal.pone.0136492)
Supplement: S1 Data — (ZIP) [file pone.0136492.s001.zip › DiegoSmileRawData/smilenew_sub_30_actual_2012-05-03-14-08-34.robotsmiles]

1 1336079328214090482
0 1336079331580871828
1 1336079333447678136
0 1336079337914069977
1 1336079379234055313
0 1336079385468041129
1 1336079393967446751
0 1336079398867429796
1 1336079405034092930
0 1336079411634070952
1 1336079435867484279
0 1336079439834007490
1 1336079459767609274
0 1336079464300818706
1 1336079478800927988
0 1336079482367617141
1 1336079492600835930
0 1336079497501346771
1 1336079500367624305
