# Supplementary material for: Infants Time Their Smiles to Make Their Moms Smile
Source: PLoS One. 2015 Sep 23;10(9):e0136492. doi: 10.1371/journal.pone.0136492 (PMC4580458; doi:10.1371/journal.pone.0136492)
Supplement: S1 Data — (ZIP) [file pone.0136492.s001.zip › DiegoSmileRawData/smilenew_sub_30_actual_2012-05-03-14-08-34.subjectsmiles]

1336079322680850952 -3.78566216509
1336079322847436658 -1.83550175235
1336079323114131776 4.17753722316
1336079323247457798 -3.68380206725
1336079323414081920 -3.78107752673
1336079323580814557 -2.8308684321
1336079323714096401 5.76933654481
1336079323914333337 6.86490706616
1336079324080752037 9.69640387418
1336079326647546051 -4.93565530156
1336079326847471365 -6.55951264452
1336079327047531788 -8.61822611924
1336079327247444086 -8.1326967186
1336079327414180693 -8.91643183011
1336079327647478066 -4.24024002978
1336079327847518016 17.5413064051
1336079328047478034 16.6988736888
1336079328214091479 14.0023350118
1336079328414122609 14.1267197646
1336079328747405476 12.6098170351
1336079328947555750 14.6011034594
1336079329214189576 14.2229112874
1336079329414143475 13.8970791698
1336079329647462494 15.5034161961
1336079329847437362 15.7620169402
1336079330014067337 13.9258423326
1336079330214139241 12.7035686376
1336079330414495426 14.8987790666
1336079330614102752 15.0904250522
1336079330814239348 15.5872788912
1336079330980914623 11.6902139761
1336079331180734557 7.20966384683
1336079332147467867 -11.3741923753
1336079332314320421 -12.9854575728
1336079332447719224 -10.4450788299
1336079332780778442 -14.4704056991
1336079332947636310 -10.3632044657
1336079333214163791 -7.67169490717
1336079333447747386 -13.5517416084
1336079333614130727 -6.00010338331
1336079333814161035 -7.27035902121
1336079333980855188 -7.3145237567
1336079334181089774 -3.77484118022
1336079334347488179 -4.19245971245
1336079334547712939 -4.19083285341
1336079334780822348 -7.1901346275
1336079334980851392 -6.19835250285
1336079335180820206 -12.301902404
1336079335414229565 -10.7505240783
1336079335580786755 -11.4512404692
1336079335847493208 -12.5818505264
1336079336080754177 -9.85775165082
1336079336280785117 -10.2390819935
1336079336447466464 -11.2124412505
1336079336647432120 -9.82828221703
1336079336880769306 -12.3921492963
1336079337114318864 -7.08582719578
1336079337314663628 -10.6230371889
1336079337480784392 -10.0480898235
1336079337714144611 -10.1583736696
1336079337914084440 -11.4954192047
1336079338214165867 -9.77796241
1336079338414112944 -8.99844296909
1336079338647460676 -8.58078585706
1336079338847412413 -11.5750420049
1336079339014097330 -12.497593893
1336079339214291555 -10.250165305
1336079339380801777 -13.4950719339
1336079339547538810 -9.42021597973
1336079339747497034 -9.67139021173
1336079339914175564 -6.36045245427
1336079340080738494 -9.3035648628
1336079340247903690 -7.14358271952
1336079340447469843 -9.10226672462
1336079340647644429 -1.70827762566
1336079340814290887 7.84892336993
1336079341014330878 14.9115033367
1336079341180710332 18.2551215766
1336079341380797560 17.8196607056
1336079341580770815 18.7746898243
1336079341780792871 14.7795831312
1336079341980822468 17.0569829595
1336079342214092082 16.3986333954
1336079342380870043 5.3534795247
1336079342580974257 6.11854484725
1336079342747704880 8.95974209591
1336079342947395427 8.26195006636
1336079343114029567 10.5991419839
1336079343280690001 12.1804535694
1336079343480777270 -5.68721267729
1336079343647538584 -6.41350751977
1336079343847427799 -1.12455150594
1336079344047604031 0.644834825752
1336079344247434852 -0.665139705324
1336079344414180788 2.65025670297
1336079344647922484 -1.76665183468
1336079344814167358 -2.60667212899
1336079344980961663 -10.80061272
1336079346680756704 8.03705397854
1336079346880856494 12.4287345617
1336079347114194837 8.5902014261
1336079347314194578 3.08228237542
1336079347847576289 -9.83688291009
1336079348014183588 17.1784895588
1336079348214246511 14.3322851775
1336079348447560655 8.79346137871
1336079348814106674 9.99936547822
1336079349014249879 10.5477763373
1336079349214205010 16.7195519785
1336079349414149259 14.4606866903
1336079349647510561 1.05209846491
1336079349814135092 1.11754523653
1336079350047405360 4.78651143025
1336079350214064401 5.76624357758
1336079350414220838 11.8724415247
1336079350614112365 14.4486877811
1336079350814122796 13.8895424664
1336079351047495909 12.79911866
1336079351247461933 10.9582611679
1336079351447494625 12.1316729686
1336079351647709522 14.6494421254
1336079351880767886 12.4885053053
1336079352080757636 12.482263942
1336079352282058801 5.80590235982
1336079352480699402 -7.57543905559
1336079352714118585 -4.70443032827
1336079352914123865 -0.213768232048
1336079353114234912 -1.8423660273
1336079353314147433 -4.41937596005
1336079353547422677 -9.5621773632
1336079353780810219 -11.3132367249
1336079353980785549 -16.1306618905
1336079354147489073 -5.64275201694
1336079354347414447 -7.77670367958
1336079354547484763 -7.82823329513
1336079354747423405 -6.6883090046
1336079354947409611 -9.33661930636
1336079355180727888 -5.39052126225
1336079355414150469 -10.807808457
1336079355614190932 -9.57799560253
1336079355814239895 -6.5559483116
1336079356014122933 -6.08137066994
1336079356214101141 -5.1078527395
1336079356414106516 -5.61131586078
1336079356614082534 -6.45462776924
1336079356780960822 -6.55453450647
1336079356981040227 -7.00670999443
1336079357214145313 -6.00357079515
1336079357380868880 -7.85679905955
1336079357580837176 -8.13400273339
1336079357814160092 -6.49841534121
1336079358047633200 1.20482783097
1336079358247480779 12.6749649658
1336079358447460158 12.3333082803
1336079358680850069 14.1844819562
1336079358880714110 15.6285227275
1336079359080883741 10.510621
1336079359347423467 14.4709523746
1336079359580832506 11.5349493331
1336079359814256520 7.31922397471
1336079360080659062 6.90615031312
1336079360314097404 13.2938493957
1336079360547508471 13.6946515726
1336079360714056757 17.1428473225
1336079360914148088 11.4412029355
1336079361114087812 11.5816167092
1336079361280829446 12.0024844652
1336079361480838505 11.2859581893
1336079361647335045 12.4044079787
1336079361847679681 11.2588121307
1336079362047434300 11.3138731781
1336079362247411244 13.6912138203
1336079362447454768 13.1530647735
1336079362647522219 11.5855479553
1336079362847452463 12.1692877614
1336079363047392436 7.35220852397
1336079363280862150 -5.26930758089
1336079363447478545 -4.09969787745
1336079363580862903 -7.55032714835
1336079363947573675 -9.29421509088
1336079364114137169 -4.17811475006
1336079364314259802 -11.5850438059
1336079364481117710 -9.46790437161
1336079364747488217 -14.8596527294
1336079365014241125 -13.3092863864
1336079365214132160 -13.2521109159
1336079365380890312 -9.43593794173
1336079365580967931 -12.7674420925
1336079365780820958 -14.2395121713
1336079365980986878 -11.0408417314
1336079366180879180 -7.56785772691
1336079366347524161 -6.22875813702
1336079366547437487 -3.99241908972
1336079366780839673 -5.32448227771
1336079366980893687 -6.52668487515
1336079367214227540 -10.752484043
1336079367380734402 -10.0609658279
1336079367547496444 -7.90101132648
1336079367680671039 -11.9201057035
1336079367880861526 -10.9481863275
1336079368047345426 -12.2738125452
1336079368214120009 -9.48331038851
1336079368414141566 -13.3915435611
1336079368614071114 -12.7426094697
1336079368814226993 9.22389092144
1336079369047552523 11.8311461977
1336079369214130372 15.4889569823
1336079369414175519 12.2610162065
1336079369614096342 12.5668293
1336079369847418608 12.1235085718
1336079370014268377 14.0402285905
1336079370214377208 13.893557807
1336079370414119928 12.186702709
1336079370614103620 11.8585795373
1336079370814029089 8.6705620073
1336079370980798881 2.53227937674
1336079371214089831 6.64649943693
1336079371414213390 9.22481358618
1336079371614187169 6.99905006108
1336079371780700259 9.03647568905
1336079371980770007 9.50798836399
1336079372214094189 3.82963930305
1336079372380763906 4.680407248
1336079372614097915 5.5101619907
1336079372947422412 6.72098145261
1336079373114083577 5.23931997968
1336079373347612864 4.97986687488
1336079373514100586 7.11565509298
1336079373680814221 5.29675604362
1336079373847593217 7.08979363404
1336079374047525243 5.43716531209
1336079374214267819 1.02039314847
1336079374380840422 0.475848020311
1336079374547556761 8.01830024297
1336079374714097907 7.27611555987
1336079374880751979 9.97125957649
1336079375080811344 11.8848259532
1336079375280830680 13.8180748323
1336079375480867769 14.0004763071
1336079375647445014 12.5250137119
1336079375847441226 11.7321987143
1336079376047505838 1.4390871022
1336079376247489436 6.16739841053
1336079376480879272 10.3575074536
1336079376680694225 9.32649556823
1336079376880815027 7.95253561135
1336079377080877338 9.47755906516
1336079377247488349 8.35266426984
1336079377514105778 5.22212231392
1336079377680866562 -4.11407558293
1336079377880879839 -3.66783672428
1336079378047602871 -3.52394822634
1336079378247424205 -2.59901757446
1336079378414148459 -1.77494721636
1336079378800761950 -2.53574101843
1336079379000706479 3.41744471986
1336079379234060914 13.7538549885
1336079379567603534 17.3636123028
1336079379767518597 16.3957318642
1336079380000799749 15.277936234
1336079380200854327 12.0559140463
1336079380367526391 13.6565899279
1336079380700760162 10.6346755831
1336079380900791478 10.278629297
1336079381100784215 13.7682269141
1336079381300797069 15.8800344533
1336079381467535821 11.9767523222
1336079381667504762 15.4555169941
1336079381867562966 13.7002107674
1336079382067536214 14.3912028219
1336079382267586803 12.1496845353
1336079382467492300 14.8319417086
1336079382667458945 15.8554725168
1336079382867473858 16.8505795283
1336079383067582662 9.90719510963
1336079383267438848 13.5294982972
1336079383434331100 8.19332015896
1336079383634189878 9.31591122046
1336079383834154961 7.13101247031
1336079384034206674 5.9007035886
1336079384200804583 5.3777750106
1336079384400725827 2.59973587356
1336079384634174848 2.60181970538
1336079384867504341 4.70981605544
1336079385067510080 3.86898357871
1336079385267440032 3.73929881529
1336079385468035286 4.22250819626
1336079385667498127 6.58762896902
1336079385867633537 4.5398958809
1336079386100783358 5.82138889921
1336079386300833032 1.85737322103
1336079386534131527 -6.90168474076
1336079386734203855 -4.6099218083
1336079386934112945 -7.26846318995
1336079387134089117 -5.6737466975
1336079387367674146 -7.82452906241
1336079387534182544 -8.84481513481
1336079387734169020 -9.72902303299
1336079387934214964 -6.94785256968
1336079388134147583 -8.75819150199
1336079388334153506 -13.0361973081
1336079388500825194 -11.1831776102
1336079388767505297 -8.00763033052
1336079389034203591 -7.73208237995
1336079389234161207 -8.75592197135
1336079389400748312 -8.84612924074
1336079389567643478 -8.55261868776
1336079389767545182 -6.18961612187
1336079389934546909 -9.09590216803
1336079390100916716 -2.44121731727
1336079390267632521 -0.614368478483
1336079390434035998 -4.83430044092
1336079390634179526 -8.49525328957
1336079390800798535 -9.7066594512
1336079390967445893 -13.3701406767
1336079391167645118 -5.69619890042
1336079391334173568 6.89743056398
1336079391634054604 11.1097850319
1336079391800719475 8.03972125677
1336079391967565896 14.2623389289
1336079392134087040 12.6278267361
1336079392300875626 15.6997056535
1336079392534204618 14.1504082008
1336079392734162479 9.54568330587
1336079392900783188 7.87783863516
1336079393067589431 12.643484009
1336079393267468074 10.394038846
1336079393434240629 14.5912878175
1336079393600951157 10.9242860932
1336079393800716895 11.0327092105
1336079393967482691 10.4658985278
1336079394167517995 2.34228706384
1336079394367527795 -2.2457129619
1336079394567535133 -1.04019122995
1336079394767327562 -1.8013910758
1336079394934217159 -3.04074569043
1336079395167601955 -1.32300165046
1336079395367627941 0.0610474878862
1336079395534180871 2.665941861
1336079395734128654 4.5362401824
1336079395967832045 4.50151459607
1336079396167621002 12.3229830305
1336079396400768099 14.1397235471
1336079396567417882 16.0770130185
1336079396800830186 16.8423617473
1336079396967520803 16.7958744966
1336079397167482798 16.2663790165
1336079397400773091 15.6718491194
1336079397567432872 16.973518974
1336079397800886926 15.8617544935
1336079398000751749 16.8371700914
1336079398234135233 17.2348752087
1336079398434090071 13.5038391701
1336079398667431246 14.9367298529
1336079398867427748 12.6531302827
1336079399100916494 15.3505227615
1336079399300713316 14.1769785441
1336079399500782362 15.0953269192
1336079399700862712 17.1572377854
1336079399867638787 15.4450947839
1336079400067506178 2.80481238596
1336079400267454568 -4.19352484874
1336079400467472798 -5.15373876053
1336079400634125843 -7.81506315969
1336079400867460258 -7.57294760966
1336079401067467420 -7.70397460566
1336079401367522524 -7.100742686
1336079401567626364 -5.38042363622
1336079401734510902 -6.90409719646
1336079401967524061 -3.75951461329
1336079402134124459 5.90119427364
1336079402400809149 3.99645460437
1336079402667474180 0.225328457893
1336079402867446086 2.57536139212
1336079403067484907 1.18771271489
1336079403234041988 2.3302878672
1336079403467400760 -0.509720990166
1336079403634106008 -1.1051714221
1336079403800725434 -2.59207132114
1336079404034087565 -5.35582167842
1336079404234084902 -2.33360771929
1336079404467397859 0.667722203726
1336079404667463898 0.527174436892
1336079404867567369 0.549523348008
1336079405034117098 -0.936272266041
1336079405267447493 13.560124454
1336079405467560034 6.30023215146
1336079405667395873 8.12960885816
1336079405834219525 9.10687035998
1336079406067468346 7.55960878244
1336079406234229758 9.61707647822
1336079406434252182 8.06053351011
1336079406600775115 8.02791580132
1336079406800787591 8.36794215999
1336079407034200157 5.82185391797
1336079407200925803 3.91055849304
1336079407400757211 5.68814499387
1336079407567442883 5.57068478501
1336079407734094190 5.31745948819
1336079407900840278 0.422588670445
1336079408567625653 -9.86627904076
1336079408734225721 -4.12561952585
1336079408934124548 1.33413400029
1336079409134299410 -2.29129670087
1336079409334094116 1.2977851931
1336079409534266311 -0.131233723742
1336079409734077101 -0.472773545716
1336079409967613367 -2.98246515666
1336079414767415294 -6.96510091132
1336079414934115100 -8.17071419767
1336079415100704621 -7.09355294183
1336079415300944382 -9.12026850822
1336079415500868020 -11.3456142971
1336079415734350948 -9.98845506228
1336079418667545089 -5.29778565712
1336079418800760172 -14.0903980648
1336079418967419014 -10.996410414
1336079419467495841 -10.1070434775
1336079419600732931 -12.3196810563
1336079419800833069 -14.5254090796
1336079419967443623 -8.37541395222
1336079420134235324 -8.89797572235
1336079420334079539 -12.637451126
1336079420534195320 -11.1854863716
1336079420734327449 -10.9126867933
1336079420900832046 -10.1538497118
1336079421100798040 -8.31646732124
1336079421300770364 -7.34874887616
1336079421534192282 -8.8603620649
1336079421701080139 -10.1464975125
1336079422000836964 -11.5070528331
1336079422234081073 -10.3977816383
1336079422400799318 -10.7405255769
1336079422600878376 -10.9283045406
1336079422801336330 -10.9634121745
1336079423034063728 -8.73170462903
1336079423234075352 -8.50618563891
1336079423434408832 -10.1165027929
1336079423600796739 -7.36071411828
1336079423800753666 -9.83983859634
1336079424034084513 -9.7752896603
1336079424200809737 -9.98732085806
1336079424367458617 -9.20457021891
1336079424567590043 -10.1106428421
1336079424734099241 -10.7624432235
1336079424934142788 -11.7982969458
1336079425134365886 -9.1134372409
1336079425301182995 -8.72345827214
1336079425500809591 -6.55556683983
1336079425700874341 -8.59455229368
1336079425900804851 -10.3128394013
1336079426134209250 -8.68141095379
1336079426367708054 -11.0247741454
1336079426567593388 -6.95560285245
1336079426767569430 -9.31810153754
1336079427000778283 -9.23656245818
1336079427267556330 -8.40225677764
1336079427467652662 -9.43780574318
1336079427634146410 -8.49802725921
1336079427834080346 -8.66596317788
1336079428034150200 -8.83697632087
1336079428234055424 -9.49524783577
1336079428434042664 -10.5885570886
1336079428634441080 -9.91272084082
1336079428867636488 -8.32766775645
1336079429067457254 -8.81045149105
1336079429267579275 -9.57065125856
1336079429435263381 -9.38963492347
1336079429634223125 -7.97943655608
1336079429834212141 -9.75239163295
1336079430034237024 -9.61411193934
1336079430234211474 -5.49490443185
1336079430400768869 -1.75883350771
1336079430600852944 -6.04206934267
1336079430834075201 -7.18209866007
1336079431034064007 -5.95005606776
1336079431234098265 -6.80556100599
1336079431401014205 -6.7300302848
1336079431600789324 -8.67119681981
1336079431835332024 -11.2100209473
1336079432034088924 -9.82243952974
1336079432234096855 -16.3914585721
1336079432434158293 -10.0228188263
1336079432600757266 -7.04735519361
1336079432800710753 -10.2618657271
1336079432967466117 -12.1023642496
1336079433134128427 -14.0491368856
1336079433267750318 -9.91227946083
1336079433467595785 -11.0146472688
1336079433600875301 -5.35911995185
1336079433834156513 -10.6147779498
1336079434067544093 -8.6511123143
1336079434234396093 -13.7522754396
1336079434467716423 -13.5056096664
1336079434634074790 -14.0956874659
1336079434867560936 -12.731151809
1336079435067392401 -4.74633428066
1336079435234111942 -4.05781000412
1336079435367559359 -6.69273009418
1336079435667584099 -5.36202127889
1336079435867522402 -6.85533479603
1336079436034077192 -4.65593752558
1336079436234345537 -10.5183336042
1336079436434213038 -7.48068462605
1336079436600936302 -7.78922253971
1336079436800742416 -7.96858890142
1336079437000813150 -8.93583949057
1336079437167497453 -7.65480076697
1336079437367702792 -5.59127830371
1336079437534200100 -6.54592344226
1336079437800738679 -5.71068775634
1336079438000830665 -5.27505415857
1336079438167536196 -4.78147677823
1336079438367436248 -1.1615918174
1336079438534253008 5.81699148244
1336079438734164222 4.52144222535
1336079438900840013 2.46292508736
1336079439100781829 1.94511467616
1336079439267495867 2.06716233186
1336079439467375399 0.552203061289
1336079439667436449 2.48336852895
1336079439834181281 3.17979887506
1336079440067423193 2.66004091937
1336079440234228043 2.40277904728
1336079440434184105 1.86004596956
1336079440634171456 2.71572008483
1336079440800889752 2.74132420372
1336079441034216848 4.03004901749
1336079441234294257 -4.07002914312
1336079441400806351 -6.87957587865
1336079441600771705 -7.18814279938
1336079441800822702 -6.11376494411
1336079442034085443 -9.48289717493
1336079442201221597 9.87793423933
1336079442434173909 12.0361896728
1336079442634099178 11.0408453979
1336079442834092013 10.4051762581
1336079443000699950 10.1383039769
1336079443200875496 10.6230125354
1336079443367549446 11.5192857783
1336079443567601442 10.222060253
1336079443767565533 9.53430371733
1336079443934146385 11.4101917558
1336079444134233401 8.22135200841
1336079444334064585 9.08055815786
1336079444500687656 9.19392158717
1336079444700755784 6.88250348145
1336079444900785118 1.08342958056
1336079445100702474 -2.61442497674
1336079445267646165 -8.02318877516
1336079445467414355 -9.26537963226
1336079445634107764 -7.07151762817
1336079445800829717 -2.95797801944
1336079445967518502 -5.24897358948
1336079446134269901 -7.80584760745
1336079446300909930 -8.90509687691
1336079446467561695 -7.83590414174
1336079446867543937 -7.93081646158
1336079447068119414 -10.4301049303
1336079454200799370 -6.83325902976
1336079454367436247 -6.79911586948
1336079454567507394 -1.90269328327
1336079454767509267 6.46635935786
1336079454934221704 8.21858735338
1336079455134349918 10.4912159119
1336079455334113885 11.3703497219
1336079455567450421 12.5026138352
1336079455767453254 13.0339945733
1336079455967512045 14.2135121738
1336079456167518155 11.8894208706
1336079456367507621 9.53680192469
1336079456600897102 11.9412092648
1336079456834169210 0.408383732073
1336079457034203802 0.479041393773
1336079457200875818 2.24400809462
1336079457400834661 1.35898085924
1336079457600785235 0.0968013591394
1336079457800845742 -1.88420700419
1336079457967582078 -3.53411933804
1336079458167509270 -8.0267574842
1336079458434836975 -2.83922129565
1336079458734126055 10.8258372877
1336079458934360046 13.6355704156
1336079459167425136 12.7429132381
1336079459367395974 9.54852613563
1336079459567453463 10.4299644124
1336079459767648145 10.0248285582
1336079460000802091 10.3897424953
1336079460167444366 6.7457418963
1336079460367483785 7.31617616838
1336079460534108073 7.43204832033
1336079460734151761 5.85251092841
1336079460967548444 7.40069578853
1336079461134128483 9.22923706142
1336079461367721621 8.85834737239
1336079461567465331 8.62513805062
1336079461734084511 8.87514086293
1336079461967628921 8.38140299862
1336079462167564111 8.31173812631
1336079462367453634 10.2312791901
1336079462567599034 9.78717922243
1336079462767501247 9.06972633922
1336079462934217071 7.24256190083
1336079463134162623 6.99529462221
1336079463300797600 11.3229359642
1336079463467483811 7.78495084188
1336079463700821708 3.83323410353
1336079463934132931 7.02782396812
1336079464100958821 -3.71557376598
1336079464300829761 -0.451316683674
1336079464500924718 -2.57532411185
1336079464700809093 -3.50015002044
1336079464900833385 -2.26968413935
1336079465100884229 -4.46563070777
1336079465334127885 -10.2638948267
1336079465534345883 -9.43471413873
1336079465734110283 -11.5608291026
1336079465934083269 -10.6629779437
1336079466100805464 -13.7088532116
1336079466267570256 -8.10124685378
1336079466434159809 -9.67587509082
1336079466667627202 -8.12643112099
1336079466834124622 -6.54344312345
1336079467034132420 -8.50042930876
1336079467300764792 -13.8238830931
1336079467534196234 -10.6712578411
1336079467734271911 -13.6495353407
1336079467900896614 -14.5758192561
1336079468101025672 -11.3050144856
1336079468300907703 -10.8515582032
1336079468500798476 -10.658957919
1336079468667457466 -9.68659111107
1336079468968151845 -9.61434381496
1336079469201014038 -7.33439229838
1336079469400923649 -7.53635458589
1336079469567612160 -5.72964907068
1336079469767522328 -2.3410463846
1336079469967523631 -8.20621188164
1336079470167514339 -7.34220953638
1336079470334518441 -6.93326756606
1336079470567496980 -6.03894222431
1336079470734138122 -5.19403466317
1336079470934210006 -4.68156559018
1336079471100876230 -7.72295941404
1336079471334236838 -9.15561950736
1336079471500961219 -9.76059669704
1336079471700764017 -10.400424529
1336079471900677488 -15.8247646862
1336079472100751467 -16.3671189072
1336079472300746236 -12.692864294
1336079472467431350 -10.4664374567
1336079472667589895 -12.9185648467
1336079472834169075 -9.01861447674
1336079473001023161 -7.7568482599
1336079473234303444 -10.3571980506
1336079473367446957 -12.4427477134
1336079476934210994 -11.320696864
1336079477100905947 -11.9494102179
1336079477267578034 -14.4772718885
1336079477467530550 -13.2160175266
1336079477700781377 -14.4004423673
1336079477834158843 -14.3577657853
1336079479567519813 -15.4854066442
1336079479700976570 -13.6005824374
1336079479800778128 -12.2121052977
1336079479934142945 -8.67440655464
1336079480100841465 -8.41637327174
1336079480300828753 -9.33658574419
1336079480500961938 -9.90778668058
1336079480700805157 -8.63155242073
1336079480867523545 3.38289458711
1336079481067646072 9.39442743711
1336079481234248156 10.7490382136
1336079481400753388 11.8220515538
1336079481600898158 8.19403758042
1336079481767585021 8.63734086483
1336079481934158078 12.5425787148
1336079482134212610 7.26010486532
1336079482267432811 8.0192637606
1336079486300981210 3.45242774324
1336079486468198600 6.6982508447
1336079486634171433 9.86849165534
1336079486834124731 6.39300964451
1336079487034976411 8.00461673549
1336079487200777265 7.75344152407
1336079487467595597 10.6235394648
1336079487700773538 11.926626106
1336079487901012986 11.2606244404
1336079488100744344 14.1539342204
1336079488300851461 11.3659485223
1336079488467474284 8.87253324685
1336079488667464499 11.4793955201
1336079488867508664 9.74396107971
1336079489100939305 10.8707245904
1336079489334288201 10.8058216457
1336079489500832728 11.118032917
1336079489700743061 13.9543297448
1336079489934443647 14.2376813996
1336079490234112981 14.5428212947
1336079490434289135 14.5524843278
1336079490634202389 14.9064735172
1336079490867436410 15.5258433448
1336079491067380048 15.676689653
1336079491267600458 4.46697275443
1336079491434162204 -0.132817203848
1336079491634794730 -1.16324799746
1336079491834100340 -0.418145293523
1336079492067604578 0.18736787549
1336079492234171077 -0.415153566328
1336079492434167605 -1.02169284969
1336079492600898453 -6.87017166242
1336079492800782645 -4.09263550708
1336079493000859432 -3.8744243968
1336079493200799235 -3.61135666264
1336079493400900507 1.85650571382
1336079493567466130 -0.949408929282
1336079493767545930 2.30566882359
1336079493967490099 3.69846490228
1336079494167429765 4.96519293707
1336079494367635914 5.36848779872
1336079494567440913 0.690555270937
1336079494767558962 1.27571673926
1336079494967480564 8.4022619438
1336079495167457667 6.74436238582
1336079495334159304 8.21543408008
1336079495567508765 6.33342888432
1336079495767451909 6.81377270638
1336079495934171051 7.57504038008
1336079496134184269 8.7258305492
1336079496334455519 7.68316927179
1336079496533997240 6.23104170633
1336079496700720250 3.82176480703
1336079496900808137 -0.355806951769
1336079497134146001 0.806561494189
1336079497334163796 -3.73646182774
1336079497500715968 -5.86718225048
1336079497734229266 0.402041453151
1336079497967514233 3.39643579404
1336079498200791583 6.52174325436
1336079498367524605 12.4208838561
1336079498567480589 8.38176296072
1336079498734195141 9.72390808929
1336079498900798256 6.54306495793
1336079499067567278 8.47474191271
1336079499267933492 8.74515379969
1336079499434207751 8.09914919551
1336079499634198129 7.1059851402
1336079499834056399 6.10279741802
1336079500034175167 5.91450710519
1336079500200788390 5.07639302396
1336079500367402531 3.43875259653
1336079500567516130 5.09422201988
1336079500700792825 4.3650818781
1336079500867713059 0.827517495848
1336079501034239102 4.45987883256
1336079501167495726 0.260674809948
1336079501300868078 -7.87322201907
1336079501434268246 -3.88206039331
1336079501567565449 -6.24951817835
1336079501700878156 -6.82455223258
1336079501834139462 -6.77339648548
1336079501967473909 -4.37219331484
1336079502134164975 -4.97178373915
1336079502300742000 -5.69532404895
