# Supplementary material for: Infants Time Their Smiles to Make Their Moms Smile
Source: PLoS One. 2015 Sep 23;10(9):e0136492. doi: 10.1371/journal.pone.0136492 (PMC4580458; doi:10.1371/journal.pone.0136492)
Supplement: S1 Data — (ZIP) [file pone.0136492.s001.zip › DiegoSmileRawData/smilenew_sub_30_babyplus_2012-05-03-14-16-56.robotsmiles]

1 1336079826666358612
0 1336079830299642513
1 1336079832299489223
0 1336079834132812665
1 1336079840899494428
0 1336079845732852485
1 1336079848432921232
0 1336079851633115431
1 1336079855832800141
0 1336079858866220605
1 1336079872900070168
0 1336079876999503547
1 1336079880172871910
0 1336079883572973855
1 1336079885073018749
0 1336079885939716835
1 1336079892073182932
0 1336079899139510598
1 1336079902173135107
0 1336079905372971159
1 1336079914039617740
0 1336079917107183439
1 1336079921173033359
0 1336079926072975246
1 1336079937572916064
0 1336079939806286817
1 1336079948239638855
0 1336079950972834775
1 1336079959372972744
0 1336079967539602759
1 1336079975706345508
0 1336079978573193109
1 1336079983606362200
0 1336079986939645832
1 1336079996172896041
0 1336080001039965016
