# Supplementary material for: Infants Time Their Smiles to Make Their Moms Smile
Source: PLoS One. 2015 Sep 23;10(9):e0136492. doi: 10.1371/journal.pone.0136492 (PMC4580458; doi:10.1371/journal.pone.0136492)
Supplement: S1 Data — (ZIP) [file pone.0136492.s001.zip › DiegoSmileRawData/smilenew_sub_30_babyplus_2012-05-03-14-16-56.subjectsmiles]

1336079824266270176 -11.039722594
1336079824432790985 -8.64333884471
1336079824566187337 -8.21640502452
1336079824766321302 -8.29746553964
1336079824899771936 0.731825528282
1336079825066224256 7.29218943067
1336079825199670882 5.72958749665
1336079825366289915 6.71051187647
1336079825532970788 5.72043654732
1336079825732866472 8.57557802605
1336079825899686096 8.61607270556
1336079826132794308 10.1128396556
1336079826299562035 9.03326342934
1336079826499809419 6.68664953791
1336079826666107776 9.08035966322
1336079826866355715 9.17406516426
1336079827132881755 2.36860889279
1336079827299595806 -4.98268513326
1336079827466153723 -6.09812292037
1336079827632889050 -6.58437846514
1336079827799477364 -3.57026222959
1336079827999545815 5.74493350416
1336079828199457484 7.30020511147
1336079828399544698 11.0084712663
1336079828599691535 11.7182372278
1336079828832860247 11.1411995585
1336079828999566950 9.00183481595
1336079829199592761 6.63431808057
1336079829366193834 7.84849426015
1336079829632914719 6.80596397479
1336079829799503423 2.34321380404
1336079829966176899 -8.3707164994
1336079830132833990 -1.14258013639
1336079830299633044 4.08546060144
1336079830466347856 2.11511641449
1336079830632752301 -1.00329369452
1336079830799829697 -3.86257139529
1336079830966252257 0.343470831554
1336079831132869412 1.97299097399
1336079831299593708 2.61230748209
1336079831466134073 4.56636411589
1336079831666220728 5.07651402831
1336079831866227806 5.50373477356
1336079831999452941 1.3794913807
1336079832532757794 -0.679243801495
1336079832832849216 -2.61549076733
1336079833066193904 -1.0944820309
1336079833299468265 2.84792172428
1336079833466176077 3.7544831825
1336079838099583277 -3.06348390314
1336079838299569957 -0.510864777103
1336079838499420903 -0.965063100992
1336079838699576973 4.06893258734
1336079838966277909 8.64883532794
1336079839166162053 13.9016182884
1336079839332971980 13.0269790343
1336079839566286985 14.297450654
1336079839732782919 9.07728246875
1336079839932966354 7.79276954991
1336079840099485637 7.52158649862
1336079840299568345 11.563251546
1336079840532871421 16.77884336
1336079840699574882 14.5509047977
1336079840899477106 12.6216465888
1336079841099484323 11.3153044395
1336079841299597440 9.58100183304
1336079841466139557 0.270669786942
1336079841666432790 -0.589506095175
1336079841932760360 -1.44133109765
1336079842132899546 -3.46892913678
1336079842332854172 -4.64593448138
1336079842499498081 -3.74034313763
1336079842699590088 -2.02716359492
1336079842866296611 -2.75844902801
1336079843032900146 -0.759493554825
1336079843232781340 0.179448141273
1336079843466188618 0.886903943324
1336079843732764660 -2.35539682509
1336079843932893843 -2.60835653526
1336079844132885722 -0.392194267789
1336079844332938766 -0.288435911948
1336079844532847984 -1.82619274699
1336079844732931059 -5.1074992359
1336079844932808029 -10.3604210966
1336079845132897981 -10.198735798
1336079845332798227 -4.08524818633
1336079845566190829 0.272825424344
1336079847632763152 -4.4465921873
1336079847832794917 -1.16463343609
1336079848032860493 -0.384293884037
1336079848232860355 3.8151007274
1336079848432855320 -1.1605374826
1336079848699525649 8.00699181746
1336079848932825422 12.553333452
1336079849166197306 15.1724058989
1336079849399556105 12.8286028865
1336079849566231524 14.9635288449
1336079849766370885 14.4714026205
1336079849966242573 15.8779215654
1336079850166221328 14.1447065974
1336079850366190446 14.9590198111
1336079850599561616 15.4971119406
1336079850799571177 13.4390718308
1336079851032882778 -7.07921929295
1336079851266274109 -6.04855772497
1336079851432861287 -10.5831134063
1336079851633098545 -10.3545896543
1336079851832771677 -8.50966788506
1336079852032963270 -9.72239470517
1336079852266094637 -10.8130871921
1336079852466227773 -11.6137925459
1336079852666135239 -11.4995642215
1336079852866307480 -10.6294989784
1336079853066226715 -10.1874802123
1336079853299480515 -10.2834213162
1336079853532896700 -10.5700495787
1336079853732845475 -12.1539266446
1336079853932853682 -10.5511286219
1336079854132804085 -11.6525871047
1336079854366306517 -11.4000541483
1336079854566491183 -8.86151583531
1336079854799477273 -9.65028086312
1336079854999765690 -9.82080668992
1336079855199569221 -9.54456351837
1336079855432901051 -9.37629668157
1336079855632838060 -7.41038067102
1336079855832774724 -10.8941911958
1336079855999543240 -9.0250263584
1336079856199515731 -9.03480259939
1336079856399521443 -9.07804988523
1336079856599723501 -9.10262207518
1336079856766171662 -9.05977753048
1336079856999461167 -12.1560976329
1336079857199484556 -12.2988791975
1336079857399559728 -10.3405374288
1336079857632789722 -12.3435587289
1336079857832985733 -11.4714835234
1336079858032966958 -4.56180917954
1336079858266201143 0.407711722017
1336079858466228115 13.2679604223
1336079858666252157 16.5928325924
1336079858866195302 17.7389954879
1336079859066157648 17.0907339961
1336079859266172198 17.7348060398
1336079859466264227 17.5660430783
1336079859699587445 17.9513180606
1336079859899550152 13.5349245672
1336079860132892439 1.9252064935
1336079860366253118 -7.60830695843
1336079860532803689 -10.8314939143
1336079860733039074 -9.2782052084
1336079860899621650 -10.4020794586
1336079861133026662 -9.74226575266
1336079861299439973 -8.37188756391
1336079861499557413 -9.91612322404
1336079861699687259 -10.5107855185
1336079861866207939 -11.1579576059
1336079862066138273 -11.4388649122
1336079862266141403 -12.7893562812
1336079862432980284 -12.7494648614
1336079862632792346 -10.1611520434
1336079862832930949 -10.6570987826
1336079863032871403 -10.2964971405
1336079863232821908 -10.7246539481
1336079863432882478 -9.67779625211
1336079863632860705 -11.8634307193
1336079863866163911 -9.10493281277
1336079864066178766 -9.34437234033
1336079864232828900 -10.6906803376
1336079864432843021 -7.24931693272
1336079864632902311 -7.02019255776
1336079864832803772 -12.2354004835
1336079865032953101 -11.1051977354
1336079865199495761 -11.2054147085
1336079865399521712 -13.9111853297
1336079865633013221 -7.94513587511
1336079865832953341 -13.9423814438
1336079866032832885 -13.8826213585
1336079866299579424 -11.9695705737
1336079866466369640 -11.3638874294
1336079866632842381 -12.0969563261
1336079866932982953 -13.636319295
1336079867099481697 -7.73244365957
1336079867299511647 -8.93418352948
1336079867466308594 -6.04872521535
1336079867666116144 -12.9387968099
1336079867899597718 -11.9499874701
1336079870866363493 -2.98298186792
1336079871099541826 -2.12830706625
1336079871299554657 -1.80783270605
1336079871499564976 -1.68175286169
1336079871699547502 -2.02783323816
1336079871899500727 -5.87856343826
1336079872099524623 -9.0198806354
1336079872299435046 -3.88854896407
1336079872499584710 -0.12133893495
1336079872699550036 3.0694919796
1336079872899578959 6.09710989031
1336079873099509747 15.4802983673
1336079873332890479 11.6275319932
1336079873566192869 11.2115371252
1336079873832810058 8.82140818161
1336079874032821092 14.1244152635
1336079874232802038 13.4011826011
1336079874466243214 10.5929297315
1336079874699673659 11.4146564047
1336079874899584793 8.26267488934
1336079875099671306 7.23662409085
1336079875299645202 7.53022658623
1336079875499500478 8.48306158092
1336079875799425102 10.0610664708
1336079875999579796 6.81446983731
1336079876199579325 5.50014026259
1336079876399473059 8.47050269224
1336079876599498555 5.74026450041
1336079876799429184 4.80398193227
1336079876999486614 6.76955594345
1336079877199555546 5.15662430319
1336079877399476301 4.91676977226
1336079877632902488 1.98766722797
1336079877832921839 4.07422632559
1336079878039510927 4.54326181478
1336079878239624772 6.40097228716
1336079878506220294 8.80979471065
1336079878706227051 6.92161132836
1336079878939654780 7.20066433499
1336079879172878359 8.44776236426
1336079879406264502 11.9768603834
1336079879606344976 8.84752563841
1336079879806343406 1.93659205846
1336079880006220901 0.241409660446
1336079880172844262 -3.19298951872
1336079880372992725 5.56999174687
1336079880606293689 7.06501692303
1336079880806379955 8.76054502977
1336079881006248276 7.64520710591
1336079881306262929 6.21357020457
1336079881539703846 6.27417509074
1336079881739717086 9.12873359967
1336079881939582008 12.2473809128
1336079882206240255 7.75099784877
1336079882439817441 9.72906813731
1336079882672942849 13.317663917
1336079882872906926 8.83535776816
1336079883106296725 8.87036484847
1336079883373041198 9.86005327295
1336079883572956985 7.62143663044
1336079883806178782 10.0234957554
1336079884006221367 13.2685220172
1336079884206223329 11.983110237
1336079884406595208 4.67130718592
1336079884639718353 -0.838343805063
1336079886839596704 -5.67499861818
1336079887039578722 -1.70095318255
1336079887239684054 -1.65316467011
1336079887439541965 0.399932463295
1336079887639734164 -0.5141607636
1336079887906350910 -4.88104193665
1336079888206324379 -0.889236643834
1336079888406320004 -5.54947630071
1336079888673046385 -4.19700078352
1336079888872829974 -3.71046225844
1336079889073023029 -5.98392095723
1336079889306317790 -8.43690742301
1336079889506202560 -11.8802795029
1336079890672949089 -4.30453776841
1336079890839724495 -7.96683848086
1336079891039520139 -12.6061294297
1336079891239651817 -12.6269040295
1336079891439527279 -17.1275938046
1336079891639541969 -11.2817884722
1336079891872893512 -12.0538277448
1336079892073168209 -10.4216187456
1336079892339591971 -8.03793048988
1336079892539538550 -9.70984729506
1336079892739547081 -11.7557991144
1336079892939498154 -6.93378143339
1336079893139656185 -7.76942834676
1336079893339711303 -7.98283676028
1336079893606266820 -7.78200058828
1336079893839584407 4.96755744277
1336079894039635807 6.12452203377
1336079894239532274 3.9005446226
1336079894440010421 4.01522429407
1336079894739619981 3.52106584866
1336079894939476885 3.14363901803
1336079895139569337 4.5698681628
1336079895339521600 2.00198849895
1336079895572920336 8.23722024399
1336079895772862726 9.10233540364
1336079895973014089 8.95376785612
1336079896173116553 5.50902143399
1336079896406207752 2.9748405278
1336079896606195890 6.64196477956
1336079896806271640 6.8917069637
1336079897006226389 8.68681399732
1336079897272856965 5.55153539496
1336079897472810408 7.85941556321
1336079897673405426 5.66260944914
1336079897872888984 4.54353971282
1336079898072921352 5.23759194463
1336079898306215058 4.96566809371
1336079898506177310 7.18966568299
1336079898739604225 5.24735679712
1336079898939683364 4.73135244543
1336079899139491533 6.47139474439
1336079899372812296 5.36724878415
1336079899572972397 7.39978197635
1336079899772853464 5.4365485897
1336079900006331687 5.05655376916
1336079900206219608 6.86791481863
1336079900406276459 7.28543506834
1336079900606254573 6.21408576301
1336079900806259468 4.25969086053
1336079901006242764 0.374523106927
1336079901172926420 -3.81107217494
1336079901339661019 -4.63387402268
1336079901539597528 -1.32530785578
1336079901806299312 -2.92052201716
1336079902006468869 -0.0670649658385
1336079902173110360 -1.07507780124
1336079902306255654 -6.86699081522
1336079902572860667 -5.76290292847
1336079902739663009 -5.67543718818
1336079902873059509 -7.02633079773
1336079903006213016 -7.70788081758
1336079903139570877 -2.81403200119
1336079903573110055 -4.38226102642
1336079903739580275 -3.61951695867
1336079903872879912 0.359844886467
1336079904006350448 5.83413441586
1336079904139650576 7.28133184851
1336079904239544435 9.94969410184
1336079904339603009 10.5015206267
1336079904472867700 10.5044076738
1336079904606251590 8.4421898515
1336079904739587435 6.59903412561
1336079904839799578 9.46384320758
1336079905006158700 -1.95356036981
1336079905239558494 -0.128532738789
1336079905372952281 3.76034847932
1336079905539600955 4.45417471203
1336079905706153321 7.09500495079
1336079905872853429 7.27305615182
1336079906073601433 8.62469166265
1336079906306213870 5.87293399837
1336079906506251980 5.37002602926
1336079906739466855 3.22292749567
1336079906972937297 -0.0967972403214
1336079907172865999 -1.83787200906
1336079913739598197 -10.5689537672
1336079913939618376 -7.37252840181
1336079914239881912 -8.51756436591
1336079914406149474 -12.6320316355
1336079914606423157 -8.50774705207
1336079914839607588 -17.5326850591
1336079915039548603 -9.08866364195
1336079915239548595 2.41221679174
1336079915472842798 0.801465636506
1336079915672916942 1.64930347671
1336079915873056752 3.68629924056
1336079916072888373 1.91548131035
1336079916306147674 5.56454824915
1336079916506589420 7.07045866164
1336079916739645399 8.67262138751
1336079916939578046 1.17642571702
1336079917106294704 1.44428731356
1336079917272851131 -9.23398928717
1336079917539592457 3.9394294602
1336079917739551377 3.14414402893
1336079917939509214 11.0903719651
1336079918172882011 9.75154281834
1336079918372889296 7.13238373741
1336079918572884978 9.4071619086
1336079918739733486 13.6232660545
1336079918906268709 11.6759626196
1336079919139693360 5.88807497604
1336079919306257703 3.89161523394
1336079919472924033 3.52308516512
1336079919672855442 2.67350551011
1336079919839826307 5.05770480158
1336079920006287140 8.01466612026
1336079920172940844 4.22202530446
1336079920406379554 8.43807136658
1336079920572899576 13.3104224798
1336079920772949928 12.9265563011
1336079921006216978 12.0151427807
1336079921172811330 10.4223940915
1336079921339640255 9.44359804064
1336079921506172893 13.4733499722
1336079921639685683 5.6772637715
1336079921839653366 11.224136288
1336079922006216651 11.6546488603
1336079922172907945 13.0434763219
1336079922373128926 13.7236107757
1336079922573013803 11.9095385184
1336079922773109045 12.2838142218
1336079923006429533 10.8582423776
1336079923206254828 9.25061860785
1336079923339576274 3.44105039738
1336079923506248888 8.70679879126
1336079923639562583 6.60189206068
1336079923772941289 6.29660433873
1336079923906313349 7.5440715163
1336079924072899658 7.80515798513
1336079924206215885 8.78527456775
1336079924372928256 6.0762739886
1336079924506306672 7.4130331925
1336079924672902124 6.54823704526
1336079924873050639 8.99052514129
1336079925072931781 8.06426181847
1336079925272893713 9.05865459558
1336079925439524565 8.42727139253
1336079925606315484 -0.154337345993
1336079925739652627 -8.08909365067
1336079925939585872 -7.39237575734
1336079926072958452 -8.44256056645
1336079926239662168 6.58246901041
1336079926472902647 3.34133196529
1336079926706288292 4.24247650756
1336079926906210391 4.5076649437
1336079927206374230 3.3279944499
1336079927406304566 7.31481663869
1336079927606322196 7.49605695665
1336079927839551469 -4.2280337542
1336079931273027938 -13.2861650268
1336079931506141436 -7.32467543823
1336079931673022107 -7.26754177809
1336079931872954653 -5.97318211407
1336079932072963707 -5.0217324262
1336079932339859949 0.780665090674
1336079932506236421 -3.02961646758
1336079932672933504 -1.30039292127
1336079932806294419 -7.27802189189
1336079936739653138 -0.641460087757
1336079937006433132 -4.20258043168
1336079937172858474 -8.92220786069
1336079937372883718 -9.14506311304
1336079937572891665 -1.04313684071
1336079937739525264 -1.83361866241
1336079937939545226 -4.15495251367
1336079938139541192 1.41236056684
1336079938372882844 1.03977977655
1336079947272912303 -13.8593580538
1336079947439861661 -10.4424316356
1336079947606265030 -5.65657335265
1336079947806245540 -6.13242330986
1336079948006324592 -3.87820118456
1336079948239624666 6.79869932576
1336079948472838235 6.22435499893
1336079948672899554 6.67695919569
1336079948872857136 8.50476223879
1336079949039583661 5.19195226156
1336079949272927140 5.44328316961
1336079949506348701 4.97610634315
1336079949706271996 2.92655981621
1336079949906200438 8.17254292497
1336079950106189070 8.63092476073
1336079950306244534 6.23421482855
1336079950972813513 -4.31191214117
1336079951172979283 -9.1159544695
1336079951406195193 -4.23952118686
1336079951572938217 -3.25038725025
1336079951806259305 -5.88439483742
1336079952006386717 -3.65655290258
1336079952172951056 -4.61344695579
1336079952539672159 -5.71111018581
1336079952806287636 -4.99381794452
1336079953006223548 -2.84884078005
1336079953239829039 -2.3631261189
1336079953439488483 -0.586594218435
1336079953639746474 -1.04002023253
1336079953839618467 -2.94252717848
1336079954072881775 -8.34347787128
1336079954239683910 -4.85490126732
1336079954439514127 -4.06317609963
1336079954606317703 -2.88638167451
1336079954839627974 -3.44633555197
1336079955039665393 -6.30577621371
1336079955239715357 -5.72416603077
1336079955539656557 -4.47485929854
1336079955739757107 -8.46521432174
1336079955906362874 -9.81999435396
1336079956106242353 -7.14717284434
1336079956306373742 -9.60495942049
1336079956506389187 -6.52133857947
1336079956673018117 -3.04141317729
1336079956906161622 -3.27627807325
1336079957106189975 -2.84021158061
1336079957306193972 -0.0779581654285
1336079957506250762 1.34020371336
1336079957706279226 9.57268653577
1336079957906193284 9.0441820639
1336079958139513668 9.38393753806
1336079958339522583 10.763589647
1336079958539620021 7.68342233544
1336079958772848238 6.97354651792
1336079958972852915 9.67116181598
1336079959172865310 10.3726905339
1336079959372952519 8.63533535972
1336079959606240341 3.36641404645
1336079959806324273 -8.55884923565
1336079960039551313 -10.4066439498
1336079960239902075 -10.435310502
1336079960439596194 -5.01316207641
1336079960639507679 -3.18586778271
1336079960806303335 0.413137892076
1336079961039727086 1.61206963617
1336079961272942170 2.29789646244
1336079961506173401 3.18884767424
1336079961772895081 2.22930849324
1336079961939467596 0.61063103657
1336079962139511506 0.805603158329
1336079962339630636 2.75525832265
1336079962539663022 2.86169487475
1336079962739639456 9.14022140171
1336079962939627558 9.89814563074
1336079963139524213 12.8794306958
1336079963339546024 10.6292169798
1336079963572923812 9.95771845505
1336079963772917947 7.13054697959
1336079963972876015 13.0185898859
1336079964172858900 9.32108648641
1336079964372924645 11.8964962636
1336079964606206269 14.3751162881
1336079964806389875 12.5563624039
1336079965006389438 12.7019545811
1336079965206291411 9.7300947735
1336079965406220757 11.0913976427
1336079965606341943 12.1189815383
1336079965839820936 9.31791198662
1336079966139594278 9.47239965143
1336079966306271610 6.85404490558
1336079974506297324 -6.26679023717
1336079974672879218 -10.4478717558
1336079974872924857 6.85998931547
1336079975072861557 8.3678420283
1336079975306224429 9.48355353709
1336079975506125434 8.15980051209
1336079975706309695 8.03302176618
1336079975906208394 8.99167447674
1336079976106215299 6.83227362916
1336079976339620238 -3.03947860132
1336079976572897747 -4.57691561971
1336079976739901109 -7.86732947936
1336079976972947019 -4.45879563041
1336079977172847322 6.24458027294
1336079977339620153 7.4802552304
1336079977606401984 2.46855876956
1336079978172825255 -9.27071763157
1336079978372825706 0.446805815698
1336079978573044462 -1.84012036489
1336079978772833263 -3.08394448688
1336079979139839969 -3.24997810496
1336079979339571440 -0.439809525692
1336079979572952755 1.8442794759
1336079979739526773 1.15606143055
1336079980273034576 -13.399455112
1336079980472915164 0.71745926079
1336079980672921952 -1.99195361386
1336079980872827676 -3.92585688917
1336079981039788126 -3.16868420575
1336079981239686705 -4.50112800911
1336079981439585286 -3.74407989054
1336079981606296502 -7.02588737911
1336079981839796788 -2.36900566447
1336079982072868409 6.14228489968
1336079982306192759 10.5535172932
1336079982506381473 10.4578260686
1336079982739784570 10.2980327086
1336079982939718856 10.5957638052
1336079983139798439 8.88581590019
1336079983406304998 11.0397637995
1336079983606326961 10.6754412196
1336079983806358243 10.1599275479
1336079984039630679 8.51101961287
1336079984239613829 -3.95865867035
1336079984706252135 -9.55504478123
1336079984939643995 -4.37014150751
1336079985139615070 8.48160070918
1336079985339555363 8.04781971929
1336079985539588186 10.6118530709
1336079985739493499 6.72234112606
1336079985939538000 -9.12247987586
1336079986139540194 -9.08920256383
1336079991072874929 -5.55251254679
1336079991306224228 -3.66403229109
1336079991506282913 -1.31121536662
1336079991739696412 -0.580763842907
1336079991939550490 -3.44400774254
1336079992839613612 2.52414511581
1336079993039553499 2.00198747548
1336079993272970870 10.2240786158
1336079993472894051 9.12045753589
1336079993672941841 7.07071127698
1336079993939480112 8.63723901832
1336079994139578288 9.26170083474
1336079994339559763 7.83554504954
1336079994539567758 6.12428367471
1336079994739579138 8.50803052026
1336079995572927979 -4.51091796015
1336079995772882744 10.9284494904
1336079995972836229 9.94265398898
1336079996172874329 9.93904396367
1336079996372892400 9.66276136359
1336079996606334789 8.41373220637
1336079996839713635 8.82368544851
1336079997039502983 7.12864449269
1336079997239721941 6.25411650787
1336079997539583045 9.99100746753
1336079997739494251 8.57374275443
1336079997939657110 2.8262809139
1336079998173967813 -1.84220574015
1336079998339477151 -2.23284407899
1336079998706300893 -14.6803473337
1336079998906208901 -11.0301643287
1336079999106250886 -5.79367529777
1336079999339515860 -10.8562683234
1336079999539575436 -9.87876829613
1336079999739578704 -6.89520979406
1336079999939689796 -10.3375347239
1336080000172951795 -6.11147599504
1336080000406330507 -9.37500906046
1336080000606163115 -8.18851496204
1336080000806241342 -8.83549580397
1336080001039889895 -1.47443918782
1336080001339601047 1.530963593
1336080001539597986 9.80655541889
1336080001739534599 9.38932386408
1336080001906275907 9.89079000997
1336080002106172445 9.32814797218
1336080002306259756 11.6640781508
1336080002539567872 10.9765727623
1336080002739520607 12.7063467943
1336080002939619485 13.8759558165
1336080003206327820 11.4417784786
1336080003406165831 11.9459158551
1336080003606224714 12.1783022188
1336080003806303762 10.4227830543
