# Supplementary material for: Infants Time Their Smiles to Make Their Moms Smile
Source: PLoS One. 2015 Sep 23;10(9):e0136492. doi: 10.1371/journal.pone.0136492 (PMC4580458; doi:10.1371/journal.pone.0136492)
Supplement: S1 Data — (ZIP) [file pone.0136492.s001.zip › DiegoSmileRawData/smilenew_sub_30_mirror_2012-05-03-14-01-36.robotsmiles]

1 1336078904509566059
0 1336078907076262751
1 1336078909676366963
0 1336078910842937145
1 1336078916042896705
0 1336078917676376997
1 1336078921709681085
0 1336078928409611575
1 1336078935376350802
0 1336078940776307297
1 1336078943609608706
0 1336078945742918242
1 1336078972476340009
0 1336078981576362525
1 1336078994876316188
0 1336078996042958011
1 1336079006743100750
0 1336079010376275542
1 1336079022309604686
0 1336079036709802630
1 1336079043609627461
0 1336079046776260057
1 1336079062076428537
0 1336079068142955669
1 1336079071042976579
0 1336079076709598814
