# Supplementary material for: Infants Time Their Smiles to Make Their Moms Smile
Source: PLoS One. 2015 Sep 23;10(9):e0136492. doi: 10.1371/journal.pone.0136492 (PMC4580458; doi:10.1371/journal.pone.0136492)
Supplement: S1 Data — (ZIP) [file pone.0136492.s001.zip › DiegoSmileRawData/smilenew_sub_30_mirror_2012-05-03-14-01-36.subjectsmiles]

1336078904509722562 3.59009201732
1336078904709630863 7.92672408548
1336078904876300533 2.5845225617
1336078905042998534 0.114653219264
1336078905209989493 2.02482044841
1336078905343053823 3.36652847076
1336078905509787577 1.1044485695
1336078905676546215 1.44421259143
1336078905843206089 5.86131692581
1336078906042998849 8.17706644097
1336078906243686104 8.39599274867
1336078906376481685 8.98314386986
1336078906543326297 -2.28626122359
1336078906743071590 -5.90642743093
1336078906909814946 -8.73497325415
1336078907076343515 -2.97159239791
1336078907276800704 0.973017967162
1336078907443015506 0.266542389482
1336078907609627690 3.07029094835
1336078907776598771 8.12201860499
1336078907943114756 8.65033475622
1336078908109871116 9.55573766725
1336078908276427368 13.5017610419
1336078908476345617 10.6691065824
1336078908643075600 8.66862315835
1336078908809711364 10.0327471548
1336078908943067364 8.91348190882
1336078909209852747 3.38414629271
1336078909376761939 1.92293791685
1336078909509802478 -0.0412471147343
1336078909676372108 7.76175395319
1336078909843272120 2.91561662846
1336078910076366572 -0.349922438865
1336078915443221116 -1.84341910494
1336078916043078627 3.45523561174
1336078916643010397 0.32682351027
1336078916810193589 2.2127493753
1336078917076449025 6.00166581302
1336078917276348660 4.49122025795
1336078921709874114 4.50895410204
1336078921909620954 2.52558579746
1336078922109656019 4.92171789187
1336078922309961989 6.0615767257
1336078922476316760 5.71313445572
1336078922676360874 7.57028027356
1336078922842927083 13.6349083479
1336078923076333152 10.1305991012
1336078923276459397 13.116274496
1336078923443064913 7.63775122039
1336078923643018471 11.1281636978
1336078923810067797 6.57619699483
1336078923976381410 4.85951157291
1336078924143085198 7.46433312844
1336078924309717413 7.19100053685
1336078924510094931 10.5935465782
1336078924713576162 11.2994821239
1336078924909826054 10.6879748185
1336078925076498429 8.2535626718
1336078925243101679 2.80625175812
1336078925409816515 4.82187750852
1336078925576355657 0.351759494369
1336078925776340117 0.197600569991
1336078925943232864 5.90521399564
1336078926109726219 2.12237139389
1336078926276429806 6.85133234331
1336078926476559867 3.90826121881
1336078926643088196 2.8337908542
1336078926809804339 3.42946534636
1336078926976344747 2.89758180622
1336078927143245162 5.80917241832
1336078927310027291 8.07556376725
1336078927476507028 2.17580267715
1336078927642974092 1.54684283225
1336078927976334670 1.72904171521
1336078928243066532 -1.12761051659
1336078928409689684 -2.5037168356
1336078928609757697 -1.15176214544
1336078928776412976 -2.39713201893
1336078928942904456 -2.77134131048
1336078929109698566 -2.73204048388
1336078929276426118 -0.431122419861
1336078929443295279 -0.160914756416
1336078929609817496 -5.39317480664
1336078929776568944 -3.07654344096
1336078929909810505 -5.37607531359
1336078930076308092 -3.9522829948
1336078930243127944 -4.7133310636
1336078930476327055 -5.03531956797
1336078930643473533 -6.55352202155
1336078930843339374 -7.26009118709
1336078931043785445 -8.30327385678
1336078931209684980 -6.44643753987
1336078931376375340 -0.692895229662
1336078931543016224 -1.77445106527
1336078931776394823 -5.61054937116
1336078932043042421 -4.51735179887
1336078932243030419 -5.06041676928
1336078932409699777 -4.05704413655
1336078932609654808 -5.91907571982
1336078932842995295 -5.97011987747
1336078933010093653 -6.63725949137
1336078933243127107 -5.74780654413
1336078933409680669 -8.06250465037
1336078933609747761 -7.25036645682
1336078933809820095 -6.24883680327
1336078934042922560 -7.48955588644
1336078934243100719 -2.75378738464
1336078934443056815 -4.68724374335
1336078934609861521 -5.09447081877
1336078934809830896 -2.10885946624
1336078934976450670 -0.291124551657
1336078935176395278 -0.219932331052
1336078935376444202 3.21581452224
1336078935576316677 2.49824835164
1336078935776393051 2.73457482512
1336078936109758369 3.20650005385
1336078936309865551 10.3769237133
1336078936543031026 12.8843119163
1336078936743068975 18.1634910153
1336078936943078589 9.45335094357
1336078937143176974 12.1291844756
1336078937309814972 11.9933425239
1336078937543002051 11.3104642805
1336078937709716232 13.3177091546
1336078937909816558 11.447240242
1336078938109838962 7.93125630785
1336078938343111994 4.11354678467
1336078938543064856 -0.765327320553
1336078938743206683 2.91273514359
1336078938909733853 6.08941216416
1336078939076322589 0.797112857641
1336078939243073385 -1.30393432062
1336078939409780080 5.89862079772
1336078939609736075 8.6582693323
1336078939776648207 7.36382568141
1336078939976485538 8.24691450695
1336078940143484994 8.42380587832
1336078940276319156 -0.837359595444
1336078940442984495 -3.18125423553
1336078940643359974 3.1773941075
1336078940776651802 -1.81784339862
1336078940976351397 1.44303737808
1336078941143064540 1.90619257274
1336078941343262627 6.42244653787
1336078941476399540 3.9898375046
1336078941709975842 4.57025676184
1336078941842910127 4.89586112074
1336078942009743031 9.71276595934
1336078942176725398 2.97540590672
1336078942376467032 3.38293817032
1336078942609819431 4.53879794855
1336078942776478874 5.04706579062
1336078943043107047 3.93190027374
1336078943209745825 4.84125311505
1336078943409663771 0.754493116256
1336078943609889712 1.91958235799
1336078943776316340 -3.38498986694
1336078943976441904 -1.42523815814
1336078944176465619 -6.85537106519
1336078944342999051 -6.15952177844
1336078944509964145 -4.9445788222
1336078944709660183 -8.99590055141
1336078944843487479 -4.70116424876
1336078945076347551 -1.39525852771
1336078945243131735 0.700727880886
1336078945443044046 2.51432680837
1336078945543334367 -1.92453501602
1336078952043164206 -7.29243783348
1336078952209710598 -8.9542933512
1336078952443094108 -8.68999564803
1336078952642986198 -9.24363611934
1336078952809844720 -8.06909489134
1336078953009719422 -7.68701802989
1336078953243144840 -6.48848342777
1336078953443157088 -8.58929223315
1336078953643039062 -9.4733229489
1336078953809723319 -6.48331154315
1336078954009771188 -4.50768099584
1336078954209647961 -6.45502650865
1336078954576435782 -5.29773503599
1336078954743080839 -6.52053866015
1336078954943003343 -8.19700739697
1336078955143064428 -8.2977616079
1336078955376379392 -9.34744865852
1336078955609978897 -8.6009592944
1336078955776439129 -11.4609542237
1336078955976435506 -7.54555299156
1336078956142983189 -7.24938303659
1336078956343107744 -1.57116511849
1336078956509910825 -8.0076452588
1336078956709760214 -8.96750586826
1336078956943097405 -8.3213229672
1336078957109650382 -6.48670152855
1336078957309747407 -7.8809342846
1336078957509687298 -7.73663008065
1336078957742962597 -11.1600483904
1336078957943053231 -9.90158246162
1336078958142995978 -10.8521148994
1336078958342985640 -7.76625200758
1336078958543194369 -10.7798513452
1336078958743306491 -8.82858794157
1336078958976387730 -7.06699366796
1336078959243079353 -7.69314330902
1336078959443209567 -11.9817270156
1336078959676557184 -11.6199701997
1336078959876361906 -8.98953064502
1336078960076384151 -7.25000711539
1336078960243028355 -5.45114145607
1336078960476473772 -6.322701518
1336078960643001388 -2.52985689445
1336078960843050995 -4.2311881669
1336078961110213681 -11.808784577
1336078961343552289 -9.69053069991
1336078961576529027 -6.70169960273
1336078961776313906 -1.00344783402
1336078961976584376 1.21602132567
1336078962176265816 -0.693538054262
1336078962376407788 0.282622691206
1336078962576608243 -2.36176461904
1336078962776510772 -2.73529273562
1336078962977132326 -5.21275190506
1336078963176459056 -9.84365668185
1336078963343199120 -4.05302782003
1336078963509764746 -4.64351200156
1336078963709672310 -4.34263364946
1336078963909722613 -0.160845559577
1336078964109735468 1.16922667864
1336078964276292777 0.476321060453
1336078964476666809 -0.726387838507
1336078964676543174 -4.2109200844
1336078964876456416 -2.62091793397
1336078965076319378 -2.09382646615
1336078965276450935 -3.08726157691
1336078965476368153 -4.58988521501
1336078965709982022 -5.22715767962
1336078965909725251 -7.72786060591
1336078966109825976 -5.2386491575
1336078966309681167 -5.04327154371
1336078966476634132 -6.39590400157
1336078966643130632 -8.00634621673
1336078966876378829 -8.96675737599
1336078967042963708 -7.23791623599
1336078967176348723 -11.9863416367
1336078967309710365 -8.48348260315
1336078967443079952 -13.8178312685
1336078967610060721 -14.9326117398
1336078967776521461 -7.20766165659
1336078967943110907 -1.52208818198
1336078968109874804 0.256799260987
1336078969343291690 -7.73007082277
1336078969510219379 -5.86149325568
1336078969709614480 -5.53914803913
1336078969876294587 -7.98517942089
1336078970042961921 -2.50240640936
1336078970209883228 2.71932107303
1336078970376439523 -3.01099491518
1336078970543209868 -3.5136790948
1336078970709680259 -8.722700373
1336078970876366444 -5.10238495197
1336078971043178308 -3.79685697584
1336078971209753857 2.73495932557
1336078971409830510 -1.88523015591
1336078971576293664 -1.56498229854
1336078971776372322 -2.95244956544
1336078971943130174 -1.13744882649
1336078972110051633 -2.17397979181
1336078972276368252 1.45374621492
1336078972476327568 2.55438689703
1336078972709730778 -0.671322036979
1336078972909607854 -1.24819048891
1336078973076287308 -4.30587012693
1336078973276384950 -5.28329767605
1336078973476274472 -8.16181281077
1336078973609584853 -6.70727539412
1336078973809867285 -0.0396275513986
1336078973976336442 -4.97821728662
1336078974143242502 1.49152554632
1336078974309732888 2.09745958062
1336078974443103010 2.56128173459
1336078974609720961 6.12082135796
1336078974776425822 8.15330648807
1336078974942936873 6.06305887402
1336078975076318736 6.90941860527
1336078975243013078 8.60380411307
1336078975409772435 8.81958883947
1336078975576343316 5.08347846783
1336078975743053622 5.43182531285
1336078975910226789 7.19027175075
1336078976076358777 5.74241951514
1336078976243187678 6.95246779399
1336078976409784792 7.29219381753
1336078976576416148 7.26331650521
1336078976743110796 7.86407465545
1336078976942967682 7.41706773826
1336078977109765336 4.57784478201
1336078977309673066 4.64632809134
1336078977509701143 7.57408045646
1336078977676394132 9.76585408828
1336078977843223309 10.4117952114
1336078978043096634 6.97112967694
1336078978243005420 9.17718007498
1336078978443052416 8.24323396163
1336078978609700794 6.04693538318
1336078978810122067 6.44592078468
1336078978976357782 7.29337704777
1336078979143149967 8.44068898888
1336078979343040631 7.37059674378
1336078979543128141 7.5151300965
1336078979709679018 6.45848883923
1336078979876386299 7.26988424529
1336078980109837735 7.31224286999
1336078980276392236 7.33335185581
1336078980476291864 8.30614596434
1336078980643002399 8.9571663291
1336078980810040370 7.07452556101
1336078981009690445 7.45415936983
1336078981176462644 2.32455902291
1336078981376564289 -3.31742631039
1336078981576414003 -5.15310111937
1336078981742973986 -4.75819641526
1336078981909804289 -6.78287495307
1336078982109831821 -7.99109853439
1336078982309787898 -12.200682251
1336078982476473462 -10.9883586835
1336078982676421713 -9.56984507449
1336078982843094914 -10.5552856944
1336078983043286179 -10.9688441413
1336078983209617757 -11.3533654912
1336078983376376346 -11.0894427907
1336078983543184813 -8.30340532343
1336078983709663120 -6.08330731367
1336078983876611663 -1.06985424744
1336078984076564279 -0.887385290119
1336078984243113090 -2.34068554474
1336078984409831031 -1.19902555304
1336078984609621439 -2.3159241188
1336078984776479615 -0.382940976673
1336078984943089442 -5.41916311018
1336078985142989416 -5.52850136668
1336078985309742030 -3.85284133914
1336078985509728794 -5.3851552027
1336078985742993237 -7.34619668376
1336078985909713306 -6.06500665166
1336078986109688849 -6.67156527927
1336078986276522797 -9.7755483305
1336078986476380540 -8.13714626288
1336078986676649172 -8.4383715722
1336078986843136307 -7.76137668827
1336078987009725438 -2.60014462209
1336078987176500975 -6.52084545662
1336078987343251830 -8.41416097822
1336078987509733512 -2.36381948125
1336078987676387986 -7.66952553402
1336078987843745766 -4.80441409015
1336078988043081805 -8.57713486206
1336078988210008333 -10.3440747467
1336078988343103962 -9.09300668133
1336078988509825288 -5.48006982912
1336078988709728529 -6.69155896917
1336078988876626198 -9.8741484487
1336078989009794581 -10.753257162
1336078989143181908 -8.63694587675
1336078989309778746 -12.367873977
1336078989743174896 -8.63908023164
1336078989876328944 -6.8364730775
1336078990043128123 -11.3229465831
1336078990209740674 -9.84970040196
1336078990376376747 -9.12293533711
1336078990576512987 2.00414185045
1336078990776618829 -3.07125421624
1336078990976455409 -11.3269240987
1336078991176406802 -11.5988186353
1336078991343087719 -11.0331930597
1336078991509916381 -10.3845105943
1336078991676780781 -8.83103144438
1336078991809938804 -8.47680614033
1336078992009696389 -9.25793622922
1336078992209744458 -4.40445785049
1336078992376440040 -4.86997316867
1336078992509775354 -0.641276270579
1336078992842994076 -9.03940872798
1336078993009757933 -5.10107454159
1336078993343078169 -2.92376422712
1336078993576575106 -5.92285450241
1336078993776288561 -3.61787601726
1336078993976597675 -4.51163965486
1336078994176327896 -5.85288348116
1336078994309824403 -2.57248599966
1336078994509813961 -2.61450910358
1336078994709768898 0.907245685753
1336078994876469529 1.64774019188
1336078995043397231 -5.57348396595
1336078995143107307 -8.87499459498
1336078996309718344 -3.75417484537
1336078996409776839 -4.66505344829
1336078996510371032 -5.96159976558
1336078996976261711 -5.35662781977
1336078997076478767 -1.58038675215
1336079001309834335 -4.64967180259
1336079002043303113 -4.59590568792
1336079002476490140 -3.32890936378
1336079002709632267 -3.24361237128
1336079002876285434 -6.53758519399
1336079003076401144 -5.87166341124
1336079003243210592 -3.38432680396
1336079003409752450 -8.70917140521
1336079003576467904 -7.8654931821
1336079003709723983 -9.79176158857
1336079003843395526 -9.58376572777
1336079004009987015 -6.31790814709
1336079004176647840 -8.77685387262
1336079004343077973 -10.0888276858
1336079004543049749 -12.382798422
1336079004776326093 -6.511145454
1336079006743229319 7.34233531477
1336079006943165752 5.05223705144
1336079007143192254 8.11421609635
1336079007343123874 7.92746820818
1336079007543196127 12.0072447627
1336079007743184417 11.9789782431
1336079008009716805 9.56485184542
1336079008209714655 14.8581520369
1336079008409696292 13.6131195256
1336079008609680310 10.3768748799
1336079008842917278 11.3575732032
1336079009043035707 10.8223554762
1336079009209900289 10.068823751
1336079009409908248 9.57465839291
1336079009609776413 10.6004690007
1336079009809725244 10.4829326619
1336079010009657446 5.43008861406
1336079010176345343 -3.61254363062
1336079010376487566 -3.52329419829
1336079010542980948 -3.04866733977
1336079010743105244 -4.16041408734
1336079010943164788 -2.76570778688
1336079011143129093 -3.39335791616
1336079011343058735 -8.53946478623
1336079011543027374 -12.8119234777
1336079011743556032 -10.3163938534
1336079011943094534 -10.2003479898
1336079012176625453 -8.98967353499
1336079012376490165 -9.18252956365
1336079012576381030 -9.01685986776
1336079012776429626 -7.90800341852
1336079012976346667 -4.73127052382
1336079013209783063 -4.41204640889
1336079013409569776 -5.41639175884
1336079013676351430 -8.27950929024
1336079013876405164 -11.0768316278
1336079014109716425 -8.26880197216
1336079014309702290 -8.37123002268
1336079014509745118 -6.10696170619
1336079014709703561 -6.40437229303
1336079014909840150 -7.39011280928
1336079015143043814 -6.71056478195
1336079015343739976 -6.17724161954
1336079015509691832 -11.6629585928
1336079015743033659 -6.07208611664
1336079015943120289 -6.49242918279
1336079016143060118 -6.32559934031
1336079016309844222 -1.29041974558
1336079016509628460 -0.983247164083
1336079016676305660 -4.0579349232
1336079016876549271 -6.2775079497
1336079017076469583 -9.63405492401
1336079017309957082 -7.36222026087
1336079017509667776 -7.8825458245
1336079017676694759 -13.5461118288
1336079018176330545 -5.78664114807
1336079018343025163 -11.0306112834
1336079018509691794 -9.42884348634
1336079018709619254 -5.38848235577
1336079018909854847 -6.94732348204
1336079019109669233 -9.20024841176
1336079019309944419 -6.43043101673
1336079019543040121 -3.38925762601
1336079019709778094 -11.0517161703
1336079019909618785 -4.82583657386
1336079020109926785 -6.91700297862
1336079020276484032 -2.61286432383
1336079020476848378 -9.06050573951
1336079020643299475 -5.60079887308
1336079020809721747 -9.00509497133
1336079021143000841 -9.34084636821
1336079021343028409 -3.27214829668
1336079021509643061 -7.89113131259
1336079021709938347 -9.13342011395
1336079021909718800 -9.47916696407
1336079022109671191 -0.581700848657
1336079022309852303 6.87258453107
1336079022476409322 5.87848290591
1336079022709711597 6.82900769159
1336079022909826149 6.23579748983
1336079023109782731 5.95309151327
1336079023309738275 4.35264695821
1336079023509705323 5.07065393708
1336079023709904565 4.58813644629
1336079023909625807 5.07950955872
1336079024109700440 4.43438328574
1336079024343222295 9.25632322829
1336079024509623909 8.20909838585
1336079024709731139 6.10322067384
1336079024876316481 8.13897697522
1336079025076499210 5.07714102565
1336079025309726091 7.4275223141
1336079025509759576 6.28816574387
1336079025709740769 4.56682047315
1336079025942985894 6.17446029118
1336079026143276119 5.30030782412
1336079026309868032 5.05352197682
1336079026543099140 6.97904275576
1336079026709632587 6.86060823496
1336079026909700277 6.63834732821
1336079027110155867 7.7515601711
1336079027276443321 5.10594740388
1336079027476382929 6.55763153313
1336079027676366262 6.39512084348
1336079027843075015 6.28505477963
1336079028043196007 6.36236456256
1336079028243155323 9.23471446558
1336079028476530863 7.05639057235
1336079028676418705 7.23074968752
1336079028876471660 7.29557224536
1336079029109726444 4.99135767969
1336079029343518422 6.30411021426
1336079029543224492 7.02000839688
1336079029776312320 7.03940965124
1336079029943135650 8.38967682711
1336079030143107919 7.778578052
1336079030343155742 6.29356220764
1336079030509648032 5.80640166004
1336079030709756484 7.82344407884
1336079030876447242 5.77718219738
1336079031076316250 7.11503500899
1336079031243067876 6.68148914776
1336079031409846942 7.09269288099
1336079031609816827 7.13057935106
1336079031809785362 6.4743005155
1336079032009840648 7.74865360057
1336079032176360026 5.59753836239
1336079032342947051 6.60009898386
1336079032509744363 5.77417704016
1336079032709874071 8.10406993097
1336079032909645121 5.05123321165
1336079033076360491 7.38904536273
1336079033310209038 7.91056445177
1336079033476384075 6.65938854948
1336079033676493082 5.8418966155
1336079033843098376 5.22239238597
1336079034043146840 5.58051261342
1336079034209784693 4.20715893537
1336079034409683332 5.55546469646
1336079034609697322 4.99109928999
1336079034776375546 5.5007407709
1336079035076388209 5.62772332249
1336079035276495443 6.61778205188
1336079035476394725 5.22878399732
1336079035676567317 5.97501661376
1336079035876400486 8.58827116807
1336079036076324147 5.38247257019
1336079036309688380 7.64687418857
1336079036509737241 -6.72832354777
1336079036709941419 -4.39220852376
1336079036909714293 -7.73447669507
1336079037109755436 -8.36745907839
1336079037276379133 -3.17051759165
1336079037476333107 -8.25739359231
1336079037676533875 -9.17462047695
1336079037843026352 -8.34314687901
1336079038043057117 -9.77705652846
1336079038243161414 -9.61634530837
1336079038409675177 -10.5394961541
1336079038610018909 -8.97406934608
1336079038843254666 -9.45939008559
1336079039076301566 -9.22357694179
1336079039243491388 -8.33554378409
1336079039443174856 -8.90540978892
1336079039643075859 -1.45417565386
1336079039876845708 -0.771707116271
1336079040043182407 -3.90433330892
1336079040276402888 -7.10849436779
1336079040443027859 -12.8226532868
1336079040642978811 -11.5064351472
1336079040876475993 -7.67510060809
1336079041076392018 -10.2409157534
1336079041343159789 -7.58173782247
1336079041576377046 -7.68588089485
1336079041776805665 -4.4977117862
1336079041977018618 -7.837048252
1336079042176844587 -7.37479539779
1336079042376435024 -6.90733086094
1336079042543031780 -7.48185240618
1336079042809600062 -7.29267606477
1336079043009840312 -7.45694411505
1336079043209747910 -5.26927404462
1336079043409639033 2.99832858405
1336079043609811983 2.36293435661
1336079043776481253 4.50317493529
1336079044043100719 3.21117945219
1336079044243017317 2.92605504623
1336079044442976500 2.55003826843
1336079044643005320 1.86447751171
1336079044809716501 1.99543406377
1336079045010200711 -2.13184114567
1336079045209857877 -7.2816403467
1336079045442956673 -6.77497518419
1336079045609613203 -2.04369674473
1336079045809709219 0.518287017055
1336079045976564917 2.94314683335
1336079046209621320 1.64846874689
1336079046409896168 5.02655933527
1336079046609814038 4.52319251773
1336079046776540097 -4.80356433298
1336079046943070282 -6.28027031433
1336079047143038680 -6.43565738809
1336079047276331487 -1.36943032774
1336079047477126220 -6.99997853692
1336079047609753125 -5.81577329177
1336079047809755514 -3.23361521972
1336079048042993699 -3.0700427217
1336079048176407490 -1.12727091494
1336079048342954628 1.61161555252
1336079048510182836 1.26831248991
1336079048676479590 1.55366085815
1336079048843080644 -5.69018733789
1336079049009861213 -5.90894982497
1336079049143058764 -2.06137336121
1336079049310297428 -2.07587780989
1336079049476324988 -6.0294886404
1336079049642984801 -3.9938338714
1336079049776323255 -5.01788511608
1336079049943169669 -3.09549124824
1336079050109732975 -6.92236915806
1336079050276515789 -3.25953068882
1336079050443149118 -2.0141509249
1336079050609967979 -5.95371216542
1336079050809905727 -7.64551171297
1336079050976439823 -7.76749423474
1336079051143166971 -5.57188448652
1336079051343021896 -8.63384904364
1336079051509889750 -4.66086186768
1336079051676600323 -2.56768545644
1336079051876635972 -3.8160108238
1336079052043101687 -3.99223042009
1336079052309969163 -1.51882624714
1336079052843331280 -5.63654154712
1336079053009752497 -11.2856733442
1336079053176551360 -2.60244790022
1336079053343041178 -14.0178113473
1336079053509830351 -2.14382412337
1336079053676319323 -4.91947932758
1336079053843171684 -6.88334255187
1336079054043245950 -5.86467562152
1336079054210225000 -12.6254402787
1336079054409986361 -13.0307773045
1336079054576590638 -0.481449178722
1336079055110787187 -7.63455559751
1336079055310394838 -6.92372532655
1336079055476332337 -6.75830373026
1336079055643124627 -9.91504377071
1336079055843162507 -6.61281457278
1336079056010106566 -6.94735086339
1336079056176334958 -4.86704093484
1336079056376529095 -3.16637858098
1336079056576289156 -5.28119565171
1336079056742970708 -4.5250407391
1336079056976493867 -6.22581126448
1336079057143013293 -0.423287517279
1336079057343007166 -2.00857321572
1336079057542931101 -3.0924365177
1336079057743156216 -0.941845110084
1336079057976363894 -2.95094202404
1336079058209958967 -3.7740134865
1336079058409648422 -3.49030254492
1336079058643300297 -5.67504151207
1336079058809818273 -3.30328897649
1336079059009964308 -3.08935452041
1336079059209760296 -3.80623004976
1336079059409653003 -2.58311669785
1336079059576540340 -3.99487629378
1336079059776366666 -4.73911019592
1336079059976365769 -4.02184263008
1336079060176436247 -5.87802121718
1336079060343150770 -5.24088604362
1336079060543146629 -5.32813585752
1336079060709704248 -5.87820783144
1336079060910310580 -3.78542101494
1336079061110454200 -1.15471047979
1336079061343522866 -0.855660763101
1336079061509813355 -4.94325905523
1336079061709764377 -1.73412837393
1336079061876849090 0.218932447176
1336079062076510809 5.23994661693
1336079062276322496 0.0379258841764
1336079062476425054 -0.408757122749
1336079062676308710 0.891814720883
1336079062843297079 1.63166467173
1336079063042993355 1.41493074077
1336079063209718918 3.00851290731
1336079063376323959 0.971208099775
1336079063576463893 2.8713990985
1336079063776381717 -0.15938283628
1336079063943179864 1.11033098097
1336079064143008829 -3.38237718872
1336079064342928037 1.00187100296
1336079064510341140 2.5131269165
1336079064676485296 -1.68737040596
1336079064843217912 1.10111528827
1336079065009735391 4.10768912974
1336079065209996784 5.52397763664
1336079065376435124 4.88669505215
1336079065542998697 9.45547914108
1336079065709757979 13.7897632507
1336079065909884665 12.1315626141
1336079066076395712 9.45350408708
1336079066243086186 12.9815448971
1336079066476371722 10.3552063464
1336079066676554310 12.7442307797
1336079066843102509 12.8244741358
1336079067010025595 11.4106093815
1336079067210001008 13.2811123117
1336079067376304872 13.7925906134
1336079067542957962 14.8225074778
1336079067743075113 10.6142072359
1336079067976306820 -9.52748254482
1336079068143170962 -9.12725592985
1336079068343192100 -9.95348466625
1336079068509588942 -7.0276900893
1336079068709699795 -7.36442543562
1336079068876433463 -9.84142975016
1336079069076460524 -8.83388220792
1336079069276439175 -9.55327358724
1336079069443051087 -4.26784204745
1336079069676572966 -0.17158688855
1336079069842990077 4.61027649418
1336079070076522876 6.90326076425
1336079070243112529 7.62234361146
1336079070409807427 8.72287276183
1336079070643057754 6.97193089141
1336079070843129961 9.18210961865
1336079071043265919 7.43132355232
1336079071209689590 12.2352294745
1336079071409812803 13.4455943201
1336079071609855717 11.7031802124
1336079071776348140 16.2957112109
1336079071943052390 15.5709244733
1336079072143800922 13.7677056542
1336079072309749538 10.9888179912
1336079072476292568 12.7609639366
1336079072643026197 13.0239424523
1336079072876434567 12.1208292379
1336079073043360728 14.6492232186
1336079073242916518 11.9007481329
1336079073443177865 14.6247057183
1336079073609978536 13.7885346957
1336079073776358552 12.8524274368
1336079073942985956 13.4073230661
1336079074109717232 13.6455376431
1336079074442933283 16.6831483554
1336079074609712820 11.0018728591
1336079074809813978 12.4010283562
1336079075009866582 16.8270858167
1336079075276382019 12.7380186103
1336079075476335029 14.7221474158
1336079075710217876 9.74676835984
1336079075876361658 6.72506553603
1336079076076413877 4.58870683895
1336079076243274961 3.09985486357
1336079076476418520 -0.753924559089
1336079076709884240 -11.1696847601
1336079076842937131 -11.5440916071
1336079076976503396 -8.34015281481
1336079077276586363 -9.10026164081
1336079077476404353 -9.97095100155
1336079077609927337 -3.96335510018
1336079077943146084 -5.92100009673
1336079078143240546 -9.46215160528
1336079078343135754 -7.86767853865
1336079078609833397 -11.081735845
1336079078843068293 -10.3736752278
1336079078976432904 -10.2110571079
1336079079143020667 -11.5015589206
1336079079309796044 -10.6407153214
1336079079443093041 -7.84920608259
1336079079643056603 -8.49863425354
1336079079776351511 -7.67697670368
1336079079909811306 -7.40239795386
1336079080076714239 -8.57904122442
1336079080243075473 -9.57888256946
1336079080443011655 -8.60433277507
1336079080609809958 -9.39881273095
1336079080743037451 -12.4483026702
1336079080910134860 -8.23698074625
1336079081043125463 -9.2881446165
1336079081176423897 -5.86677943644
1336079081343227007 -12.0686675309
1336079081543078544 -10.3409408514
1336079081709832740 -9.23456049756
1336079081909719843 -10.7654441608
1336079082043018770 -7.62052665733
1336079082209924684 -9.04708436658
1336079082342938162 -11.1471509244
1336079082476419760 -8.80096270801
1336079082643191935 -12.5291611032
1336079082809800836 -7.93438191382
1336079082942965178 -7.64347036273
1336079083109716235 -10.5679704413
1336079083309712442 -9.11658482958
1336079083509715175 -10.9262896521
1336079083676569820 -9.03830139061
1336079083843053397 -8.63652269643
1336079084009872144 -7.51013170085
