# Supplementary material for: Infants Time Their Smiles to Make Their Moms Smile
Source: PLoS One. 2015 Sep 23;10(9):e0136492. doi: 10.1371/journal.pone.0136492 (PMC4580458; doi:10.1371/journal.pone.0136492)
Supplement: S1 Data — (ZIP) [file pone.0136492.s001.zip › DiegoSmileRawData/smilenew_sub_30_yoked_2012-05-03-14-24-38.robotsmiles]

1 1336080286312288236
0 1336080288278848274
1 1336080293345590645
0 1336080296045452303
1 1336080355195031524
0 1336080357728238152
1 1336080370128318381
0 1336080371728316302
1 1336080374494884998
0 1336080376928454352
1 1336080427028207694
0 1336080431361587053
1 1336080434894858807
0 1336080437261739993
1 1336080443222698916
0 1336080447222599689
1 1336080450422708014
0 1336080452022824376
1 1336080454122576476
0 1336080459689437660
1 1336080462422798160
0 1336080463189393862
