# Supplementary material for: Infants Time Their Smiles to Make Their Moms Smile
Source: PLoS One. 2015 Sep 23;10(9):e0136492. doi: 10.1371/journal.pone.0136492 (PMC4580458; doi:10.1371/journal.pone.0136492)
Supplement: S1 Data — (ZIP) [file pone.0136492.s001.zip › DiegoSmileRawData/smilenew_sub_30_yoked_2012-05-03-14-24-38.subjectsmiles]

1336080285731617096 -7.18467145541
1336080285931960608 -0.302097128463
1336080286098324312 -0.322906174167
1336080286331753355 2.13962669139
1336080286498525239 3.74537907138
1336080286731792939 4.90678567888
1336080286931655472 4.92308598738
1336080287298339657 5.63616647565
1336080287498456352 7.86331644615
1336080287698459026 7.31008169281
1336080287865015069 9.85287565219
1336080288064993267 7.27355868599
1336080288264931936 13.8030767381
1336080288598447987 8.35848320827
1336080288831669191 -4.22315275093
1336080289131717667 -12.391583638
1336080289364945634 -11.3337019932
1336080289565050784 -7.43449819299
1336080289764993083 -8.85245487713
1336080289965035488 -7.07158199526
1336080290165011582 -5.64767386605
1336080290364964107 -2.81210801512
1336080290565090898 0.995848075368
1336080290798352600 5.26990056819
1336080290998557648 2.45979095887
1336080291165010232 -1.86394781739
1336080291331638047 0.786608959593
1336080291498363571 -2.71938324966
1336080291665021681 -16.523898652
1336080291765140898 -14.9000946283
1336080291931676883 -8.72288502275
1336080292064946881 -3.92447045844
1336080292231617113 -6.81580234051
1336080292398337427 -3.57268501682
1336080292565022719 -6.95146775258
1336080292765040457 -6.29347360405
1336080292931820677 -12.8071164621
1336080293131872568 -6.69440599476
1336080293298519669 -9.10393130914
1336080293465070331 -7.05413038113
1336080293631727345 -10.8111644246
1336080293965072234 -8.97051830893
1336080294165123946 -11.3221003474
1336080294365081429 -11.8624925187
1336080294565150016 -6.20786445051
1336080294731709772 -9.47375294126
1336080294931769795 -9.1016982829
1336080295165035476 -9.71394541467
1336080295331639402 -8.86117634507
1336080295598367750 -6.53705919998
1336080295798361593 -9.72550386866
1336080296031749021 -7.96750226372
1336080296198436707 -5.77204480768
1336080296398386801 -3.50360100546
1336080296565069740 -1.83654180905
1336080296765019771 -0.477634756525
1336080296998401161 6.4525673226
1336080297198421731 12.4949356447
1336080297398415566 9.74241986227
1336080297664948202 7.88716601264
1336080299298439736 -6.98467984295
1336080299431710759 -0.0663509990234
1336080299531590799 -5.2509898386
1336080299665045120 -2.81977011904
1336080299898226958 7.12907047841
1336080300098389296 10.7745307834
1336080300298393147 8.99572994993
1336080300498334506 9.30489164456
1336080300698287067 10.553027327
1336080300964947699 8.80181666394
1336080301198468385 8.00890451957
1336080301431748798 4.38095493871
1336080301631710876 7.27133328469
1336080301864989219 5.06149085923
1336080302064942787 3.52460859724
1336080302298348926 5.88467820054
1336080302498324522 5.83187088059
1336080302731677591 6.57995916477
1336080302965109690 -0.941755297847
1336080303131689287 -7.66629716877
1336080303298430271 -9.54768410558
1336080303498346610 -8.92555961955
1336080303698402795 -10.0149543881
1336080303865005759 -10.1273480862
1336080304031950936 -5.65580094124
1336080304264963347 -10.0534988419
1336080304465014592 -8.46874170172
1336080304664974570 -9.34609561257
1336080304864998563 -6.09875363734
1336080305031608165 -12.6716917167
1336080305231648143 -10.7114840196
1336080305431636540 -12.0537460065
1336080305631812627 -13.0835940939
1336080305798347075 -13.9784507662
1336080305998337747 -6.39292806939
1336080306198374514 8.67761908439
1336080306398451287 6.29596240798
1336080306564959940 7.80153579033
1336080306764986291 11.0559329172
1336080306965032861 9.37062424134
1336080307131731365 12.8296862802
1336080307331709770 13.7635024198
1336080307531756615 12.1756709466
1336080307698464495 10.9444604457
1336080307865123749 9.73549455463
1336080308064961001 6.77538190927
1336080308265074095 15.0784181601
1336080308531811995 9.07840296665
1336080308698342992 14.3446938017
1336080308898309112 12.5183313534
1336080309098359275 9.90982373254
1336080309331768382 11.2349443464
1336080309531621748 12.6826669115
1336080309765039525 12.1142213859
1336080309998355770 16.0453976365
1336080310198355521 14.5060992097
1336080310431738372 13.5622886472
1336080310631629758 -1.99111113885
1336080310831671222 -11.9613587013
1336080311031694466 -13.0029609599
1336080311231703824 -15.5220832267
1336080311431650171 -14.3820465931
1336080311731690140 -12.9122604261
1336080311898315019 -9.64659970827
1336080312131721946 -12.3322713673
1336080312298536674 -8.02786967357
1336080312498383934 -3.97827631105
1336080312698369393 0.672338093366
1336080312898375401 2.56754454562
1336080313098352245 5.02137592383
1336080313264967775 7.80340022467
1336080313465000081 7.17918738476
1336080313664968699 7.40944487468
1336080313865014821 9.54600375704
1336080314064980552 8.38751027227
1336080314264942076 9.4415503441
1336080314464933485 9.44181103011
1336080314664986579 7.60734606646
1336080314864983509 8.13825392002
1336080315065086511 7.37292898998
1336080315265059877 3.44705299478
1336080315431718466 1.45209598912
1336080315598657238 -2.90815242726
1336080315798332091 -6.94502785664
1336080315998337535 -5.59808226039
1336080316431648343 -8.79755278544
1336080316598338651 -7.47988195277
1336080316798361160 -7.17367753371
1336080316998292160 -11.2529264465
1336080317231658849 -8.89516518106
1336080317431818825 -12.8258397559
1336080317698431969 -6.19061758291
1336080317898327084 -5.21787610356
1336080318098394909 -5.29962716714
1336080318298484267 -8.59686143818
1336080318498462029 -10.8140925954
1336080318698280777 -7.80706454703
1336080318898325136 -7.47723000062
1336080319098312785 -8.30598521216
1336080319265020827 -9.73714179748
1336080319598419734 -10.525246212
1336080319831703570 -9.23775540783
1336080319998407695 -8.51397818545
1336080320165126535 -5.49993757329
1336080320398383789 -6.54102211863
1336080320564978345 -8.30973149966
1336080320765171935 -8.45072336221
1336080320965156292 -11.1826466598
1336080321131708134 -10.658217432
1336080321298432260 -10.5823161755
1336080321431656799 -7.73887720121
1336080322231650668 -14.242589579
1336080322431629688 -17.032590533
1336080322598485717 -13.6036837869
1336080322765023189 -14.7699154316
1336080322964919217 -12.5303176356
1336080323132442040 -12.399645121
1336080323298457025 -16.161688182
1336080323465061520 -13.3733083135
1336080323665049148 -10.657441881
1336080323865081641 -9.04371740165
1336080324098309383 -11.4242473314
1336080324298422921 -13.0647057394
1336080324465267694 -11.277210584
1336080324698346904 -15.1415495809
1336080324864977121 -9.6579194433
1336080325465058871 -13.4564593961
1336080325664981688 -10.0292073045
1336080325831685050 -9.95884521218
1336080326031709388 -8.61769139201
1336080326598254591 -6.99126455553
1336080326798378619 -7.83896306874
1336080326965098542 -5.36790329468
1336080327665105206 -9.5925095997
1336080327898509667 -8.97367330731
1336080328098386959 -3.17527539329
1336080328331679794 -16.8260587397
1336080328531719507 -5.59730748047
1336080328865012378 -2.3490375799
1336080329465065915 -5.93002049134
1336080329665112524 -13.5455055156
1336080329931847399 -13.5613376821
1336080330165922209 -12.9628218578
1336080330365130097 -9.50425954104
1336080330531728397 -10.155929179
1336080330698423270 -17.8646919085
1336080336531717140 -9.86653581917
1336080336698406817 -4.85277132637
1336080336931732475 1.9471528832
1336080337131668958 -0.880468660189
1336080337298381664 -1.98221890173
1336080337498457085 -11.841286388
1336080337731628183 -10.156123819
1336080337931594851 -11.558158433
1336080338132052052 -9.33557749828
1336080338331725871 -2.22162573092
1336080338698426363 -6.5489730057
1336080338898311011 -2.23000266649
1336080339098232235 -1.60164980317
1336080339298315569 -2.74368334021
1336080339531812911 -5.1944309595
1336080339731633113 -6.8927252646
1336080339931578695 -6.32992355578
1336080340131609281 2.83730784058
1336080340364942620 2.32328180124
1336080340598357136 4.16860646401
1336080340864970415 7.54169200499
1336080341131686423 8.61448169432
1336080341365136244 7.87805733433
1336080341565102894 16.0280071277
1336080341764973632 11.5096759055
1336080341998406182 11.4444998537
1336080342231684720 7.63368559881
1336080342431689906 9.69319591283
1336080342665063276 10.9703946943
1336080342865030429 15.7683528847
1336080343098324020 8.32368161376
1336080343264974163 -5.98450141091
1336080343464998714 -10.2783203932
1336080343664995250 -11.0348378212
1336080343865054808 -7.87868209849
1336080344064974338 -11.3706519086
1336080344364964439 -11.4472717162
1336080344598450003 -14.0060577126
1336080344831716720 -13.6094240586
1336080345031663701 -8.49580638421
1336080345231576342 -3.40691458962
1336080345431663121 0.543556368477
1336080345665104379 11.8520598415
1336080345865024417 14.4879988859
1336080346064983115 15.501896794
1336080346298316592 16.1534082676
1336080346531793591 14.563552538
1336080346731957031 14.301075747
1336080346965025325 14.7176085721
1336080347331592044 16.7383348202
1336080347531698336 12.3759814465
1336080347731787895 13.7233683772
1336080347965007485 -2.76120152926
1336080348165052168 -9.68676729374
1336080348365044346 -10.6890930176
1336080348598395745 -4.89417114173
1336080348798365250 -8.92754731369
1336080348998297168 -11.9163900599
1336080349231766488 -11.5287761372
1336080349464935736 -11.5728569171
1336080349664945439 -11.2563497003
1336080349898420605 -7.99732001058
1336080350131820648 -13.4934144466
1336080350331591526 -6.53205812113
1336080350531685539 -10.3692687222
1336080350731712940 -10.3404675475
1336080350931620862 -10.8157527388
1336080351164998132 -9.47267490437
1336080351364963920 -6.99430911996
1336080351565007203 -13.4888162369
1336080351865110715 -3.90761093995
1336080352765110229 -6.99757274886
1336080352964971160 -11.2796791552
1336080353131774181 -20.2204468181
1336080353298407807 -13.7345700034
1336080353498393511 -11.9982436106
1336080353698368886 -12.3002862456
1336080353865098484 -14.4262666508
1336080354031567095 -10.6267737119
1336080354198315271 -6.60970891445
1336080354398284163 -4.42698549303
1336080354565144067 -9.80520051617
1336080354764928391 -11.3088474777
1336080355031574504 -7.4760969291
1336080355298361817 -6.41305900174
1336080355464913311 -7.56999592776
1336080355665012424 -6.69417903689
1336080355864990717 -7.65498107062
1336080356065042868 -5.24675575338
1336080356231644750 -2.78256286878
1336080356431656897 6.27061112048
1336080356631704994 6.38407482415
1336080356831616620 8.3948089986
1336080356998393393 12.8145276575
1336080357198434447 8.72319605492
1336080357398333283 9.71900976412
1336080357598409868 9.82258460315
1336080357865066026 8.24522056006
1336080358065031975 12.1597128967
1336080358231652182 12.3616003943
1336080358431658591 8.77387601677
1336080358717091296 13.8273947759
1336080358817171516 12.2010647739
1336080359050523974 11.0153671465
1336080359283782598 10.161093229
1336080359483755406 11.6729468534
1336080359683709364 0.614265752317
1336080359883651541 -0.979657512373
1336080360083812513 -6.8101066774
1336080360317251756 1.22403795377
1336080360483735396 8.74134431079
1336080360683795328 7.15068834843
1336080360883641289 8.12250219797
1336080361083702994 6.47142257554
1336080361283684569 7.56739867276
1336080361483802042 3.26297228418
1336080361650517377 -6.64869775826
1336080361850449285 -11.4492303649
1336080362050390889 -10.2678116334
1336080362217188605 -13.917665196
1336080362483663910 -12.8351633082
1336080362650432461 -11.3880442506
1336080362883853466 -13.0326826254
1336080363050399553 -9.02755471525
1336080363250477243 -6.81652182355
1336080363417223085 -6.27724900546
1336080363617147064 -6.71386499033
1336080363817108858 -10.6715146665
1336080363983781508 -7.45104568787
1336080365250366935 -8.19571911851
1336080365517122802 -16.7678886283
1336080365717115198 -16.4030302854
1336080365883705602 -13.2080289195
1336080366083815401 -10.536387427
1336080366250470086 -10.9527230522
1336080366450438126 -10.0725036471
1336080366650388785 -6.70749231642
1336080366817190580 -10.7464385094
1336080367017219101 -9.33402850612
1336080367217042572 -6.96796529766
1336080367417133312 -9.36734631301
1336080367650485057 -14.3251930591
1336080367850463902 -6.64335561863
1336080368150583076 -4.18437147268
1336080368550382239 -10.1849386477
1336080369150431712 -10.3074068831
1336080369317191980 -10.7522377887
1336080369517096661 -11.875296834
1336080369683815237 -12.6938185129
1336080369883818771 -15.1317852152
1336080371183668940 -3.51933244318
1336080371350479550 -2.67049139394
1336080371550470324 -9.86881836801
1336080371750420868 -1.32253972841
1336080371983763712 4.96976231413
1336080372183759665 7.45680252795
1336080372383807911 8.13853248335
1336080372550389612 12.6570940356
1336080372817306137 13.3561526925
1336080373050481204 12.1981339035
1336080373317107050 9.28347085793
1336080373517145328 9.68093766586
1336080373683877448 9.5778259079
1336080373883720676 9.59626413376
1336080374050352675 4.44478810388
1336080374217008598 2.19189622256
1336080374417082023 -0.260522683241
1336080374583720018 -3.21064598271
1336080374850346235 -4.84828217592
1336080375017206998 -9.70285919551
1336080375250429024 -7.78138885817
1336080375417267450 -9.83439262614
1336080375617196750 -6.15368248793
1336080375817010237 -4.71557979653
1336080376017087835 -0.630918180312
1336080376250407923 2.62133395019
1336080376417062614 4.78502775883
1336080376617047740 6.12513224606
1336080376850398538 7.09379695217
1336080377050362835 8.22367007073
1336080377250479431 6.98668389538
1336080377450495574 7.50517179347
1336080377650470784 6.80472508071
1336080377850457094 1.25777793464
1336080378051278409 -6.67481216206
1336080378250473200 -6.16680486458
1336080378450380375 -6.27315331992
1336080378650394410 -2.18238795745
1336080378850369937 -6.47853022551
1336080379050441827 -3.98904434661
1336080379250345176 -6.74492058062
1336080379450376587 -8.87448313471
1336080379650472678 -6.84769506217
1336080379816990743 -8.34146093756
1336080380017369875 -4.11792660328
1336080380217117887 -3.23693644159
1336080380417111854 -6.04911608688
1336080380617089562 -6.47075364458
1336080380783746508 -6.26766340615
1336080381017106573 -6.46722173762
1336080381217134797 -7.83236039564
1336080381450413265 -11.0253981088
1336080381650510556 -10.3624150107
1336080381883776444 -8.69637989457
1336080382083732481 -10.5148767084
1336080382250405406 -9.07187656829
1336080382450390703 -10.0445627071
1336080382683799328 -8.96486334938
1336080382850372902 -5.4399019365
1336080383050504313 -3.83732999087
1336080383250474566 -4.05284131166
1336080383450387088 -4.67149925243
1336080383650591941 -4.92757227948
1336080383850455579 -8.41690875243
1336080384050494863 -9.93124602357
1336080384250340130 -11.215479122
1336080384483748010 -8.62427547179
1336080384717171433 -11.0017145262
1336080384883699107 -6.6634121374
1336080385117140307 -12.9875888228
1336080385317117096 -12.8299106666
1336080385517036461 -9.02054890718
1336080385717101038 -9.8395516793
1336080385883675739 -7.40702997989
1336080386083889863 -7.37842604818
1336080386283696965 -2.52567123344
1336080386483763843 -1.64497015932
1336080386650539932 -1.95267085915
1336080386850532105 -1.62496299985
1336080387083915179 2.95468420051
1336080387250438630 2.15454749722
1336080387517171922 7.98130019541
1336080387750488169 6.67214393511
1336080387983755257 2.79790956461
1336080388183672406 -5.63923147321
1336080388417111157 -9.68112819684
1336080388583767653 -10.8493781752
1336080388783961692 -6.62262375853
1336080388983735787 -6.27558613723
1336080389183745774 -5.42832814708
1336080389417125845 -6.85111985252
1336080389617235441 -7.68019320305
1336080389783759293 -5.8305526169
1336080389950560062 -1.82421585882
1336080390150336255 -2.88226766744
1336080390317174127 -7.86239683625
1336080390517145219 -7.40303578662
1336080390717201454 -11.429323332
1336080390916995643 -8.18336307643
1336080391117074471 -4.30734974226
1336080391350423222 -8.35306500974
1336080391550431298 -11.4530397227
1336080391750325091 2.08908745688
1336080392050533433 -8.25527686793
1336080392250537642 -10.6179195901
1336080392450333711 -9.72625582373
1336080392617158412 -7.49998688157
1336080392817087908 -4.01641023542
1336080393017070637 -5.70503133969
1336080393217004805 -8.63769394344
1336080393417091986 -8.94729575532
1336080393650430928 -7.44130737915
1336080393850374962 -10.7296428908
1336080394050411558 -11.0080229361
1336080394250351051 -8.5536849236
1336080394517031729 -10.2898042626
1336080405750399448 -4.61344542677
1336080405950490007 6.32767129666
1336080406183729658 10.701024974
1336080406383794542 -4.75623123139
1336080406583686825 -1.01441473475
1336080406817123764 3.28998118304
1336080406983755042 0.261951978045
1336080407183814411 -4.27943021418
1336080407383742173 2.42369708286
1336080407617185323 1.61335648006
1336080407917040164 0.797051959427
1336080408183713032 1.14610479084
1336080408550365113 0.0120627609898
1336080408717025574 -1.17200474247
1336080408950399083 -0.265549818562
1336080409150316801 -1.34420260595
1336080409350475067 -2.90504216666
1336080409550469230 -4.96800141128
1336080409750415827 -4.26865375634
1336080409950468717 -0.366365639542
1336080410183772665 -0.321901846342
1336080410383731015 -0.917673436561
1336080410550359715 -1.8192586002
1336080410750375914 -2.807249852
1336080410983732146 -5.59350900883
1336080411183761899 -5.06681849929
1336080411383828050 -6.46615031187
1336080411583793664 -5.64690931707
1336080411783704027 -3.8030240677
1336080411983809836 -6.28815773507
1336080412183727579 -1.41235549612
1336080412383658275 -4.18903896079
1336080412583756058 -4.23308450292
1336080412817349184 -8.45816081873
1336080413017176352 -8.79846993104
1336080413217091693 -4.03170700814
1336080413450415110 -3.9321247833
1336080413650344851 -6.56414382201
1336080413850425839 -8.91258503249
1336080414083733994 -7.81688737654
1336080414317069849 -9.31857295812
1336080414517042816 -6.10817716109
1336080414717191581 -5.56172847649
1336080414983805740 -3.35599140586
1336080415183739069 -3.31587680046
1336080415350463292 2.62415089386
1336080415583764904 2.13768420805
1336080415817168987 0.301164712102
1336080416050539720 -4.0489668269
1336080416250344004 -2.74569215724
1336080416417250819 4.05696098832
1336080416650519039 3.50770180175
1336080416850346231 4.8303049409
1336080417050301084 5.9532350519
1336080417283750647 12.2069234935
1336080417583841319 8.89058969691
1336080417817043340 8.32043504629
1336080418017150214 7.5990205578
1336080418250383684 -2.34706261617
1336080418450345208 -10.7747990256
1336080418650458935 -10.0042179778
1336080418850344567 -9.82907053057
1336080419017239314 -7.62312463192
1336080419250620249 -10.5992812329
1336080419417024935 -8.98447893563
1336080419650421296 -8.9429591606
1336080419917128559 -3.74730919577
1336080420183732968 -3.88614672278
1336080420384368558 12.9103513871
1336080420583732133 10.0076013005
1336080420850354323 8.65988573461
1336080421050385734 6.36054486653
1336080421250426665 6.51836613476
1336080421450395627 6.50344253088
1336080421650486067 5.33649831227
1336080421850412388 3.15203306866
1336080422083867563 -1.48404401677
1336080422283633738 -1.00193534557
1336080422483706909 -9.91199586766
1336080422650481873 -8.92399694161
1336080422850270946 -8.93580692229
1336080423050448256 -4.35110250627
1336080423250319904 -5.56089086112
1336080424417173491 -10.3613489124
1336080424583862666 -11.1239510612
1336080424783804933 -8.8525059064
1336080425017167476 -8.24151863201
1336080425217751242 -8.6671762426
1336080425417027251 -9.50316632915
1336080425617072346 -10.8063084986
1336080425850377502 -9.42112586634
1336080426050418364 -11.3188426689
1336080426250536158 -13.2153034207
1336080426483745359 -10.4240960804
1336080426717154834 -10.5777804205
1336080426917039666 -8.42829408393
1336080427117331224 -8.50106257069
1336080427317124507 -11.4591555485
1336080427550351947 -8.34459584801
1336080427750360469 -11.0409061086
1336080427950366530 -5.87381395691
1336080428150469552 1.3498692742
1336080428383669770 3.74115311881
1336080428550430047 8.13814131733
1336080428850303504 8.15720599945
1336080429050412672 10.0349931002
1336080429250369815 6.77882379182
1336080429417052429 7.34589990124
1336080429617017378 8.17684461932
1336080429783858205 4.37249206934
1336080429950460479 5.273350543
1336080430083872890 5.75261144392
1336080430250524440 6.51797500774
1336080430383834604 -1.34635001815
1336080430550426201 -2.84342301713
1336080430683623831 -0.876221430527
1336080430850792420 -4.74419708124
1336080431017088775 -7.89055205242
1336080431250415388 -4.90744576731
1336080431483857065 -4.87786271456
1336080431683789223 -2.01298295482
1336080431917140384 0.161661677101
1336080432083772095 0.867789598172
1336080432283799736 -1.34725787221
1336080432483707517 2.75103268187
1336080432683731326 2.28808418827
1336080432917232042 1.31953095391
1336080433083994070 0.408477843046
1336080433283836696 1.53901441555
1336080433483931467 1.09092149619
1336080433650461878 1.30362987498
1336080433850348664 2.82590343335
1336080434017069229 0.70697808401
1336080434183746451 1.59459322377
1336080434483816515 0.228351970305
1336080434683791074 2.45407219091
1336080434883843692 2.22951277915
1336080435083775053 2.38807660652
1336080435283678480 3.00434557306
1336080435450384039 0.899893363987
1336080435717035669 0.0146838193295
1336080435883708939 0.326915479693
1336080436083811664 -0.645018574877
1336080436317167915 -0.248260147675
1336080436483710231 0.688913794221
1336080436683740980 0.302676441769
1336080436850412993 -0.668379923448
1336080437117194989 -0.809714584108
1336080437283858220 0.582404236024
1336080437517234489 0.154129822254
1336080437683748438 -0.462102636527
1336080437883771258 0.145374853505
1336080438083781410 0.695634604629
1336080438317152688 -1.35546077965
1336080438517110658 -0.839745525701
1336080438717080451 0.873805547055
1336080438883721045 -2.57339958462
1336080439083745469 0.46994074801
1336080439317071984 -0.663418625756
1336080439517123273 -0.521368185391
1336080439783841344 -1.99049422505
1336080439950466886 -3.66448204827
1336080440217103571 -1.09164585274
1336080440450422939 -4.64871782292
1336080440650375700 -4.26838175719
1336080440850431978 -2.06557555221
1336080441083677149 -2.62728255333
1336080441283860104 -3.81075287901
1336080441483679418 -2.57969844128
1336080441650375442 -3.20908027715
1336080441850345989 -6.311440946
1336080442017091242 -5.80878144208
1336080442183680911 -5.30508851252
1336080442450335507 -6.26495475903
1336080447250467246 -1.5471236622
1336080447483773829 -4.00572886161
1336080447683740365 1.90255265339
1336080447883943464 5.519631673
1336080448050488913 2.54157440289
1336080448183822377 2.6688943091
1336080448350414779 3.92954381552
1336080448550397423 7.08526457381
1336080448750475891 6.27679542758
1336080448983718966 2.85926509272
1336080449250408304 0.673170060752
1336080449450471931 -1.52686860606
1336080449683781007 -4.8963715668
1336080449883804844 -4.00017875991
1336080450117147127 -2.02696978311
1336080450317095874 -0.0489640688869
1336080450550427195 -7.56376523887
1336080450750496066 -11.695822698
1336080450983729135 -7.53614600218
1336080451150437485 -10.8131029051
1336080451350373717 -10.9943559785
1336080451583826722 -8.11685591607
1336080453617087919 -4.82832045164
1336080453817090451 3.36496755781
1336080454050338393 2.46202235547
1336080454283635196 0.106516261244
1336080454483779019 -2.08810788933
1336080454683882315 -0.670211796271
1336080454917137902 -0.646783662203
1336080455117126923 0.387379499174
1336080455317094483 -0.250540531094
1336080455550489487 1.11671533743
1336080455750407507 1.1786868869
1336080455950451996 -0.542370704685
1336080456150321352 -0.962817272303
1336080456350422247 0.815262224624
1336080456550399016 1.34380164318
1336080456717079222 2.66733745147
1336080456917139145 5.96393289044
1336080457117040859 7.86767667683
1336080457350308725 5.52432001211
1336080457550443824 5.15814377397
1336080457717101997 3.62076056325
1336080457917212395 6.35909029382
1336080458083653730 3.59661383099
1336080458283810178 4.13416227785
1336080458450416494 -0.445904393311
1336080458750352230 -2.4366104356
1336080458917165310 -2.8431281399
1336080459117021240 -2.21070520025
1336080459283797368 3.26150997536
1336080459483815206 1.91405765326
1336080459650467963 -2.57033123151
1336080459850378342 -1.28971764496
1336080460016972934 -0.504438781203
1336080460183711075 -0.705172828058
1336080460383679089 -1.96611071031
1336080460583738942 1.9643999272
1336080460750455358 0.952077518663
1336080460983807038 -8.4500559149
1336080461183885443 -8.00006078017
1336080464150491400 -7.81875253998
1336080464383816752 0.835133590524
1336080464583714951 1.18486027168
1336080464783723236 2.8726155164
1336080464983783416 -0.696202158422
1336080465183830110 2.12799699224
