# Supplementary material for: Infants Time Their Smiles to Make Their Moms Smile
Source: PLoS One. 2015 Sep 23;10(9):e0136492. doi: 10.1371/journal.pone.0136492 (PMC4580458; doi:10.1371/journal.pone.0136492)
Supplement: S1 Data — (ZIP) [file pone.0136492.s001.zip › DiegoSmileRawData/smilenew_sub_31_actual_2012-05-03-14-51-36.robotsmiles]

1 1336081937614362127
0 1336081940414382474
1 1336081942481022205
0 1336081950181112975
1 1336081956614536047
0 1336081959947680898
1 1336081973414480649
0 1336081977014441995
1 1336081986714529137
0 1336081991981032369
1 1336081996014438847
0 1336081999347744756
1 1336082013114535656
0 1336082016381330054
1 1336082019447745823
0 1336082023481139562
1 1336082028114498195
0 1336082030814453324
1 1336082042581128069
0 1336082043214436307
1 1336082051981318488
0 1336082055881154562
1 1336082061681227842
0 1336082069647846570
1 1336082073647841970
0 1336082076781162839
