# Supplementary material for: Infants Time Their Smiles to Make Their Moms Smile
Source: PLoS One. 2015 Sep 23;10(9):e0136492. doi: 10.1371/journal.pone.0136492 (PMC4580458; doi:10.1371/journal.pone.0136492)
Supplement: S1 Data — (ZIP) [file pone.0136492.s001.zip › DiegoSmileRawData/smilenew_sub_31_actual_2012-05-03-14-51-36.subjectsmiles]

1336081904014709993 -11.0469733247
1336081904181658556 -10.4309195258
1336081904314523401 -12.4452048927
1336081904481106980 -11.9692805661
1336081904614471854 -12.5049618663
1336081904747729449 -12.4487180031
1336081904914599108 -10.23860283
1336081905181137994 -10.935567312
1336081905347930627 2.83479732287
1336081905514444512 2.04299138836
1336081905681072447 0.548825251438
1336081905847849687 4.91066074177
1336081906014459073 3.20205030357
1336081906181112380 4.54797310558
1336081906347685033 10.6691725277
1336081906515125044 8.13800063795
1336081906647772099 3.54395971489
1336081906847766038 8.30339846077
1336081907014428608 8.98043612001
1336081907181046309 11.6449634663
1336081907314557341 9.47522992392
1336081907447793032 8.89395245377
1336081907614372226 11.164535467
1336081907814428442 11.9418805657
1336081908014606668 12.8279304446
1336081908147728377 13.1403331836
1336081908315039535 12.0422108153
1336081908447876407 13.0894116982
1336081908614409047 12.9473459987
1336081908781081365 6.22863915388
1336081908947902407 -5.68379049099
1336081909214407189 -11.7407355009
1336081909381028547 -11.8637069777
1336081909514966730 -11.5483228789
1336081909647861254 -11.4444162345
1336081909747786793 -10.115731372
1336081909847747781 -12.4331322566
1336081909981086545 -11.7015860843
1336081910081177941 -11.0966083459
1336081910181266927 -11.7887675089
1336081910281064451 -12.9188820064
1336081910381392748 -8.59595762501
1336081910481213986 -8.7856757119
1336081910581062214 -10.3326557524
1336081910681220954 -9.34013578731
1336081910814547548 -8.92853958771
1336081910914590004 -9.4918577924
1336081911048352450 -9.8819918232
1336081911181163662 -10.0578721308
1336081911314813988 -10.6313784996
1336081911414559751 -10.7884097528
1336081911547845145 -10.9376570919
1336081911647808628 -9.98992730795
1336081911747920737 -10.1578429013
1336081911847846803 -8.70177490594
1336081911980997762 -8.38520931687
1336081912081090201 -7.57387821715
1336081912181072313 -8.92145785504
1336081912314370855 -9.63239085589
1336081912414402648 -7.75061906079
1336081912547800902 -7.56612919443
1336081912647729946 -7.65912953286
1336081912747735082 -8.72388440709
1336081912881075047 -9.03585515098
1336081912981117950 -9.93162816838
1336081913081210779 -9.80785969422
1336081913214662163 -8.14898951681
1336081913381227875 -7.08284160726
1336081913481179939 -8.68523340958
1336081913581103948 -8.0924899564
1336081913681191259 -7.40162837444
1336081913814538851 -7.92501171309
1336081913914479412 -9.00793279141
1336081914047783027 -7.18959288113
1336081914181225757 -8.74654874613
1336081914314501905 -8.32756074928
1336081914447808904 -9.50854163465
1336081914581188030 -7.8162173512
1336081914714587749 -9.01027362619
1336081914847868567 -12.2177830822
1336081914981157054 -12.8584115321
1336081915148048905 -13.1305986638
1336081915314430280 -17.1713066991
1336081915481065652 -14.2877521041
1336081915614384635 -15.0975648443
1336081915781037363 -16.487422926
1336081915948450810 -13.6039219851
1336081916114577618 -11.1181576159
1336081916314611373 -15.2274877468
1336081916481310608 -10.7100148908
1336081916647764942 -15.9232399101
1336081916814583963 -13.3041063149
1336081916981088456 -12.7005034017
1336081917147790277 -14.4569673898
1336081917314799307 -14.6348284402
1336081917547735742 -7.78852903007
1336081917681262375 -8.63238491987
1336081917814475321 -6.93174626681
1336081918181227359 3.1826031915
1336081918347821128 2.60951432697
1336081918514616495 3.80698536556
1336081918647723756 1.71905101678
1336081918781148605 -2.41596064489
1336081918947731618 -2.20657622977
1336081919114438655 0.583969137751
1336081919247719567 3.90894683322
1336081919447893693 4.96407063337
1336081919581007116 4.10093534048
1336081919714404131 5.03093172679
1336081919847848574 4.97159081674
1336081919947922034 2.33642217588
1336081920081203250 -0.975511452697
1336081920214427733 4.62329856271
1336081920381196134 -1.38868035924
1336081920514641726 -6.8907388211
1336081920647760560 -9.41843677225
1336081920781196478 -8.67820769807
1336081921047832752 -8.42301368856
1336081921314380006 -6.25363489414
1336081921714506913 -10.1807783981
1336081921814532326 -9.31345666931
1336081921947844342 -9.20300524539
1336081922081218030 -9.37211756187
1336081922214537131 -9.62286481621
1336081922347738789 -11.512802291
1336081922514476857 -10.5745521649
1336081922614395664 -11.3834642293
1336081922747741117 -10.1365224427
1336081922881123964 -14.3242461289
1336081924914414619 -8.96887263266
1336081925114791256 -5.66600441407
1336081925248000601 -4.42259642591
1336081925381096156 -4.03941066402
1336081925714622863 0.126413946602
1336081926047885025 -8.70294191134
1336081926181108658 -9.93372885087
1336081926314409801 -12.3129211098
1336081926514640384 -5.86474831762
1336081926614462527 -1.75345129789
1336081926714879038 3.46327951286
1336081926847903400 3.823708271
1336081926981231456 -0.979645883367
1336081927147952491 -0.758413463129
1336081927347793521 1.47251525012
1336081927614777840 3.62256670071
1336081927781304548 10.8793810576
1336081927948015139 9.74101102274
1336081928147834615 10.9241398587
1336081928348392050 7.93936214414
1336081928481241311 11.7746075741
1336081928647969108 12.899740887
1336081928781125194 12.9158493973
1336081928914400368 14.3288194732
1336081929048038101 10.5046224594
1336081929214577562 10.5314221496
1336081929347794646 9.48859170742
1336081929514540470 2.64654027151
1336081929647938642 -10.4828025863
1336081929814615801 -13.1466117943
1336081929947824186 -15.0018636601
1336081930114466430 -14.2114770802
1336081930247824195 -14.0698245395
1336081930414542698 -13.0361934813
1336081930547934500 -11.691722469
1336081930714472581 -14.5428547354
1336081930847781845 -12.1201918416
1336081930981146117 -12.844168463
1336081931147854020 -11.331997348
1336081931247905153 -13.5896096953
1336081931414463053 -12.6324821668
1336081931581031787 -13.579635876
1336081931747868963 -12.5197394684
1336081931881152038 -12.657503884
1336081932047875212 -13.4937744939
1336081932181095462 -11.9934015184
1336081932314512415 -13.7786904246
1336081932514411216 -10.1103270461
1336081932681103029 -11.4525966085
1336081932814467569 -18.0755958366
1336081933014477964 -17.4260300719
1336081933181034886 -15.5674696114
1336081933347839839 -17.1782031797
1336081933514512354 -13.570955909
1336081936381081292 0.777301262809
1336081936614530216 -12.6471102425
1336081936747824044 -12.1501804474
1336081936881200719 -13.5730333853
1336081936981136935 -12.1843716895
1336081937114484250 -10.7236315612
1336081937215024650 -8.43764886562
1336081937414544615 -11.3229266381
1336081937514406415 -10.3827168972
1336081937614461051 -8.76369825713
1336081937714480862 -5.85284155957
1336081937847932447 -1.58966535368
1336081937947729626 -4.30852816056
1336081938047825535 -2.91256097409
1336081938181180719 -5.01989895434
1336081938281192466 -1.04388483979
1336081938381141713 -1.56193180374
1336081938481201926 3.1241483154
1336081938581283818 -0.910318033857
1336081938714833034 -1.93254944159
1336081938848004837 2.38408020006
1336081938948226974 1.72740465731
1336081939081070585 3.53545483295
1336081939181317706 2.79144952177
1336081939281096088 3.09375930425
1336081939381269627 2.70734360123
1336081939481047707 1.61425941894
1336081939614561764 5.02868314763
1336081939714512632 4.53293682917
1336081939814605496 5.35472886362
1336081939914475159 3.09639746473
1336081940014484212 5.25476321489
1336081940114431517 6.2417317842
1336081940214400364 3.11397992274
1336081940314552973 3.09176580766
1336081940414444123 3.18909749963
1336081940547834168 4.06003041548
1336081940648076408 2.79906318011
1336081940781252427 6.56706243694
1336081940881012998 3.2308858409
1336081940981103132 5.38722164946
1336081941114449970 9.22443773838
1336081941247800634 4.10271027237
1336081941347712462 6.94444164726
1336081941481170685 8.90842893182
1336081941614526162 10.7014478269
1336081941714737987 7.87183012872
1336081941814479607 8.48208583004
1336081941914462233 6.95605341488
1336081942047787956 7.63946915834
1336081942147832335 4.6193729311
1336081942281510650 5.17303809529
1336081942381144365 4.65431633077
1336081942481386276 4.2964638257
1336081942614452339 9.67840334534
1336081942714477166 11.29349823
1336081942848018278 11.9428691701
1336081942981127330 4.39883271654
1336081943081113809 2.16900631617
1336081943214433201 2.85211417429
1336081943347856580 4.88319619487
1336081943514381357 6.72356939771
1336081943681091886 7.16112072187
1336081943847872765 6.81370930377
1336081944014400625 7.88290373423
1336081944181194312 10.6089415912
1336081944347879174 6.21666373754
1336081944481297757 6.70304380899
1336081944647812820 9.44365972057
1336081944781294053 7.58270004535
1336081944947886531 6.78674942341
1336081945114636971 7.5729118008
1336081945281340751 7.78144068781
1336081945447900418 8.54392186655
1336081945614541164 10.9502873672
1336081945747770990 6.48409954883
1336081945914432847 7.63566702619
1336081946081224871 6.87676513605
1336081946247795444 8.96619694811
1336081946381196682 7.64708337169
1336081946547660630 9.3577106858
1336081946681258554 7.95271526408
1336081946847765496 13.1140151848
1336081947114436968 12.9470658214
1336081947281097548 10.5628272866
1336081947447828287 8.26698744564
1336081947614463036 7.98393708923
1336081947781154974 9.299931311
1336081947947948556 7.3425305682
1336081948181083023 8.26416398511
1336081948314558133 5.86555112329
1336081948447932208 6.49916235484
1336081948614399301 6.34181557296
1336081948747896366 3.93743604982
1336081948847737780 -0.892356153178
1336081954247940022 -12.0926734492
1336081954414645988 -8.40052522185
1336081954514485059 -10.9466566705
1336081954647924030 -7.46608182804
1336081954747805651 -6.00084993783
1336081954914426744 -1.47953979983
1336081955114388812 1.98613007202
1336081955247908306 3.55644065057
1336081955381090395 1.59986976569
1336081955547980594 3.40971877925
1336081955714525342 4.12498718107
1336081955914436002 -0.439513411352
1336081956081102339 -3.52268631244
1336081956247941394 -1.5785071096
1336081956447897962 4.41702165997
1336081956614608028 2.83100099455
1336081956747787966 3.61144854566
1336081956914482716 1.2341493502
1336081957014409137 -1.3480626645
1336081957147875626 -0.642531626193
1336081957281114224 2.21174916151
1336081957414546688 -2.50248819781
1336081957514452488 2.10948854066
1336081957614519274 0.252077169292
1336081957714351721 -0.103540001574
1336081957814638097 3.60760610388
1336081957947838282 5.69657295737
1336081958047906545 6.20615862864
1336081958147694470 7.52761480286
1336081958281259939 5.9959233472
1336081958414458619 8.65233256811
1336081958547879643 14.6901613109
1336081958714624086 10.1926048217
1336081958881208902 4.88866027725
1336081959047903998 5.81419315548
1336081959214577194 1.35056379094
1336081959381325012 4.02390760576
1336081959581049536 4.29549714202
1336081959747847284 4.04177064476
1336081959947755584 -9.90161127683
1336081960147802040 -13.7707013301
1336081960314515326 -13.8718997573
1336081960514678442 -11.3037419708
1336081960681097989 -10.6916356705
1336081960914521083 -8.28755240765
1336081961081154067 -8.55503766114
1336081961247849963 -10.4108353386
1336081961447856573 -9.42700682519
1336081961614426513 -8.56447626612
1336081961781079040 -7.33874266018
1336081961981087855 -6.85656942351
1336081962147799762 -7.97941181835
1336081962381214326 -9.47612950324
1336081962547830381 -11.4564664612
1336081962714523795 -6.12485334345
1336081962881177346 -7.44691245739
1336081963014466976 -8.85245211944
1336081963181154612 -10.7267458704
1336081963381111826 -9.81724511885
1336081963547754023 -11.0946508043
1336081966214489540 -10.2466908572
1336081966414468397 -9.24231444643
1336081966581085770 -18.9319874804
1336081966747855580 -13.4058797325
1336081966881340102 -9.05998506107
1336081967080979368 -3.39494299839
1336081967247855718 -3.53083956223
1336081967414405510 -3.75772083273
1336081967614623802 -1.0279318569
1336081967781065916 -2.64408855927
1336081967981164864 -0.928445841873
1336081968147891010 -0.451890459762
1336081968314378287 -8.946922828
1336081968481035635 -11.9336643048
1336081968647940817 -11.0835783256
1336081968814638461 -12.3953691966
1336081969014492290 -12.108596282
1336081969181099917 -13.1356439845
1336081969381076628 1.357703788
1336081969581180187 7.30048948018
1336081969747868889 6.1449408389
1336081969914470988 4.13791210392
1336081970114334342 7.95430459727
1336081970281339333 9.05802090436
1336081970447930406 6.6184852992
1336081970614480677 6.22056586968
1336081970747747501 7.64811630795
1336081970848047661 8.1780197446
1336081970981109088 10.3091045727
1336081971114518801 3.82217796157
1336081971281095912 6.0390127137
1336081971414378219 -1.65489095691
1336081971547868512 -2.73157419948
1336081971681082496 -4.90543631931
1336081971914445974 -0.811453152772
1336081972048103634 -3.17344119883
1336081972181188766 -0.632085330593
1336081972281069856 -2.37651921642
1336081972414455484 -3.29814502728
1336081972514563453 -4.25017958591
1336081972647918283 -4.55983249038
1336081972747792208 -7.63968165022
1336081972881097104 -4.7454174388
1336081973014610525 -3.70282261495
1336081973147780751 -3.81813684585
1336081973414499590 1.89050487919
1336081973547844717 1.52994967049
1336081973681183644 2.13217147386
1336081973847801687 -3.09480949946
1336081974014515721 -6.71070957014
1336081974181086379 -4.32401187589
1336081974347928854 -3.70332460897
1336081974481065965 -4.00541312245
1336081974614492207 -5.8533179923
1336081974747788958 -5.79457836438
1336081974881226927 -2.30076858578
1336081975048068139 -0.495785952935
1336081975181067510 -4.37917001777
1336081975347989009 -7.1838373254
1336081975514510574 5.43576127313
1336081975647903314 4.63626576849
1336081975781020537 3.27165414071
1336081975914528181 4.13023323727
1336081976048145205 3.79610071346
1336081976181140298 3.96751254297
1336081976347800732 0.735528994258
1336081976514758751 1.04204924843
1336081976647751328 3.48597141575
1336081976747667381 -6.6761471117
1336081977014388657 3.60262558086
1336081977147773961 2.58309420334
1336081977314403129 4.31824734552
1336081977514389666 3.79087437912
1336081977681016517 5.71286538255
1336081977847994568 3.60477812342
1336081978047850298 -2.84268040277
1336081978214437993 -1.50230311932
1336081978381101708 -0.170070727196
1336081978547740142 1.16674010439
1336081978747945604 6.51178013343
1336081978914461492 5.18418237805
1336081979081071954 0.298810242567
1336081979247853201 0.693913431255
1336081979414519084 3.11601879235
1336081979581099527 4.71680168446
1336081979747925267 4.81901788219
1336081979914460807 3.12182598755
1336081980081061388 5.18891139016
1336081980247861573 7.23348032158
1336081980447764924 7.36851128467
1336081980614445882 6.08278979327
1336081980747776691 3.70230503722
1336081980914507265 4.99160258904
1336081981047831242 6.58180460088
1336081981214537429 5.18765794433
1336081981347762109 5.76471273226
1336081981514510492 6.3563208538
1336081981747847998 4.38677010365
1336081981914474706 3.14112887912
1336081982081190748 -1.14236425771
1336081982214468666 -8.33844137849
1336081982347865903 -14.2434508801
1336081982515070911 -12.3225510036
1336081982648050579 -11.6153279764
1336081982814627699 -8.55503384203
1336081983014929019 -9.73018573191
1336081983147821349 -12.0097955817
1336081983314370136 -9.5320047876
1336081983447780921 -0.112274095951
1336081983617486002 1.0866684799
1336081983747891093 3.09899303146
1336081983914439389 2.99006347997
1336081984047891441 1.84124002129
1336081984214504063 1.86196604478
1336081984381197074 -7.64853642218
1336081984514840665 -8.16955234097
1336081984647813165 -8.74330108767
1336081984781045965 -7.60656841329
1336081984947724716 -10.1986163304
1336081985081205214 -9.71738609877
1336081985247954587 5.39241674771
1336081985381012747 6.41205322791
1336081985547757859 5.84705843464
1336081985681024381 7.7557339441
1336081985847680258 7.00248438315
1336081985981206180 7.53010854125
1336081986247902095 8.65317013899
1336081986381090919 9.09274666764
1336081986547724416 5.63580267491
1336081986714564281 8.00614214609
1336081986847787286 6.7841095817
1336081987047786064 -2.57239869107
1336081987214689518 -4.76726591511
1336081987347730188 -1.1139805461
1336081987514465053 -2.11812497169
1336081987681117955 -6.00135656248
1336081987881419366 -5.70057056646
1336081988047775768 -5.88017456639
1336081988247760031 3.74239715919
1336081988414569947 0.677557690232
1336081988581108552 -0.94765404683
1336081988814433977 2.71746976989
1336081988981059506 -1.49623847285
1336081989147909929 7.6826227009
1336081989314432489 8.29669974414
1336081989447823625 7.12140562048
1336081989714466261 6.28174737751
1336081989847848738 8.3844140073
1336081989981107911 10.4097403444
1336081990114541014 11.8654115931
1336081990281084229 9.93631662078
1336081990414511294 16.0939143607
1336081990547786809 10.4333835207
1336081990714396453 10.6494042984
1336081990847946760 12.2926304938
1336081991014506792 12.113416127
1336081991181244162 10.706963755
1336081991314420890 13.0100203693
1336081991481099218 9.30920764944
1336081991647725555 14.2475995831
1336081991814512919 14.5366367979
1336081991981020927 8.55879702726
1336081992114790176 1.35584411265
1336081992247878700 1.50977855148
1336081992381043306 -4.45983828251
1336081992581086839 -1.54990977667
1336081992714419681 -5.73215504904
1336081992847843265 -0.584825988389
1336081992981203877 2.32622804634
1336081993114525320 4.85998260617
1336081993214458377 0.275437595595
1336081993347826229 -4.87749626172
1336081993481113515 -5.42488274428
1336081995247891730 -6.02824117869
1336081995381203581 -7.81384584067
1336081995547705591 -9.71838671407
1336081995714420072 -9.46992852569
1336081995847818066 -8.80771416509
1336081996014677920 -3.78969136119
1336081996181164465 2.16378760033
1336081996347763977 6.07131217729
1336081996514572223 4.88517062252
1336081996647837279 6.22724042054
1336081996847757247 -3.62449233253
1336081997014483255 -2.08921400185
1336081997214463613 4.46268493324
1336081997447773137 6.00151253659
1336081997614427656 6.81616729153
1336081997781093638 9.73302767174
1336081997947798352 6.44688253277
1336081998114422786 6.00228418123
1336081998314651976 7.1620552537
1336081998481374361 9.39584981308
1336081998681303507 6.85613088319
1336081998847733774 9.97368766534
1336081999014493724 7.69654018128
1336081999181140360 8.40582390438
1336081999347813896 9.7736623578
1336081999514440252 7.20958719744
1336081999647877847 5.92951776243
1336081999814452541 7.26317584185
1336081999947729908 8.01570358862
1336082000114713322 7.99653783346
1336082000281044900 3.15093967079
1336082000414358583 5.43116017626
1336082000547692333 6.72701588578
1336082000714401114 6.83926968547
1336082000847861305 4.8594211645
1336082001015035908 6.12611678794
1336082001147790545 6.86357875627
1336082001314565331 -2.98334651471
1336082001481046552 -9.24418695206
1336082001614450403 -11.5511541173
1336082010181042865 -9.00867285871
1336082010347812456 -4.25712540288
1336082010514403677 -8.48580356062
1336082010681026349 -6.94013623142
1336082010881316992 -5.46872220564
1336082011081161975 -11.980573806
1336082011247799398 -6.20536427772
1336082011447766039 -6.67584844493
1336082011614422169 -4.10925002499
1336082011747704401 4.66740141796
1336082011914495044 6.56208974828
1336082012081205664 8.21230437679
1336082012247853707 11.3522629518
1336082012447845922 14.0839468454
1336082012681171530 10.1614017695
1336082012847711730 9.64067276001
1336082013114548192 11.252620865
1336082013314371358 13.9284924873
1336082013481045388 12.6873221445
1336082013614553452 13.9008271966
1336082013781114580 9.00534441605
1336082013981205824 11.0984136498
1336082014147793950 13.9638008425
1336082014314662816 11.4381261447
1336082014481227523 13.7200972162
1336082014647903551 13.0078359473
1336082014814544247 12.6224319821
1336082014981046172 13.5617127462
1336082015147735945 14.1676295355
1336082015314420280 13.2115224802
1336082015514434412 14.7565392483
1336082015681078864 12.7828066489
1336082015847726325 13.3694706437
1336082016047747018 13.3600153157
1336082016214438909 8.9493359288
1336082016381357393 8.06700512174
1336082016548015123 11.3201164351
1336082016714523653 8.60139141969
1336082016881031102 10.3883693007
1336082017014489535 13.428478366
1336082017181044853 9.27654828849
1336082017314352341 7.93364020361
1336082017481133936 11.4069469204
1336082017647789173 12.9756187146
1336082017781092779 13.7238465649
1336082017914408306 13.2658660292
1336082018114415993 13.8430944043
1336082018314544461 12.6037966352
1336082018447954673 9.57620439703
1336082018614519697 9.71468601769
1336082018781110167 12.015188058
1336082018947764929 10.1193102206
1336082019114422144 12.7476695163
1336082019281151264 11.6226757872
1336082019447861286 9.37842166204
1336082019681185345 12.2364034255
1336082019814413852 -12.9525830459
1336082020014372258 -7.08614480215
1336082020147774077 -7.43826255656
1336082020281399581 -7.09331818844
1336082020414372359 -7.83097209533
1336082020581129605 -4.78075614357
1336082020681177139 -3.25198333783
1336082020814435095 -5.66781947312
1336082020947895674 -4.58432007214
1336082021081143528 -4.18319215073
1336082021181068724 -5.42221100868
1336082021314520170 -5.79392602184
1336082021447795302 -4.16148971933
1336082021614402560 -8.70840772003
1336082021781184503 -10.9274383741
1336082021981101322 -6.51881630272
1336082022281166075 2.01260986028
1336082022447724832 5.76622979342
1336082022614426118 5.36070979414
1336082022781102230 2.4264830856
1336082022947879004 5.56841000549
1336082023147876161 3.92720934291
1336082023281185654 0.0770869062084
1336082023481162931 -2.72702437426
1336082023647809076 2.68724646719
1336082023814323546 -0.56681182139
1336082023981112707 6.18822861438
1336082024147834167 2.47866839745
1336082024281186308 2.43547451926
1336082024447837206 -3.25486771631
1336082024581138744 0.0966870135126
1336082024714463044 -3.51755752901
1336082024847871801 -3.35508617888
1336082025048011664 1.62852642044
1336082025181124360 4.94444566593
1336082025314591343 -2.59834459879
1336082025447825119 -3.12486388354
1336082025581114243 -1.99578780674
1336082025714447669 -1.25158611705
1336082025847962382 -0.143139029613
1336082025981161458 -0.339536945934
1336082026114541815 4.2769751727
1336082026281205211 5.52584644156
1336082026447803265 5.07683946694
1336082026581146012 3.88750804308
1336082026747920531 3.79575394648
1336082026914359261 2.24062656592
1336082027047885540 3.39708938718
1336082027247884649 5.28205170101
1336082027414414840 1.78422893788
1336082027581120166 1.94308536011
1336082027747807455 -1.9101377247
1336082027914489921 -3.68412686764
1336082028114664858 -0.202679433625
1336082028381090271 5.80451054387
1336082028514444604 -1.68911774375
1336082028714536472 3.4243889414
1336082028914498408 0.196085043355
1336082029047760307 3.55718564216
1336082029214427622 2.92420610065
1336082029381102340 2.23733700315
1336082029547720822 9.90736398561
1336082029681164248 7.27295977216
1336082029814532512 7.50139358857
1336082029914516858 10.3819825677
1336082030047933766 8.14353828962
1336082030147934642 11.0040779547
1336082030281013567 12.133873205
1336082030414507867 13.5500278886
1336082030547876812 13.3327430772
1336082030647860618 13.6070495208
1336082030814464463 15.2480475823
1336082030947774497 14.0570184037
1336082031114400419 12.7147171624
1336082031247794179 14.3584664095
1336082031381168801 13.8451151303
1336082031514481967 15.1186038059
1336082031647806626 11.9650846299
1336082031814424289 12.2509031193
1336082031947758084 12.6775465635
1336082032081115197 13.4610873963
1336082032248016287 13.550303495
1336082032381088353 11.7735805331
1336082032481218585 13.0176576275
1336082032614507916 9.52850338773
1336082032747958029 8.41104438207
1336082032847879404 8.50847996305
1336082040014470119 3.0188335477
1336082040114500382 2.05359501965
1336082040181212068 2.4372835438
1336082040314556030 4.03317079656
1336082040381043929 1.7346384805
1336082040481176593 3.58748809708
1336082040581113416 1.63234777219
1336082040681139199 2.55190422889
1336082040781089296 1.88776532132
1336082040881183780 3.09748899903
1336082040981084455 5.100604848
1336082041081317824 1.71226061812
1336082041214391228 2.51618991067
1336082041314487021 2.99818182566
1336082041414403178 0.807944457137
1336082041547725863 3.36224668277
1336082041647799640 2.38394199413
1336082041781401054 3.02399806306
1336082047881106621 -8.77001356022
1336082047981313163 -6.14223809739
1336082048114398430 -8.79756847675
1336082048314333930 -10.8007064571
1336082048447707245 -10.5020163556
1336082048614554334 -11.6395152888
1336082048714510590 -11.2707075487
1336082048847812414 -11.7347049391
1336082048981640550 -11.9064812755
1336082049147817363 -11.5595274125
1336082049247727349 -10.9103957082
1336082049347805902 -12.5614071445
1336082049447771617 -13.942571419
1336082049581692910 -11.9356764704
1336082049681223526 -13.4497822069
1336082049814530376 -14.4727833084
1336082049914380116 -12.9569461105
1336082050047730951 -10.884402654
1336082050181191587 -7.26298980975
1336082050347733507 -9.78536930826
1336082050481029146 -4.18786907568
1336082050614539810 -6.10016704487
1336082050814498890 -7.36451764323
1336082051047749471 -11.7541896305
1336082051181022349 -4.63294615428
1336082051347776625 -2.31980487075
1336082051481157719 -0.497227632192
1336082051614466655 1.40684277085
1336082051747781646 -1.99401225798
1336082051847854112 0.815468029047
1336082051981388038 1.41100983059
1336082052147755628 -0.804967151274
1336082052281032407 9.18742556098
1336082052447701359 10.2194524626
1336082052614611797 8.74277934969
1336082052747852444 10.6589233394
1336082052881312559 10.5024130544
1336082053047948348 7.99215816402
1336082053214413174 7.86321011362
1336082053347940186 7.49978769545
1336082053514444612 8.3098268209
1336082053681195286 10.2215518241
1336082053847895098 9.29921835565
1336082053981044683 6.49014215089
1336082054181096518 8.06295222076
1336082054347878766 9.52266183258
1336082054481160267 6.26425383259
1336082054647836096 8.43983473854
1336082054781213100 7.54018588669
1336082054947867545 9.40516159934
1336082055114448777 7.3224656091
1336082055247816763 6.5870574364
1336082055381140886 7.18777252049
1336082055548022903 6.42940816826
1336082055714417638 4.44353272572
1336082055881344845 8.61402213075
1336082056081068593 9.33663447916
1336082056281144711 8.91576000304
1336082056447880525 7.79254951342
1336082056614629083 12.5721141149
1336082056781204065 11.8113995717
1336082056947817581 8.24131607683
1336082057147731386 9.78307258588
1336082057314465923 10.3070591567
1336082057514525899 9.06870712364
1336082057681107060 8.21813946962
1336082057847778773 7.07488540035
1336082058014445672 7.16836272451
1336082058181112169 7.1270060737
1336082058347764246 -1.38843807154
1336082058481067105 -8.41617920516
1336082058647765974 -9.88997386202
1336082058781053298 -9.34772854918
1336082058947695479 -12.8345841214
1336082059114416329 -9.7720701838
1336082059314465624 -8.88310308165
1336082059481100526 -7.55308005133
1336082059647985628 -7.79262013913
1336082059781093543 -11.3581189551
1336082059981101470 -10.3234277629
1336082060148003707 -4.53693696305
1336082060347829189 -7.47322167227
1336082060547825360 -7.61272752184
1336082060681124382 -9.89890461804
1336082060881302413 -9.22978497142
1336082061047955209 -10.0898016971
1336082061214337987 -9.39723524817
1336082061381138361 -8.08985773577
1336082061514517254 -10.8645418216
1336082061681083975 -8.58039965675
1336082061847792551 -9.55286836438
1336082062047848998 -10.4015646419
1336082062214490713 -7.1593891717
1336082062414491507 -8.64789926857
1336082062614408362 -0.738772468584
1336082062781089043 4.50350995941
1336082062947808862 5.15580034851
1336082063114497886 6.65521746601
1336082063281175094 8.53337843267
1336082063447834944 6.83786365823
1336082063614388920 6.49026310361
1336082063747819958 4.48034555012
1336082063914493843 5.83190837378
1336082064047886206 8.59549180624
1336082064214476780 5.3964420337
1336082064381195710 6.38606915174
1336082064681266109 9.03144684132
1336082064814459882 7.79026480217
1336082064981191508 6.41002007178
1336082065181225808 9.47591450155
1336082065381502283 7.27202866521
1336082065581132289 5.38815067774
1336082065714543260 3.69482303374
1336082065881128702 2.1024493075
1336082066014564817 2.34175897752
1336082066214428788 5.18639437766
1336082066347819523 2.88464896716
1336082066514597100 0.345429967224
1336082066681136586 2.49061344213
1336082066814646554 5.47612858041
1336082066981096941 3.40974956257
1336082067147792013 3.85229886513
1336082067281240182 3.99134471548
1336082067447819222 2.70800233026
1336082067614782682 4.14099628041
1336082067747909176 4.41708760262
1336082067914418966 5.27366392571
1336082068081208689 -1.23036268007
1336082070514583459 -6.88079668878
1336082070647940940 1.90536859607
1336082070781131652 5.89056858919
1336082070947807471 6.1987001048
1336082071181039269 5.55928598226
1336082071347786229 9.66300331012
1336082071547786243 9.25345786776
1336082071714422979 9.14746915333
1336082071881263164 8.1378555205
1336082072014428777 7.28844723739
1336082072181243606 6.8805371033
1336082072347874946 6.1508574821
1336082072481135477 6.99419763385
1336082072681210005 6.21312145078
1336082072847843660 8.78425185763
1336082073014479239 6.94241247566
1336082073180982301 7.66130698858
1336082073314474816 8.54416010521
1336082073481043703 8.51473563544
1336082073647866813 6.1884790258
1336082073781204425 6.72288193332
1336082073947826857 8.73693823001
1336082074114532247 9.18498614889
1336082074281136681 7.76048444584
1336082074447768551 8.00697247344
1336082074581106478 9.81825623548
1336082074747761951 7.44545901631
1336082074914477666 4.0593745052
1336082075014410059 5.60011847065
1336082075114503180 5.42175245927
1336082075214429647 10.4058748884
1336082075347786674 10.656291427
1336082075447883755 9.66102447323
1336082075514475180 6.45626084166
1336082075647933285 5.03784416869
1336082075747871459 5.69669586963
1336082075847858719 5.68626316707
1336082075947823056 2.58413507446
1336082076081264502 8.8261168028
1336082076214471903 12.5947110422
1336082076347797776 11.3235805215
1336082076514426830 9.28245144063
1336082076647772571 7.87793417505
1336082076781257290 5.93174423297
1336082076947827123 11.0116743349
1336082077114495512 11.8476112273
1336082077281097420 9.75998388054
1336082077414455670 8.74444632552
1336082077581243624 11.5842045898
1336082077747849766 11.2677729947
1336082077914460884 7.20160762204
1336082078047878763 8.74142457621
1336082078214409444 11.1641531754
1336082078381064735 9.86117786446
1336082078514437997 9.99144876693
1336082078681271870 9.12819100858
1336082078847738027 9.61084437925
1336082078981162683 5.7959222418
1336082079147809916 1.2303593306
1336082079347862051 0.994941524188
1336082079514504991 3.76514193173
1336082079681561025 4.44259284574
1336082079847865662 4.72201184362
1336082080015102185 3.88368933925
1336082080147750409 5.0056567178
1336082080347889938 3.9829425205
1336082080514402695 7.77357857701
1336082080681136524 8.11983759451
1336082080847753070 5.7987567093
1336082080981046784 1.31877413277
1336082081147817026 -7.56656315567
1336082081247750878 -3.43006411619
1336082081381185283 -13.0405161427
1336082081514408021 -13.797298681
1336082081647868418 -17.3291185672
1336082081781131032 -11.8980564845
1336082082381237917 -7.88931381711
1336082082481053925 -3.91768300593
1336082082614450187 -2.97402873723
1336082082747736324 -0.622851014656
1336082082881110267 -4.0183893046
1336082083014551379 -2.82327876201
1336082083247888265 -2.50581175796
1336082083381109706 3.85872224816
1336082083514535963 6.51871722477
1336082083681199268 6.02137127007
